# Supplementary material for: High quality Bathyarchaeia MAGs from lignocellulose-impacted environments elucidate metabolism and evolutionary mechanisms
Source: ISME Commun. 2024 Dec 10;4(1):ycae156. doi: 10.1093/ismeco/ycae156 (PMC11697101; doi:10.1093/ismeco/ycae156)
Supplement: Supplementary_data_ycae156 [file supplementary_data_ycae156.zip]

Archive with 7 entries (7 files):
- Content of Supplementary files_revised.docx
- Supplementary_Text_and_Figures_revisedV2.docx
- Supplementary_Text_Figures_revised V2_marked_changes.docx
- Table S2.xlsx
- Table S3.xlsx
- Table_S1_revised_2.xlsx
- Table_S4_revised.xlsx
