# Supplementary material for: High quality Bathyarchaeia MAGs from lignocellulose-impacted environments elucidate metabolism and evolutionary mechanisms
Source: ISME Commun. 2024 Dec 10;4(1):ycae156. doi: 10.1093/ismeco/ycae156 (PMC11697101; doi:10.1093/ismeco/ycae156)
Supplement: Supplementary_data_ycae156 [file supplementary_data_ycae156.zip › Table S3.xlsx]

## Sheet: Table S3
Table S3. Annotation of Bathy6-F90_cMAG_MillC.
The genome was annotated using metaerg (Dong and Strous, 2019) and Anvi'o v. 7.1 (Eren et al., 2021). Selected genes were annotated manually.
Column D: Gene caller id from the pangenome analysis reported in Table S4.
Column E: Gene cluster id from the pangenome analysis reported in Table S4.
																							CAZyme annotation		Notes on lateral gene transfer		Notes related to genomic regions (GRs)
locus id from metaerg	Sequence length	Sequence	pangenome gene_caller id	pangenome gene cluster	Name in Figure 2 and when discussed in text	metaerg annotation	Manual annotation and notes	Taxonomy; best match from metaerg (species)	COG20_FUNCTION_ACC	COG20_FUNCTION	COG20_PATHWAY_ACC	COG20_PATHWAY	COG20_CATEGORY_ACC	COG20_CATEGORY	KOfam_ACC	KOfam	KEGG_Module_ACC	KEGG_Module	KEGG_Class_ACC	KEGG_Class	SignalP	PredHel= (The number of predicted transmembrane helices by N-best)	dbCAN annotation	dbCAN annotation source	recent LGT from outside Bathyarchaeia	only in cMAG (i.e. not in pangenome)	genomic region	Common in viruses (genes in green were search agains NCBI: virus)	For genes in in genomic regions: other Bathyarchaeia no included in pangenome	For genes in in genomic regions: not scored as in pangenome but has a low quality match in pangenome
1	231	MPEKIVEKASMLTEDKVVEKVTELMETLDHVKEYNALYNSFKTFALIVIGSLSVFLAIGGSLNFLNFSVTPGNPEFFLLSILLLLIPVSGIIVGILFIRKRVKSAKKGEWKKEIEQGFPSALKILMEIDWDKTFEEISLGRVGYALYGLLKAAAYWIISLFIIGIIGNSIFFLIHPQGGFFAGPILFLFSILIVYFLARHDLAVRYKEIRALDKLLWELRWFSNELGRAEF	0	GC_00003523		hypothetical protein		s__BOG-990_sp003164295													no	4
2	98	MNSGEQSSKPDLYVIARIIKALKEKNRMNKTALATSTGLAYDKLVWYLSWMSARGFVITDEHGMVVLTKEGSKAYDDLVQWIMKYVGQLKFPRLNLRP	1	GC_00001104		Winged helix-turn-helix		s__PALSA-986_sp003133625	COG3432	Predicted transcriptional regulator (PDB:1R7J)			K	Transcription							no	0
3	133	MQQHLREENLPVDNNNIIEVKNLTKTFGKFTALDEISFKVKKGEIFGLLGPNGAGKSTTLRILSTLAKPTSGKATIGGHDIEKEANKVREMLEIVSEKMIIYDKFTPEPSVDVRFRCNAKSNGAMCRCRADIY	2	GC_00000002		Probable multidrug ABC transporter ATP-binding protein YbhF		s__FEN-992_sp003141855	COG1131	ABC-type multidrug transport system, ATPase component (CcmA) (PDB:5DO7)			V	Defense mechanisms							no	0
4	227	MTTIVEAIDLKKTYMLGKVPVEALRGVNLEIRAGEFISILGPSGSGKSTMLNLIGALDKPTSGKLLIDGADISTLNDNQLAGLRLRIGFVFQFFNLIPRLTAHDNIELAMSITNTDKKQRRERAIELLETVGLKDRIHHKPAELSGGQQQRVAIARALANNPKFLLLDEPTGNVDSKTAREVMDIVHTLNTEKGVSIIMVTHDNKLAHEARRTVRMVDGNISEQMVN	3	GC_00000008		Uncharacterized ABC transporter ATP-binding protein TM_0352		s__BOG-990_sp003164295	COG1136	ABC-type lipoprotein export system, ATPase component (LolD) (PDB:5GKO)			M	Cell wall/membrane/envelope biogenesis	K02003	putative ABC transport system ATP-binding protein					no	0
5	434	MKTIDVFGYSFNAIKLRKLRAALTTLGVIIGIAAIVALLSITQGLQTTLTGQLNQGLSADTLIVTAGSSGLVGGGGFGGATEGTSISGDSSSSSGFALYANYTDEINALSSDIESSVAIMSRSGYLESDTLNQSVTIYGVDYNQYSQIYSTFKLEDGTTPPNTSENDVVIGTRVNQPSQNGTIFFTTGASINLTWTNATVLPPINETSTATVTGVLQAIGGFGTSGPSDNGVYIPITKAESFFGTQECSMIIVKLKSSDNETITAVTKTITDHFSDQVSVVSSTAMLSTITSVFSILQLFLAGIAGISLLVAGVGIMNIMVVSLIERTREIGILKALGMKSRTVLTIFLGESVIIGLIGAVIGIIAGYGLAVIVAQVLGSGLLGGGGGFTLTPVLTPTV…	4	GC_00000182		Macrolide export ATP-binding/permease protein MacB		s__FEN-992_sp003141855	COG0577	ABC-type antimicrobial peptide transport system, permease component (SalY)			V	Defense mechanisms	K02004	putative ABC transport system permease protein					no	4			LGT to Planctomycetota bacterium
6	158	MITKILIPIDGSEPANKALDLSIYLADKCSAEILVLSVMEPKIIPVFTQTYAQPMEVPQIPPVSPAEMQSMLKRQRTSYENLLATALNKSRKNYPNLKVSTKLAEGQPADKIIETAKEGNFNMIVIGSRGLSGIKEFILGSVSNTVANKANCPVLIVK	5	GC_00001933		Universal stress protein YxiE		s__UBA11855_sp11852u	COG0589	Nucleotide-binding universal stress protein, UspA family (UspA) (PDB:1JMV)			T	Signal transduction mechanisms							no	0
7	264	MVQEREETLKLLGLSHTQAHVYLTLIKTGKSCAKTLANQTGVACPDIYRIMDIFEKMGLIQKTIELPKKYEAIKIEQALPILIKHKIEETKKLDEEVRIFIKEMKQEQKQNKKNETGSDLILVPATQVAVLKRKESIRNTKDSIDSIISWKGHKEILYQNLKTETKKAIEKGVKHRLIIENPQKINLQLESEVLSLLIKKGGKIKYLTKCPPALVTIYDKKEALICTSNKAGLCDTPIIWTNNDSIVSIVSSYFEYLWTTTETQ	6	GC_00010313		Sugar-specific transcriptional regulator TrmB		s__BIN-L-1_sp003096235							K23356	HTH-type transcriptional regulator, sugar sensing transcriptional regulator					no	0
8	834	MLLLSFIAVVFSSQPVQAATSATITGGAPELPEWETTVPEGVTPSVTVETTAFMSVTPNPVGKGQTVLVNLWMEPATHYSRYHSGFTVTITKPDGTVEVAGPINSYQGDATAWFNYVVDQEGNYSFQFNAAANYYPAGYWYNGKVYGSTAEVLEIEPNAAFSSFSGVTYLNSAYYEESESPVTTITVQAEQVSSWPESPLPTDYWTRPIYIEDREWWVIGGQYPFSGLGGGPYWPEDTNTYASNYKFTPYVEAPETAHIVWSRQGALGGIVGGQFGYNSYGPGEGTYAGTPSIVFQGRCYQSVTKAYNGVTQSVWQCYDVRTGEIYWELTGITQPPTVVTYNDVTSSVPGAEQTGQGTNTYSLMYVGTNRLIKYNPWNGAVTLNATLPTFSSSTYYSEP…	7	GC_00002420	PQQ-domain protein	PQQ enzyme repeat,PQQ-like domain		s__UBA11855_sp11852u													yes	1
9	129	MMKSTGIFRKAVYSNDGKIGVVKDLIIENGPRGQESLSQKGYTSPDWWISHLEIELDETFKKELIAAKKLAPTGQTATFALKLTGFGKGSVNLTDKGVEIKVTKAQAGDNIGTLDALFKPTTITKPKLP	8	GC_00005168		hypothetical protein		UNKNOWN													no	0
10	819	MSEYIVWFENLSIKDVPEVGGKNASLGEMIGQLRKDGILIPDGFATTSKLYWDFVEKNNLKNRIESLLRELADEQKPLKQVGATIRSLFVDASFPEDMAQEITNAYSKLCERYGKEEVDVAVRSSATAEDLPGASFAGQQETFLNVKGNQQLLESCKKCFASLFTDRAITYRKEQGFQHMKIALSCGIQKMVRSDKAGSGVMFTLDTETGFPKTIIINAGWGLGEYIVKGEINPDRYVIFKTPLNDEGKTPILEKVIGDKAKKLVYSEEAMETTRNLETSQEERDAFVLTDKEMLQLSCWGLKIEQHYKRPMDIEWAKDGESGELFIVQARPETVQSRIQETSAVMSYDLKEKGKELVTGQSIGQAIATGKVNKILDVKDIDKFRKGDILVTKMTDPDW…	9	GC_00006835		Phosphoenolpyruvate synthase		s__UBA1163_sp002327885	COG0574	Phosphoenolpyruvate synthase/pyruvate phosphate dikinase (PpsA) (PDB:5HV6)	COG0574	Gluconeogenesis	G	Carbohydrate transport and metabolism	K01007	pyruvate, water dikinase [EC:2.7.9.2]	M00173|M00374|M00614	Reductive citrate cycle (Arnon-Buchanan cycle)|Dicarboxylate-hydroxybutyrate cycle|Anoxygenic photosynthesis in green sulfur bacteria	M00173|M00374|M00614	Pathway modules; Energy metabolism; Carbon fixation|Pathway modules; Energy metabolism; Carbon fixation|Signature modules; Module set; Metabolic capacity	no	0
11	276	MKPIVGINSLLIKEISNGPIYAKEVDLIEINFDESKILNEGTVNYDRLEELKALGNKFSIHGPYTNYCSNIKFGLGIECKWNIEGMRKVLAAADYLNADSIVLHGDVVTGDYRDSMLNVIVNLKELSKLAKQYSITLLMIREAKNDRVGVLPEEILQILKIIDEENVKFCFDMGHGNLSASLYKFSILDFIDYLAPYLYEVHIHDNAGIPAIVNSQHGDEHLPLGEGKINYAKILQETAKTDVKNLVLELNPQSKRADVLESVSTLKSLIAKS	10	GC_00002510		Xylose isomerase-like TIM barrel		s__UBA9212_sp9293u	COG1082	Sugar phosphate isomerase/epimerase (YcjR) (PDB:3KTC) (PUBMED:30742415)			G	Carbohydrate transport and metabolism							no	0
12	711	MDIYPWLSLASCIFCAVLGLGVVHRLNSKKTLNKLFLATTLSGTYWIFTEFMMWQSNTYETAYFWNKMGFLWPLFPAFVLHFSLFFTESSWLKSKITYVLIYLPAALFALLDITTELVNGSPTLHFWGWEDTLPNPPFVGYISDFWTALLPIMSLVICALFTFRIVDRQKKLQSEFVTLGFSIPIAVYLITNIVFPLVNVELPNLGHISVLAFGILVAFAIFKYELFSFDAALAADNIISIMPNPLVLADLNGRIFKVNRRFIELFGFTEKEIVGHHISEFAKDLNRYSAILNELKEKRGVSDLEVKIATKTGQIKNISLSCSIVLSKTRKPLGFTCILHDVTYLKETEEKLANSKSYLETITNSMLSGLLIIDGITHTIIDANDAALKMVGKSREELL…	11	GC_00000007		PAS domain S-box protein		s__BOG-990_sp003164295	COG0642|COG0745|COG0784|COG2202	Signal transduction histidine kinase (BaeS) (PDB:1JOY)|DNA-binding response regulator, OmpR family, contains REC and winged-helix (wHTH) domain (OmpR) (PDB:1XHF)|CheY-like REC (receiver) domain, includes chemotaxis protein CheY and sporulation regulator Spo0F (CheY) (PDB:6QRJ)|PAS domain (PAS) (PDB:2MWG)			T|T|K|T|T	Signal transduction mechanisms|Signal transduction mechanisms|Transcription|Signal transduction mechanisms|Signal transduction mechanisms							no	7
13	122	MLGDNPKFFNNYTVPMKIVKVEKTKPFQNAHIVDARKIYENSNAEVIHMALQPGQSLKRHTNPVDVFFYILEGKGVVEIGEEPQQVEKDVIIDSPKGIPHLLRNIGESVFRFLVVKQRQSSS	12	GC_00001429		AraC-like ligand binding domain,Cupin domain		s__FEN-992_sp003141855	COG0662	Mannose-6-phosphate isomerase, cupin superfamily (ManC) (PDB:1IPJ)			G	Carbohydrate transport and metabolism							no	0
14	351	MVEKGVAALQVTSRENYYYLTGDIRNVARLFLPQQGKPTIIVFDEEVEAAKNASGIDDIKGWRTPAQLMQNFFWLVKEYGLSDKKVGFCTHSIPGFLVYKFLKSNPKMQVIENEEVLMPMRYVKDQQELTAMRRAAEVADKGIEAAIVAVKEGVTEIDVAAEAEYAMRKAGAMRYGSSTFVDSGPHSIYLHGGTTQRKIEKGDLVVIDVHPVVDMYSADCARTTVCGQASNRQKELIETYRAIQQTIIKNVKPGWKVDQVTAAFTEAFTAKGFGAAWIPGPVHGVGLEFEEWPHPSHYFSHTQLKIEEKWTLALGHSILPVKGTGGVKLEDTVQVTAEGGVSLTRAEHVPS	13	GC_00003838		Xaa-Pro dipeptidase		s__Desulfotomaculum_G_copahuensis	COG0006	Xaa-Pro aminopeptidase (PepP) (PDB:1A16)			E	Amino acid transport and metabolism	K01271	Xaa-Pro dipeptidase [EC:3.4.13.9]					no	0
15	104	MENVWSELKKIEAQADQITSDAQNKAKQITATSQQQAQTLIENSKTNAEVEVQKLYQDAVNEANEQREKQLKTNQNQITKLKINAEKQMDQAVKLIVNAVLEEN	14	GC_00004450	H+ V-type ATP-synthase	hypothetical protein		s__PALSA-989_sp003151735							K02107	V/A-type H+/Na+-transporting ATPase subunit G/H	M00159	V/A-type ATPase, prokaryotes	M00159	Pathway modules; Energy metabolism; ATP synthesis	no	0
16	351	MIQSKEYAQVLPKIGVERRDLLSDVKVKALSDSKGLSDFIAQLRDTAYQEQVSKVSTPFTTRKLERAFNDNLLDTYLILLKNLPKKAKPFIELYLERFEIEHIKILIKATLAKLSSEEKLSRMYLPVEDYFNNRAIFEDAAKASAVSQIVQVFKKTVYYSSLTLGLKKYDETGSAIQFDLLLDRQYFDKLCSVYDKLPKKEKPHAKFYARLRVDGFLLLTILRGKALGYDSDWLRLSLPTNGFNLNKKVIESLLIAIDYEAAMKIVGNTEYKTYFAPAGTPEETISAAEKAFKKATLQYAKSRVLLDVFNIGAPLAFITLKEADVHNLVALTLSLDAMLTPEEVQNNLLTI	15	GC_00001573	H+ V-type ATP-synthase	ATP synthase (C/AC39) subunit		s__BOG-991_sp003165195	COG1527	Archaeal/vacuolar-type H+-ATPase subunit C/Vma6 (NtpC) (PDB:1R5Z)	COG1527	A/V-type ATP synthase	C	Energy production and conversion	K02119	V/A-type H+/Na+-transporting ATPase subunit C	M00159	V/A-type ATPase, prokaryotes	M00159	Pathway modules; Energy metabolism; ATP synthesis	no	0
17	678	MLLPERMTSTSIVCLKRDIEKILETLSDFGEFHLIDEAPEDNMDLSEYKANIQRLEEAITNVDALMEQFAKEKANLLDLFKETQTTKTVVTANNWHTLTEATVQKINTLVNETTTVKASLTNLYKENVQLNHTKDMLTSMEAMNADLSTIKELNLIHVTFASIPVRNIEGLQTALASFPIYFSQRKLGKDFNFTCIVTPKVHYVEVERILKTYHAEIFQPHNLPDNTSEAIKEVNNQLKANAEKERELTAKIDMIGAENKKYLAAWKETAENILVLLKTETKILQSGRLATIKGYIPQDKFNQLSDKLNKMLNGKVVVLKNDELPTAIETHATTHAHVELAPPTRISNNKFVRPFEELTKLYGLPKYNEIDPTPIMAITFPILFGLMFGDLGHGLLLLI…	16	GC_00001413	H+ V-type ATP-synthase	V-type ATP synthase subunit I		s__PALSA-989_sp003151735	COG1269	Archaeal/vacuolar-type H+-ATPase subunit I/STV1 (NtpI) (PDB:2JTW)	COG1269	A/V-type ATP synthase	C	Energy production and conversion	K02123	V/A-type H+/Na+-transporting ATPase subunit I	M00159	V/A-type ATPase, prokaryotes	M00159	Pathway modules; Energy metabolism; ATP synthesis	no	7
18	121	MTISIVKFTDLNIYVANRMNGYVIGDNDMLTGFRLVGVEGVEVNTLEETQTALNEALNRTDIAVLIVSDVFSKEPSIREKIDKVRLERMNPLIVEVPSSKGTSNRTQLSDIISKILGITVR	17	GC_00001548	H+ V-type ATP-synthase	ATP synthase (F/14-kDa) subunit		s__BOG-990_sp003164295							K02122	V/A-type H+/Na+-transporting ATPase subunit F	M00159	V/A-type ATPase, prokaryotes	M00159	Pathway modules; Energy metabolism; ATP synthesis	no	0
19	205	MDVKNGVSAIADEVIGAAQKEAETVILEAESNAKEILRRAKEQAEQIHQEVLSKANVKIEVEKRKIASVTEVDIRNSLLQAKEDLVDVAFEKALAKIKNFVASEEYHDYFLKIVKDAAEKLGQKNLILQVNAKDYEWITRKALKDLSAQLHLELKLSDKTEDYLGGCKIHTADDKIIFDATIDNRLQELKPILRVMVAKKLFGEL	18	GC_00001475	H+ V-type ATP-synthase	ATP synthase (E/31 kDa) subunit		s__BOG-990_sp003164295	COG1390	Archaeal/vacuolar-type H+-ATPase subunit E/Vma4 (NtpE) (PDB:2DM9)	COG1390	A/V-type ATP synthase	C	Energy production and conversion	K02121	V/A-type H+/Na+-transporting ATPase subunit E	M00159	V/A-type ATPase, prokaryotes	M00159	Pathway modules; Energy metabolism; ATP synthesis	no	0
20	589	MPGKGNVCRVSGPVVEATGMSEVVMHELVQVGDAALIGEIIRIDGEKATIQVYQNTTGLKLNEPVYGTGTPLSVELGPGLLGNVFDGIERPLQTLKDLTGAFIKPAQGVTALSREKKWLFTPKVKVGDVVTAGDVVGTVQETALVEHRVLVPHNVSGTVVKVVSNGDYTITEPIVTLESNGKKTEIQMLQKWPVRLPRPHSKRLSAFKPLITGQRVIDTFFPLAKGGSAAIPGPFGAGKTVTQQQLAKWSDANIIIYVGCGERGNEMVDVLDSFPKLTDPTTGHPLMERTILIANTSNMPVSAREASIYTGITLAEYYRDMGYAVALMADSTSRWAEALRELSGRLEEMPAEEGFPSYLPSRLAEFYERTGVVEVLGSDKRVGSICAVGAVSPPGGDFS…	19	GC_00001334	H+ V-type ATP-synthase	V-type ATP synthase alpha chain		s__BOG-990_sp003164295	COG1155	Archaeal/vacuolar-type H+-ATPase catalytic subunit A/Vma1 (NtpA) (PDB:3J9T)	COG1155	A/V-type ATP synthase	C	Energy production and conversion	K02117	V/A-type H+/Na+-transporting ATPase subunit A [EC:7.1.2.2 7.2.2.1]	M00159	V/A-type ATPase, prokaryotes	M00159	Pathway modules; Energy metabolism; ATP synthesis	no	0
21	461	MMARTGLEYKGVASISGPIIVVENVQNVGYDELVSIKTQTGEYRLGKVIQILPKAVAVQVFEGTTGLSPTETRTRFLGHPLEVPVSTEMLGRVMNSFGEPIDGHPRFFTEEKRDVNGYPLNPVAREYPREFIQTGISGIDCLSSLVRGQKLPVFSGPGLSHNELAAQIVRQAQIRTGEDFNVIFVAMGLKNDDAAFFKKSFEETGAIKNVAMFLNLADDPPVERIITPRAGLTLAEYLAYEQDRHVLVVMTDMTNYCEALREVSSSMEEVPSRKGYPGYMYSDLASLYERAGRIHGKKGSITQMPILTMPNDDITHPIPDLTGYITEGQIVLSRSLEKQGIYPPIYITTSLSRLMKDGIGKDSTREDHANVSSQLYAAYAQYNSVKSLVTIIGEEGLGS…	20	GC_00001242	H+ V-type ATP-synthase	V-type ATP synthase beta chain		s__BOG-990_sp003164295	COG1156	Archaeal/vacuolar-type H+-ATPase subunit B/Vma2 (NtpB) (PDB:3GQB)	COG1156	A/V-type ATP synthase	C	Energy production and conversion	K02118	V/A-type H+/Na+-transporting ATPase subunit B	M00159	V/A-type ATPase, prokaryotes	M00159	Pathway modules; Energy metabolism; ATP synthesis	no	0	GH130	DIAMOND
22	208	MSMENISPTRISLIQTKKTLKLAETGREVLERKRDILLRELRTSIYEAEQIRANLTTALTAAYQSLREANIAKGPETISNVALGSLFRANYLVDERSIMGVTVPLVKFQSEKNLKPNYGFANTNADLDKAFKQFYEVLKLVGDLAKAEGTTFQLANDVNRTQRRVNALKYVLIPKYRDAVKWIELVLEEKDREEFVRTKRIKKMIKER	21	GC_00001374	H+ V-type ATP-synthase	V-type ATP synthase subunit D		s__PALSA-989_sp003151735	COG1394	Archaeal/vacuolar-type H+-ATPase subunit D/Vma8 (NtpD) (PDB:3AON)	COG1394	A/V-type ATP synthase	C	Energy production and conversion	K02120	V/A-type H+/Na+-transporting ATPase subunit D	M00159	V/A-type ATPase, prokaryotes	M00159	Pathway modules; Energy metabolism; ATP synthesis	no	0
23	150	MQETKKLFSSETIRLILVPTDGSGHSVRAAEYALSIAKVHAAQILVVYIIDHFVVDQFSKVSSSIEQELKESGQSYVNYIVNLAQKQGVVVESIILEGQPFEQIVDLAKTKSVDLIVMGTTGRRSTDRILMGSVTQRVIEYSPCPVLVIK	22	GC_00001360		Universal stress protein MJ0531		s__BOG-990_sp003164295	COG0589	Nucleotide-binding universal stress protein, UspA family (UspA) (PDB:1JMV)			T	Signal transduction mechanisms	K07090	uncharacterized protein					no	0
24	121	MNSILNRKLLLFVLLPLALIPLMSLASAYTVDTVQNIVTTQDETPVAAASNDRIAIAFAASLAISLPAIAAGIAISSAGTAAISALAEKPDTFFKSFLVVALAEALAIYGLIMGILLWLKL	23	GC_00001357	H+ V-type ATP-synthase	ATP synthase subunit C		s__BOG-990_sp003164295													yes	3
25	156	MTEIESSIIRNPSKNSKIKIRLGFKSRTNLTARQIEVLLLRKRGFTQEKVAKMLGTSRANVSIIERNAYKVVWEAQATIEAFESLHKDGVFLVPSRTSIYDVPRLIFLRGDALGIKVKVDETGILSLVKSKGKLRHYRLVSPLSIKIKPDGKLLIK	24	GC_00002312		DNA-binding protein%2C Tfx family		s__JdFR-11_sp002011035	COG1356	Transcriptional regulator (PDB:1NR3)			K	Transcription	K09714	uncharacterized protein					no	0
26	220	MQSPETRHHPEQKPVNFDDFEGLIQKAAELRGHRCLGLPLGIKMAKYGLKLLNLSEEDKREYLVVFVENDKCPADGIQIATGCSAGSRKFKMLYYGKSAATFVDGRTGKGYRVFSRKDFMSKALLLAVKDNIIKPDEKVETMSKLERKVLMNAFMKMAPEELLEYQAVRVAWESPLISSRDNLAVVCSKCGEEIMSGMGVEKDGKVLCRACLKGPYYQLL	25	GC_00002046		FmdE%2C Molybdenum formylmethanofuran dehydrogenase operon ,Prokaryotic dksA/traR C4-type zinc finger		s__UBA3076_sp003194485	COG2191	Formylmethanofuran dehydrogenase subunit E (FwdE) (PDB:2GLZ)			C	Energy production and conversion	K11261	formylmethanofuran dehydrogenase subunit E [EC:1.2.7.12]	M00567|M00617	Methanogenesis, CO2 => methane|Methanogen	M00567|M00617	Pathway modules; Energy metabolism; Methane metabolism|Signature modules; Module set; Metabolic capacity	no	0
27	415	MALNGNKNRNILIIAIVLVVVIAAAALVSPYLLTGSPQPTPSPTSTPSPSGTTTPSPSSTATPTPTTSNTPSPTATTTPTPTVTPTPAPTTKVVTDMYGRNVTVPTTITRVLCTGPIEAEFVYMIAPDKLAGIPFTFNGNPAYVPTQYANLTVVGGWFGQQTGNIETFLAAEPEIIIDGSCSTIEQVEERQAQFGSVPVIGCKAGDYLTQYGAEITFIGNLLGEQEQAQKLNVYYQDAMNYVTSKVFNVQPDDKVRVYYAEGSTGLNTDPQGSMHTMLISFCGGVNVANVELLPGYGMASTSMEAIYQWNPDMIIIGRGSQASLYNTIMSSTAWNQLDAVKNGKVVIRPDNPYSWFDGPPGPGQILGMYWMVHTLYPSLTADLNLNAQVRIFYSEFFHY…	26	GC_00001944		Periplasmic binding protein		s__Fen-1064_sp003153075	COG0614	ABC-type Fe3+-hydroxamate transport system, periplasmic component (FepB) (PDB:1ESZ)			P	Inorganic ion transport and metabolism	K02016	iron complex transport system substrate-binding protein					no	1
28	355	MKVETKTVMKQTSSLKILKVLKKFRGLPVAVFLLFLLVALAVISLGLGVYPVPPGDVVNILFSNLFGHAQDTIPNHVVMTVRLPRIYAAMLVGAALSLAGGSFQGLFRNPLVSPDILGVSAGAGFGAALAILISGDKFLIQSFAFCFALIAVTIVYSVSKVVKGNRTLSLVLAGLAISSLFNASLALMEYIADPTDQLPTIIYWLMGSLASLTMPDVLIAAIPLLSGAVVLLLMRWRFNVLAMGEEEAQALGVNVGRMRIIIVVCCTLMSASAVCLSGIIGWVGLVIPHISRLLVGPDHKRLLPVCLLMGACYLLLIDDIARTASSLEIPLGILTAMIGAPFFLYMLSRRRKGWA	27	GC_00001338		Probable ABC transporter permease protein HI_1471		s__Fen-1064_sp003153075	COG0609	ABC-type Fe3+-siderophore transport system, permease component (FepD) (PDB:2NQ2)			P	Inorganic ion transport and metabolism	K02015	iron complex transport system permease protein					no	8			yes LGT from Bacteria
29	271	MKLCIKNAAYYYDFEKNNGFKDVSFEVNQPGVMSILGPNGCGKTTLLKCIDGLMKLHSGSITINGKNLSELSRVEIAKSVGYVPQFHQPSFAFSVLDAVLVGRAPHIGFLDSPKKEDVLIAKQALESMGISHLTDAYYTQLSGGERQMVLIARVLAQQPSLLLLDEPTSHLDFGNQIKLLGTLQMLAESGLPVIMTSHFPDHAFLVSNKVALMKRGELIGVGSPHEIITEFNLEKVYKIKVKIVDVNVGVNRKICVPFGENNSEIKIYERV	28	GC_00001538		Uncharacterized ABC transporter ATP-binding protein HI_1272		s__UBA3254_sp002362735	COG1120	ABC-type cobalamin/Fe3+-siderophores transport system, ATPase component (FepC) (PDB:2NQ2)			P|H	Inorganic ion transport and metabolism|Coenzyme transport and metabolism	K02013	iron complex transport system ATP-binding protein [EC:7.2.2.-]					no	0
30	189	MNEFEMYIKKVGDYHGHVCFGIAMGTKITLAAMHYLGLDPTVKNKNLIVYAEIDRCMTDAVQVISGCTLGHRTLKHVDYGKFAATFVNLTTGKAVRATIFESCEIKGSPQDVVEKMAALPDSEVVKLQEVKMSIAEVDLPGLPKKRESCSVCGERIMDGRAVIINQKTLCRACANGKYYSEIAKEGTLS	29	GC_00001992		Probable S-adenosyl-L-methionine-binding protein AF_0433		s__UBA3254_sp002362735	COG2191	Formylmethanofuran dehydrogenase subunit E (FwdE) (PDB:2GLZ)			C	Energy production and conversion	K11261	formylmethanofuran dehydrogenase subunit E [EC:1.2.7.12]	M00567|M00617	Methanogenesis, CO2 => methane|Methanogen	M00567|M00617	Pathway modules; Energy metabolism; Methane metabolism|Signature modules; Module set; Metabolic capacity	no	0
31	265	MTGRIVEEALGKVKTLIPNIDSILVDQIVLGLGYTGVKLSDGHAGLCYTFQTEIAQAASHCQVSDLAGTLAGSPAIKLAEKAKSSDIKENIIGFSVLNALSQIVIDQNPQRYQIVDGDIIDHVTLTKTDTVVLVGYICPLVPRLRANSKKLYILERTASHRDQGILPDTACYNILPTADVALITGTAIANGTIDHLLELAKNAREIAIIGATAGILPDVLFDHGVTLVGGARVTNADKMLQIVSEGGGTPALKSAIKFVTIKRSK	30	GC_00001893		Putative heavy-metal chelation,Putative heavy-metal chelation		s__JdFR-11_sp002011035	COG2014	Uncharacterized conserved protein, contains DUF4213 and DUF364 domains (PDB:3L5O)			S	Function unknown	K09138	uncharacterized protein					no	0
32	255	MKILVCGKGGSGKSTITSLLAKNLETQGYRVLVVDADESNYGLSAQLGVAEPKALMEQIGGKNAVKNKMGRVIDGHKAPVFEASWRIEDIPIESLSKKGNLYLLQIGKVKHFDEGCACPMGVLSKDFLNHLTLAVKDIALIDTEAGVEHLGRGLAEAVDLIFGVIDPSYESIRLSKKIAAMTAESKKPLYFIINKATPNVAKKIAAQIGKEHVIGVVPFSSAVQEKGLLGEALDDHIINVSAITGFILKSLIGNR	31	GC_00000602		Uncharacterized ATP-binding protein MJ0084		s__BIN-L-1_sp003096235	COG3640	CO dehydrogenase nickel-insertion accessory protein CooC1 (CooC) (PUBMED:15466042)			O	Posttranslational modification, protein turnover, chaperones	K07321	CO dehydrogenase maturation factor					no	0
33	88	MPAVDDFVLKVESICGGEVNSVAVLRPEKFDQAIAWILSRGVVKKRSSDYMWEIRFLTVTFRVFKSGRLVFRGINKDEVNRFLIVLFM	32	GC_00004917		hypothetical protein		UNKNOWN													no	0
34	496	MTIIKSVVCPICGCLCDDLEVTVENNEIVKMKNGCAVCEAKMVYGYKEERILKPMIRKDGKLVPVGLNAAVKKAAQILTDAKYPLLFGWECCTSEVQSIGVEMAEELGGALDNVCSICHGPSMMATQEAGIPTCTLGQVRHRADLIIYWGSNPWASHPRHVERYTAFPEGRFEKSEWKNYMQKLKAGASKKKLDALSRRKEIKYQPPPRPQTCVVDAPPQSIKKMGRKLIVFDPIKTMTAEVADYFVQVEPNMDYEIMQTLRCLINDQEVDVEKVGGVPVEYLKEVADAMVNCEFGAIFFGLGLTASAGRFRNVEVAIKLTRDLNKKTKFVVAPMRGHFNITGANVAFAWATGYPFAIDFSQGYPQYNPGEFTAIDLLKNNHVDATLVIGSDPGAHFPK…	33	GC_00000038		Tungsten-containing formylmethanofuran dehydrogenase 2 subunit B		s__BOG-990_sp003164295	COG1029	Formylmethanofuran dehydrogenase subunit B (FwdB) (PDB:5T5I)			C	Energy production and conversion	K00201	formylmethanofuran dehydrogenase subunit B [EC:1.2.7.12]	M00567|M00617	Methanogenesis, CO2 => methane|Methanogen	M00567|M00617	Pathway modules; Energy metabolism; Methane metabolism|Signature modules; Module set; Metabolic capacity	no	0
35	141	MSTRGNMTAKKLECILITGRTIDQGAGKEKGKGSKEYFEAAAICLLDKVDMNKLGIKGGNVQVTSQYGSVIVKAKEYPRGSHPGRAFMPCGLWANAVCGDNTYSMGMPMFKGFPVQIEPAQDKPVLTLDELLKEEYGKEVP	34	GC_00000104		Molydopterin dinucleotide binding domain		s__BOG-990_sp003164295	COG1153	Formylmethanofuran dehydrogenase subunit D (FwdD) (PDB:2KI8)			C	Energy production and conversion	K00203	formylmethanofuran dehydrogenase subunit D [EC:1.2.7.12]	M00567|M00617	Methanogenesis, CO2 => methane|Methanogen	M00567|M00617	Pathway modules; Energy metabolism; Methane metabolism|Signature modules; Module set; Metabolic capacity	no	0
36	109	MDSKIEPENYYREVRKLEIRLEDYLKEEELCVQKIRDCIQQLKAIHALIEPLTAPINLEIAEKISNLKTEALKTLSEAMKLQGHAEHEKSHLLESYGAMLLELNKISQV	35	GC_00002001		hypothetical protein		UNKNOWN													no	0
37	109	MLTQPKLNNFKFMPRFSMGKFWFLFVYSTALLVFDCVTTVIILEACGGVELNPIVNTAGLFNITVYKIVANVFVGFVSFRKKFLWLLAGLSVTFSFVVTWNAVNIFLAL	36	GC_00003528		hypothetical protein		UNKNOWN													no	3
38	354	MNTPVTDVKKLYGQSKKKKILIILGLVLALMLTALVSISLGAASPTLPSAVQVILSKCLPFLNLPPGSELDQTVIWLFRLPRIILAIVAGAGLAVAGATMQGILRNPLVSSYILGVSSAAGFGAALAIVFGIGLVGFYGQYLVIGNAFIFCLLAMTLVYLIARIRGMKVETVILAGVAVGFLFSALLSLMQYLAPQPNALNAIAFWLMGGLFNANWDTILICAPIVAVTVLLMLFQAWNINIMSMGEDVAVSLGINTKRVLATNMILETIATATIIAFTGIIGFVDLIAPHIARMLIGNDHRYLILCSAVLGSLMLLSADTIGRLIIMPAELPVGIVTSLLGVPFFIYLLIRKR	37	GC_00000051		Putative ABC transporter permease protein MJ0087		s__BIN-L-1_sp003096235	COG0609	ABC-type Fe3+-siderophore transport system, permease component (FepD) (PDB:2NQ2)			P	Inorganic ion transport and metabolism	K02015	iron complex transport system permease protein					no	10			no
39	252	MAEINEKNKENKLNLQLKDADARVIYHKYDKTWLNLTLISFKEKRRVLSTLDGIREVHHVGNVYVPGKLSMQHMTLQNYAKFERRLPKTLGIRRGDITFICTGVDMEKVAFCEKTFGDYHICCIATGGARNNALRTGLDAGNWIENQTEMKPASGTINILLLTNVSLTWGAMARAIVTATEAKTAALQDLGYMSTPTPQVQATGTGTDNVVVVSGVNPNITIKHTGGHTKMGELIGIAAKTAVTEALIKHDN	38	GC_00000069		hypothetical protein		s__BIN-L-1_sp003096235	COG1865	Adenosylcobinamide amidohydrolase (CbiZ) (PUBMED:14990804)			H	Coenzyme transport and metabolism	K08260	adenosylcobinamide hydrolase [EC:3.5.1.90]					no	0
40	743	MRGIAFYGKGGIGKSTVLSNVTATLSSNGKKILQIGCDPKHDSTRLILGGFTQSTVLEQLNTTGSVKLNSLMLTGCNGISCIESGGPEPGVGCAGRGIIQTLNLLKEQGLDTKKFDYVFFDVLGDVVCGGFAVPMRDGYADEVYIVTSGEIASIYAANNIAKGLKRFSTSRGKLGGIIGNGRGTCNEFEVITTFARLIGTEMVAFIPKSELIAQAEYESKTIMDYAPNSELATVFQSIAKHIERQQAPVIPKPLTDKELDTFLREYCYNTNPARQTSVTSPTKSDHTPKEQNRLTHLPPTQKEPDFTGNCAAVTSASKPREPVQGCSPAGAYAAVRKIKDAVAIMHAPRGCAYVSFSGHLSNDASLPKFERFPPNLVCTNMQETDVIFGGTKLLKDTAL…	39	GC_00000249		AAA domain,Anion-transporting ATPase,CobQ/CobB/MinD/ParA nucleotide binding domain,4Fe-4S iron sulfur cluster binding proteins%2C NifH/frxC family,Nitrogenase component 1 type Oxidoreductase		s__Methanolacinia_paynteri	COG1348|COG2710	Nitrogenase ATPase subunit NifH/coenzyme F430 biosynthesis subunit CfbC (NifH/CfbC) (PDB:1CP2) (PUBMED:28225763)|Nitrogenase Mo-Fe protein NifD/coenzyme F430 biosynthesis subunit CfbD (NifD/CfbD) (PDB:1FP4) (PUBMED:28225763)			H|P|H|P	Coenzyme transport and metabolism|Inorganic ion transport and metabolism|Coenzyme transport and metabolism|Inorganic ion transport and metabolism	K02588	nitrogenase iron protein NifH	M00175	Nitrogen fixation, nitrogen => ammonia	M00175	Pathway modules; Energy metabolism; Nitrogen metabolism	no	0
41	447	MTKNYSIAADRPDSLAGVVAAFEGISDAYTMLNSPIGCKFPLGYTSNIMSSHVNPVQFKTLTDFHFGQSRLPCTFTDEQDFVFGTQEKITRALQILDSRGYGLIGVINHSGTALIGDDLCRIIQSSGVKTKTMVVDSSGFTGTYADGFKIGAIKILERLATNRKEVLPHSVNIIGPTIFQYNWQNDVSELKHTLKALGISVISVIGAGEKIRNLERVNEAALNLVVYEEYGDSIANFLEKEYGTPSIGLDVPAPYGLEASETWFGLAANFFNLPVKPIQIKSKHTRIKCYRGLSRMSRFNSALRGARFAVFGDSSQVVPLIAFLYGYLGMYPVIVGLKEVGPKSYGLLRKYLTANSLETAVLINPDQYEIIEALNEHVPVLLFGSGIEEQLATMSEEPA…	40	GC_00001347		Nitrogenase component 1 type Oxidoreductase		s__2-12-FULL-45-22_sp001803565	COG2710	Nitrogenase Mo-Fe protein NifD/coenzyme F430 biosynthesis subunit CfbD (NifD/CfbD) (PDB:1FP4) (PUBMED:28225763)			H|P	Coenzyme transport and metabolism|Inorganic ion transport and metabolism							no	0
42	363	MNKLYIAIAGVLIAIILSVSFYGVFTLANVITPGSNPQTPSPTPYDGESITVTDDTGKNFTIPLPVTRIVSLDDGHTELLCALGAQDLIVGRDTFSTFPPSIMNVPNVGAYNGISMEAIVQLDPDVVLAITTGMSPGMLNFRYASGIPVLFQDTANFTKIESTIRFLGKLVNNETGAEAIIDWVNQYMELVDSRISGLSESQRPTFYLGGTQRGIGESAFRYTGPDSEIGLLGIKAGGRNIVDNSTVSGIINPEFVIEKKPEYIFSLTYRSQGFPTSSAYYKDVLSDINSRTGFDTVPAVKDKNVYCYDYTLVQGLRYPIGLLYFAKSLHPDLFSDIDPTDLLAEMTEKYFGVDSNQWVFMYP	41	GC_00005149		Periplasmic binding protein		s__BIN-L-2_sp003096255	COG0614	ABC-type Fe3+-hydroxamate transport system, periplasmic component (FepB) (PDB:1ESZ)			P	Inorganic ion transport and metabolism	K02016	iron complex transport system substrate-binding protein					no	1
43	483	MKTKLMLIGLAIIAVILFATVFTGVTVTAQEKKNAEYANTLNDLQKQIYDLSSNLSIQHYDYIVYGAQNDSTSVLYYAKNGNDGNIEFFSNDAASVFNFALETGKFVFAKSGSYILNSDVIIRNKENALLTSDGDATLLCDGHKIIVYGNTCHESKYNTVSGFIIFNGGVRIENSYMTTVSNMIFQNCNLGIELVATNTWTESSKIDDVQFYSCSQGIVFRSLEDEGTGSFQCTMISRCYFNLPDNSIAISVEKDAGFTDGQMKNVHIWAACFPGQQTNQTGLQVSGSLYRTAMNGVVFESFAVGNLSTTSLYAVHVNTTFQTPIIQEGVTFLGNWTKLVYNPYNSQVEGNGIAVAFKRENMTVPLAADAYPAQPLTIQVAPATFAGFNAKIRIDGCFE…	42	GC_00003802		hypothetical protein		s__AD8-1_sp001273385													no	1
44	377	MDKKTKNYLINKFRQNKKALSPAIAIALLLAITISLVAAVGYSASVVTPSISSAPQAKFDVNVYSDSGVVVKQISGDSIATKELSIKTIYNGVETVVKPTGNNTFYLNWVLFNPPFANTTNYLYNVTSGEYYKGEGYLSGPNPVGTKELTTNFNFTTGRVLDPANPGEPLNVTAIGVQLTNAQAADDPVPLKNWLEGGITVDILNSATNEWVSAKSSVLYPAISNYTDAWHNVNGEFAMFYIPNDDNTTYTGVRITSPYGVSVTYLKSDENANTNGYRGEGLESGDAFFFRLSEFNSPFLWEARSIPTDKVAASFGQCILQPGTVLQSVSLGAGYGTDSNLALISNWGNIAVGDVVKIYILYNPSSSIIWQGDVVVQ	43	GC_00008615		archaeal flagellin N-terminal-like domain		UNKNOWN							K23255	archaeal type IV pilus assembly protein PilA					no	1
45	254	MKPKSFKRNNKGISTIIAAALIVAMTVVAAVALGATVLQIPTETQSIQQLTMSGTASVSTNEITLTHLGGDPIHTQSITFKTYIPAGSYEGYRYEIPTNTGLDKAVLDEYSEQLKESGLLMQAPYVLVENTGPYAAYYPVETPPAPLLLSKLPMHLQNDQWVLKAQMDYRDSYGMLYELYGYRYVDMTTGVYSCPIQAGDTLVLPFSQSFSLGQYDGPYSQWPYLYAPQIGQQFIVELYSGEQIITTVTITVQA	44	GC_00006681		archaeal flagellin N-terminal-like domain		UNKNOWN							K23255	archaeal type IV pilus assembly protein PilA					no	1
46	528	MRLKIKKPNLTIAKRKPKAKTSNQQIISEQIEAEISKLAPSESNLKIIEWYWLDKPFAAAVIIKDNVNYFYHVVTPAISELDFEVLNRVYHRLVDRLSIIEKNPKDVFEKEATRLISSYAKIDSLRQQVIIYYLKRKTLGYDSVDPLFKDPFLEEITCNGPDLPIYVYHPNYGFTVTNLVFGEKYADDFTSHLSELADRHLCLGEPVVEATLKDGTRLTAFYRNEVSTAGSAFALRKTRVTPLYPVDLVRLGTFNTELMALLWLFVEYNINMLIIGGTASGKTTTLNAISLFIPKSRRIVSIEDTREIRLVHTNWVPLVTRQDKKLDTIPNGIDEMYLLKRALRLRPEYLLVGEVRGEEATILFQAMNTGHIVFSTIHAGSVDEAFIRIFNPPISVPPA…	45	GC_00003248		hypothetical protein		s__B24-2_sp002490245	COG0630	Type IV secretory pathway ATPase VirB11/Archaellum biosynthesis ATPase ArlI/FlaI (VirB11) (PDB:1G6O) (PUBMED:32416640)			N|U	Cell motility|Intracellular trafficking, secretion, and vesicular transport	K07332	archaeal flagellar protein FlaI					no	0
47	609	MNPPLSYRLFGWLFKHRPFSSLSVSIEKALAKARIQTAGDAYLSEALTQSILAGFMFLVFNLIIQLFGLTAHLNSLLVGPTFMITYIFPFLPLIGFLLTAIYYYVKPYYANYARRQDIDQNIHHASAFLYAMTKSGLQPVEALEKLAEQKNIYGLISEEFGMAVRRVKYFGESLNTALKYVANTTSSKNLKEFIYSFILATEQSYSVGAYFKLKFEEYFEKEKRGRETLINNLNLIGEIVIVLVALTPTLVLAVGLSLGVMNPSMISISNLYLIFVLPLSAILVLFYVRAVLPSPKLISVTKTVFPMPLVENIPVSETPQSKLSGKTLERTDKRLLFKKALKKPIQIFFLYSWFYFIIGAAILASVLVGLYFFGLDYQQLFVCSFLGSCSIVLIFHEVK…	46	GC_00003321		Type II secretion system (T2SS)%2C protein F		s__B24-2_sp002490245	COG1955|COG2064	Archaellum biogenesis protein ArlJ/FlaJ, TadC family (ArlJ) (PUBMED:32416640)|Flp pilus assembly protein TadC (TadC)			N|W	Cell motility|Extracellular structures	K07333	archaeal flagellar protein FlaJ					no	9
48	221	METIKRKLNNKAVSSVVAEILMVAIAVVLATAFIVGLQGNVTSQIQDKDQSSVHVWASTRNGWVNITAIHSGGDATDISGHVFLTYQNAAITDISEHTYFLYPNDTLQYPNGILMYLKDGFLQYSNGILNYPSGTLHYPNGTLQYPNGTTQDTDIKLSANSLIVNGDFSLSQLTFGQQFSVNIDIRDLSSAQVTQGLIHYIISSKDQILAEVDQKLETTYE	47	GC_00006275		archaeal flagellin N-terminal-like domain		UNKNOWN							K23255	archaeal type IV pilus assembly protein PilA					no	1
49	383	MNNKGIATVVAASLILAAIVTVAITYQAFIVPEQNRQIAFSHTQDVLKSFEGLYSEGYSTFSLSYSGSSFFSSASFPGQLSYSPSTRVKVDLSNVTELTPTQLLLANQTGDFPIRELSEATLTFENVTENFYGNYNFTHNQQKIVVEVNTETIALTDNTEVMRIFLNITSSYGSSSYGYSLFSGDSLHLQLFSPLYGLASDLSQTSSIEYQTDSSSCMLFIQYLAINNTDLTYSARGAIMYKPTSFPLSYIATPWGVTALEAGTSSIPAPIQIRWAQNMLCLDLYNITWKNIGTISGSGAAAIKFNEYNTTCLQSSFDSISMNFTSSDCNINNSIMQLHTMLKNNAPDDAIISIEQNLTWVTLTITSHKTVSLTIHAVDAVLS	48	GC_00004677		hypothetical protein		s__B24-2_sp002490245													no	1
50	430	MLKNMCETLEKTSNNFIYPDYKKNCISNIPQLVTQALRANKNPQKIMLKQNIEETDCDEPTNVVLIVIDGFGFNQFQKHYKKDKLLSRLTQKGDVFPLTSTFPSQTTNALTTLNTGLTPQDHGLFEYFIYLKNIGVVNTLKFERTERKQQSTLYEEGFDPNILLFKDKTIHTTLKEQGIDSYAHMNAFNAFYACSKLLFQGSTIVPGLKLSDTVVGLRKKIEKNRGNKAYFFVHLDSLDTISHQYGPDSYEAHVELSLITHLLNKELVQKIDKKTAKNTLLLVTADHGGLNVNPHQTTYLNFVNYKMPNAKTEQNQEPISPTGSLREIFLHIKEEKVSETKQLLEEKVGDKAQIVETKEVAKKGFFGVGAASEEFFERAGNLMILPYTNETIWFENSEG…	49	GC_00001113		PglZ domain,Type I phosphodiesterase / nucleotide pyrophosphatase		s__UBA11855_sp11852u	COG1524	c-di-AMP phosphodiesterase AtaC or nucleotide pyrophosphatase, AlkP superfamily (AtaC) (PDB:1EI6) (PUBMED:32188788)			T	Signal transduction mechanisms							no	0
51	353	MTILIIATILTSAYVSSIKISELETTINTQTSQLDSYNELLTSQAGQLEEFNQRITEQDSILNQYNQTITQQNSEIEKYKQITLVDDAGYMVNITSYPERIVSLAPSNTEILFAVGAGDRVVGITDYCNYPYNFTAWIEAGNMTSIGNYWNPSIEPIIALQPDLVFASGDASEEAASKLRNLGYNVLILDAENINDVLNDIFMVGRATNQSDQASALVTSLRTRIDTVANLAANASSIPKVYDEIWNDPLMAAGPRTFISDLISLAGGENIFDDAASQWPVVSSESVITKNPDIILSLSTDIASRSGWSSINAVVNNKIYQINDDEFSRPGPRLVDALEDLAKIVHPEIFGTP	50	GC_00001254		Uncharacterized ABC transporter substrate-binding lipoprotein YvrC		s__BIN-L-1_sp003096235	COG0614	ABC-type Fe3+-hydroxamate transport system, periplasmic component (FepB) (PDB:1ESZ)			P	Inorganic ion transport and metabolism	K02016	iron complex transport system substrate-binding protein					no	0
52	334	MLTLALLGAIVVSLNIGYSSISFESIFKTFFNKLSFGGQPYFQVSDIESTLIFDVRLPRILCAALVGAGLSISGVVYQGLFRNPLADPYTIGASAGAALGATASIVLGISFSILGFTTLPLFAFIGCISAVFLVYSISRVGNKVPVQTLLLSGIAVSIFLSAIVSYLQTISPEKLHQSQFWLMGSFSYTEWTDIWSVIIFIAGGGAAIYLYSRDLNLLALGEDEARHLGVDLERVKKVLLVSSAFVTAAAVSISGLIAFIGLIIPHLTRLLVGPDHRVLIPSSMLMGSTFLILCDSAARVLVAPAELPVGIITAMCGGPFFLYLMRRKKKFDVS	51	GC_00000202		Cobalamin import system permease protein BtuC		s__BIN-L-2_sp003096255	COG0609	ABC-type Fe3+-siderophore transport system, permease component (FepD) (PDB:2NQ2)			P	Inorganic ion transport and metabolism	K02015	iron complex transport system permease protein					no	8
53	447	MVVLNINNVDCYYDAVKIIENVSFSVKTGSFVGILGPNGSGKTTLLKSISRILKPKKGVIMLEDQDIYTLKPVELAKKLSVVSQGTVIAFSFTALDVVLMGRSPHLSRFASESEKDVEIAKRCMAYTGTLNLADRLITELSGGERQRVIIAKALAQEPQVLLLDEPTTHLDVSNQFEIMSILRQLCNENKLLVVGVFHDFNLAANYCDSLILLKDGKIIDAGKSEKVLTPQNIKTIFGIETLVKENPITKSVYVLPVSVSHGQKNRGLTVHLICGAGTGSSLMKLLVDDGYAVTSGVLNLLDTDQETADFLKVPIIREAPLSPISETAYKTNLDFVSKSNVVILTSIPFGFGNIKNLDAALYALDLKVPTLVLNESPISLRDFTKGEAEQKMGLLKAKG…	52	GC_00000100		Cobalamin import ATP-binding protein BtuD		s__BIN-L-2_sp003096255	COG1120	ABC-type cobalamin/Fe3+-siderophores transport system, ATPase component (FepC) (PDB:2NQ2)			P|H	Inorganic ion transport and metabolism|Coenzyme transport and metabolism	K02013	iron complex transport system ATP-binding protein [EC:7.2.2.-]					no	0
54	732	MRAIAFYGKGGIGKSTTLSNVIAALSVKGKKVLQIGCDPKHDSTRLLLGGFTQITVLEQLNTTGAVSLEQVMLTGYNGVKCIESGGPEPGVGCAGRGIIQTLQLLQDQGLDTSQFDYVFFDVLGDVVCGGFAVPMREGYADEVYIVTSGEIASLYAANNISKGLLRFSSRHGKLGGIIGNQRGIKNEREIIEGFAKRIGSEMVAFIPRSELVANAEFASKTILEFASDTELADVYRSIADQIESQKTPVTPKPLSDAELDEFFRQYCYGSKTAVSSTVRQAPVSSPPKQTLDVPANPELVPACQPDIAKLACTVKVNREPVQGCSLSGAFNVVSQLKDAVAIMYSPQGCSYISFCTHLNHSSFLYSDSRYLTNLLCTDMRETDVIFGGTKNLKETLNRL…	53	GC_00000249		AAA domain,Anion-transporting ATPase,CobQ/CobB/MinD/ParA nucleotide binding domain,4Fe-4S iron sulfur cluster binding proteins%2C NifH/frxC family,Nitrogenase component 1 type Oxidoreductase		s__Syntrophaceticus_sp002397275	COG1348|COG2710	Nitrogenase ATPase subunit NifH/coenzyme F430 biosynthesis subunit CfbC (NifH/CfbC) (PDB:1CP2) (PUBMED:28225763)|Nitrogenase Mo-Fe protein NifD/coenzyme F430 biosynthesis subunit CfbD (NifD/CfbD) (PDB:1FP4) (PUBMED:28225763)			H|P|H|P	Coenzyme transport and metabolism|Inorganic ion transport and metabolism|Coenzyme transport and metabolism|Inorganic ion transport and metabolism	K02588	nitrogenase iron protein NifH	M00175	Nitrogen fixation, nitrogen => ammonia	M00175	Pathway modules; Energy metabolism; Nitrogen metabolism	no	0
55	448	MSTYSKTSHRPDSLMGAIAAFEGIKEAATLLNGPIGCKLYVSYMANLLTPRFSPIESNQFSNFYFGQRRVPCTYVDQQDLVYGTEQKVVEALKLIDSKNPLLIGVVNHSGTALIGDDLNRFIKTANVKAKTVTIESTGFTGTFAYGFQNAVIKILDSLLKKNQEKIPKSVNIIGYTMFHYNWENDVVEIKRMLNILGVKILSVICVDESLINLEKASQAELNLVVNEEYGNAIAAYLEKEFGIPFLDLKAPYGLTVSEQWFTAVADFFKIPKDAITSESKRVRMKCYPAILRATSLNNNLRGLPFGIFGDSSQVAAVVPFVYEYLGIYPVVIGVKEVGSKSFASLQSYLAVNSLDTVVLVNPDQYEVLDILNKTGAAIVFGSSVEEKVSKLADSPPEFI…	54	GC_00001347		Light-independent protochlorophyllide reductase subunit B		s__2-12-FULL-45-22_sp001803565	COG2710	Nitrogenase Mo-Fe protein NifD/coenzyme F430 biosynthesis subunit CfbD (NifD/CfbD) (PDB:1FP4) (PUBMED:28225763)			H|P	Coenzyme transport and metabolism|Inorganic ion transport and metabolism							no	0
56	317	MNDPIITVEGLTHNYGKIAAVNNIYFHVKEGQIFSFLGPNGAGKTTTINLLITLLQIQKGKVTIAGIDVANNPDAIRKNIGVVFQDHRLDRDLTIWETLEFHGKIHSIPKDIRRPRIDELLGLVELGEKRNEFVKNLSGGMKRCVELARGLLVRPKVLFLDEPTIGLDTKARRSIWRYIKLINREENITVFLTTHYMDEADQYSDEICIIDKGKIMANGTSLSLKNAVGNDIFRLKTTDNLKAAQMLAVLPEINRVENSSEDLCLYLKNGDLSVSKIIETLQAANVRLKDLNLLKPTLDDVFIHYTGRGIDSTGADL	55	GC_00001741		Daunorubicin/doxorubicin resistance ATP-binding protein DrrA		s__AD8-1_sp001273385	COG1131	ABC-type multidrug transport system, ATPase component (CcmA) (PDB:5DO7)			V	Defense mechanisms	K01990	ABC-2 type transport system ATP-binding protein					no	0
57	280	MEHGFLAIYWRDMIKFTRSKAMIFLSLLQPVLWLVFYGISMSSNLGMFFPQETIAPPGIVTANYMTFITSGVIGMTILFTCLYSGQNLQFDRQYGLMKEIVVSPMPRSQILIGTTLSGITKCLIQTAIIILFGYVVGARFFAGFSVGSIIVSAFGLLFFAFLFSAGLMFLSNMIGLKVSNHDVSQAIMALLTLPLFFASNALYPVEALPSAIKFLCYVNPLTYFINGVRYLTIGPEFFSFGYSYSIGLQGFMVSVAALSVFTLVMFIIASFTIKNLRNFI	56	GC_00001794		Putative transport permease ycf38		s__AD8-1_sp001273385	COG0842	ABC-type multidrug transport system, permease component (YadH)			V	Defense mechanisms							no	6
58	122	MKTTILYIDNQNTSHFKNQNIEFSPTDFAPPAPPVGLSIYTTATKLVFFQIPKGWFGDWHPAPKKQYFCCLKGSIEIEAGDGEKRTFNSGDVFLLEDTIGKGHTTRVMGDEDFVAAIIQLAT	57	GC_00001756		hypothetical protein		s__MTP4_sp9310u													no	0
59	232	MTQKTKTGRPTKNPIEKETAEKIFDAAIDLFAQQGYDNVSVRDIAKAVGIKESSIYKHYTNKEQILQKIIQYPLAKMYSIAAREDTTEQIIVKMGFEGFISDCSEVFISWILDPSTVKIMRIFYIELYHNKEISQSFTALIDASETFWASVFAILMKQELIAPADPAVLSSEFLSFFWKTFAYYFLVEYGRTSKSFVQLYQDSFTKHLMFFIKAIDNRQNEFYSDTLKNGML	58	GC_00005611		Bacterial regulatory proteins%2C tetR family		s__Methanocella_conradii	COG1309	DNA-binding protein, AcrR family, includes nucleoid occlusion protein SlmA (AcrR) (PDB:2QOP)			K	Transcription	K21453	TetR/AcrR family transcriptional regulator, biofilm operon repressor					no	0
60	408	MEPKVLLVGYNGANNTGAEAKLLVIIDEIRSVLGPDATLTVPSLNEANLRRYLQEDPNLKIKPVRPSLFPIDIYRLVQQNDLIVLVEGSCYMDTWGQALLWSYLLATRYAYSMKKPCIAYSVDAGEASRFNRWLIHREASKTNLIMARTSKAAERLRNWQVNAPIEVTADNAFAFKPKPQDIDLLKREWPEASHVVGFAAEDIYIWPVQIRPWGRKKHCYRWPYYYQHSNSCREKSDLLADVLAVQADELVEKHDKDIALLSMEGLDTAFTTKIQQRMTHADRTKVFSSIHYNASQMTSVLRSLDMLVSSRYHAGVLSLPSGVPQTAIGHDFRIKDFYTDLGLPELFVDHEDPDRYKKLSDNVETLFNQYSSLQNKLQRGYQQYAQREKRNIQLFRGFL…	59	GC_00001864		Polysaccharide pyruvyl transferase		s__Methanobacterium_D_sp002505765	COG2327	Polysaccharide pyruvyl transferase family protein WcaK (colanic acid biosynthesis) (WcaK)			M	Cell wall/membrane/envelope biogenesis	K16710	colanic acid/amylovoran biosynthesis protein					no	0
61	931	MKTVLLTGANGFIATQIARLLIADKDYTINALVRADGDEAARFRLEREWWDYPELIEVLGSKIKAVAGDVSLLRFGLNEPMYLELVEKTTHIIHTAADWRFIPLEELRRTNVQGTSNVVAFAKEAKRHRLERLSHVSTVYVAGAAKGTIPEDQLTDQYGFFTDYERSKYEGEKIVQEAKAELPVTVFRPSMVVGDSKTGAIKTFNTFYFPLRLYLTGKMRFMPVSHSLKINIVPVDYVAKVIAQLTFEPKAEGLTIHVLAPNESLPRIGELINFVQKWAKTELNCKLPSPVFLSLSAGPMKTALKLQRAFTGDRRVSEALLSLSPYFSENRYFKRDNLDSLMGKYDFDWRQMMPKLLEYAVYNSFFHRSDRTVHEQVLLRLESKRYPITYYDIVEGKAV…	60	GC_00001752		3-beta hydroxysteroid dehydrogenase/isomerase family,AMP-binding enzyme,NAD dependent epimerase/dehydratase family,NAD(P)H-binding ,Male sterility protein,RmlD substrate binding domain		s__SG8-41_sp001303585	COG1022|COG3320	Long-chain acyl-CoA synthetase (AMP-forming) (FAA1)|Thioester reductase domain of alpha aminoadipate reductase Lys2 and NRPSs (Lys2b) (PDB:5MSP)	COG1022|COG3320	Lysine biosynthesis	I|Q	Lipid transport and metabolism|Secondary metabolites biosynthesis, transport and catabolism							no	0
62	203	MGLRLRFLCWWTPKYFIRREVSNQTTAALQALLEKYAPKEPAIQAPLLSKSIDEQRLNMAQTHVKMVEALQKAVGQEKAVRLGRAALFSVGENLGQQTRVRLGVGDNRRDLVKAARILYRVLGINFRIEQADGTNVEVTIDRCALAKKYSKLTCEVLSATDEGVIKGLQPDVRLKFNQYMTSGCENCKANLIFNVKETTT	61	GC_00002362		L-2-amino-thiazoline-4-carboxylic acid hydrolase		s__Methanobacterium_subterraneum													no	0
63	434	MKAIVVGSGTGGSVAASELARNGFEVTLLEEGKPFKPLTHKISLLSSFRGSWPLSDATSIRRVFPHYNVVRSGEDLVIFRGVTEGGCTPISTGNMVRAQGGLNEFGLDLSKEYAEIESRLQIAPTPRERWRPLSQQMFDKAQALGYNPEPTPKVVDLNKCVGCGYCELGCLTGAKWDSRRVYKDYLGKGVTLLTNTKVEKVFIEDGKATGVMVSQGSQTQKLNADIVVLSAGGIGTAQILKASGLPAKDQLWVDVVLTVGGVSKGSKMLNEPPMVWYTKRRKYILSPYFDLLSFWLHKPWKKVSAEDRVGMMIKLADTEQGTVSADGTVTKTLTKEDHENLDKARIEAIQIMQASGVTGPFVDGLIHGGHLGGTVPITKADVETMHPSWLPQNLWVADL…	62	GC_00001910	AA3 long-chain alcohol peroxidase	Long-chain-alcohol oxidase FAO3	Long-chain fatty alcohol oxidase involved in the omega-oxidation pathway of lipid degradation.	s__Methanobacterium_C_paludis	COG2303	Choline dehydrogenase or related flavoprotein (BetA) (PDB:1B4V)	COG2303	Non-phosphorylated Entner-Doudoroff pathway	I|R	Lipid transport and metabolism|General function prediction only							no	0	AA3(3-432)	HMMER
64	154	MAKNPNIQQKTYSKSSLILGNLTIVLWIALGALCCALFIPLTAILFFAATAFLIFFEIGKHGCVSCFLCKTCTIGMGKLPELFFSKKPVVNVNRRALQLFPLAYLLLSVLPLVLVTVSLLEVVTVYRVVLLVGVLAFSVYTGVVKRKTLIHRIP	63	GC_00002378		hypothetical protein		s__AD8-1_sp001273385													no	4
65	708	MLDTTYIDPNISKKRLDNPDYFINRELSWIRFNVRVLEEARDVWHPLLERIKFLAICGSNLDEFFMTRIPRLLKTINKGSDLRSVDGLTAIEQIHATRKEIVPLIKRHSDCWHYELVPALTKEGICINQFEALSTQEKAGLRMLFQNNILPHIYVPSKGCNIAALHVNLFVTGFAGKNVFYILDVPTERFGRLIEIPDSLRSSSLNVDKTVHRYVFLEDLIANSLDLVFPNQTQLAAYPFRLTRNGEIDILMDETSDFINIVKKSLSKRKLGFPSRLEFDKSTPFFVRDELGFSLKLPEYQIYETDGPLGFVDLWQLHKISRPDLKDKSFIPYALQSLSSQTQVFENIAKHDIVLYHPYDSFEVIVNLLKQAAVDVNVSQIWLTMYRMDEGSPVVDALM…	64	GC_00001416		Polyphosphate kinase 1		s__BOG-991_sp003165195	COG0855	Polyphosphate kinase (Ppk) (PDB:1XDO)			P	Inorganic ion transport and metabolism	K00937	polyphosphate kinase [EC:2.7.4.1]					no	0
66	775	MNAAVKNQTLDRGEGYCQFGFTVLGKLLKGFESYIAGVIENTDVECVHKMRVSSRRIRAVMPLFKECYPKKKYKRWLKEIKTVTKLLSEARDLDVQTAFLQDYIQKSHNEHQALMPLLKHHKNCRKTVQATVTKGLEKLQSSGTLKEINDYLKQATHESSNDPLYSLILEKACKNITCMLDDLLSLSRYVHEESASLKHHEMRIKAKHLRYTMETFASLYKNGLEQEIGLMKGLQDLLGEMHDCEVWLGILSKFTIDQPEKGNQKKPLKTVEFKQAANAFSMYVTEHKKSNYACFVKRWDEAMSQNFFSNLQETVNAAAGLDAKKLDSALLLNPNVKVAVLSDIHANLHALETVIQDAHGRGAQVFLNAGDSIGYGAFPNEVLQVLHNKGVLSVCGNFD…	65	GC_00003239		phosphodiesterase%2C MJ0936 family	The physiological substrate is unknown.	s__BOG-990_sp003164295	COG0622|COG5607	Predicted phosphodiesterase, calcineurin family (YfcE) (PDB:1SU1) (PUBMED:17586769)|CHAD domain, binds inorganic polyphosphates (CHAD) (PDB:3E0S) (PUBMED:12456267;31133615)			R|S	General function prediction only|Function unknown	K07095	uncharacterized protein					no	0
67	524	MGQTVTILGQVIGFIDVGTNAIRLLVVRINPNFSYSIISQEKEVVRLGEDEFNDNLLKPEAMDRAIFVCGKFASLAKTYGATKIFAAGTSAIREADNKSVFLQRLFNETGLKVKVISGEEEARLIYMGILSGLDIGEEKAMFIDLGGGSTEIAIGDQYQLYYTYSIKVGAIRLTTQFIGEGWTKSIPDTVYKKMKNQVHHSTRPVQAIVQECGSRLAWGSSGTIINLAEVAGKMFKKNSSGGGLVINRKSLKRLASTLCSLTLEERRKLPGINPYRADIIVAGAAIVEVLMEDFGLEEIRVSHKELRDGMLADYLSHFESYRELQKAPLRKRSVLNLARSFNFDEEHTETVSALALQLFDSAKQLGLHFLSERYRELLAYAATLHDIGDIISFNNHHLH…	66	GC_00001346		Exopolyphosphatase	Degradation of inorganic polyphosphates (polyP). 3.6.1.11	s__BOG-990_sp003164295	COG0248	Exopolyphosphatase/pppGpp-phosphohydrolase (GppA) (PDB:1T6C)			F|T	Nucleotide transport and metabolism|Signal transduction mechanisms	K01524	exopolyphosphatase / guanosine-5'-triphosphate,3'-diphosphate pyrophosphatase [EC:3.6.1.11 3.6.1.40]					no	0
68	105	MFYSKTTQNIRWSKTKLPSAYVLFTVTPGFEDTVLEAAKRTGEVEEAFVSYGAYDLIVKAKADSMDELKELVSYKLRTIANVTSTLTLMIDQENRIKRLEAPIPH	67	GC_00000005		Lrp/AsnC ligand binding domain		s__AD8-1_sp001273385	COG1522	DNA-binding transcriptional regulator, Lrp family (Lrp) (PDB:1I1G)			K	Transcription							no	0
69	76	MTMFASMRTMVLVKETALKIVTAKHNKAVSAIKQTIKNNRELHLFVVSKGAADKHFEYSPITLSTIFHLLTTTGKL				hypothetical protein		UNKNOWN													no	0			no tree	1
70	256	MSLLEVKGLTVKVEGKVILKDLTFNLREGKSHILFGPNGSGKTTLISTLMGLPGYEVVTGQILFQGVDITSKDVDERAKMGIIVSFQNPPEITGVKLGDLLKLCLGKTANDEFSLQEMAQIDAFRLTGFLNRDVNMGFSGGERKRSEILQLIFLKPKLLLLDEPDSGVDVESLRLISTEIQKYVESTGGSALIITHKGDIMENIKASYGCILLNGQFHCFKDPMRIYEDIKRLGYEECVACRIRTEEGWKNNEQRK	69	GC_00001052		Probable ATP-dependent transporter ycf16		s__FEN-992_sp003141855	COG0396	Fe-S cluster assembly ATPase SufC (SufC) (PDB:2D3W)			O	Posttranslational modification, protein turnover, chaperones	K09013	Fe-S cluster assembly ATP-binding protein					no	0
71	374	MNKESDLTKIPHEILQEAQKAGVESDERNRSGTFFHVNQETIAAKVNELYKGKIELMDIKAALKKYPWLEEYRWKLVDKNKDEYTKKVAEEYSGGYFMRILKGAEIDFPLQSCLMITQKNLEQKVHNIIIAEEDSKAHIITSCLQHYNVPNATHMGISEIYVKKGAMLNFTMIHQWSEQTLVRPRSAAQIDDKAMFVSNYVCMRPVRDMQMYPVAYCKGNESRVSFNSILYGHRNSLLDIGSKAVLTGKDSKAEMVSRAIAREGSKMIIRGLIEGDNTECKGHLECRGLLMDNESVMQSIPELIAKKKGVEITHEAAVGKISEKEITYLMTRKLTRDQAVSLIIRGFMDVGILGLPDVLNKEIKRIVDISANAE	70	GC_00001056		hypothetical protein		s__FEN-992_sp003141855	COG0719	Fe-S cluster assembly scaffold protein SufB (SufB) (PDB:1VH4)			O	Posttranslational modification, protein turnover, chaperones	K07033	uncharacterized protein					no	0
72	102	MQNKTQVNKVLLIMLSKLFANPVVQFFLDPVIPKLVIFYLQQYLNRWKKKGLIKNYKVEVQHLGKLYYKIGLHAQAVEKQTNIAVLNYISSTIEKMLKQAIK				hypothetical protein		UNKNOWN													no	0			no tree	1				1
73	65	MAEHIEVSSDSIGKIKQAANQFKETLIEYFKENNVEIKDWKVGVENSEGSYVIDASVKIKISPKK	72	GC_00004237		hypothetical protein		UNKNOWN													no	0
74	365	MTSIQTPVSIKKWIIISAAIGYAALIIYLLYFVGFFELIETIQKVNITIYLLAITSIIVSITLHALVWFRLLHYVGIKLSFRRTNVFYWLGVFVDNLIPGGWSGDLFKAYLLGKEPGIDGGKAVASVVAKNMYEALFNLGNIVLGLVLLLFNYTFEGTILIGIAAVMLLLTVPLFLLMIISFKPKGAKKLVAMFISGLAQFTKNKINLVKFQGEINKLLDDYHEGMKILVKNPKMLGQPIVISFFAWAFEILTLYLVFASLGFFVDADKIIIVRSIAGNVEAQGYAFAGYAQIITTALYTALGIVPAVAASVGILGSIVIFWLKTGVSSVAFHCVVFAGCAGYLCRVVRASDSCKSNRDKSKDEI	73	GC_00001912		TIGR00374 family protein		s__UBA11855_sp11852u							K07027	glycosyltransferase 2 family protein					no	8
75	530	MDRTRNGFKIVLTADRTLMSEYNGGIFLGFSACVPKGVIPDKLYFSLFCPSVPVNKDGSAKYAPCGTRKMEAELLKNGYTPNEVIVAHPDHLDKVIGPNTKALCITENDPLGMGPATSTFRNLFGGQSYMEIKFKEILNNPAVQKYKPKIIVGGAGAWQLEEEPVRKTLGVDTVVIGEGEKAIDNLFTTTALEDDWPGVINTPVVEEPKIPLIVKGTIDGIVEISRGCGRGCAFCVPTLQQYRCRSIESILKEVDVNLKAGRRPLLHAEDVLRYKAKGFEVNEPAVRELFETVYHLPGVKAVAISHFALSSAVSAPNLIKDLSRILEVKSGSLWMSGQCGIETASPKLIKSMMAGKAKPFTPDEWPEVVEKGFRLLNENNWVPVATLIIGLPGEEEEDT…	74	GC_00001127	vitamin B12 dependent Radical SAM	Radical SAM superfamily	https://radicalsam.org/ SAM :Glycerol dibiphytanyl glycerol tetraethers	s__BIN-L-1_sp003096235	COG1032	Radical SAM superfamily enzyme YgiQ, UPF0313 family (YgiQ) (PDB:6FD2)			R	General function prediction only							no	0
76	109	MVDAVCAFQRGLDKPLILWLISKGPVHGYEINNEVKRLTGRRLKPATLYPLLNKLEDDGFLASELTEKGRRKLRCYRLTEKGEKCLAKMSELFRLPLIQIIADLLGEQN	75	GC_00001629		Transcriptional regulator PadR-like family		s__20-14-0-80-47-9_sp002779555	COG1695	DNA-binding transcriptional regulator, PadR family (PadR) (PDB:1XMA) (PUBMED:19096365)			K	Transcription	K10947	PadR family transcriptional regulator, regulatory protein PadR					no	0
77	112	MDDAERQAIRNIVTNFSRGIILWLVNQKPMSGYGLVKELEHLTGQHLTSGIVYPLLYEMEQEGLIVGEWTQKGRRRTKYYAITPSGLESLNRLRALFDMPVKEALKDFITKS	76	GC_00001371		Putative DNA-binding protein YwzG		s__20-14-0-80-47-9_sp002779555	COG1695	DNA-binding transcriptional regulator, PadR family (PadR) (PDB:1XMA) (PUBMED:19096365)			K	Transcription	K10947	PadR family transcriptional regulator, regulatory protein PadR					no	0
78	144	MSARKDPFQKDRFRVEIAGVAQASFCEVILPESASIVIEHKEGTSIVTQKQPGTTTFNPLVLKWGMTNSMELYNWRKMIEQGKISSMRRNIAVTLLDEEGKDAARWEFTEAWPSKYKGPDLNAKANEVAIETLEIVFETMQRVK	77	GC_00001889		conserved hypothetical phage tail region protein		s__UBA203_sp002503595													no	0
79	197	MPFVSFSNINAASKTIANRIWTAFKEDKQANAIIRSIEQISFLSPKDAAELKPPQISVYLYNVTEIASMRNQPTPTQNPSKPPLYLNLRYLLTPLTQNAEDDQIVLGKILQLFHETPILRGSSLQGSLKETVEDLKVIPDVFTVDELSKVWGMLLTPYRLSVGYSVYPVKIEDSVKPDEKPVVVKRPAATAKTPLKA	78	GC_00002726		Protein of unknown function (DUF4255)		s__KBS-89_sp001897435													no	0
80	287	MNTLKLLVVILTVALIVSVGFNAYFASQTLVFSNQNAAKKQLEMNQILSQAQVAIDAEIKQIGDSLIYASQQLSATGISGTQARGIVKELAQNSSFIIDAATQDLSNIMIIVEPSQYQSSEGKNIGEQEWLNINPHGQLTPMMTPAMTLVEGLQGVALACPVYKSNDERIGRVSVIFYPDEIINAKLAPLINGKEYSALVMQTDGLSLYDTDPAQQGKNLFTDPLYVGYTELLAIGHRVAAESSGHGTYSFTLDAQGGEVLQKECYWTTINAYGQQWRLNLIRPLNQ	79	GC_00002980		hypothetical protein		s__FEN-992_sp003141855	COG4564	Signal transduction histidine kinase (PDB:2QHK)			T	Signal transduction mechanisms							no	1
81	279	MHSKTWRQPATLIIVATAVNAALYAVGSLTTAYIPSPWGIGQFRPAVVIPSFFATIFGPWAGGLGAALGTLIADSIKHGGIYPGSLLSAVPGNFIGFFIMGYFLRKKFTWSRFITWTNISLLIANSLVAFLYVYMYKFLYAQTATFISASNDALIVLSAGLTIFWFVTMLPFVLIITPPLLAVVNKAFPSIVSPEIKEAGIKPVPKRLLGTSMLAPGVIMILIGLTISFTPLNSYMSTNIVASYLPITTLNMIQLLLYAGGTVLTVLGAVLFVKKSNVT	80	GC_00001881		ECF-type riboflavin transporter%2C S component		s__BA1_sp001399805													no	7
82	340	MTVYFTPWNADQNLLSEAERLYKKAGTFDCIEKGDLVAVKLHVGELGNPSYVQPFFVHSIVEKVKEAGGKPFLTDTNTYYLAQRHNAYDHMQTALMNGFNMAPFIVADGLKSENQRTVKTRGILDEIEVAGAIAEADAMIVVSHCKGHELSGFGGAIKNLAMGCTSQLGKLRQHRTVKLEIDQSKCNGCGKCKTACPFDVPEIIEGKARNTAPVCMRCPVCKAECPMEAISFVNQENICMALASAAFGVLETFKPKKVSYVSFAKDITQYCDCLPRPGAPIMSDVGIFAADSPVSVDAAFLRKVDYELFNGLSGVDCMTQVTEALKLGIPGEAKPNIQTV	81	GC_00000635		Domain of unknown function (DUF362) ,4Fe-4S binding domain,4Fe-4S dicluster domain,4Fe-4S dicluster domain,4Fe-4S binding domain,4Fe-4S binding domain,4Fe-4S dicluster domain		s__PALSA-986_sp003133625	COG2768	Uncharacterized Fe-S cluster protein			S	Function unknown	K07138	uncharacterized protein					no	0
83	257	MFRLGAKGLGEDSCVDKLFFELASESRLSILRLLQKETLKMQEIARRLNVTATEVFRQLERLSTAGLVKRQPDGAFTISDYGKLVLQASSTLDFISTHRDYFSSHNVMLLPAQFVNRLGELSGAKLSLDTIANLNRAEQAYVKAKSFGFGIAEGTIPEHMAPKMEQKMLEGLKFKFLVPQNRLPKPEEPIKTANVGICGITELPLILVLTEEFGCVCFLQSDGKVDYSGFFWDDATFLGWVRDVFNYYWDKATKSKG	82	GC_00000592		Domain of unknown function (DUF1724),Helix-turn-helix domain,Winged helix-turn-helix DNA-binding,Bacterial regulatory protein%2C arsR family,MarR family,MarR family,Sugar-specific transcriptional regulator TrmB		s__PALSA-986_sp003133625	COG4742	Predicted transcriptional regulator, contains HTH domain			K	Transcription							no	0
84	86	MKTLNLKTRGFSVELKSKRNLKNVTLTNCGSAETVLFEGNIGEFVAAKFAEGIILEVTGKDGVLRVDLEENEIQKNQKTTVEVKKA	83	GC_00000780		hypothetical protein		s__PALSA-986_sp003133625													no	0
85	134	MRKLALAASALGIFAGLGGASHGPGEMLQGHIAPSNLYIQAWPSLTALSGEPAMTIIPSYLITGAFTIFFGVLLAVWSSKFILHKTSGIILIMLSIVLLLVGGGLIPPFFGIAGGLIALLMNTKSTRYGGESIE	84	GC_00004660		hypothetical protein		s__PALSA-986_sp003133625													no	2
86	181	MSRALVVYGTRYGAAASTSEEIAKVFRQEGIETQIVDARKEKVKDINGFDLIVVGSGIQINRWTSQPEDFIKKHIKEFAGKKLALFVCCGSASSLTGAEAEKMKDKYLTEKAVKYGLEPVALGFFGGVYNFNKVPWWAKRALDAERPKVEAAAKQVEHGVYDTRDWNAIRIWAKELTKKTF	85	GC_00000065	AA6 flavodoxins	Flavodoxin,Flavodoxin domain	Flavodoxin, PF12724.10	s__PALSA-986_sp003133625	COG4635	Protoporphyrinogen IX oxidase, menaquinone-dependent (flavodoxin domain) (HemG) (PUBMED:17873039)			H	Coenzyme transport and metabolism	K00230	menaquinone-dependent protoporphyrinogen oxidase [EC:1.3.5.3]	M00121	Heme biosynthesis, plants and bacteria, glutamate => heme	M00121	Pathway modules; Metabolism of cofactors and vitamins; Cofactor and vitamin metabolism	no	0
87	69	MFSGKTITVTQQAYNALIKERKGNETLSDTILRLTKNGKPNNNIVKKMGNHEGERSTFDNGWYSSSDLF	86	GC_00004052		Putative antitoxin		UNKNOWN													no	0
88	323	MPKLAEPIQINGYTLRNRIVFPPMQSGRADFDGSITPKLINFYARRSTHIGLPIVEHAYIDLLGKIGPKQLGIYDDTLIPGYEKLASAIHDAGAPAIVQISHAGGVATKKVIHNQPAGPSATGKTRMLTVSELHSITGQFGAAAERALKAGFDGVELHGAHGYLLNQFFSPLLNKREDEYGGSLEKRMRFPLEVTKEVRRRLEKNKLLLYRLGSDDLAPHGTHVEDAIVFAQKLVEAGVDILDVSGGMCGSNPKQFKQVKGYFIPQATAVKQAVNVPVVGVGGITEPAYANQLVQEGKVDLVAVGRALWRDAEWAQKALSSLG	87	GC_00000897	Rieske	NADH oxidase		s__FEN-992_sp003141855	COG1902	2,4-dienoyl-CoA reductase or related NADH-dependent reductase, Old Yellow Enzyme (OYE) family (FadH) (PDB:1BWK)			C	Energy production and conversion							no	0
89	77	MEQKRFSLEELKGFDGKNGKPAYVCYKGKVYDVSVSDQWTDGDHMGHLAGKDLTEDMEIAPHADDVMGRMKIVGVMV	89	GC_00000105		Cytochrome b5-like Heme/Steroid binding domain	Predicted heme/steroid binding protein (Uniprot). RedOxiBase: Other cupredoxin Protein	s__FEN-992_sp003141855	COG4892	Predicted heme/steroid binding protein			R	General function prediction only	K17278	membrane-associated progesterone receptor component					no	0
90	248	MLKDLNGKVAIVTGAGRGIGKEIALTLARAGANVVVSDITDQIFEVAIQVEALNVEALPLHWDVSSFDQAQQAKTKILEKFKKVDILVNNAGIYPMKPFVEMAQEDWSKVLHVNLDSMFNCTKTFLQGMIAQKYGKIVNISSVSGVAAIFPNLVHYSASKAGIVGFTKALAFEVASQGVNVNAIAPGPIDVSEGQVGEALYEQVVRMMPVGRMGKPSDIANLVLFLVSDISNFITGQCIVCDGGYSLP	90	GC_00001301		3-oxoacyl-[acyl-carrier-protein] reductase FabG		s__BOG-990_sp003164295	COG1028	NAD(P)-dependent dehydrogenase, short-chain alcohol dehydrogenase family (FabG) (PDB:6L1H)	COG1028	Fatty acid biosynthesis	I	Lipid transport and metabolism	K00059	3-oxoacyl-[acyl-carrier protein] reductase [EC:1.1.1.100]	M00083|M00874|M00572	Fatty acid biosynthesis, elongation|Fatty acid biosynthesis in mitochondria, fungi|Pimeloyl-ACP biosynthesis, BioC-BioH pathway, malonyl-ACP => pimeloyl-ACP	M00083|M00874|M00572	Pathway modules; Lipid metabolism; Fatty acid metabolism|Pathway modules; Lipid metabolism; Fatty acid metabolism|Pathway modules; Metabolism of cofactors and vitamins; Cofactor and vitamin metabolism	no	0
91	182	MSEEEKKKKMYYYYGGKEKKAGEIKKPEEEEMIPYFSWDFQRDFNRMMDRFQREFESFWGQPPKAHYERFMRPFKTMIPSVDVEDRGKDFRLTIDLPGFSKENVDVNVTEDVVTVQAKQSQTAEETQKNYVRHERAAQTYYRKIHLPEAVVSEEAKANLTNGILEIVLPKKAPKETKKLKID	91	GC_00001125		HSP20-like domain found in ArsA,Hsp20/alpha crystallin family		s__PALSA-986_sp003133625	COG0071	Small heat shock protein IbpA, HSP20 family (IbpA) (PDB:1GME)			O	Posttranslational modification, protein turnover, chaperones	K13993	HSP20 family protein					no	0
92	196	MQYYIVNSDKRKEDCERLQQTNTKSKNFAQITTAPAQSFGDYKRPPAPISLDQTDLKILGILQDNCQLSYRKLGTILGMSGVIVASRIKTLEEKGILRGYSVVLDPVKLGYDLTAILYVQVEGGFLLDVEAELSRTSGVIGVYEVTGDFDVIAVAKLRDRDCLNVLIKNLLLTPHVKRTLTNITLNIVKEDFKIPI	92	GC_00000688		Uncharacterized HTH-type transcriptional regulator PF1734		s__PALSA-989_sp003151735	COG1522	DNA-binding transcriptional regulator, Lrp family (Lrp) (PDB:1I1G)			K	Transcription							no	0
93	576	MSSYYFILVTYANCFNIFSYIFSIIHKSYEQITTKFISPVSQPSIKTVKNNMRNKKILTKITNTAEKALTKHSEIFMKRKFFMLAGILLTCLAISVGQAFAQSADPLVNTGAAISIAWTLVMGGLVWFMQLGFAFLGAGFIRQKNQVNYWTKSYLDFSVGVVIFALVGFGLMFGGSGMAFPAGFNAAGEQIFVTLPGLDAGNSFIGYSGFLLAGEATNTYTLVFFFWQAVFAATSVTIVAGMVAERMKFQAYLLYTILINILIYPVYGHWVWGGGWLATLPFGVGVRDFAGSGVVHAVGGFTGLAACLLIGPRFGKYGKNGEVRSFGYTNVPYIVIGTMILFLGWFGFNPGSTLTTLDGVTPLVAVNTYLAGGVAATVGLIVSYLDRKHFTGPDIQAVC…	93	GC_00001313		Putative ammonium transporter sll0108		s__Anaerolinea_thermolimosa	COG0004	Ammonia channel protein AmtB (AmtB) (PDB:1U77)			P	Inorganic ion transport and metabolism	K03320	ammonium transporter, Amt family					no	13
94	420	MKTLPIDAQILILPIFIACYALALSRKVKLAYTSIGALIALIVLGIVSWQSAIFEAIQWDVLAVIWGFMMVSFIFSESKMPELIANKILTHIKTEKYALLALCAVAAFLSAFMANVAVLFLMAPVAIQMARKLGSPLFPYIVSVGVCANMVTTTTMIADPPALILAIQTGMTPLDFYLFQGRLGLGAITVVGVVAALLTLLVLFRKMNKKIEIEPEKIKVTKLPTILFIIGVIVLALAPEIGLNLGVVGLAVGIVALIIGHKKAKHMIKEFDWDSLIFLAGIFGVIYTLSTSGLLTDFAEGIIGMGISNPGVLLTFLVWLSVGLSSFIDPNAYTVLMIPVCQQLATFTGMSAFPLLFGTLIGTGSGANILPMGAATNVFACGLLEKNSCLVSTKEYIKI…	94	GC_00001552		Citrate transporter,Sodium:sulfate symporter transmembrane region		s__UBA2174_sp002327445	COG1055	Na+/H+ antiporter NhaD or related arsenite permease (ArsB)			P	Inorganic ion transport and metabolism							no	10
95	99	MGLFTKKGKNFKDVIAEEKNKGRYFKLVMKRLTSLSPSLLYSGSFLLLFIAVDFAVYALFEPTVIVWAVILVASALVSSVFASKVTHKLKRQQWKYASL	95	GC_00001523		hypothetical protein		UNKNOWN													no	2
96	487	MKSSIAVLLANMGFVLQLSGIFILVPIVVSFLCNETDATVALFIAATAFMALGFCTNALCEKKEMTYRQSCILIVSVFVIMSLIGSIPYLYLSLPSANILQTVTDSIFESVSGFTTTGFSVIPDLSALPQSIILYRALTQFIGGIGIVIVLLSFFYPEAKLREFAKSMGLGNGNYKIKKTFLFIISLYCAFTIAMIIIGYLGGYRDLISLSSIVFSSISTGGFSPVVDFAAIVSQQPLNIIIPISMIFGATNFLLFGYLYKKRFKDFFNSQLTIFLIIAGLSTFILYQFFNLSIYDSMFHIVSAMSTTGFNIIPIDSMADSLKLFLVSLMFIGGASFSTAGGIKIYRLVLMLKSIKKGVVYAVSGKDEKLKVLGKEYSNSEVIQSAALVFLTALIIFVS…	96	GC_00001361		Uncharacterized cation transporter MJ1485		s__SM1-50_sp002900555	COG0168|COG2905	Trk-type K+ transport system, membrane component (TrkG) (PDB:3PJZ)|Signal-transduction protein containing cAMP-binding, CBS, and nucleotidyltransferase domains			P|T	Inorganic ion transport and metabolism|Signal transduction mechanisms	K03498	trk system potassium uptake protein					no	10
97	423	MAAGDIAWVITSTALVMIMTPALGFFYGGLVRKKNLVSTIVQCFAIFAVISIIWALYGYALVFGDSIGGVIGFSPGLFAMNNLAIGTVNPLLATEIPEMLFFAFQLKFAAITPALIIGACAERIRFKSLLVFMVLWSTLIYMPIAHWVWNPDGWLRALGAIDFAGGIVVHISAGISALAAALVVGRRKGCAIPWKQHMQALDHKDNAAEFKPTNIPYVLLGAALLWFGWFGFNAGSALAANDLAVQALVTTNIAAAGAAVSWMIGDWVRKGKPSAVGIAVGAVVGLVAVTPAAGYVSVSSALIIGLAAGIISNLVANWRAGRSRIDDSLDVFACHGVGGLWGSIAVGLFASASINGVNGLFFGNPEQFVAQLIAIAVVVPFSFVGSYALLKLVNVFSPL…	97	GC_00000064		Putative ammonium transporter MTH_663		s__PALSA-986_sp003133625	COG0004	Ammonia channel protein AmtB (AmtB) (PDB:1U77)			P	Inorganic ion transport and metabolism	K03320	ammonium transporter, Amt family					no	11
98	429	MAINPADVAWVLTSTALVMLMTPALSFFYGGLVRKKNLVSTLVQCLIIFAVVSLIWFGWGYSLVYSSTSFYGIIGGLDLLGLNHLNINTTSIYAPTIPEALFFAFQLKFAAITPALIIGACAERIRFKSLLIFVALWSTFIYCPISHWVWNTDGWLHILGAYDFAGGIVVHIAAGLSALAAALVVGRRKDCIYWKDQLKSLDRQNAKAPPLGTEFKPTNIPYVILGAGLLWFGWFGFNGGSAFAADSIAVSAVVSTNLAAAAAAVSWMLVDWVTKGKPSAVGISVGAVCGMAAVTAAAGYINFSEAVLIGLVAGIVSNLISNWRLGRSRIDDTLDVFACHGIGGIIGAIAVGLFANALINPVVSGLFYGNPAQLGIQALAVVVIAVFAFVGSYLLLRLV…	98	GC_00000064		Putative ammonium transporter MTH_663		s__FEN-992_sp003141855	COG0004	Ammonia channel protein AmtB (AmtB) (PDB:1U77)			P	Inorganic ion transport and metabolism	K03320	ammonium transporter, Amt family					no	11
99	539	MKGHVRQRTFIYLTLTVTVCLLLASAQQTNACYGPHIMGEIDKTEVDLNETITVIGWVCPPEFNKSVRIDFTRPDYTYIDIWTTTDENGNFTYTQQLDMIGYWNVFVIDGHMCDRLHAIVNDPSQPDAPVPTPIPLPPYRPNYSVITLASVSIGGAIVALALGRTNRTRKISGLRLFVQVTFIFLIFVGIFIDHQNLPIPAEQISPHEVLIADELFGVQLPDGIPVPFYGCYYPCGKTVTCALWELQTNIYPFWDIGKGWGVTYDSTGLERLAILFGILILSAVLLGRTFCGWVCPFGLYTDVMTRLRKALKVRSRKFSDKFNQRFHQLSYVILALIIILCVVFGSQALTGTQLVEGTEQGGFIYNNFAAPFCQVCPMKPLCLLSQTSMGLMQPAWLVE…	99	GC_00000843		4Fe-4S binding domain,4Fe-4S dicluster domain,4Fe-4S binding domain		s__AD8-1_sp001273385	COG0348	Polyferredoxin NapH (NapH) (PUBMED:27322068)			C	Energy production and conversion	K02574	ferredoxin-type protein NapH					yes	6
100	313	MNKKTLSVIFVVLLMVSISLTVFTAPVSGEDTVIRHTILIQENGKILPADTPIQIDGDTYTLLQDIYDPILIEKSNITFNGAGHALIGPLTEKQHKYGQVIGWGPDYEETVPYIIGIDVNDDVSGVTIKGLNVCNFSIGAYLRSQENSLYACNIYNNIVGVLLSGSGNHVTYNNITGNQQGLFFGFESTGEIANIPSDILISHNSFISNNQQLSGCVCKDYNLEEERHSWDDGKEGNYWSDYTGTDKDGDGIGDTPYVVDILNQDSYPLMQNPLLPQANDAPLTIELILVAVFVPIIAILVASIVLKIRKQRQ	100	GC_00004737	pectin lyase	Periplasmic copper-binding protein (NosD)	pectin lyase	s__UBA11855_sp11852u	COG1520|COG3291|COG3420	Outer membrane protein assembly factor BamB, contains PQQ-like beta-propeller repeat (PQQ) (PDB:6TJG)|Uncharacterized conserved protein, PKD repeat domain (PDB:2KZW)|Nitrous oxide reductase accessory protein NosD, contains tandem CASH domains (NosD) (PDB:2KZW)			M|S|P	Cell wall/membrane/envelope biogenesis|Function unknown|Inorganic ion transport and metabolism							yes	2
101	194	MTNLKVVAFNGSPRAEGNTAILINHVLKILQEEGIETEYIQLGGQLIHGCMACGTCAKLQNQECRIVNDNVNLYIKKMVEADGIIFGSPTYFSMMTPELKALIDRAGYVGMYNGHLFKRKVGAAVVAVRRTGAMPTFDAINHFFLISEMIVPGSIYWNIGVGRKAGEVEQDEEGLRTMEALGRNMAWLIKKIKA	101	GC_00000919	AA6 flavodoxins	Flavodoxin-like fold,NADPH-dependent FMN reductase	Flavodoxin-like fold,NADPH-dependent, PF03358.18	s__BOG-990_sp003164295	COG0655	Multimeric flavodoxin WrbA, includes NAD(P)H:quinone oxidoreductase (WrbA) (PDB:4DY4)			C	Energy production and conversion							no	0
102	533	MFCYQCEQTAKGQGCTVMGVCGKNPQVATLQDLLVYKLRELSQIALQARKIGVKDEKTDVFTAEALFVTLTNVNFDPDAIVGYLRKAEQLQGQLEKQLKIETSHQPLEASMEGLSAQGKKVGINANTTIDPDLHSLQWLLTYGLKGVAAYTYHAYLLGKKDEAVFNFIYQGLAAPLDKSLGVNDFVGLVFKCGEVNIRAMELLDAGNTETYGHPVPTKVPLGAKAGKAILVSGHDLADLEEILKQSEGKGINVYTHGEMLPTHGYPKLKAYKHFYGHYGTAWFNQQKEFAQFPGAIVMTTNCIQKPMDSYSSNIFTVGPVGFPGVKHIQDRDFSPAIQKALELPGFPVDTEGKTVMVGFGRNAVLSVADKVIQSVKDGHIKRFILVGGCDGAKGSRNYY…	102	GC_00000461		Hydroxylamine reductase		s__FEN-992_sp003141855	COG1151	Hydroxylamine reductase (hybrid-cluster protein) (Hcp) (PDB:1E1D)			C	Energy production and conversion	K05601	hydroxylamine reductase [EC:1.7.99.1]					no	0
103	232	MKRFGVIIPSSNTTVEPEFSKALNKTNVSLHFTRITLNNVTVKDLQDMEKETEAAAKLLADAAVDLIAFACTSGSLINGLGYDKAIAEKIVRAAHCPAVTTSSAVVGALNFLKVKKAGLATPYIEEVTVKEVDFLNKNGFTVVSSQSLGIKENLKIGNLSSKDAQAIATKTDSPLAQAVFISCTNFQTFEALPLLESQLKKPVVSSNSATLWASLKMLNISVQLNLGKLFLC	103	GC_00001667		Arylmalonate decarboxylase,Asp/Glu/Hydantoin racemase		s__BA1_sp001399805	COG3473	Maleate cis-trans isomerase (PDB:2DGD)			Q	Secondary metabolites biosynthesis, transport and catabolism	K01799	maleate isomerase [EC:5.2.1.1]	M00622	Nicotinate degradation, nicotinate => fumarate	M00622	Pathway modules; Metabolism of cofactors and vitamins; Cofactor and vitamin metabolism	no	0
104	208	MSTAWREPYHVVLEVENKQCKMVKKLTALGLKHLKVVDVRSANKGSVKHLMDLGEDQAKKVPKDLVAHKRVESKSAVWMESEGCEVCNTILAHDAFLVSGKSLEDNLILYSFMVPTFEAYQAILGELEKTGHKVNIRKIGKFEPQIGILTENQERIFWLALKSGFFNYPRQIDMTELSKKLGISTATLSEIMRRGTRRLLEHYFKQEL	104	GC_00001095		HTH DNA binding domain		s__PALSA-989_sp003151735	COG3413	Predicted transcriptional regulator, contains HTH domain (DmsR) (PUBMED:15716436)			R	General function prediction only							no	0
105	378	MSLFRGHNKAMTSLLVMLFVAGLLVGGLAIFFVTVSDTNGLEAQVASLQAQVSQLEGSQNATYQNITIYQNGTALTELYEKIKDSVVLVQGATNDGAVQASGFVYNHQGRKIVITNYHVVQGTTSLSVTFQNGNGYSATVLGTDPYADLAIVSVNAPNEEFKPLQIASSSTLRVGEQVIAMGNPYGLVGSLTTGVISALGRTIREDTTSSFSIANIIQTSTPINPGNSGGPMLNAAGQVIGVTTAVVSDSQGLAFAIPSNTILREIGALITTGTYSGHSYLGVNGDDMSYNSAQQTGSSVTYGWRIALIVSGGPSDGKLEVGDVIVALNDVKIKNNDDLASYLEENTLPDQTVEITVMRNNVNTKVTIELGQRPAPTT	105	GC_00000012		Protease Do-like 1%2C chloroplastic	merops: subfamily S1B unassigned peptidases	s__PALSA-986_sp003133625	COG0265	Periplasmic serine protease, S1-C subfamily, contain C-terminal PDZ domain (DegQ) (PDB:2HGA) (PUBMED:29686141)			O	Posttranslational modification, protein turnover, chaperones	K04771	serine protease Do [EC:3.4.21.107]					no	1
106	333	MPCTVIVGAFWGDEGKGKIISYLALKDKLDFCVRTGSVNAAHTVWNEGKKYALHMVPAGFLYEKCRLLISAGANVHVGQFFKELELTQVDKTRLGIDQMASIIEQKHSEQDKASAVNKGIGTTGWGVGPALEERVRRTAKLARDIPELKDFLCDGIAEVNDGLDEGKKVLLEGTQGFMLSLFLSGGYPYVTGRDTGASAIASEAGVGPTRVDDVMIVYKSFITRVGGGPLPGEISREEAVKRGWFETAAGTGRDRRSAPFDFDLAKKTAKINGATQASLTKLDCLFPKCSSARKFEDLPVEAKDFVKEVEIRTGVPVTLIGTGPDALDIIDRR	106	GC_00000511		Adenylosuccinate synthetase		s__FEN-992_sp003141855	COG0104	Adenylosuccinate synthase (PurA) (PDB:1ADE)	COG0104	Purine biosynthesis	F	Nucleotide transport and metabolism	K01939	adenylosuccinate synthase [EC:6.3.4.4]	M00049	Adenine ribonucleotide biosynthesis, IMP => ADP,ATP	M00049	Pathway modules; Nucleotide metabolism; Purine metabolism	no	0
107	629	MVFFVNNKAAFTLFLLCLLLSTSVFSFVKPAQAQIGELDGMQFGVNYLSTHVHYEEYYLSNQTLDRDFALFKQQGLKYVTLVAVWKYLEPRQGVYNEAAINDLIRVCTHAEKYGLKVNIDFYTMMSNNSWTMPEWLTNRKFETVFLNNTARQAWLNYLDHMANRLDSQQNIYSWHMMNEPARRAWACDVSIEEYLALWSQMKTVFKAYSDRPVTVRFAAQVFEDPNHFNSDPRIFEVLDFLALNWYELHCPRANLTRIVNQASQNTNIMISEFGANAANDDQQAQQYQNYVAFLRSLGLKDCIAWMWRGDYNSPNPEPPGTGYNLAKDTSGTPRPAFYCLDGQPPIITIFSPQKQTYNSGNVPLTINVNETPADLCYCLDNQANVTLTGNTTLTGLSNG…			GH5_7 mannase	Cellulase (glycosyl hydrolase family 5),Glycosyl hydrolases family 35,Beta-galactosidase	GH5, most probably - mannanse	UNKNOWN													yes	1	GH5(59-310)	HMMER	no (matches in several Bathyarchaeia)	1			1	1
108	92	MKIDKNGYVQLRNRNGYCVFYDLGNRRCSVYADKPEGCGVYPVILDEDVGIIVDDICPDKNTITPEEKEEKGKEVIKLLKIIDAEAKKRRDT	108	GC_00000890		Putative zinc- or iron-chelating domain		s__PALSA-986_sp003133625							K06940	uncharacterized protein					no	0
109	97	MNIAGAKSPTKTTNGDQNMESFSLNSAKSYIGKNVNLHLKDGAVIVNVQLTAIKKAELGKTNLLEYIPFGYISSEKIPLRSVAYAEMLNRNIMLIQS	109	GC_00001004		hypothetical protein		s__BOG-990_sp003164295													no	0
110	180	MTSEQTMVSKEMANAKAMKTIGLISDTHIPSRAKCLPKEVFTSFENVDFIIHAGDLVELSVIDELEQIAPVLAVHGNMDGAETSNILPKLNSLKIFDRKIGVIHDPDILLGMDKMRELAKENGFDVIVYGHTHNANIKWEGKTLYINPGSPTSPSSLLNKPSVAILKITKDSITPEIINI	110	GC_00000771		Putative metallophosphoesterase MTH_1774		s__PALSA-986_sp003133625	COG0622	Predicted phosphodiesterase, calcineurin family (YfcE) (PDB:1SU1) (PUBMED:17586769)			R	General function prediction only	K07095	uncharacterized protein					no	0
111	118	MDPQCEVIGKYVLPIFRSMLAKELVQKYHLSQTETAKKLGTTQAAVSQYLSSKRAYKGMAQVEEFLPKIQVMAQETAERLVNHEICLYEVTADFCGLCSSFCLKKAIVKDSPSLDYSI	111	GC_00001292		Helix-turn-helix		s__FEN-992_sp003141855	COG2522	Predicted transcriptional regulator, contains XRE-type HTH domain (AF0184)			K	Transcription	K07108	uncharacterized protein					no	0
112	135	MTSDMIKDAAMQARDQAKSDGKGFWGQWSEQLKASFGYTKRYLNMTPQAIIAETPGNFAIDNNTITEIKLKRKHINNDYDSVRYEWEVEIHSLSGKYEFKMDDNSEFVELLKKVYPDRTKTPLGYSSRGINIKLF	112	GC_00001085		hypothetical protein		s__BIN-L-2_sp003096255													no	0
113	310	MARLSLIDALRIIGITFVIIHHLQYNGGFTFFPWLYSDYIFPSPRAAFHLDIGSIGIWLFIFASGASLALKSYNFSSLKNLGAFYASRLMRIYPIYWLAVLFSIITMPISSPLTFSDYWRNFSGFQTFFITDDSWQKLNSTFWFIGLIVSLYLLFPIVYVAIKRRPKISLTAFFIIYLVSTGVAWYYFPQYAGMTDWFPLCQLFTFALGVYVIKQRLYLDFKSPSWLAAAGTLSFYLYLVHAAFLHYLPPIQFGYGFEWAMAWYFSVTIIFGCVFYAFDCFLQKKLHILWFKIKVKFGQKAIQENWQLSK				Acyltransferase family		s__Methanosarcina_sp002499445													no	8			yes	1
115	313	MSKKEAPKTSQRLADKCPECGSDNLVHDYDTGETVCGDCGLVLYEQMMDKGPEWRAFTQEEKASRSRVGVPTSYSVHDKGLSTAISQVDRDAFGRKLPLSTRLQMWRLRKWQIRSRVHSSIDRNLAQAMAELDRLSDKVYIPPPIKEKAAVVYRKALDKGLVRGRSIAAIAAAALYAACRGSGTPRTLREIAEASLVDKKDVARCYRLLLRELEVHMPIADPLTYVSKIAEKTGISGKTQGAAINILREARRKRAAAGKDPMGLAAAALYIACLQNNEKKTQKDIAEAAGVTEVTVRNRYKTLKKQLNLELPD	114	GC_00000046		Transcription initiation factor IIB		s__FEN-992_sp003141855	COG1405	Transcription initiation factor TFIIIB, Brf1 subunit/Transcription initiation factor TFIIB (SUA7) (PDB:1DL6)			K	Transcription	K03124	transcription initiation factor TFIIB					no	0
116	105	MSVMAEVCSTCGLPKDLCVCGEIEKEQQRIRIRLETRKFGRPTTIIDGIDDKNSNLQNIAQKLKGYCACGGTHKNGLIMLQGDHRDRVREFLIKTGYPQENIELQ	115	GC_00001139		hypothetical protein		s__FEN-992_sp003141855	COG0023	Translation initiation factor 1 (eIF-1/SUI1) (SUI1) (PDB:1D1R)	COG0023	Translation factors	J	Translation, ribosomal structure and biogenesis	K03113	translation initiation factor 1					no	0
117	881	MMRNSTKNFSESLLVVTILLMSTFIIATAHPVEAQQQEEIVGGVTAHGGQPVAGYEGPATIPAGQTPDYTIEPLAFLSVSPNPIGLGQELLVNVWITFPSGEGKYMVGYTVNITKPNGETELVELKSYVADGTSWFSYIVDQVGEWQFQFSFAGEWFPAGYWRDGQYSATRTGNFSNAIFNPSVYVAPAESPITILTVQEDFVFSWQSTMPSGYWTRPILPNNRDWWTIAGNYPWMEFEGQPTQASDRENYYGPYVTAPNTPHILWRELGGVAGIIGGEAGQYSSLSAPGLPSVIFMGRCYQTKTVPINGVPTSCAVCYDLQTGQQYYAIPIAQGGITPNRIAYWRGVDTAVPGAGEAAGVGAELITISGNRLYKINPLTGAIAANISLPSMGSSPGNL…	116	GC_00002087	PQQ-domain protein	PQQ enzyme repeat,PQQ-like domain		s__BIN-L-2_sp003096255													yes	2
118	944	MPLLYPFKRVTRNWKLFVALLIGIILASTFFAAVDIKANIVAKQALDQSLDGLVTDLEYRSFNSRFNLTNVVSNISSVNGVKDVAFVFRSSQPFKLPFDDYNSSWYGPVVSFPNTSRIYDEWLNKPEGGIGENETYLISGQTFKRYTTVGDNISTAMAFWVPKNYTFQNVFVNLTVAGYANITDKGYSLLTGNVWGSGSSGISSSTDRYRYQEDMMIVSWENTIPKLLSNVTDGAIDTTFLINLDYNALVNPWDTSSSIENVEIVAETIRNTILANFEYQGYVSNILGNTLQVYENNFQDTLLNFLLISFPVFFVAWFLGSTVSAVSYNLRRREIGLLSTKGLSSGQIQRMFLTEALTIGFAGGVIGVVCGIILNQVFLGEFNINTLFDSYYFSPTTMV…	117	GC_00001406		FtsX-like permease family,MacB-like periplasmic core domain		s__FEN-992_sp003141855							K02004	putative ABC transport system permease protein					no	10
119	300	MNNGLNIKIRDLVKVHRTGKIEVQALRGLNLDITSGELISIIGPSGSGKSTLLNIIGGLDKATAGTVYVGDNIITNYSVNQLVDFRRKTVGHIFQNLNLIPTLTAKENIEFSMVASGVPRGKRKQRVQELLETVGLQERAEHKPEELSGGEQQRIAIAAALANDAPVLLADEPTGELDTANARLIVEYLVKINQGLGKTIIMVTHDPNVARASHRILRIEDGLIKTSLAPSDVTVKEHAGSYVDHLKERITEISIQLNQLDSDFRTEKITGDEYVQKRQNLKHIRDSLKEECSRMGVIPP	118	GC_00001593		Uncharacterized ABC transporter ATP-binding protein MJ0796		s__FEN-992_sp003141855	COG1136	ABC-type lipoprotein export system, ATPase component (LolD) (PDB:5GKO)			M	Cell wall/membrane/envelope biogenesis	K02003	putative ABC transport system ATP-binding protein					no	0
120	468	MHPFLGAYKEEDMSLFTDFYELTMCAAYFDNKNFEPATFDLFIRRLPENRSYFLFTGLEQILLYLQNIKFTPQQLIYLKRQGFNQQFLDYLKDFKFTGDVWAVPEGTVAFPNEPLVRITAPIIESQIVETFILNTVNLQTTMSTKASRVIHAARGKTVIEFGLRREHGIDAGMKVARSSYIAGCKGTSNVLAGMVYDIPVFGTMAHSFIMSYPKELDAFRAFAKTFPDKSTLLIDTYNDIAGAEKAVIVAKELEAKGFRLGGVRLDSGDLAESSKKIRKILDDNELGYVKIFVSGDLDEFRIAELLCKEAKIDAFGVGTKMGTSSDRPYLDVIYKLCETMTAPNVYSPIMKLSTDKLTLPGRKQVYRYKDSKGNYVRDVIALASERVDAEPLLVKVMSE…	119	GC_00000898		Nicotinate phosphoribosyltransferase pncB2		s__PALSA-986_sp003133625	COG1488	Nicotinic acid phosphoribosyltransferase (PncB) (PDB:1VLP)	COG1488	NAD biosynthesis	H	Coenzyme transport and metabolism	K00763	nicotinate phosphoribosyltransferase [EC:6.3.4.21]					no	0
121	399	MQTRPVIVAVGRTKFGEHYGKEPEKLIEEAWLAASNECNLERKNLEACYMSDCFLPITNKFGLEEGFLSELTELHVPMEVTRSFSAALKTACHAIQAGVYNTVLVGGIEKMTDRWDKIRDDLMLLEDPWSYYAGGTPEANHELMLRAYIKEHGINGENLDKLYNALAQVAIKNHANGAKNPYAQYQRKISLEAVLNSRKTANKALGLFDYAPVSDGAAALILTSEEVAKKMGAAPVYIYGCNAATDYLDFSARDELSHFVAAQIAMKKALQTSRLSPWDIKLWEVNDQSTMMEMVSLEDLGYCPSGTAWKSIAESCPNSKGCYEIDGKELYVNMDGGLKADGNPLGATGGAQIYEIYRQLTGKADLRQVTVDGASPKFGGSLEFEGFGTKAYVNIFGRE	120	GC_00000408		Non-specific lipid-transfer protein		s__PALSA-986_sp003133625	COG0183	Acetyl-CoA acetyltransferase (PaaJ) (PDB:1AFW)	COG0183	Fatty acid biosynthesis	I	Lipid transport and metabolism							no	0
122	501	MSSEPIERRVSYLGDRLRASRCRLCGKEYFEVRDYCGNCGRKSYGKMDNVDLFYEKGKLELCTLIDEPTNKFSKLERFVYGMVSFHDGKIRVPARITDQLLNRGDLDLASLEGREVTPRFRRRYSVGKSEVVPTISLAFTLADEYYPHQEYKVIQPTKDYELPGIVGYGVYSSRFRIKDGGIERAVPFIDEDSVTAAVEAGKLALIHSCLDSSWIGKVYAGSESNPYAVKPIAAKVAQVLKLGEQDGDLQGVDAVDTEFACKAASSMFKDACALVSYPRSGIEYAMVIGADNSQAAPRGCPGGELDAFVGYGGAAFVFGKKDVIAEVEGWYSCTSDTPDFWRRDGEPYPMHGGRFTGDPAYHKHVRKSASKLMEKCNMKASDFAYFVPHQPNPSFPVRI…	121	GC_00000214		3-Oxoacyl-[acyl-carrier-protein (ACP)] synthase III C terminal		s__PALSA-989_sp003151735	COG3425	3-hydroxy-3-methylglutaryl CoA synthase (PksG) (PDB:1TVZ)	COG3425	Isoprenoid biosynthesis	I	Lipid transport and metabolism	K07068	uncharacterized protein					no	0
123	440	MRKTIFKKLEAQGLIANYNRLRKNLPPKLSERIFVWDETFREGIKAPTVYLTYVEQVKLAKLMDEAGVAIINVGFPALSEEEKRNVSRIVNESFEQTKLTASAEPTKPSIDACLECGIKEVTLEAPINGLNLQYRYKITKEQALQRITDSITYCKKHGANVNFMLMDGTRTTIEDILQVFQAAADAGATRLGLADSVGFIRPLSMRYLMSHVRDGLPDSIKKKIPISIHCHNDFGLATANTLAAMEEGISYVHTCIAGFGERAGIAPFEEVVTCAELLYNIDTGIDLGKISRISQSAEKAFALPIQFHKPIIGENIFAHEVEEEVEEMMAHPLVFEPFPPEIVGRETSVFVGRNTGQNLIQEMLEKAGIRASPRQMDELFRRIKGPHEGLDKGEAQMTY…	122	GC_00000656		2-isopropylmalate synthase		s__PALSA-986_sp003133625	COG0119	Isopropylmalate/homocitrate/citramalate synthases (LeuA) (PDB:4JN6)	COG0119	Isoleucine, leucine, valine biosynthesis	E	Amino acid transport and metabolism							no	0
124	335	MTQSNLNLPEQTRVSLGTAIVLGLTKGKLDAAPTTAYLMTYKDGKCTANCGFCPQANGSKSSAEMLSRVTWPSFPTLQLIQALSTTAKNGGIKRVCIQALNYPDVFLDLEALVKVIKKTLDIPVSISCQPINTQNIMQLKNAGTDRIGIALDAATEKIFYKLKGADVGGVYSWNKEFCLLEEALKVFGVGNVNTHLIVGLGETEKEAAVLIQRCVNLSVLPALFAFTPVRGTALEKQSPPSLEAYRRIQLARFFLVYGKTSLEKMQFDEAGRILSFGVDKTVLEDVVNSGKPFQTSGCPNCNRPFYNEKPSGPLYNYPIELNRKEVEEIKRQLTV	123	GC_00000148		Radical SAM superfamily	Megacluster-4-8 https://radicalsam.org/explore.php?id=cluster-4-8&v=3.0	s__PALSA-989_sp003151735	COG2516	Biotin synthase-related protein, radical SAM superfamily			R	General function prediction only							no	0
125	189	MNPKALIPSGISALRIAALPLFLYFNSVGSSSLCLLTFALAAVTDLIDGFIARKLNVASKAGAYFDAVTDFIVILGIFSAFCLNGYYPVWLLLLIAGSFAQFAVTGYFGKRLYDPLGKYIGSALYIGITLTLLSSTALIFTVVQAGVLTFVLCSFVTRTLGLVGITKKPFIITQTKIPQANTNSAAKKP	124	GC_00001504		CDP-alcohol phosphatidyltransferase		s__PALSA-986_sp003133625	COG0558	Phosphatidylglycerophosphate synthase (PgsA) (PDB:4MND)	COG0558	Phospholipid biosynthesis	I	Lipid transport and metabolism							no	4
126	186	MRFWPQKRWKKIMLTALLVVLAVFAGLGVYLEYSVYREVTYTETLNSSGQKIALAIYHPGLTSFTKDVASAYTDGLVSSGWQVELTTASKQAPSNLSKYQLLVLCWPIYDFNPAPTVTNYLDRVGNLNGINTTIITVGGGLDPFNAQSAMNRTVQDTNGAIIQSLTMFRSNRNMAELTQQASSIHP	125	GC_00001411	AA6 flavodoxins	hypothetical protein	Flavodoxin, PF02525.20	s__BIN-L-1_sp003096235													no	1
127	124	MTSMSEKDENQREYPVKTTHEFLSEMNHEWGRFKRGAILSTVICLVLLVGFVLVYLRISKTYGFEVSDLILVGLLAAFLVYTIYLMTTQYRFFRRWENRMKRIYGYEEKLLADENADQAGKQTN	126	GC_00004016		hypothetical protein		s__BIN-L-2_sp003096255													no	2
128	96	MRAAFNYTVSSMGDKRKGSVQIRFEVLEFLFFSGKNQLRTHVWRKATDVSYDDFLKHLSYLKDKGFVHENEQGHILLTDSGRKIYTNLRDSLPSLL	127	GC_00001568		Winged helix-turn-helix		s__PALSA-989_sp003151735													no	0
129	431	MKKIRLTSGLTLIFFIVFALYANMANANFTPLPELPPPIIIQKDGSINPSTAPLAHVGNIYTLTGNVNNTIEVQCSNIVLDGNGFSITNPPVNTQGLMTPVGWLPGVHLNGANNVTVTDVTFEDCITGVRVEENSTYVTIINNRVRGTLSGIVVFSASHVNIVENDFALTQQSFALAMHFLPSSPQENYPSHLQIEGNHILGTGQEAPTTVMQPNQYGVWGGFTDSKMVNNNFTRIQGIALYNIGADNQIVGNTFQENNQGVTVNMDPDVWQNNHIYGNNFINNCENAVVGFIRNWPINFWDNGTVGNYWSDYKGADNNGDGIGDSPYLLETTYTDYEQNRNVTVENGRDNYPAMEPFNLPSITVQQPQQTTLPTSTLPSTGTAEGQVGTTEQPAGFLN…	128	GC_00008603	pectin lyase	Right handed beta helix region,Periplasmic copper-binding protein (NosD)	pectin lyase	s__PALSA-986_sp003133625	COG1520|COG3291|COG3420	Outer membrane protein assembly factor BamB, contains PQQ-like beta-propeller repeat (PQQ) (PDB:6TJG)|Uncharacterized conserved protein, PKD repeat domain (PDB:2KZW)|Nitrous oxide reductase accessory protein NosD, contains tandem CASH domains (NosD) (PDB:2KZW)			M|S|P	Cell wall/membrane/envelope biogenesis|Function unknown|Inorganic ion transport and metabolism							yes	2
130	409	MTKKADSTILLAALLMLSLCLTSCEFANAQQSEPVVINADGSVTGPSSLIARDGNIYTLKGNLSGGIQVQKSYITIEGAGYTIYGASKGVDLGNGVGQDPSRILINNVTVRNLQIINCYCAISNENTNNNTFIGNYIENCDTGFWIIGSSNNTLTQNTVTNCTTGISINYGSQSNIIIENNIMSSFLVWLSPAPIVDRNYWGDYAEKFPDANEIGTSGVWDIPYNLGDIVIDNHPLTQPVTLSALSISQQGFDNLPYTSPSITVLSPAPNGVVSSEDVPLNVTVQVFGFFYHNIEKITSLNYSLDGQPEVPLNLIVPNELYPGYTVNADTVLTGLAEGAHNLTFSCETVISQLTQTVSTSFTFTMELPNETPQSYNFFTLAALGTVTALICFGAVYARK…				parallel beta-helix repeat		UNKNOWN													LIPO	1			no	1			1	1
131	331	MMKRLYTLLLSIVVLCIISGTVLVSQHLVTVQSIDSDVSSNQKTVLGFVENVLPIDSSQYNITLIPPNVPPESGVTENAEEILTYKLASKDNILNLICHTKNGVLTYCSLYNLNDSVVSDYQYGNITQAAVAFLQKYQEFSGLNSTLLIDLLSGVDPAQNTTILSGNLKLEVKHSDLTGTAFGDSVSFRWMQSFNGCDYRFVTLGFRDGFFSMIGDDRQVYTLGDTSVNISKEQAVTIALNAIQNYSYRMSDDWVVDKFDVQITAVLIAQNKGGNVLLPSWTVTLPLNGTYPGSVTELLVIIWAGTGEVEMVHHQAYAQLYPKTPVYT	130	GC_00001522		hypothetical protein		s__BOG-990_sp003164295													yes	1
132	454	MVTVTLVYPFFQPQRDNSIFRFPPLGLGYLASMLRKHGFSVALVDCTFLNHKQVIEQVKCSKPKILGFYSMFSMKQTTMRLAKLLRNDCQLLVAGGPLPTLDPEGFLDVFDVVAVGEGEETLVELAACVEQGLDFSAVRGIVYRRDGQSVYTAKREVVENLDVLPFPSRDLFDNHSYKAYYTKKFGYTTTPLISSRGCPFSCDFCSRPVFGQNLRMRSPENIVAEADEIERLGYERAWFADDCFTLDKAQVLRVCDLLVERRLHLGWECLSRVDTMNYEVAAQMKKAGCKRVFYGIESGNDQVLELMRKRISVFQARHAVYAAKAAGLEVGAFFIIGYPGENDKTVLDTIRFASKLPLDYLSFTLPYPIPGTPLHDRIKEAEGLSAFDWEEPKNWRLIR…	131	GC_00001860	vitamin B12 dependent Radical SAM	Uncharacterized methyltransferase PH0819	vitamin B12 dependent Radical SAM	s__BOG-990_sp003164295	COG1032	Radical SAM superfamily enzyme YgiQ, UPF0313 family (YgiQ) (PDB:6FD2)			R	General function prediction only	K04034	anaerobic magnesium-protoporphyrin IX monomethyl ester cyclase [EC:1.21.98.3]					no	0			No - (ancient LGT and then probably from Bathy to others)
133	212	MVSLADLGFRQNTICETILCTFNPDGTPNAAPMGAKLQNSQQVILTIYNSAETLKNLQTTKAATLNLTGDIDVYYRSALKVDKLPEDCFEKSCTVNAPKLKNADATIALEFDDFMPFDVLRTKVTGNVKLIEAEKMYPHVYCRALPAVLEAIIHATRIKALVGAENEQAHVAKLYSLIQNCSDVVNRSAPDSHYAELMADLQVKLDLWRAKT	132	GC_00001203		Protein of unknown function (DUF447),Pyridoxamine 5'-phosphate oxidase		s__FEN-992_sp003141855							K09154	uncharacterized protein					no	0			no
134	317	MKVIVKTPARLHLGLIDLNGNLGRMFGGLGVGINKPKITIEAEPAETFTVTGKETQLATQLAQRFFKTYPTNTNVHIHIKQAIPAHTGLGSGTQFALAIATALAKLNGIKATVPQLALAMERARRTGVGTAIFENGGFVVDGGKKTGENTGFPPLIYRQPFPEEWRFVIAVPNVNKGLCSSEETNAFKKLPPMQESEVAKICRLTMLKLLPALAEKDIESFGEALTAIQIVTGNYFAHVQGGTYSNREVAETLEFIKGLGVYGFGQSSWGPAVYGIVKAEQAKPALKKLKTYLAGSFGGEAFIAKANNRGATVKITN	133	GC_00000955		Beta-ribofuranosylaminobenzene 5'-phosphate synthase		s__PALSA-986_sp003133625	COG1907	Beta-ribofuranosylaminobenzene 5'-phosphate synthase (methanopterin biosynthesis) (bRFAP) (PDB:6YQQ) (PUBMED:16817932)			H	Coenzyme transport and metabolism	K06984	beta-ribofuranosylaminobenzene 5'-phosphate synthase [EC:2.4.2.54]					no	0			No - (ancient LGT to or from Bacteria)
135	519	MKVLLVTGRLAEETVKDYAKQASVETEIVALNYPVAAFLNSETITAGLKNRDLKGFDVILTPGLSRGDTKVITDALGVPTFKGPRYAADLPTVLEELCKVQLSTTIPACDLLRDILTEKALKEIENAEQNREELLKQSGSMLIKNLAVGKDFPMRVMAEIVDAALMGDEEIQFLAKKFVAQGAHVIDVGMIAGKSDPETAQRIVKAVKAVVDVPVSIDTLNPPEIQAAVQAGADLILSLDAGNIDQLATFATDIAVVIIPTNQREGYFPKNAQDRVQLTEELIAKARMLGFKRVMADLILEPSNILESFIAFKEFGAKHPDVPLFVGVANVTELFDADSIGINALLARLSAEVNASMMLATEKSCKAKGTVKEEVAAAKMMYLAKKRGSVPKDLGIDLL…	134	GC_00000174		hypothetical protein		s__FEN-992_sp003141855	COG0294	Dihydropteroate synthase (FolP) (PDB:1AD1)	COG0294	Folate biosynthesis	H	Coenzyme transport and metabolism							no	0			np
136	262	MNLKLTPKLATKYVALIAIFSALYAILRYVPLGPMIGMPATFSFSDALAPLLGIILGPFAGGISVIIGTFAAAALGKPLMFLGLDFLPAFVNCIAMGLLIKRKWVPVVALYAVLLGIFLVSPYTLVMVQVGSLAIPFVWLHIVALIVLLSPLRTKAVDNIRKFNIPRLTLSLAVLVFIGTMLQHLTGNLLFQLILGPPIGNWTISQFATTWTLAFYAYPFERMLMVIIAVIIGVPLIVAIKKSMLPFETPMSEKEKAKKAYA	135	GC_00002584		hypothetical protein		s__BIN-L-1_sp003096235													no	6			No
137	287	MQSNNSSHPILDKDSLVIVIPPKHSPDNEPKIEDYTQLLEQMVKRQKKQLKEAERLAAIGQTAGMVGHDIRNPLQAIICELYLAKTEIQDMAEDKIKDSIYESIAFIEEQVNYINKIVSDLQDYARPLRPDFDEVNVYEVVKTSISTITVPKNIHLQMQTDKQIPKIKLDPMLLKRVLMNLVTNSIQAMPKGGKLTIKTCMDAYNLKISVEDTGVGIPPEVRHRIFQPLMTTKSKGQGFGLAVAKRLVEAQNGTIGFESERGVGTKFTISFPLTSAGKNLNLLDFIS	136	GC_00000003		Globin-coupled histidine kinase		s__FEN-992_sp003141855	COG0642	Signal transduction histidine kinase (BaeS) (PDB:1JOY)			T	Signal transduction mechanisms							no	0			no
138	326	MAVKITPEYIDLLNRAVEREIQVSIQYILQHAKMEKLLRKTIPENILLDQTTYDAVGKILRDFSITEMKHAADIMERIYYLGGEATTKAGTPQIGNSISEFAKNGVKAEEEALALYREIIQMARKMEDWKTREIFRKIYREEEEHLFKFQEYAGFQDEKEEASNLPVDEWRKIYTDDYFALLNKAVAAEITGIIQYTNQHEKQAFLELRTKNTPLETVKGTNKTKVVSDLLKGVFMQEMDHLEKVSERIYLLEGEATYKPDPLPVIGKNVDDFMRLDHKLEADTIQLYRQIIAEALKRQDTTTRRMFEDIIIQEEEHYWMFDDFLR	137	GC_00000764		Complex 1 protein (LYR family),Ubiquinone biosynthesis protein COQ7,Ferritin-like domain,Rubrerythrin		s__FEN-992_sp003141855	COG2193	Bacterioferritin (cytochrome b1) (Bfr) (PDB:4E6K)			P	Inorganic ion transport and metabolism	K03594	bacterioferritin [EC:1.16.3.1]					no	0			No - (ancient LGT to or from Bacteria)
139	170	MWHLLSHSKLLFKVKYKNYKVYSNIAANQKGSNKITTKECNHLCLCPIKGIIDIIGKKWALLIINALRNQEKLRFNDIQKQLEGISPKTLSDTLKELQAEGIIQRVAYAEIPPRVEYSLSNDGSELGKAIVPLIKWAANREHRGTCFSKTCHQNNSHHIKDSTKENTKKP	138	GC_00002338		HxlR-like helix-turn-helix		s__Bog-22_sp003166335	COG1733	DNA-binding transcriptional regulator, HxlR family (HxlR) (PDB:1YYV)			K	Transcription							no	0			probably - short protein - mixed clade
140	285	MSLAGSNKNERFFDDNVKTESFLEYPVLGSSKKQLLSDDFFSLNILNSDADIENTNTTIIIPTLNEETNIKIIINELQSLGYSNILVIDGNSDDCTVEAAKKLGVHVVNQDGKGKGTALRQAFNIAKLSDWVIMMDADGSMNPKEIALFLESLKNGADVVKGSRFMIGGHTNDMTLFRKFGNRVFVFLVNRLLHTKYTDLCYGYAAFTKDALQKLSPHLKSTSFDIETEIFMKAKILGLNIKEVPSVEAPRLNGTTNLSAWKDGFKILKTIFREGLSKRSLQLRL	140	GC_00003031		Glycosyl transferase family 2,Glycosyltransferase like family 2		s__PALSA-989_sp003151735	COG0241|COG0463	Histidinol phosphatase/D-glycero-mannoheptose bisphosphatephosphatase, HAD superfamily (HisB1/GmhB) (PDB:2GMW) (PUBMED:20050615;20050614)|Glycosyltransferase involved in cell wall bisynthesis (WcaA) (PDB:5MLZ)	COG0241|COG0463	Histidine biosynthesis	E|M	Amino acid transport and metabolism|Cell wall/membrane/envelope biogenesis	K23684	dolichol-phosphate hexosyltransferase [EC:2.4.1.-]					no	0	GT2(58-215)	HMMER	Yes - from Bacteria		GR-5
141	310	MLDVSIVVSTFTEKRLPDIQKCLASLEKQTIQPTEVLLVLDPNNELVEFYRKRVPEFVKIIVSSGVGLSHARNMGIKHASGRIVAFIDDDALADPRWSLVNYENEQVMGVGGFISADWENTRSLWLPEELDWIVGCSYKGLPTKRSEIRNPIGCNMSFRKTVFDQVGNFRTDIGRFGNMLLCNEETEFAIRALKGLPDAKIIYEPSAIVYHKVRRNRESLRYVWTRSFYEGISKAIISSKIGSVKVLSTENSYLKLLISKSIPKRLRHFYRKKQSSELLALIVSLTAVSAGFVAGKIMKRVNSEVAV	141	GC_00002530		Glucosyl-dolichyl phosphate glucuronosyltransferase		s__Ferroglobus_placidus	COG1215	Glycosyltransferase, catalytic subunit of cellulose synthase and poly-beta-1,6-N-acetylglucosamine synthase (BcsA) (PDB:4HG6)			N	Cell motility	K22844	glucosyl-dolichyl phosphate glucuronosyltransferase [EC:2.4.1.356]					no	0	GT2(5-169)	HMMER	Yes - mixed clade of Bacteria and Archaea		GR-5
142	429	MRLQSEVISKGLCCGCGTCAGVCPNGAINMTLSKGLFKPQVNLTLCTNCQLCVNACPGGNLNLNELQLRVFGKKPVSNTMGNYQACFSGYALNDEIRFNSASGGIITQLLIFAKIVDGAIVTRMNPNNPVEPQAFIAKTKEDLLDASKSKYCPVAANLCLNQVLKEDGKYALVGLPCHVIGARKAESVIKAKIVLKFGLLCSHTVDFAGIIFLLKKLGIAEKQIRKMSYRGQGWPGYLVVETKDNTQTTVPLVASWHAYWPLFSSFFFTPMRCTMCPDQAAELADLSFGDAWLPEMRKDKKGASIVISRTRAGQELLEAAVAAKTVALAPLDISRVEESQLVNLRFKKNDLSCRLSFLASMGKNTPIHTELQPSASSISALRSMYVYSNIKAASNSRFR…	142	GC_00002989		4Fe-4S binding domain,4Fe-4S dicluster domain,4Fe-4S dicluster domain,Coenzyme F420 hydrogenase/dehydrogenase%2C beta subunit C terminus,Coenzyme F420 hydrogenase/dehydrogenase%2C beta subunit N-term		s__SCADC1-2-3_sp002327235	COG1035	Coenzyme F420-reducing hydrogenase, beta subunit (FrhB) (PDB:3ZFS)			C	Energy production and conversion	K00441	coenzyme F420 hydrogenase subunit beta [EC:1.12.98.1]					no	0			probably - mixed clade		GR-5
143	468	MRKLKVHFIHVGNMNNKGTQALFASDVSIIKEVDSYADVSVSTTDIEGINKMKLPLSKVLPPMVDLPYDRADQTIKTLGIGRNGVFYKLLTVSLMVLMPIQTVLSLFSVICCKFGLKPLYRGDVLEKVRSSDVVISHSDESFKETASSLPLNPVWAVTWWSMLFSRTLEIMVARSFHKPVLLFPNSVGPFRTWLGRSMAKLALDSCDYLLIRDPISYSIVKKMGLNSTKILTYDTALLFNQKANIPLDVSLPSDHVIGISAGVYSNSMSKAEVKNYITAHAKALDLAIEKHGFTIAFLPHYISGFSGDDLEISKKIIEQMHHKEKTKLIVTQSVSEFKALLNRMSMVISSKMHPAILAVSAFVPVVSIVYDHKQTGFFQRLDMTQCTLDISQVSTERLA…	143	GC_00002963		Polysaccharide pyruvyl transferase		s__Desulfocucumis_sp000961595	COG2327	Polysaccharide pyruvyl transferase family protein WcaK (colanic acid biosynthesis) (WcaK)			M	Cell wall/membrane/envelope biogenesis	K16710	colanic acid/amylovoran biosynthesis protein					no	1			probably - mixed clade - poor alignement		GR-5
144	433	MKRAYWSPKQLEEYQNKHLRRMIKHAYDNVPFYHKKLHEVNVIPADIKTKADLNKLPVIRKKEIKQNAPDLLCKGYDFKKLHKVSTSGSTGEPLFLYLSEKELEFRKAKHLRANISVGQRVWHRWVTLVGPQHVNKTGSLQRLLGMFVPVTLSVYNNVNTQLQQLEKLQPNVLDGYSSSLLVLAQAIVRQGTKNFNPNFLIGGAELIDSLSRRYIERVFSVPFYDQYSSVEFERMAWQCPKQGEYHMDADGVILQFLDKNGQEVSAGETGEVVCTSLFNYAMPLIRYAIGDMGVPSDGKCSCGCSLPLMRMVEGRKDSMLILPNGQMLTPRAFTYAIHDFQFYPEIEKFRIIQKDLDDFEFVLKLKSNKLPQDLLRRQLFDHLTSLLNLQGVRFEINFV…	144	GC_00003190		hypothetical protein		s__Methanofollis_liminatans	COG1541	Phenylacetate-coenzyme A ligase PaaK, adenylate-forming domain family (PaaK) (PDB:2Y4O)			H	Coenzyme transport and metabolism	K01912	phenylacetate-CoA ligase [EC:6.2.1.30]	M00878	Phenylacetate degradation, phenylaxetate => acetyl-CoA/succinyl-CoA	M00878	Pathway modules; Xenobiotics biodegradation; Aromatics degradation	no	0			probably - but poor alignment few matches		GR-5
145	521	MLWIEATDYGLVNRLPIVFYLGLALLGGVWFIGVRHHSFLPVALALTVAYLYVAPALIRGPVWISNSYYPYGESLLINQNGHLIDNPQAPMVSYRYWPLYLYFASSFTTLTGLSTEAILKLFPLITVSMYALLSLLILRIKLSPPLAYVGSALVVASLFIRQQYFGPQAIAYILFLATLLVTSMLFFDKKANKRVLAAVLFGLFVITTFTHPLTSFMSMAIFFAFYLAVKISDKNNPFRLNKLFLFGTVIWLVYNCYVAAPFFNTAITHFAEIFSGSRALTITNESSRYVASDAMMLNFVASWAIVGICGFVGVLSMVKLVRKGTWRRPDGTFAVFNVFMLFLFAAFAFFGEYGAVEAYQRAFMFGLLPLSFLAVTFLEHKPKLLIVLLAALMFLNIPA…	145	GC_00002834		hypothetical protein		UNKNOWN													no	12			poor alignemnt - only in (a fewa) Bathy		GR-5
146	272	MLGLSIIPLFSANFASASTGAVNFLPNYFYPEEGTFDTDNEITLSLSTAQYITAQLATKYPSSYFSAYGTTCTLSNYRTVTSYLQNNYDYVVFYSKGHRGIGGSHIALIDHYNENFYDLDIGTRTSYSKNRVTFIWHCESAEYYNYGGPNTDPLGRAIGMPYAFTHNHYLVEYGSSGTQVFLGWANRANFVLWNGTTLNIVASPQYEWQIAATNYNYADVAKQFWLYMCQGDTVSVALNKVSNTIYGTTFTSGDLYNWLLVYGNLNRGLPSA	146	GC_00009116		hypothetical protein		UNKNOWN													yes	0			poor alignemnt - only in (a fewa) Bathy		GR-5
147	369	MKKHLIRIVPLLVLLLAVSSLVALPTRAAVQFSIQDETMDFIENVLLVDFSTYSIEMVNNYTLANDDLPSGVDREITYIDYALNSESSNLTITFSIEKDTIVACYISPSPAQIITSKQHISQLDAVKAFLERYQTYTKLDSNNLIAMLDNVDITKDSTTTTENIKLVITNTFFGVDQTTFAWSQIINGAEYSSLSLTFDKDGNFMMMNDARTVFIIVDSSINVSEEQAIDIALQFYSYKMPDGSVVKDFKVSRDGSIATMVTFTGDYELRPYWKVEMFLDETAPGNVFGITAFIWANTGEIISYSNMAAGGTSSSEDSTTETVPSSVNATSGESGLVSDLLAPLGIAATIIAVIAISAVAVKKRKQ	147	GC_00002993		hypothetical protein		s__BIN-L-1_sp003096235													yes	2			No		GR-5
148	421	MTSTLNFRPKLTVAALSVSMVCAVLSFFTLNSMNLDLVHSKLYSYGLTYNPQWANPYGLYLNLSLATIAATMVFAALSLTAIAVAVKRSSIQAKKLSATFSVLTLLAAAGSLILFLLTYGLIDGEMYSFGLKFNRAWFSSYQVYFAEYVILQATVIALTAASFPLFSSNPKKPKIKISAQKIIFPTLLSIGSLLIGIALIYDYLAAFFGGFALLFWGSIMVFISGERLIKKDVLDATSLTYLSQLRKTANSNDNQNMVYVAPNGLSRIQAVSKSKVQQIQNVELTLFKTEQLNMAPENELFQLIEQKLGKSFSQVSFLGVKTVLPKLLVESLELAQNMTVQANGDTVNVSPYDLQVYLKSEKQNRLIDAAGSPLSGAIAYALANSSGKPVIVNQILIGE…	148	GC_00004073		hypothetical protein		UNKNOWN													no	6			only in a few bathy		GR-5
149	174	MNTENDNKPFLAKSETVQLEKPAENQSLQETLSKQDKPQSFQAFFKTNASNYLLTLTLAVTSMTSIFVLQNTDNLLRAFSGLLLTLGLPGYALMKAVFPPKTLQFEKKGHNRWLFTGALSVVMSIVVVSMTAFMLDLTPIGVTLMSLNLSLFMFTLVFVTVGLWRQFSFSKKIA	149	GC_00003976		Protein of unknown function (DUF1616)		UNKNOWN													no	4			probably - mixed clade		GR-5
150	533	MMSDDLFKTAEDSTRNGVFLAFGSAVATAVLAVGSIVAGRLLGPELYGQYTLILVVPSLLFLFTDLGVNQGIIKFISYMRVKGQTDKISNIIYSGLFLRFAIGAILSVTLYVFAEPFAVFLLNRADLYPYLQVMAFVVLFQAVYSTAVSAFISIDKSEYSALTQFIDAVIKTALSIILILLGFNLFGAVAGNIVGFVVAAVCGILLLRLMLPKAKIKLTANTFKVHTKNLVSYGSPLYASFLFIGIVPLLQNVILANFTTDFEVGNFKAASNFATLMTVLSIPITNALLSAFSKLDSSKEDKIKLFFRLSNKYTALIIFPVTLLFIVFSNEIIQVVYGSTYQSAALFLSLYCMLYFLVALGYLNLSSFFNGLGDTKATMKISLITFTLVAVLSPFFTQA…	150	GC_00003262		MatE,Lipid II flippase MurJ,Polysaccharide biosynthesis protein,Polysaccharide biosynthesis protein,Polysaccharide biosynthesis C-terminal domain		s__JGI-0000106-J15_sp000405685	COG2244	Membrane protein involved in the export of O-antigen and teichoic acid (RfbX)			M	Cell wall/membrane/envelope biogenesis							no	14			no - hard to determin		GR-5
151	77	MVLMVDASEFKKVHKITSYSVLILHVRPEISETAEFMLSYTVKEKQSKQFVAETLSEAFKTAHPSWIIKQVMVKENL	151	GC_00004027		hypothetical protein		UNKNOWN													no	0			probably - only one match		GR-5
152	808	MILLVVLAISTFASLGLQTQNAQAATTLVSGVNYMSSGNAWTESDATLKADFQRFANDGVKEVSIRIMWSVMMPTSSGLSSTALSNVKRVLTIADSYDIKVNLDFWTQYGYTLGFPTSWAGTDYYSLLSNPTKGYYLNYMKNVVNELKGYNAIKSWSILNEPYYSSSTQKVPFQTLMADCVQAIKTVDNTHPVVCRFTLSYTPGSGKYDSSVYDLFDAMAVTEYLDPSNPSDTRYNGRWTYWDKTVADCKARNLPLWVIEFGDDNTNTEHVRQHYQLSLEKFAAAGVVKAYAWAWQTRSASNEAFNIYSGSSPEPAYYELAKYPATGSETTPTPTATATPKPTTTVTPTPTPTPTTTTPSTGSLAYPKAGEIAYGSTTSAYKPWTPKENCVPEFIDLAN…	152	GC_00003208	GH5_7 mannase	Cellulase (glycosyl hydrolase family 5),Glycosyl hydrolases family 2%2C TIM barrel domain,Zinc carboxypeptidase	GH5, most probably - mannanse	UNKNOWN													yes	0	GH5(26-304)	HMMER & eCAMI	not recent - however, likely LGT within bathyarchaeia		GR-5
153	2236	MLFTFSANHKNYYKKTITSLLLITLLTTPLLILNSQPANAAETVLTAKWSRSSMGTNWEGGLVIGDVTGDGSEDIVYAGGGSDRINVLNGATGTTIATYTNSRISQYCQPQLYDVDGDGILDIVVPLYSRPGLAVVQYDGDSTLSALWVRDTQGTSGSGSCMSKPVAGDIDGDGHPEIYIACQDVSPAYNQNSQTGLPIPDGYDGTVTMFDYQGNIVAQNFNWRSCSGGLSLADTDNDGEFELYMGDRDMYYGDGNYGKGTIAYWARNMSIIWQRLDFLSSSQAPVLVDVNGDGILDVLAGMYGNRDGMSILNSTNGALMQRWLHSDMSVHYGFTVYDIDGDGHQELLCCDGDHDDDPYADVFDLVTGQLEAELNLAGGDTKWSPIVADISPTQPGMEI…	153	GC_00002381		FG-GAP repeat,Concanavalin A-like lectin/glucanases superfamily,Repeat domain in Vibrio%2C Colwellia%2C Bradyrhizobium and Shewanella		UNKNOWN	COG3540	Phosphodiesterase/alkaline phosphatase D (PhoD) (PDB:2YEQ)			P	Inorganic ion transport and metabolism							yes	0			no		GR-5
154	412	MSTEFTALVIKDILGVIYAPHKTFKRIAENPKYLGVAIIIVLFVALQTTYYYNYYSKINYEQTVPPAGELSAFTTANATQWATTQGTTVTQNTADFINQTYYGNNSLQFAITNSNNLTATLEQFGYTANCGSGGFTNLSMNIKQVTPNIAPQSAILTLYTANGTSSYFTLDITSMLTGNLGEWNNLTIPVGTSEWQSTNSPDWSQVTGLKLDLTYPAASNITILLQGVFFRGLYQTQIEALSVGTFLGFAAYSVVIQALFQWIILAAVAYLILKGLKATNIVWRPLFIVIGFTLVALVITALIALLGSLALPTVYYPYDYPPYASLIYPESYVSGTSIASQATYQSIVAATATYTTISTAITVIMYVWQVVLVTFAVKAVSGFSYAKSIATAVGAVILT…	154	GC_00003275		Yip1 domain		s__PALSA-986_sp003133625													no	5			no		GR-5
155	96	MQIKDLRDGAKRVNVEAKVVEKGDVREVRSKFGDATYKIVDAVIADETGSIKLTLWNEQIEQVNVGDNIKIENGYITSFKGEIQLNTGKFGKLTVG	155	GC_00000119		Single-stranded DNA binding protein Ssb		s__PALSA-986_sp003133625	COG1599	ssDNA-binding replication factor A, large subunit (RFA1) (PDB:4GNX)			L	Replication, recombination and repair							no	0			no		GR-5
156	320	MGLKPSDFRTNVYADWCPGCGDFAIMNGLQMAFADLGLQPHQVVMVSGIGCSGKEPHNVKTYGVHTLHGRTLPFSLGIKIANPDLTVVAIGGDGDGLGIGVGHFVSAGRRNLDMTYIIHNNGVYGLTKGQASPTLRLDMQTKALPKPNINEAVNPIALAIIAGFTFTARAYAFDVMHLKEMIKQGIRHKGLALVECLQPCPTYNDINTKDWYSGEDRKDVNGKPQTRLYKLDAEGFDPVVKSWEEDFQKRTAALAKTCEWGDRIPIGVFYKNELEPTYQDRVEHRIPFYLQNPPAKQKLADEKGNSVIDLSQFMDDLKTS	156	GC_00000816		2-oxoacid:ferredoxin oxidoreductase subunit beta		s__PALSA-986_sp003133625	COG1013	Pyruvate:ferredoxin oxidoreductase or related 2-oxoacid:ferredoxin oxidoreductase, beta subunit (PorB) (PDB:1B0P)	COG1013	Pyruvate oxidation	C	Energy production and conversion	K00175	2-oxoglutarate/2-oxoacid ferredoxin oxidoreductase subunit beta [EC:1.2.7.3 1.2.7.11]	M00009|M00011|M00173|M00620|M00614	Citrate cycle (TCA cycle, Krebs cycle)|Citrate cycle, second carbon oxidation, 2-oxoglutarate => oxaloacetate|Reductive citrate cycle (Arnon-Buchanan cycle)|Incomplete reductive citrate cycle, acetyl-CoA => oxoglutarate|Anoxygenic photosynthesis in green sulfur bacteria	M00009|M00011|M00173|M00620|M00614	Pathway modules; Carbohydrate metabolism; Central carbohydrate metabolism|Pathway modules; Carbohydrate metabolism; Central carbohydrate metabolism|Pathway modules; Energy metabolism; Carbon fixation|Pathway modules; Energy metabolism; Carbon fixation|Signature modules; Module set; Metabolic capacity	no	0			no		GR-5
157	639	MTIESINWMAGGPQGAGVDTAANIFGKACGYGGLYVFGRREYHSNIKGLHSYFHLRISKTATLANVNDVNLLAAFDAETVVRHLDEVMPGGAVIVDSQQVNQKVLSIPTLPFEYKDQLVAYMKEQNLGETVNDWLSHTKQRNIEVFQVPYLDLITQLSKKLEIPQLSKLTKMINVLTIGISFAMLKYDKDLVEKAIRATFNEKIAEMNVAALNIAYEYTLNNFKGTFNFKLEKQDASESRIFVNGNQAVAMGKVLGGCRVQTYYPITPAADESEYLEAHEILKTSQGNESIIIIQTEDEIAAINSASGACLAGARAATSTSGPGFSLMVEGLSWAGMNEVPVVISYYQRGGAATGLPTRHGQQDLLFAIRAGHGEFPRIVLASGDIKECFYDAAKVFNL…	157	GC_00000958		2-oxoacid:ferredoxin oxidoreductase subunit alpha		s__BOG-990_sp003164295	COG0674|COG1014	Pyruvate:ferredoxin oxidoreductase or related 2-oxoacid:ferredoxin oxidoreductase, alpha subunit (PorA) (PDB:5C4I)|Pyruvate:ferredoxin oxidoreductase or related 2-oxoacid:ferredoxin oxidoreductase, gamma subunit (PorG) (PDB:1B0P)	COG0674|COG1014	Pyruvate oxidation|Pyruvate oxidation	C|C	Energy production and conversion|Energy production and conversion	K00174	2-oxoglutarate/2-oxoacid ferredoxin oxidoreductase subunit alpha [EC:1.2.7.3 1.2.7.11]	M00009|M00011|M00173|M00620|M00614	Citrate cycle (TCA cycle, Krebs cycle)|Citrate cycle, second carbon oxidation, 2-oxoglutarate => oxaloacetate|Reductive citrate cycle (Arnon-Buchanan cycle)|Incomplete reductive citrate cycle, acetyl-CoA => oxoglutarate|Anoxygenic photosynthesis in green sulfur bacteria	M00009|M00011|M00173|M00620|M00614	Pathway modules; Carbohydrate metabolism; Central carbohydrate metabolism|Pathway modules; Carbohydrate metabolism; Central carbohydrate metabolism|Pathway modules; Energy metabolism; Carbon fixation|Pathway modules; Energy metabolism; Carbon fixation|Signature modules; Module set; Metabolic capacity	no	0			no		GR-5
158	307	MESSLLSTQIAGLNLQYPGMLASGVLGYSAESMKRVIKGGAGAVVTKSVGMQPRSGYANPTVVQAKSGLINAMGLPNPGIKIYAEEIRYTKTLLHAPLIVSIFGYSAEEYSEVAKKAEEAGADALELNVSCPHVKQTGAEIGQNPNLLSEVVKAVKAAVKIPVFVKLSPNVTDIVHLASTAVNAGADALTAVNTLRAIAIDTETTKPILANIKGGLSGPAMKPVALRCVYDIREKLPEIPIIGCGGISDWQDAVEFFLAGANAVQVGTAIAYDCPEVFDAINRGIEVYLRKKHVGSVNEIVGLSHRS	158	GC_00000287		Dihydroorotate dehydrogenase B (NAD( ))%2C catalytic subunit		s__PALSA-989_sp003151735	COG0167	Dihydroorotate dehydrogenase (PyrD) (PDB:1GT8)	COG0167	Pyrimidine biosynthesis	F	Nucleotide transport and metabolism	K17828	dihydroorotate dehydrogenase (NAD+) catalytic subunit [EC:1.3.1.14]	M00051	Uridine monophosphate biosynthesis, glutamine (+ PRPP) => UMP	M00051	Pathway modules; Nucleotide metabolism; Pyrimidine metabolism	no	0			no		GR-5
159	275	MKLSDYLTAVNTLRTTTLIQVVTESPSVKTYTFIDKQCAKAKPGQFLMLWIPGIDEIPLSILNATADGVISVSVKAVGDATRHLHSMEAGATIGIRGPFGNSFTENHGNVLLVGGGTGTAPLLFLAKTLQDKTKKLSFVVGAKTRNELLFVDQLNKVCQEKSLITTTDDGTYGLQCMVTEPLADLLDREKFDMIYTCGPEVMVKKIFALTEQRKLPLEASLERLMRCGIGLCGSCVIGKYRVCRDGPVFNAQQLNEIKDELGISKLGFDGSRIPI	159	GC_00000303		Probable dihydroorotate dehydrogenase B (NAD( ))%2C electron transfer subunit		s__BOG-991_sp003165195	COG0543	NAD(P)H-flavin reductase (Mcr1) (PDB:3A1F)			H|C	Coenzyme transport and metabolism|Energy production and conversion	K02823	dihydroorotate dehydrogenase electron transfer subunit					no	0			no		GR-5
160	238	MNFLFEHFSTAKMGCVYKRFSRFAYRCSEMFAIGHFALGYLIGKGTSKFAHVKINLPLLLAVSVIPDVDLLFRGFMQHRGLTHSIIVIGVLVVPFIFRYRKAVLPYLAALLSHVFIGDLFTGGAEFLWPISRIDYGQGIAVNSLPISIIELSLFVISLVLMYKLNDLQTLFKPSNRNFLLIVCSGATIGPLFWFSQYNPESISVLLIIPSLIWLTIYAYSMLIDLRFKFSLLFIKNQK	160	GC_00003487		LexA-binding%2C inner membrane-associated putative hydrolase		s__PALSA-989_sp003151735							K07038	inner membrane protein					no	5			no		GR-5
161	856	MIKLKKSVNTVNKTKLASTILIMLFITSTVLIFNSAPVEAQPAAEQPTVTIPNSATPEVNAETLAHLSFRPRVVGLGQPFIVNIWLQSVTLGANYKYYDSFKVTITKPDGTQDVIIKDSYVADATAWFEYTADQVGEWSIKFDFLGQYFPNGTYFEGVNYPNVAAIGPYEAGQFGRPAYFRSTYYQPSSDGPYNLTVQADPVKSWPTSELPTGYWTRPVTTHNREWWSILGNYPATGIVGGGDYWPQDTNTYAQPRYGYLPYVTGPTSAHVLWKRPFNIGGLVGGTMGTQSIWESARVIYGHPTLIYSGRAYWTTTKVVNGQTQSVWQCYDIRTGEVYWEKYPAAQTPTFLIYDAGTAEIVDAVPHLATVYLGYIGSVGGNGYFIKYDPWNGNVVGNYS…	161	GC_00000010	PQQ-domain protein	PQQ enzyme repeat,PQQ-like domain		s__BIN-L-1_sp003096235													yes	2			no		GR-5
162	164	MFVGIILTMVMMVAIQNAGYANNVPVNPSPSCTPNSPEPTPTGNLQTPTPTPTINEPTPSPPSATVKVYGNDATVELKNIDWGLVFVNCTSTYSISIINMGNQPVKLEFAVTNWTPGVNGAVFWNYDGRNIQVGDKVTITLSLKITDATTTTFSNDIIIISRTT	162	GC_00009736		hypothetical protein		UNKNOWN													yes	0			no - only 1 match in Genbank		GR-5
163	394	MSTQISAKEIYTKGVSSVNENDTLSRCLETFKTEMPPVLAVLNEKSKYSGVIARRWILRSRLDLASTKVRSLMRSAPKILPEYGISKIAKLMIESGVRQLPVFDNDKLLGFVTDENVIHAAVGQAWGKGKVSSVMTRAPFTIDANRSVGAVLTLFREQGFSHVPVMEAGKVVGIISIQDIIFQPTDRQTVGDRAGEKVETFSVPARGIMNSPVITVDADANLREAEKKMHDYNVSCLAATSNDRLVGIITKLDFLEPISQLEKTPPRLTIQFGVKDTTITSDQQAFMMDEFDSFTRKYQEAFQIGTLFVYIKSHGTTNNRGTTPLVHCRLQFRTIKGTFFSSGEGWGVESTFRTALDRMDRRLLRSKELLAYNPKYARDYLRKMGLPEEEL	163	GC_00000099		CBS domain		s__PALSA-986_sp003133625	COG0517	CBS domain (CBS) (PDB:1B3O)			T	Signal transduction mechanisms							no	0			no		GR-5
164	121	MLVDELKVEWKRLWLERLDDKVRAEGVAVKDYSTLFVDKGLIIHATRDCKPLNFKEILDQHKIENPDRYVPPSPEVGGWNKFVKTNITNQKPKKREKPELIDKSKNKKNTPKKSGRGWLHK	164	GC_00000043		hypothetical protein		s__FEN-992_sp003141855													no	0			no		GR-5
165	373	MSNSYIRSSRPFFPKEDIDKITADLALVGQLRNGQNLRNFEKAAASYLGIEHCVALDSDLSALETTLRFFNVKNKEVIVCTNSFISIPNSILYSGGKAVFCDIKKDTLSMDPESLLKNLSPKTAGVIVTHIAGFPNPDFQEIQEICQKNGLFLIEDATHALGARIGNQIVGTFGNASIFAFTPTKLITTSEGGMLATNDDELAEYARLYRYYGSGAGKTNFESLGRHMMMPEISAILGIYQLNRIETFIDKRNKLAEEYNEAFDQIPDVYTVKCLKQNRCSYYKYPLTLSSKVDKEKFVKALTSKGVETGTVFYPPCHMQPFYRKLNSGKSQLWVAEEVLARTITLPMHCELSDFDVSTVITNVQLAVGT	165	GC_00001356		Spore coat polysaccharide biosynthesis protein SpsC		s__FEN-992_sp003141855	COG0399	dTDP-4-amino-4,6-dideoxygalactose transaminase (WecE) (PDB:4PIW) (PUBMED:15271350)			M	Cell wall/membrane/envelope biogenesis	K13010	perosamine synthetase [EC:2.6.1.102]					no	0			ancient transfer to/from Bacteria		GR-5
166	168	MVEIADWVIIAIPILAVAVLVIYAVLFKISTARFPKTIEFNQQISPNQTVTILSVEGIGSIKKIIAQTIGSDNSLIDLTLDQTSYFILDLLKDQKNTENVSISQSGLKFNVKLDAWFYKGFSLSIYNKSNGNLTAAGKIYYEVKKPKIETIKALIKEFNGDKQLMNQN	166	GC_00005394		hypothetical protein		UNKNOWN													no	1			only one match in Genbank		GR-5
167	106	MGSYRGHLDIIADILEVANQNAKKTQIMYQANLSYKILQKYLSEMSEATLLQFNPADQCYFITSKGTEFLQTYREYSKNNKSIEKRQSIVNDKRKALDELCSTKQP	167	GC_00000970		Winged helix-turn-helix		s__UBA233_sp002507245	COG3432	Predicted transcriptional regulator (PDB:1R7J)			K	Transcription							no	0			no		GR-5
168	168	MLSEKRLKTKLSKLIMAITIAFFITVSVSMNAHLAAAQSSAITNAQNTLNTCYEAAKQAEAAGANITSLQDTLNTAGAQLTKAQYAQSQGDTSSANNYAQQAQSTLNGFVQQANALRDTAAQQTQTSFLINVVASIAGTIAVIGISAVVWIIQTRKASNKAEEQTIAA	168	GC_00005521		hypothetical protein		s__BOG-990_sp003164295													yes	2			no only in Bathy		GR-5
169	199	MQHKILYITITVILALLVASPAMQHFLVYPQTEFFTEMWLLGPNQKAENYPYNIVQNQQNKIYLGLSDHLGSAAYYRVDVKLRNQNMTGPDSFQRTPSSLPTLYSFNIVVADEQTVQVPIDFSFTYHQSNDLINFNKLTINNNPININEYTTAWNNTNHDYYAKLIFELYLYNSTTSSFQYHERFVDLRLNMTASA	169	GC_00003152		Protein of unknown function (DUF1616)		s__BOG-990_sp003164295	COG4743	Uncharacterized membrane protein, DUF1616 domain			S	Function unknown							yes	1			no		GR-5
170	330	MSEKPIRVAVVGLGKMGLLHTSILNILPNVQLAAICEKNSFTRKIGKKVIQNVPIVEDVSDFKGLNVDAVYVTTPISSHYAVAKTVYQQDIAPHVFVEKPLSGNASQSKELVDFADKIKGVNMVGYLRRFYVTFQKAKELLDSNAIGEPKSFQINAYSADFVGVHDPEASIARGGVLKDLGSYAIDMAFWFFKDFQITSAKTESLTGKDAEDSVNFTVKQDGSALEGDFSVSWCKEGFRMPEVGIKVTGSNGIMEVNDDQVSLTKNGVGKNTWFRMDLNDKVGFWLGNPEYYREDLQFIEAIKTGAIVEPSFATSAKVDELIETIQKKAN	170	GC_00003371		Oxidoreductase family%2C NAD-binding Rossmann fold,Oxidoreductase family%2C C-terminal alpha/beta domain	Myo-inositol 2-dehydrogenase1.1.1.18. myo-inositol degradation pathway	s__BOG-990_sp003164295	COG0673	Predicted dehydrogenase (MviM) (PDB:3UUW)			R	General function prediction only							no	0			Yes - mixed clade of Bacteria and Archaea		GR-5
171	301	MISQSEKLFLVGDNPFHNISHLSQERARDRTVDPSDPKYAATLILSAMNNGANGFTFSVSENTLEILKELEMQGGLGTLHLLPVVPYAFEYVRLATQLGGIPGLAKKFGVDMMKTGNVKAIGFGLKGVVTTDPKAIMKTYLSYEITRIKTAVNSKINLDSIMLHQLVTDMGLALNMDWLFKSYIEFLLDRKITPGFNTGNFSVLVNKFHEWNIDIGKVLILTPFNKAGFQVTPSIAECEKSLSLLPTPNVIAMSVLASGYIEPKEALEYIAALPNIKGVAIGISKEKHTNIFNLSNQLLKK	171	GC_00001054		hypothetical protein		s__BOG-990_sp003164295													no	0			Yes - mixed clade of Bacteria and Archaea		GR-5
172	386	MLWLFALWLAFGVLSVGVTGFHFLSMIRASNKPWQLKIDSTYSPKVTFLVPTYNESAVIKYKLINMAKVDYPKELMQILIVDSKSTDSTIDIVNDFIQQHPELNIQVLSESTRKGKAAALNQALKHVTSELVIVSDADCLYQSDVLKKSLPYLADPKVGAISGPKLLLNFNSSKTAQNEKDYLASMNKAKLGESKHGFTPLFEGGFSAYKKDVLESFDPYKTGSDDCGTIIKLAENSYEALFVSEAAFYTTFPISWKERLSIKLRRGNQLLRVFMKYLELYRHKKVKTAPRVVLSNIFVYLVCPSFFILFMIATVGMLALYPLLTLSLLLLLIPKVRQLSAEVFLNYILLFISSFSVLLKRNFLIWKQPADRQLFTEEMLRQTGLI	172	GC_00009110		Uncharacterized glycosyltransferase YdaM		s__BOG-991_sp003165195	COG1215	Glycosyltransferase, catalytic subunit of cellulose synthase and poly-beta-1,6-N-acetylglucosamine synthase (BcsA) (PDB:4HG6)			N	Cell motility							no	4	GT2(44-264)	HMMER	Yes - mixed clade of Bacteria and Archaea		GR-5
173	213	MSLNQEKIFLQINKKMNAKVAMKKGYRKKVKRLLEKIQRNISIALLSNPQVTIEKYHNSRFGYDTLGRDVETGITKYVQLLKARGIQFHTILVLGSRVKGRWKPTSDIDLTIIASGLPKKGVNAISKRIYALKISALFSDKPIYMGIEPSVCLSKEEYLARLSKFDVEALDAILYGQVVYDDGFWPTAQKKYDALREKYQLDEMQLKQLILPS				Nucleotidyltransferase domain		UNKNOWN													no	0			poor alignment	1	GR-5		1
174	398	MNIALISAGYPPYKYGGIDVQSYDLAHALADEKVNVTVYCGYSKNPVNTVENEYLNVTRLPFRDIIPRNLWFQLQNKSLFKDQLSKFDLVHTQHSSGSIYGLLKNRVGKPWVVSFHDHEVRRLLMLFNSKPWTQSPGDVAFYAVGFPIFSVFTKTELNNADHYIACGLTGYKDYVDFSNIDNSKTTLIPNSIHLDKIQKAAKAYEETDQPVEKKDLTIFTCGRLFTSKGIQYLIMAMPEVLKQNPKVHLNIFGQGPLRPQLEKLIRTLGIENNVKLQGYASYERLMYELQQSDLTVFPSLIEVGASLAIMEAMASHKTVIAFKYPFILEVIEHQKTGYLVPPKDVKALARAINLLLSDKQLRNKIGDNAHQKIVKDHNWKNNVKKYIQVYSQMINTKR				Glycosyl transferases group 1,Glycosyltransferase Family 4,Glycosyl transferases group 1,Glycosyl transferases group 1,Glycosyl transferase 4-like domain		s__BIN-L-1_sp003096235													no	0	GT4(212-366)	HMMER	yes - from archaea	1	GR-5		1	1
175	213	MTGFLICLTGVDGSGKSTHAKLLKTYLEQKGYKCSSVWAAYKPFLAYYFFGFTRILGYWKYTKKESYTDPLEFAPKLVAKKLAKIMRVMYFFDYQLKILIKIRVPLFLGKVVLCDRYLYDLLMELQLSDTLSKNFSRFLPRSLPKPLVVFLMVAPESVNQTRRGFSFDFFAKRKKILLEYADSFKFVVIDSSKELTDNQNSIRNEVLERISLC				Thymidylate kinase		s__JdFR-54_sp002011475													no	0			yes - mixed clade of Bacteria and Archaea	1	GR-5		1	1
176	401	MKILLVCEGLSSKTVLAQPWRHVIEVATRMKSSGDTVEIISNAATGLAITEEILGVPVYRVKKGLFFESQELLTLLNAIDVDVINWHGSDLLSALHFWRLRKKINKKIVWTVHSGKISFSDFEPLSISDKLRLYKFWNNLLNAIIPKYFIKKWINIPQLKIITTLSERTQKYIEKLGTNKKVVTIRSGVDTSKYHPAIAEEISVINAKLGFNKEPVVLYFGPLSSFRGADTFILALPEILKVYPSINIVILARNYTGKEEETRISKLIPKAANVKVISGVLSQPELIQYLQASTIIVLPFKFWPQVECPLTILESMAIGKIVISTNIGAIPELIRNNVNGFLIEPGNVSELKNAIIKSLSDIAVSNKVNVNASFIIQQYDWGRIAEDTLRTLKESFEGV…				Glycosyl transferases group 1,Glycosyltransferase Family 4,Glycosyl transferases group 1		s__Geoglobus_sp002494725													no	0	GT4(212-367)	HMMER	yes - from archaea	1	GR-5		1	1
177	695	MKFAYENLFIVALSISFCVSYFTDLSVAREVLGFFFLSFVPGYLLANLIKMDFDRTELILFSIGFSLVFLMVGGLLYNELGIVLQIKPFSVVPFDLFVIALVSCFSFLTLFLKRTTIDLGIVKYLSGIRKYPAVLFVLVLPVLSAISAIWANFTGNTSFLLLTILILSLSFAVVIFTKKIPRKYYPVFILSVAFALLIHTSLTSDFLQGHDIHLESYVAQSTLNNGVWSALTINDLDFGRLNAMLSVTILPTIYSNALGLNIISVLLFVFPLFFIFVPLALYKMWSGFFSERIALISVILFMSEISFYSEMLALTRQMVAELFFVLLLYLVLKDKLKNRNGKICFIIFSFALIVSHYAIAILFLFFALAAFTYLYWKKKASLLPFPLIMIFTCIMFLWY…				Predicted membrane protein (DUF2206)		s__FEN-992_sp003141855													no	17			not recent- in bathy clade in mixed clade	1	GR-5		1	1
178	298	MLTLEKNLERKKILVTIGLCVKNAERTISQTIKSILVQDYPSNLIDLIVVDGQSTDSTIELIRDILSMTLIHVSYYSDFGLGLGLARQIVVDNAQGKYIIWVDGDIFLTPSYVREQVSFMEQNSKVGASRGIELPAESTNLSELEYASKIRYYEIVEKKTLSTLGAIFRTDAIRNVGGFDKSIKGAQEDIDATFKMKCAGWSLLLNESKLIVQYRDSWLSLFKQCKWYGFGGYILLHKHALISEYWTKIFPVNFFVGFLGIKKAYHFSHKRIVVLLPIYRTIKDFFWWIGFIQASLKN				Glycosyl transferase family 2,Glycosyltransferase like family 2,Glycosyltransferase like family 2,Glycosyl transferase family group 2		s__BOG-990_sp003164295													no	0	GT2(18-128)	HMMER	not recent- in bathy clade in mixed clade	1	GR-5		1	1
179	406	MFPKTPLTWTKVIAIFIAIIVSTTLVTAISVYTIKIPSTGTIKQTNWSIESVAVFPFSYYYSERGTDNLLVELRNRLPEIHYVDIRTYWQPDASNPDNLTFSGGPIGYMGEYTHSISELEIMINKTRANGLDIMLWACKDPGVPAPNPQNWSVWFDNYAEYIKGIAEWAESKKIPLFVFGAEYEAFMGDSLNALLGSGYTNEWNHVISEIRSVYSGKIIYGINWWSTAGQWDVIYNQATWLASLDFIQIDSYQSLGKNLYDRINATEIAKCWNPTIQDLMGNWTSNRYGPNFNYPNLYQALSDKYDKKIIINVGFRNNNGTSTMPWKNVPNVDLSGNPVPGWGADTAEMSDCWEAFFLTWANNTSIIGLDLEHYSQPDTNGLNGSFRGKYDPVRQIGVW…			GH113 beta-D-mannosidases	hypothetical protein		UNKNOWN													no	1	GH113(90-368)	HMMER	probably - but poor alignment	1	GR-5		1	1
180	304	MLSLPFKLISCKPDLFVCGLATPEHYVTFIIGKLLRKPTLVLDSHWFWPNTLYAKTLWPVSKRIANSCNALALVGRRAKAFWVKAGVKGLRICLYNYYYSNLITDKKAIEESKKIQENFKHKKIILFLGRLVALKGVDNLIKAFKISLESQDNSVLLIVGDGPEKSSLQNLVRSLDLKNVFFVNGKYGDDKIPYFLASALFVYPSKNSSSVPEEWGLAINEAMSVGKPIIVTRSVGCAFDLVENGGNGFIVNSRDIEALAFALKTIMCDEALRTKMGDRSTEIIKNYTLMQSKERLEQIISKVV				Glycosyl transferases group 1,Glycosyl transferases group 1		s__Archaeoglobus_A_sp002011215													no	0	GT4(119-277)	HMMER	probably - but poor alignment	1	GR-5		1	1
181	176	MDLEILSMRLRAVFYKRAFLYAGKNLRIGGRIELSGKVSVGDDVTFAGGSAKLLARGNGAIKLGNNVYFDKATIISTIKVEIGNDVIISRDALISDHNGFGLDGNPQVEKPIKIGNHVWIGMRSMFLKGVTIGENSIVGAMAVVTKDVEPNTVVVGNPAYKLRDTTGYTIKRLEFK	181	GC_00008372		Bacterial transferase hexapeptide (six repeats),Hexapeptide repeat of succinyl-transferase		s__BOG-990_sp003164295	COG0110	Acetyltransferase, isoleucine patch superfamily (WbbJ)			R	General function prediction only	K00661	maltose O-acetyltransferase [EC:2.3.1.79]					no	0			probably - but poor alignment		GR-5
182	236	MERRSKGLQRATVSVIIPAYNEENTIGTVITSTTRILDDLDVPYEIIVVNDGSTDKTGFVASNYKVTVLTNSVNRGKGYSLRRALKLAQGEIIVTLDSDGEHKPKEIPDLLEPLQNGVDVVAGSRFMGRQPDVTTKLNTIGNFLFNTAIMTLTGQRVTDSQTGFRAIKREVMEQLNLASDGYEIETEITVKTLCSGFVLKEKPISVERRKYSMSKLKILSDGAKILKTIVRSSLQT	182	GC_00002657		hypothetical protein		s__BOG-990_sp003164295	COG0463	Glycosyltransferase involved in cell wall bisynthesis (WcaA) (PDB:5MLZ)			M	Cell wall/membrane/envelope biogenesis	K23684	dolichol-phosphate hexosyltransferase [EC:2.4.1.-]					no	0	GT2(14-174)	HMMER & eCAMI	no		GR-5
183	85	MNSNSWIVLLEILFFIVPLALVGAGAAVYDWLQRRKTCMGGNYRCGRCGLVFPMKGASISGYESHRYGLHIHCSQCGAVVEQFVN	183	GC_00005176		hypothetical protein		UNKNOWN													no	1			only 1 match in genbank		GR-5
184	151	MPYVVIDTCVFVRLTGEHSNALDGVRINRDVIAISNQAISEYEVHFKPSRYLLLIFLQKLEREKIIKRFNSSFIESRLERISKNEKIHYPKDKTDRKWIELGVAVEARYILSIDYHLLVVPKILVNKHELEVVEPSSYLERINQMISDKIS				hypothetical protein		UNKNOWN													no	0			no - present only in a few Bathy	1	GR-5		1
185	444	MLTSASFENFKSIKKLDKLELKPLTILTGTNASGKSAILEGIGLFADAARESLFADSNKNTIIGVFTDPQGLWRYPREELQKFVVHKGDRKNSASIEIEVKTDDQLQKSIDSIVNGYHISRFTINRVEYKIGFNFLKKEYSQTVKIEKYVKVSAYKTENSLTIQNDLCGESHASSYDPIALFDSRCFTCNISNKNFDFQLLAARTLLDYLRDRFKNVFLISGERGRIDSQLNIANPQRQIQHKTSPLWVGYRGEHVIEILSRYFTREQKIALKIQEWADKFQIPEIHAGYVGNGKLETNFFDKQFETSLNASLAGLGSRQILPIIVQIFSAEPESVILIEEPEISLHPESQVLLDELFATAVSEGKQIICTTHSPFMILAINRIVKKGLIKAEDIAIYH…				AAA ATPase domain,AAA domain%2C putative AbiEii toxin%2C Type IV TA system		s__UBA203_sp002503595													no	0			yes	1	GR-5
186	102	MAGEYSRTLEQIAKPFIESGIYASTDAFVSNLVKDVSARKIREYERKIRAFEAKYGSFDEFTRKIRGKASPKQEDRWMEWEAAINMLNAWKRVACELASFAS	187	GC_00006808		hypothetical protein		s__Desulfonatronum_sp003046795													no	0			yes		GR-5
187	251	MGLKQNKKGLAAILIALIVIAVVLIVVGAVFAFIIFYWSTGNPTTREYTNTGFTSIDVGSAFQVDVKQADTFSIKITAGERVFDRITVTQDGDTLKIDVTPGLPFFGVFDTKAEITMPTMEAVTLSGATSGKMDGFSSDSQFTAKISGASSLDMTSIAVGDLTVELSGASRLTGQGTGGNLVSEVSGASNMEFQVNDVNVNLSGASHAVVNPTGTLNVDASGASSLQYVGNPTLGTVNTSGASTVNRK	188	GC_00004303		Putative auto-transporter adhesin%2C head GIN domain		s__RBG-16-56-11_sp001796865	COG1983	Phage shock protein PspC (stress-responsive transcriptional regulator) (PspC)			K|T	Transcription|Signal transduction mechanisms							no	1			yes		GR-5
188	386	MGEFQLKKRLIILIAVVLIGALVFSVFYHTLSSQQSKQTYVGVAFCGDTTEQALLLIDRVKNYTNLFILQSGPISMDENATKEICDYAVDSGLNIIVYFGDLAPRILAEKGLEWRTDFTNGAKQRYGERFLGVYYYDERGGIYLDTDKQAHNWTIPANATYSSVAQTFVNGFLREGGTVNLKAANVPMYASDYALYWFDYLSGYDVMLAQIGWNHSLTQDIALLRGAARMQDKDWGIIITWKYNQPPYLDTGETIYQQMLTSYRAGAKYITIFNYPYNNQTIYGTMKDEHFEALQRIWNTVKSGNVDPIKADSVLVLPKDYGFGMRRLDDTIWGFWEPDQYTAQVWNSAQTLMARHGYSLDIIYDDPNYPLNGQYANVYLWNSTAL	189	GC_00000004		hypothetical protein		s__BIN-L-1_sp003096235													no	1			no
189	250	MTNTDKTGHLWLDELSTNEAAQAAKQGKVVIFPIGSVEEHGEHLPLCTDSIQPEYIALEVAKRTGCLVAPPFRYGIVNAGRNFPGTLTIQFDTLLNVAKDILSELARSGFNRIIVMSGHAGSSHMIALKLAAQEVVRQNGEENGKQRTRIMVLSDYDFADELSPELAAPGDGHAGTVETSRVLDIRPDLVKSKGVPSRYEMPRFEVVLHPEKYFPTGVHGDPTAATVEKGKKINAYIVEQVVKLVRELES	190	GC_00000646		Creatinine amidohydrolase		s__FEN-992_sp003141855	COG1402	Creatinine amidohydrolase/Fe(II)-dependent FAPy formamide hydrolase (riboflavin and F420 biosynthesis) (ArfB) (PDB:1J2T)	COG1402	Riboflavin/FAD biosynthesis	H	Coenzyme transport and metabolism	K01470	creatinine amidohydrolase [EC:3.5.2.10]					no	0			no
190	124	MKPTIIKANSINMKYTSERCFVGENYGSSDGKVSIAVATVKPGVTTVAHHLEDIEETYIITQGKGVMEVKGMEPAEVTVGDVVVIPDGVSQRIKNVGNCDLVFYCVCTPRFVAERYFSDEPAET	191	GC_00001017		Cupin,Cupin domain		s__FEN-992_sp003141855	COG0662	Mannose-6-phosphate isomerase, cupin superfamily (ManC) (PDB:1IPJ)			G	Carbohydrate transport and metabolism							no	0			transfer from bacteria to all MCG-6
191	213	MRQKKSTLGEHLALVSVKYNVYPAEVVQALIEAKEAGKARCGELSVEYRGKAKDEIIFLIKKDDCVVAQFKVDEEFLSRSNDATFENYMSTDKIRKKIAKQNTDTVFSTIAELRSGMKHINLKAKVQEIPKPAQVHTQFGNTAMVVNALIGDETGTIKLCLWEGQINTVALSDNIEIRNAQVCLFRGEKQLRLGKNGALTVINSTQAPAIVAK	192	GC_00000068		hypothetical protein		s__PALSA-986_sp003133625	COG1599	ssDNA-binding replication factor A, large subunit (RFA1) (PDB:4GNX)			L	Replication, recombination and repair							no	0
192	588	MGILLNSSTFKKPLATISLVALLLLVTVGTLDFANALPLHAGVIRITPEGTVEGTDKISQNGNTYTLTGDINGGVEDGAVYISIERDDVVLDGAGKTVQGTNGGTAIGIYGRSDVTIKNLRIVNFGTGIELYTYSLDSNTIASNNRIIDNYFETKYWAIDLRGVKGLVSGNTFVSKSSIYGVAFSANETSFTDNVFKNGGLTFNKPGVLNTFSDNIINGKPLVVLEGQSNQVIDDANQVILINCKDMVIQNIVCLDLRQPIMLFGTTNTKITDCTTRNVLLQDSHSNTLIGNEFSEIAFMGGYGTASIELTNSHNNIITQNSITGTGCYGMILTSSGYNKIEKNNIVSTGSDGRGISLDSTGCEYNYIFENNITSEAYGIYLQTGAEHNVFFKNNVNNC…	193	GC_00002748	pectin lyase	parallel beta-helix repeat	pectin lyase	s__AD8-1_sp001273385	COG3420	Nitrous oxide reductase accessory protein NosD, contains tandem CASH domains (NosD) (PDB:2KZW)			P	Inorganic ion transport and metabolism							yes	2
193	257	MKQFIVTSSAGKRLIGKALAQNIAVQNAAKNGTLVIIAGTTNGYIAEELFKTLNIAGFSRRHFFRGLTLPPAMQLSPEGRLVDESKFPGDVVITKGQWLRGKTIVEVADSLKEGDVIIKGANALDLERRQAAILIGHPKAGTIGVSLPVVVGRRIKLMIAVGLEKRVNGDLNSIAEKVNAPGADGYRLLPLSGQVFTEIDAVTELTGASAELIAAGGTCGAEGAVYLAVSGSKEQEEAAVKLFDEVAVEPPFDSSQL	194	GC_00000931		hypothetical protein		s__BOG-991_sp003165195													no	0
194	80	MDVIAEDKTGKIKFTFEMDINPPMMQLIKEDVNIMTDLMAQGIVEARKQMQKQRNIPKGPMTWAQGSQGGTGYMHHGMGQ	195	GC_00003589		hypothetical protein		s__PALSA-989_sp003151735													no	0
195	384	MAIGSIRIVIVLIALAAGAGLFEIGLLVAFNSASTIVFALFWGRISDFFGLRKRFMLFLFLLSGPVYVLIGLSNSVLSLTVLYTVLAAFTGGIQPIASMYAVEYREGKNWQREVVRFNSYLNIGVILGLVINTLLALVIPLSWILYLAAALCLVSAVVLWKTAKEPMLPLEREAYAFGEYFDLRKLKRLLSLKKPKPITIMFIICLIHWTGVYAYGVGEVPLMSAIGLSSSMILGINVAENAATVYSFNRLVPRVKMSQKKLITTMMITRGTLIMLWAGLTFFIVNQFSGVFILPLILEIAFLLCYALVWYTIMCFAISQSPPGRKGTTQGELLSVISLANVAGALVGGLIIGVFGFALGFIVSGIIAILAIPLLRYIDIEINE	196	GC_00002612		Major Facilitator Superfamily,MFS_1 like family	MFS	s__UBA8941_sp001774245													no	11
196	275	MVQTAPSLKGKTIALTRPVGQAEEAGKLIEAKGGIPYYIPAIEIKPLSNPEPVKHFITELQACQVDYVILMSTNGVKYLFAVAESLCQVAALRCGLARSFVIGVGPRTAQELEAYGVHVDLVPEKYSSEGLLEVLKPRDIKGKVIRIPRTTSATPTLTDQLTELGADVQEIHVYESGLPVDEALKTKFYQDLKDGRIDAILFGSGLSAKNIFKMLTEKASMEQLRKLLAEKVTVVAIGPTTAQALEELAVKVDVVPKDYLFEEALSALAGHWAKK	197	GC_00001147		Putative uroporphyrinogen-III synthase		s__FEN-992_sp003141855	COG1587	Uroporphyrinogen-III synthase (HemD) (PDB:1JR2)	COG1587	Heme biosynthesis	H	Coenzyme transport and metabolism	K01719	uroporphyrinogen-III synthase [EC:4.2.1.75]	M00846|M00868|M00121|M00926	Siroheme biosynthesis, glutamyl-tRNA => siroheme|Heme biosynthesis, animals and fungi, glycine => heme|Heme biosynthesis, plants and bacteria, glutamate => heme|Heme biosynthesis, bacteria, glutamyl-tRNA => coproporphyrin III => heme	M00846|M00868|M00121|M00926	Pathway modules; Metabolism of cofactors and vitamins; Cofactor and vitamin metabolism|Pathway modules; Metabolism of cofactors and vitamins; Cofactor and vitamin metabolism|Pathway modules; Metabolism of cofactors and vitamins; Cofactor and vitamin metabolism|Pathway modules; Metabolism of cofactors and vitamins; Cofactor and vitamin metabolism	no	0
197	252	MAYGKVYLVGAGPGDPKLLTVKAVETIKAADVLIYDRLGVNEEVLNMTPAKAERIFVGKRTGLHEVPQDQITNLIVQKAKEGGVVVRLKGGDPFIFGRGGEEAEALVAEGIEFEIIPGISSSVAAPMYAGIPLTHRDYAASVAIITGHRAGDAEKPVDWVKIANAVDTMVILMGVESLEGIVEKLLKGGISPQRPVAMVESGTLPQQRTLIASLGTVIAKAKENNLKPPSVILIGEVAELGRKLAWFKQPLP	198	GC_00001025		Uroporphyrinogen-III C-methyltransferase		s__FEN-992_sp003141855	COG0007|COG1587	Uroporphyrinogen-III methylase (siroheme synthase) (CysG) (PDB:1PJQ)|Uroporphyrinogen-III synthase (HemD) (PDB:1JR2)	COG0007|COG1587	Cobalamine/B12 biosynthesis|Heme biosynthesis	H|H	Coenzyme transport and metabolism|Coenzyme transport and metabolism	K02303	uroporphyrin-III C-methyltransferase [EC:2.1.1.107]	M00846|M00924|M00925	Siroheme biosynthesis, glutamyl-tRNA => siroheme|Cobalamin biosynthesis, anaerobic, uroporphyrinogen III => sirohydrochlorin => cobyrinate a,c-diamide|Cobalamin biosynthesis, aerobic, uroporphyrinogen III => precorrin 2 => cobyrinate a,c-diamide	M00846|M00924|M00925	Pathway modules; Metabolism of cofactors and vitamins; Cofactor and vitamin metabolism|Pathway modules; Metabolism of cofactors and vitamins; Cofactor and vitamin metabolism|Pathway modules; Metabolism of cofactors and vitamins; Cofactor and vitamin metabolism	no	0
198	311	MIYTVGTRGSKLALAQTNRTLDQIRKKHPEVDFKLKIIKTEGDKEHGKPLFSIDCKGIFEREIDQEVVAGDIDFAVHSLKDVPIVEQQSGTVLAAVPKRDSPCDVFISNNNVKLEDLPAGSVVGTGSLRRLAEVKYIRPDLEVEPIRGNVDTRIGKVRKGELAGVIIAEAGLERLNITSEITQQLPLDQFPSSAGQGTIAIVAKEGNTDLIKILQSVEDKATRAEITAERSLVLQLEGGCRVPIGAVGQAVGDTLTLYGAIFALNDRKKICASAKGSLAQAKELGRKVGEDLIAQGAKDFEKEWREKYGVW	199	GC_00001069		Porphobilinogen deaminase		s__PALSA-989_sp003151735	COG0181	Porphobilinogen deaminase (HemC) (PDB:1AH5)	COG0181	Heme biosynthesis	H	Coenzyme transport and metabolism	K01749	hydroxymethylbilane synthase [EC:2.5.1.61]	M00846|M00868|M00121|M00926	Siroheme biosynthesis, glutamyl-tRNA => siroheme|Heme biosynthesis, animals and fungi, glycine => heme|Heme biosynthesis, plants and bacteria, glutamate => heme|Heme biosynthesis, bacteria, glutamyl-tRNA => coproporphyrin III => heme	M00846|M00868|M00121|M00926	Pathway modules; Metabolism of cofactors and vitamins; Cofactor and vitamin metabolism|Pathway modules; Metabolism of cofactors and vitamins; Cofactor and vitamin metabolism|Pathway modules; Metabolism of cofactors and vitamins; Cofactor and vitamin metabolism|Pathway modules; Metabolism of cofactors and vitamins; Cofactor and vitamin metabolism	no	0
199	435	MVESALNETKSQKLFERAKQVLPGGVNSPVRAFDPYPFFVEHAEGSKLFDADGKTYIDYCNAYGAMLFGHAYPEVIGAVKAQLSKGTLYGAPTEREVEFAELIQKASPCMEMLRLVNSGTEATMHAIRAARGYTGRKKIVKFEGCFHGSHDHVLVKAGSGAATFGTPNSLGIPEETTKNTIVLPYNDVAAVEEVFKREGNDVAAVIVEPVLANVGLILPKTDYLQNLRKLTSQYGVVLIFDEIITGFRLALGGAQEYFNVKPDMATLGKVLGGGFPVAAFGGKKEIMQNISPVGKVYQAGTFSGNPISATAGLTVLSILGQKKFDIYPRLEKNAKELCKALFDLSKNYKLPVQIYNIASLYQIFFTSQSVTDYACAKNSNIKMFNAYFHELLKQGVFIP…	200	GC_00000819		Glutamate-1-semialdehyde 2%2C1-aminomutase		s__FEN-992_sp003141855	COG0001	Glutamate-1-semialdehyde aminotransferase (HemL) (PDB:2CFB)	COG0001	Heme biosynthesis	H	Coenzyme transport and metabolism	K01845	glutamate-1-semialdehyde 2,1-aminomutase [EC:5.4.3.8]	M00846|M00121|M00926	Siroheme biosynthesis, glutamyl-tRNA => siroheme|Heme biosynthesis, plants and bacteria, glutamate => heme|Heme biosynthesis, bacteria, glutamyl-tRNA => coproporphyrin III => heme	M00846|M00121|M00926	Pathway modules; Metabolism of cofactors and vitamins; Cofactor and vitamin metabolism|Pathway modules; Metabolism of cofactors and vitamins; Cofactor and vitamin metabolism|Pathway modules; Metabolism of cofactors and vitamins; Cofactor and vitamin metabolism	no	0
200	326	MSFPTVRMRRLRRTEALRAMLNQVQIQPSNLIYPIFIDETITKPEPINAMPGYFRLPLDQVVEEGKAALEQGVKSVLLFGIPAKKDETGSGAYAKDGIVQKAASKLKTQFKENLVIIGDVCLCEYTSHGHCGIIKDGEVQNDETLELLGKTAVSQAEAGVDIVAPSAMMDGQIFAIREALDDAGFEQTPILAYAAKYASAFYGPFREAAESTPKFGNRRSYQMSQGNIQEALREIELDINEGADMIMVKPALAYLDIISLAKANFDVPVVAYNVSGEYSMVKAVALNGWIDENAVTLEILTGIKRAGADLIITYHAKNVKSWLNQP	201	GC_00001044		Delta-aminolevulinic acid dehydratase		s__FEN-992_sp003141855	COG0113	Delta-aminolevulinic acid dehydratase, porphobilinogen synthase (HemB) (PDB:1I8J)	COG0113	Heme biosynthesis	H	Coenzyme transport and metabolism	K01698	porphobilinogen synthase [EC:4.2.1.24]	M00846|M00868|M00121|M00926	Siroheme biosynthesis, glutamyl-tRNA => siroheme|Heme biosynthesis, animals and fungi, glycine => heme|Heme biosynthesis, plants and bacteria, glutamate => heme|Heme biosynthesis, bacteria, glutamyl-tRNA => coproporphyrin III => heme	M00846|M00868|M00121|M00926	Pathway modules; Metabolism of cofactors and vitamins; Cofactor and vitamin metabolism|Pathway modules; Metabolism of cofactors and vitamins; Cofactor and vitamin metabolism|Pathway modules; Metabolism of cofactors and vitamins; Cofactor and vitamin metabolism|Pathway modules; Metabolism of cofactors and vitamins; Cofactor and vitamin metabolism	no	0
201	219	MLLDFKLDDKVVVAVGGGLEGFRKIRNFVDANAEITVVSSEFSEGIKSYAEQGKIKLHKAQIKDAKAFVERLNPKPDILLAVTDNSELNAQIVKAAKTAGCLTYCVTDPALSDFNLPAVARVGDVKIAVSTGGKSPAMARELRQRIEKLVRPEDLLEIELQAFLRKLLKNRVVDQPERCRFLNEMLNNVDIKQALNNGNLDEAKRLALKLIQQEEALKT	202	GC_00001076		Siroheme synthase		s__FEN-992_sp003141855	COG1648	Siroheme synthase (precorrin-2 oxidase/ferrochelatase domain) (CysG2) (PDB:1PJQ)	COG1648	Heme biosynthesis	H	Coenzyme transport and metabolism	K02304	precorrin-2 dehydrogenase / sirohydrochlorin ferrochelatase [EC:1.3.1.76 4.99.1.4]	M00846|M00924	Siroheme biosynthesis, glutamyl-tRNA => siroheme|Cobalamin biosynthesis, anaerobic, uroporphyrinogen III => sirohydrochlorin => cobyrinate a,c-diamide	M00846|M00924	Pathway modules; Metabolism of cofactors and vitamins; Cofactor and vitamin metabolism|Pathway modules; Metabolism of cofactors and vitamins; Cofactor and vitamin metabolism	no	0
202	512	MPIRHRIGLAYLPGALPCFEDFGNLPTDLVREDGLVDGKPASEVLDMLIIPGGSLVESQSVNPVFSQEILKMAKAGKFVLGICSGFQVLAKQTDVGRLSTIPIIREGLGLIDAEFKPFICTDQVTAHIVDKSYLTDAVGMAVSGFHCHTYGKVELRNDAKTILVSHIQHANYRKAPQDLVSGIANKQGNVVGVFVHALLDQNPIILEGITKSLGIDPLELQEIRNTNAKLVSQIKCEIGINTNFHPQTKPKQSPVMVLVTALGSGSGKTFLVTGMAGALKKKGYNVGLIKLGGDIRDSVPALYLVKEPIKSYSSIQISETGWTPIQESITQASKVHDFLFVEGAMSAFTGLLNSRIKRPASTVEVAASLGAPIIVVVTCDKEGIEGGLVNVINYVNVLK…	203	GC_00000422		Putative glutamine amidotransferase-like protein MJ0138		s__PALSA-989_sp003151735	COG1492	Cobyric acid synthase (CobQ)	COG1492	Cobalamine/B12 biosynthesis	H	Coenzyme transport and metabolism	K02224	cobyrinic acid a,c-diamide synthase [EC:6.3.5.9 6.3.5.11]	M00924|M00925	Cobalamin biosynthesis, anaerobic, uroporphyrinogen III => sirohydrochlorin => cobyrinate a,c-diamide|Cobalamin biosynthesis, aerobic, uroporphyrinogen III => precorrin 2 => cobyrinate a,c-diamide	M00924|M00925	Pathway modules; Metabolism of cofactors and vitamins; Cofactor and vitamin metabolism|Pathway modules; Metabolism of cofactors and vitamins; Cofactor and vitamin metabolism	no	0
203	434	MHASAKTDHVINIRVTHKTARVPLMEALVFKDKPEALAELRSIENVEECLILQTCNRIELFIVSEESEKTLNTAKAYLAERSLPHYEEAYDAIETALDHEAYKHLMRITTGLESMVIGEEQVLNQVWDAFLEAEKAKTAGPIIKHLFNRAMTVGRRIRDETGINKGAVSVGSAAVELAATLLGNLDDKRILVMGAGEIGTLVAKALARRCLSPIFFANRTYARAVTLAEELSGKAVKFEEFQEILVDADVVICATSAPHILLTKEIVFERVSQRANKNDLVIIDISNPRNVEKTVGELSNVKLYNIDDLQLIAEKNLAERQKCVEKAIQMLEDELAVLDYDLKKLSVRLIISELLSDAEQIRQTELTKAVNMLGKLDDKQQKVIEDLTSILLKQTFLPI…	204	GC_00000903		Glutamyl-tRNA reductase		s__FEN-992_sp003141855	COG0373	Glutamyl-tRNA reductase (HemA) (PDB:2XOE)	COG0373	Heme biosynthesis	H	Coenzyme transport and metabolism	K02492	glutamyl-tRNA reductase [EC:1.2.1.70]	M00846|M00121|M00926	Siroheme biosynthesis, glutamyl-tRNA => siroheme|Heme biosynthesis, plants and bacteria, glutamate => heme|Heme biosynthesis, bacteria, glutamyl-tRNA => coproporphyrin III => heme	M00846|M00121|M00926	Pathway modules; Metabolism of cofactors and vitamins; Cofactor and vitamin metabolism|Pathway modules; Metabolism of cofactors and vitamins; Cofactor and vitamin metabolism|Pathway modules; Metabolism of cofactors and vitamins; Cofactor and vitamin metabolism	no	0
204	363	MIKRGKIVLTTLDNTGLILIGHGSKLPHNRENLEKLAAILRSRGNFKFVEIAFMTRDVPTVNEAVDTIVARGASKIVLIPVFLAPGVHTTEDIPGLIGVKEKEPQLKAQGVELIYGEPLGSDERIADILEEKAFKATGQQVKKDGEILDAYSVAESGKIVDKSMMLIRQAIGEDLTKLPKDKAPIVERVVHTTADPEFAKLMVISDDAVKAGVDAIKAGAKIVTDVKMIRAGINEARLKKFGCKIFTYMNDERAMDLAKKEGLTRAAAAMRLAIQDGLDGAVILIGNAPTAAFELADQIRAGKVKPALIVAVPVGFVGAAESKEVVEKLSVPYIISRGRRGGSTIAVAVFNALLTMAEGKLYG	205	GC_00000737		Precorrin-8X methylmutase,Cobalt chelatase (CbiK),CbiX		s__PALSA-989_sp003151735	COG2082|COG2138	Precorrin-8X methylmutase CbiC/CobH (CobH) (PDB:1F2V)|Sirohydrochlorin ferrochelatase (SirB) (PDB:1TJN)	COG2082|COG2138	Cobalamine/B12 biosynthesis|Cobalamine/B12 biosynthesis	H|H	Coenzyme transport and metabolism|Coenzyme transport and metabolism	K06042	precorrin-8X/cobalt-precorrin-8 methylmutase [EC:5.4.99.61 5.4.99.60]	M00924|M00836	Cobalamin biosynthesis, anaerobic, uroporphyrinogen III => sirohydrochlorin => cobyrinate a,c-diamide|Coenzyme F430 biosynthesis, sirohydrochlorin => coenzyme F430	M00924|M00836	Pathway modules; Metabolism of cofactors and vitamins; Cofactor and vitamin metabolism|Pathway modules; Metabolism of cofactors and vitamins; Cofactor and vitamin metabolism	no	0
205	366	MARFLKYGITTGATAAAAAKAATIAALKEPVDHVVIPTPIGLRFEVPVKSSRKLAVDTAEAVAMKDAGQDIDATDKMEITATVKITDDDKIVIKSGVGVGVVTKPGLQVPVGEGAINPVPRIMITQAVKEALPAGKGAEVVISAPEGANIAKKTTNAKLGIKGGVSILGTTGVVKPLSLEACRRSMVPQIDVAIARGYKRLVFVPGNIGERIAKEKFNVPEDAIVQTGDFVGYMLDKAVEKNVTEIIFIGHSGKIVKLAANIFNTHHKVGDARNEVIASYAGAVGASTQTINQLLTANTSDEASEILRQTGFLEKTYDKIAVRVNQRVSDRVENKIKISIVIVSMDGKVLGMDQNARDNKPWLNLT	206	GC_00000847		Cobalt-precorrin-5B C(1)-methyltransferase		s__PALSA-989_sp003151735	COG1903	Cobalamin biosynthesis protein CbiD (cobalt-precorrin-5B C-methyltransferase) (CbiD) (PDB:1SR8)	COG1903	Cobalamine/B12 biosynthesis	H	Coenzyme transport and metabolism	K02188	cobalt-precorrin-5B (C1)-methyltransferase [EC:2.1.1.195]	M00924	Cobalamin biosynthesis, anaerobic, uroporphyrinogen III => sirohydrochlorin => cobyrinate a,c-diamide	M00924	Pathway modules; Metabolism of cofactors and vitamins; Cofactor and vitamin metabolism	no	0
206	223	MVKLNIVGVGPGGADYVTPAARKTVAQAEIVIGAQRSLDLFNGDIHGEAQALTAKNLNDLLKYGIEAYKNGKKVAILSTGDPGFSGLLKTVLNTKIITTAEINVVAGVSAVQACAARLGLSWDEVCLFTFHQGNVSIEKKAELASCLKAGRDAMLLPDAWAFPSKEVAAYLLKAGFDPHTSVYICENLTLSDEKVTKGSLESFSAADFGGLCVMVIKVKREDA	207	GC_00000947		Probable cobalt-precorrin-7 C(5)-methyltransferase		s__PALSA-986_sp003133625	COG2241	Precorrin-6B methylase 1 (CobL)	COG2241	Cobalamine/B12 biosynthesis	H	Coenzyme transport and metabolism	K03399	cobalt-precorrin-7 (C5)-methyltransferase [EC:2.1.1.289]	M00924	Cobalamin biosynthesis, anaerobic, uroporphyrinogen III => sirohydrochlorin => cobyrinate a,c-diamide	M00924	Pathway modules; Metabolism of cofactors and vitamins; Cofactor and vitamin metabolism	no	0
207	204	MVNVWKYKTPGIPDEYFITDENVPGPTKEEVRVLTISKARLCEGDTVIDVGCGTGGLTVETAMQVAPKGKVYAVDEDPVAVKLTQSNVEKFGVQDTAVVKQGKAPGSLADFPLADAVLVGGTMNLREILQVVQSKLKPNGRIVVNAILLETATTAIDELKKLDFKNIDVTQVTVSKGKQIKSGTMMIARNPITIVSASKTYGEN	208	GC_00000901		Probable cobalt-precorrin-6B C(15)-methyltransferase (decarboxylating)		s__PALSA-986_sp003133625	COG2242	Precorrin-6B methylase 2 (CobL) (PDB:1F38)	COG2242	Cobalamine/B12 biosynthesis	H	Coenzyme transport and metabolism	K02191	cobalt-precorrin-6B (C15)-methyltransferase [EC:2.1.1.196]	M00924	Cobalamin biosynthesis, anaerobic, uroporphyrinogen III => sirohydrochlorin => cobyrinate a,c-diamide	M00924	Pathway modules; Metabolism of cofactors and vitamins; Cofactor and vitamin metabolism	no	0
208	252	MPGKFIGIGVGPGDPELITLKAAKALKTTDVICIPKSNVDKPSLAVTMIKPILAERAVQPEMLELIFPMTKDDITNQTLWDKNANIIAEKADGDKSVVFITLGDPMFYSTFIYLYQSLQKGHPNLQLEIIPGVSAFNACAASARLPLAEKEELITVIPSDLDEKHVEQVAKLSENLVFIKCAYRLKELVPVLERAGFKENSTLALIRRCSMPNEEVTVGKLCDALNWTISEDYFTIAIVKKNLLNKTKGEAV	209	GC_00000904		Cobalt-precorrin-2 C(20)-methyltransferase		s__PALSA-986_sp003133625	COG2243	Precorrin-2 methylase (CobF) (PDB:2QBU)	COG2243	Cobalamine/B12 biosynthesis	H	Coenzyme transport and metabolism	K03394	precorrin-2/cobalt-factor-2 C20-methyltransferase [EC:2.1.1.130 2.1.1.151]	M00924|M00925	Cobalamin biosynthesis, anaerobic, uroporphyrinogen III => sirohydrochlorin => cobyrinate a,c-diamide|Cobalamin biosynthesis, aerobic, uroporphyrinogen III => precorrin 2 => cobyrinate a,c-diamide	M00924|M00925	Pathway modules; Metabolism of cofactors and vitamins; Cofactor and vitamin metabolism|Pathway modules; Metabolism of cofactors and vitamins; Cofactor and vitamin metabolism	no	0
209	258	MNKVVIIGAGSGDPELITLKGKRYLEQADIIVYTGSLLNPEYLKYAKSSAELYDSAKMGLPEMLNVMVAGVKAGKSVVRLHDGDPSFFGAIQELMDGLDNEGVGYWRIPGISCLLGAAAALNRELTLPNISQTIIITRPAGRTPVPEAESIVKLAQHQATMVIFLGTPQIAKVMVDLAKGGYHKDTPVSVVYKATWPEQKIVLGTIADIAEKVKAQGITETALIFVGKVMNPKAYDLSKLYDPTFTTGFRKGEDANVP	210	GC_00000831		Cobalt-precorrin-4 C(11)-methyltransferase		s__BOG-990_sp003164295	COG2875	Precorrin-4 methylase (CobM) (PDB:4E16)	COG2875	Cobalamine/B12 biosynthesis	H	Coenzyme transport and metabolism	K05936	precorrin-4/cobalt-precorrin-4 C11-methyltransferase [EC:2.1.1.133 2.1.1.271]	M00924|M00925	Cobalamin biosynthesis, anaerobic, uroporphyrinogen III => sirohydrochlorin => cobyrinate a,c-diamide|Cobalamin biosynthesis, aerobic, uroporphyrinogen III => precorrin 2 => cobyrinate a,c-diamide	M00924|M00925	Pathway modules; Metabolism of cofactors and vitamins; Cofactor and vitamin metabolism|Pathway modules; Metabolism of cofactors and vitamins; Cofactor and vitamin metabolism	no	0
210	376	MTPHSPLVSAKAKTPMYPKGIAVVAITRRGVETALNIKKALQAKGLTSTIFAPKKYSQTGVTEMEAKFGDFVKENYGKLDAIVAVMATGITIRAVAPFLESKLTDPAVIGVDAAGKFVISLLSGHYGGANELTRIIAKGTGATAVITTASDALGKQSVDELAKILHLTIENPESLAPVNAAIVNGDSVVLVLVGDVRIPADVINGYEIKRAANGEEAVRILDGFEAGAVVTREPLKVDYFGKPFTILKARSIVVGLGCRKDSHCDHLVEAIQAAMKTVGLPAGRIDKFASVDIKRDSAAMLDAAKLFGAPLEFLSVETLQSLSHPDLSPDSKLVQEKIGVGGVCERAALITAGKESKLILKKTKLNGTTVAVAEGE	211	GC_00000565		Cobalt-precorrin-5A hydrolase		s__PALSA-986_sp003133625	COG2073	Cobalamin biosynthesis protein CbiG (CbiG)	COG2073	Cobalamine/B12 biosynthesis	H	Coenzyme transport and metabolism	K02189	cobalt-precorrin 5A hydrolase [EC:3.7.1.12]	M00924	Cobalamin biosynthesis, anaerobic, uroporphyrinogen III => sirohydrochlorin => cobyrinate a,c-diamide	M00924	Pathway modules; Metabolism of cofactors and vitamins; Cofactor and vitamin metabolism	no	0
211	230	MTPKARRVIEEADVVVGYGTYIKLIQDIVRKDAEVASGTMGKEVERAKIAVMKADENRRVVMVSSGDPGVYGMAGVVLEVAAQEKTKVPVEIIPGVTAATAASAILGAPLISDFAVISLSDLLTPLEKIEKRLELVSQADMSIVLYNPQSQGRTEPFIKAYEIMMRYIKPDTPVGIVKSAGREGQSYILSTLKDLLNCDVDMVTTIVVGNSATKIINGKMVTARGYNLTS	212	GC_00000892		Cobalt-factor III methyltransferase		s__PALSA-986_sp003133625	COG1010	Precorrin-3B methylase (CobJ) (PDB:2ZVB)	COG1010	Cobalamine/B12 biosynthesis	H	Coenzyme transport and metabolism	K05934	precorrin-3B C17-methyltransferase [EC:2.1.1.131]	M00924|M00925	Cobalamin biosynthesis, anaerobic, uroporphyrinogen III => sirohydrochlorin => cobyrinate a,c-diamide|Cobalamin biosynthesis, aerobic, uroporphyrinogen III => precorrin 2 => cobyrinate a,c-diamide	M00924|M00925	Pathway modules; Metabolism of cofactors and vitamins; Cofactor and vitamin metabolism|Pathway modules; Metabolism of cofactors and vitamins; Cofactor and vitamin metabolism	no	0
212	392	MKTNFSRLAALGFILITLLGLISFSPATAQVAESSLSYPKNGEIAYANTDSLYLPWTRKEAIIPIWIDLANQHGGTYESIGKSSASQNWDIIAFQFGTTNKPGIMITAHLHGNEHYGYEVMYALANWLVSNDTTAKSINYVIFVPVVDYRWARTNYNYQSGQYDDGSDLNSIGVDLNRNFAPSWTSNLTLQDHNQYGGIAADSEPETQALINAWEKYQPLIFWNLHQGSTRVYTECTTTTAQENATLKKLKNILPTVTSNLNVTGPLFNFIVNTAYGMGYNGYGKGYAIDGAASHGVLGLMSELKTGWNYNDEIRADLNSGETFKQAKVLFIALAQSTGTASPDSNSTESALPKQEATFSPVNIALMVLIVLVAVSIGLAAYFVMGKYS	213	GC_00003603		Zinc carboxypeptidase	merops: peptidase M14	s__RBG-16-48-13_sp001775995	COG2866|COG4412	Murein tripeptide amidase MpaA (MpaA) (PDB:1ARL)|Bacillopeptidase F, M6 metalloprotease family			M|O	Cell wall/membrane/envelope biogenesis|Posttranslational modification, protein turnover, chaperones							yes	2
213	274	MDYRERQEIISKSPITFSYLKRINLAAGILHLIQGLIMLSLGLLISWTQDIYTFYLDFNIVSTNPFTFLVVPNPQIVFTLSYLGVILASFPLISALAHFTIAFPKNKQYNQNLKKGMNPYRWWEYAFSSTIMIVLISTFVGVWDLWSLVLIGVLNASMIMFGHLTEKINQTTEKTDWSAYLYGCIAGGTPWIVLYAYFIAALGSAETQPPTFVYLALLIYFVLFNSFAVNMLLQYKGVGKWKDYLYGERAYIILSFVAKTFLAWIVFIGIFAPF	214	GC_00001392		Heliorhodopsin		s__Methanothermobacter_marburgensis													no	7
214	159	MIPIKLPSMNKKEIDEAIHKQYLCRIAFNGKDGPQIAPFQYVFIDNHLYFHFTNYGDKIGFINQEKPVCVEIENYAPDFSEYSFVILNGNLKTVQDSEEKRKVIEKMSETGKEKLSTHFLFAHGFDSEAGWSILNENQDMLIVKLYKVKTQKGLKSPKQ	215	GC_00001510		Pyridoxamine 5'-phosphate oxidase		s__PALSA-989_sp003151735	COG3467	Nitroimidazole reductase NimA or a related FMN-containing flavoprotein, pyridoxamine 5'-phosphate oxidase superfamily (NimA) (PDB:1W3O)			V	Defense mechanisms	K07005	uncharacterized protein					no	0
215	171	MVETITYEVTCKVGNVEIRRYPKIVVAKVTDPQADAFSLLYNFITGNNARKEKVKMTSPVVSEKIAMTSPVLSDSNSMAFVMPKDLTIDKVPEPLDNRIKIEEIPSHTVGAICFSGGWSEKHFEKETQTLLDELSKAGIKTKGNVFTMLYNPPYIPGFLRRNEVAIEVKDQ	216	GC_00002995		SOUL heme-binding protein	Heme-binding-like protein	s__PALSA-989_sp003151735	COG3449	DNA gyrase inhibitor GyrI/SbmC (SbmC) (PDB:1JYH)			L	Replication, recombination and repair							no	0
216	195	MIDASNSLYAKSRLEWRKWLQQNYDVKKSVWLILSHKNSKTPSVTYEEAVEEALCFGWIDSRANKKNSESYYLFFAKRNPKSYWSKSNRDRAEKLIQQGLMTQAGLDMIDLAKKTGTWNALDKVQNLQIPDDLANLFEQNKKAFENFLAFPNSSKQIILYWILEAKRPETRKKRVEETVALAEKNIRANHYQQAK				Bacteriocin-protection%2C YdeI or OmpD-Associated		s__Flavobacterium_cyanobacteriorum													no	0			yes	1				1
217	112	MRTLFSQTADAVMNHFNGEEKLVFPKFGGDKETLTVVYALLEEHGIIRKQISELNDLASSDNEHWLGKAIVINALLESHFELEENKAFPEAENLLTNDERAEAGTLYKNKQF				Hemerythrin HHE cation binding domain		UNKNOWN													no	0			yes	1			1	1
218	423	MAKSSVIPGFYKLTPKERLAIVKDFAGLNDYEAHLLEQTGALPIDVADHMVENVIGVFPEPLGIGANFLINDIEYLIPMATEEPSVIAAASYAAKMVREGGGFHTSSTAPVMIGQIQVVKLVNAQEAKDKVLAAKTVILKKANDQDPILNQYGGGAKDLGARVIDTTMGQMLIVELYVDCRDAMGANAVNTMAEACAPLIEEITGGHVYLRILTNLATKRLVRATCIVPKEAVGGEAAVEGIAYASAFAAADPYRAATHNKGALNGIIAVVLATGNDHRAIEAGAHAYAAINGQYTSFSKWVKNANGDLEGSIELPMAVGLIGGAVRTHPIAKICMKILAVKSANEFGEVLAAVGLAQNLAALRALSSEGIQRGHMSLHARNVAINAGAPTEFVEAVAE…	219	GC_00000268		3-hydroxy-3-methylglutaryl-coenzyme A reductase		s__FEN-992_sp003141855	COG1257	Hydroxymethylglutaryl-CoA reductase (HMG1) (PDB:1DQ8)	COG1257	Isoprenoid biosynthesis	I	Lipid transport and metabolism	K00054	hydroxymethylglutaryl-CoA reductase [EC:1.1.1.88]	M00849	C5 isoprenoid biosynthesis, mevalonate pathway, archaea	M00849	Pathway modules; Biosynthesis of terpenoids and polyketides; Terpenoid backbone biosynthesis	no	0
219	90	MLKILLDEMYAGLKEYFEALGYTVLTAQEAGLKGVKDREIVEYARKNDLLLVTQDAKPAELAELTGVKCVLVSSAMIAKVADAKIRQLFP	220	GC_00000492		Domain of unknown function (DUF5615),Mut7-C RNAse domain		s__BOG-991_sp003165195													no	0
220	201	MFFNQKSKYSIKGEQQTHRLKRIFIASLFGSIIFVVNVFLPPPINYMFIALQAVLLALSGLFIKNVGATYAGAVGGLLTALGSPGLGLFTFIASVLFGALVDIALFVFKIKGSFDGVNRNRLIAAMAVSTMLIGVITYSASVIAPEYVFIQAGLPNMTLIIQRSLVLDVMVMFMGPATGATAGYAAAYLWNRYLKSIALTF	221	GC_00001260		hypothetical protein		s__PALSA-986_sp003133625													no	5
221	249	MSTHAEDLKLRLMTIELLRTAKYKRNITYRELASKTGLPVTVLSRYAKGHVLPNTTRARQLWRVLTKLVGLEAELRSRIKFDERGYFDNTEIVGDYNILQQAANHALANFAGKRVTKVLTAAVDGVPLGTMVANALGVNLIVAKRNKEVGVKGFLEETYILGRDSGVTVTLYIPKDAIKKRDSVLIVDDMIKSGETQEALVNLTKKAKAEVSGIFSLIAVGEEWRKRLKGGQDSPVEVVTHLKSPFDTA	222	GC_00000239		Helix-turn-helix,Phosphoribosyl transferase domain		s__PALSA-989_sp003151735	COG0503	Adenine/guanine phosphoribosyltransferase or related PRPP-binding protein (Apt) (PDB:1QB7)	COG0503	Purine salvage	F	Nucleotide transport and metabolism	K09685	purine operon repressor					no	0
222	339	MRMIKWENGTVITPDQTKLPLEEVTLKLTSVEQMAEAIKVLRVRGAPLLGAAAAFGVALGAYNSKAKTTPELLADLEAAGATIKRQRPTAVNLFWGTDRVLNMARAYKGDVEGLRAAVVLEAQKIADEDAAQNYAIGKNGSVLIEDGDTVLTHCNAGELATVEYGTALGVIRAAWEQGKKIKVIADETRPLLQGARLTAYELKRDGIPVTLITDNMAAYVMSKGLVDKVIVGADRIVQDAVFNKIGTYGVAVLAHEHGIPFYVAAPKSTFDLTCKAADVEIEERKPEEVTRVGCQQTAPDGVKVMNPAFDATPLKYVSAIICETQVYYPKDFAAFKKAP	223	GC_00000289		Putative methylthioribose-1-phosphate isomerase		s__BOG-990_sp003164295	COG0182	5-methylthioribose/5-deoxyribulose 1-phosphate isomerase (methionine salvage pathway), a paralog of eIF-2B alpha subunit (MtnA) (PDB:1T5O) (PUBMED:31950558)			E	Amino acid transport and metabolism	K08963	methylthioribose-1-phosphate isomerase [EC:5.3.1.23]	M00034	Methionine salvage pathway	M00034	Pathway modules; Amino acid metabolism; Cysteine and methionine metabolism	no	0
223	206	MIMMADQNEPRTIAEYLQCLSTDTYLLYKTITEKTDMPLVKSLFQQIAIDSQTHHTILEGISTSITQTKVNPKDCGKKIGQSWDIMAKAQKEIAKIDKIDPENIQWLVKQLAYFESIMGEEYYIFVQLKTLETLVNEINSKYHIDLGSTKKLFTKIIADEDYHREILETIRNLVTQKEKEADNSPAVKYQNPDAWNRPMPATY	224	GC_00004388		Rubrerythrin		s__UBA11855_sp11852u													no	0
224	185	MSDTSTKKVAPVEFQTSGKLAKKGVTVTEQSNIDQLSSRGYGTTENKILTLTFYEALYLQDKGMLTVKGEENVVVDFQTVLHAYQALDENAWVNYLVYRDLRSRGYVVREGFGVGTEFRVYERGAYGKDSASYMVLGTQEGKPLGINVLADVLQQCQNQKKELVLAVMNRRGEIVYYSVSQLTFK	225	GC_00000299		tRNA-splicing endonuclease		s__FEN-992_sp003141855	COG1676	tRNA splicing endonuclease subunit SEN34 (SEN2) (PDB:1A79)	COG1676	tRNA modification	J	Translation, ribosomal structure and biogenesis	K01170	tRNA-intron endonuclease, archaea type [EC:4.6.1.16]					no	0
225	265	MAKNYVWNAKDYQKNSTNQYAWAQELIPKLNLHGNETLLDIGCGDGKITAEIAKALPNGRVVGIDSSPDMINLAQTLFPLNDYPNLSFQLADARNFVFQAIFDRVFSNAALHWIPNQSTVLFCVEKCLKPQGKLLFQMAGKGNAQNILNILDEMLTLEPWRQYFAGFKFPYGFFDAKEYAAFLEKADLKPLRLELFPKDMKLQGAEGLAGWVRTTWLPFTEKLPNELKTEFVEELATRYLQKHPADVDGTVHVKMVRLEVQAQKP	226	GC_00001308		Putative methyltransferase 235L		s__BOG-991_sp003165195	COG4106	Trans-aconitate methyltransferase (Tam) (PDB:2P35)			C	Energy production and conversion	K00598	trans-aconitate 2-methyltransferase [EC:2.1.1.144]					no	0
226	294	MSGKQFFTDRYEQLGWKYKQVKLRQAIRFNQTNIKGQDLVSRLSSLGVHLEKIGFLPDGFWVCDSTVSVGATAEYLLGLYSVQEAAAQIPVTLFSNLKGKSVLDASAAPGGKTVQLADNMDNTGSIIAIDINKRRLTALSNHLERCHIQNTVVYQLDARNTPKLGLKFNRILVDAPCSGNFASDPEWFQNRTLQDVERNARVQREILMKTAECLTEDGEIIYSTCSLEPEEDELNMDWAINRLNLKIAEINCPGAAGLTSVFGKQLDASVAFCRRFWPDPTQGFFVCKLVRKNP	227	GC_00000550		25S rRNA (cytosine(2870)-C(5))-methyltransferase		s__FEN-992_sp003141855	COG0144	16S rRNA C967 or C1407 C5-methylase, RsmB/RsmF family (RsmB) (PDB:2FRX)	COG0144	16S rRNA modification	J	Translation, ribosomal structure and biogenesis	K22901	tRNA (cytosine40_48-C5)-methyltransferase [EC:2.1.1.-]					no	0
227	159	MKAKAVVDFGLQFGVKISFNEDMIVEQDGRFYLLNSKIKPLVKEDFFYAGTFLGKVKAGKFFPSFNLLSMLALQGANRVVVDRKAGWLFICRRDIFKKGVIRAHGQVQRNCHVLVVNEFGECLGFGRVMAGMEQKAGKGVVAVANVLDLGDFLRRERGL	228	GC_00000500		PUA domain,UPF0113 PUA domain		s__FEN-992_sp003141855							K07565	60S ribosome subunit biogenesis protein NIP7					no	0
228	453	MKNFKDAVWKENVTKVVKQIQEQDIKFVRLQFTDINGMLKNLAVSSKNIESIFENGQSFDGSSITGYRPIEESDMVLYPDPTTFAVLPWRPKEKSSCRLICDIYTPQNKRFEGDPRYILERAVEKANKAGFNYICAPELEFFIVKESENGGLPTPIDLAGYFDFHPSDLTDDIRREIADTAEAFGIEIEISHHEVALGQNEIDFKYGEALETADRAITMKMCGKVVAARAGYVTTYMPKPFQGINGSGMHCHQSLWSQDGTNLFYSENAKNGYLSDLARNFIGGQLAHGRKMCAVLNSWPNSFKRLVPGYEAPVYLAWAHKNRSPLIRVPNFGGRKSAARCEIRCPDGAGNPYLQFAVLLATGLDGIKNKTDPGDPVELNVYHMSYEERKERGIVSLPE…	229	GC_00000619		Glutamine synthetase		s__FEN-992_sp003141855	COG0174	Glutamine synthetase (GlnA) (PDB:1F1H)	COG0174	Glutamine biosynthesis	E	Amino acid transport and metabolism	K01915	glutamine synthetase [EC:6.3.1.2]					no	0
229	424	MPTFQTVRGMRDLLGEEAQTFTFVITKARQTAALYGFKEAITPHVEPLELLSAKSGDEIRQRMFIFEDLGKRQVALRPEFTASIARLATTALRNEPKPLRLFSVGTVYRYDEPQRGRYREFWQSNFELMGSNKPEADTEIVLLTNRFMQALGLQGYCFKIGHIGVIRGILSQDGVDEKTQNAVLQRMDKKEYDSALKLVESEKCRSTLQGLIDIKGKDWRDTVEQIKTLVAGYEKAKAAAENLSEVLTLITSSAELSLTVEPAFARGLEYYTGMIFEINIPQLEIALGGGGRYDKLIEAFGGEPTSAVGCAHGIDRIVIALQTQNAALTTKGEKRAVVIPITDSVKTEALKIAQSLRDGGVSAEFEVMGRKMGKALEDADKRGLDYAVIVGERELKGGT…	230	GC_00000165		Histidine--tRNA ligase		s__FEN-992_sp003141855	COG0124	Histidyl-tRNA synthetase (HisS) (PDB:1KMM)	COG0124	Aminoacyl-tRNA synthetases	J	Translation, ribosomal structure and biogenesis	K01892	histidyl-tRNA synthetase [EC:6.1.1.21]	M00026	Histidine biosynthesis, PRPP => histidine	M00026	Pathway modules; Amino acid metabolism; Histidine metabolism	no	0
230	64	MKNRLKVYRATQNMTQEELAEKAHVTRQTIISIESGKYEPSIQLAFKLSKIFNVHIEDIFIYEE	231	GC_00000769		Uncharacterized HTH-type transcriptional regulator MJ0272		s__Archaeoglobus_C_veneficus	COG1476	DNA-binding transcriptional regulator, XRE-family HTH domain (XRE) (PDB:1UTX)			K	Transcription	K07729	putative transcriptional regulator					no	0
231	130	MKRETTYKIWRMIVTLFISAGFSFGIIQEQFIVSLAFLAAGLAILQVLRTKYKSVVLSDERTKLIGEKASQNTILCFIVGSSILICVQLVLTSFGIEIQELQAFTQPLSYLILAFMLVYSIFSFYYSRKM	232	GC_00003188		Predicted membrane protein (DUF2178)		UNKNOWN													no	4
232	243	MMEDVFTVIWKEYKEVFAHKGIRVIPLFVIPVLILGVFLPWQMGISWLNTPVAILLWSWLQALLVVNIVADSFAGERERHTLETLLASRLPDRAILFGKIGISVLYSWSMTLVGMAVALVTVNVLYGGSGLLMYSADTFLIGTTISALIALLVASGGVLVSLRAATVRQAQQIISLLFMIPWFTVMFGIQVVPEDWEANIMATLGGLNTVGMIGLVEVIIVVVDVGLITVAVSRFKRAKLSLD	233	GC_00003181		hypothetical protein		s__Fen-330_sp003137035	COG1668	ABC-type Na+ efflux pump, permease component NatB (NatB)			C|P	Energy production and conversion|Inorganic ion transport and metabolism							no	6
233	312	MEKPIIINTQNLTRDFNQTHAVNNLSLKVREGTIFGFLGPNGAGKTTTIRLLLGILEPTSGNAEVLGMDIKKQANQIREATGVLLEHDGLYEKLSAQDNLEFYSRAWHIKPIERQERIQELLTHFGLYDRRKEPVGTWSKGMKRKLALARTMLHKPTLLFLDEPTSGLDPIASATLRGDLASLAVKEGVTIFLTTHNLSEAENLCNQIGVIAKGKLAAVGTLDELRKRNRKGTVKVEITGKGFTEKLVAQLKAQPEIAEAQVSNGKLIVELQQNTNVAPITSLIIGLGGSVEEVHKSNLEETFLDIMEAQQQ	234	GC_00003187		Bacitracin transport ATP-binding protein BcrA		s__CG2-30-58-95_sp001872165	COG1131	ABC-type multidrug transport system, ATPase component (CcmA) (PDB:5DO7)			V	Defense mechanisms	K01990	ABC-2 type transport system ATP-binding protein					no	0
234	284	MLFKIEHLIHQYSDGTIALDDVSLSFNRGDRIALLGTNGSGKTTLLNHLNGILKPTSGAIYYEDKPLGYDAKSLLELRRRVGFVFQDPNDQLFAPTVKQDVAFGPLNLGLPPEEVKKIVADALKTVGMSEFAEKPPHFLSLGQKKRVALAGVLAMQPEVIIMDEPTSNLDPRATSDILHLLLQLNREKGITLLLATHDVDMVPLFANRLFILKNGKLMSEGKPKDLFSNVELIREVNLRSPRLTHLFEVLKKENGLPIPEAFPLTISEARKEILRLLCEAKREE	235	GC_00001123		Energy-coupling factor transporter ATP-binding protein EcfA		s__FEN-992_sp003141855	COG1122	Energy-coupling factor transporter ATP-binding protein EcfA2 (EcfA2) (PDB:4HUQ)			P|R	Inorganic ion transport and metabolism|General function prediction only	K02006	cobalt/nickel transport system ATP-binding protein					no	0
235	266	MAHSDYYSQIDRYAYTNRLAKSSPVTKSFFALSTLFITVSAQSIFVPIAVFAIMAILTLGLAKVKTRFYLCLLRYPTLMVALSCIIIALYPFGSGEALTQLSFLGFTWTILNHSVQLALTIFFRVEGALSCVFFLVLTTSITDLSLLLRRAHVPKTLVEISMLIYRYIFVFMEVAEQMTIAQALRLGKGGWLKKIRGLALLAGNLFIRALEQAERTFTAMSARGYDGTIRVLEGYPKPNKIVLVAILVFDVLLAIAVYLTLNFGVL	236	GC_00001474		hypothetical protein		s__FEN-992_sp003141855	COG0619	ECF-type transporter transmembrane protein EcfT (EcfT) (PDB:4HZU)			H	Coenzyme transport and metabolism	K02008	cobalt/nickel transport system permease protein					no	4
236	90	MNTKHYIILLAIVGVICVAPLILVPNAEFGGADGGAEQAISDTGYEPWFTPIWEPPSGEIESLLFALQAAIGAVIIGYFIGYERGKRVKK	237	GC_00001618		Cobalt transport protein CbiN		s__FEN-992_sp003141855	COG1930	ABC-type cobalt transport system, periplasmic component (CbiN)			P	Inorganic ion transport and metabolism	K02009	cobalt/nickel transport protein					no	2
237	243	MAGISSKGEPKKLMHIMEGFLPSPWWEIWFAISIPIVAYGIYKLIKVTKNVPESKPLIALMGAFIFVLSALKIPSVTGSCSHPTGTGLSAVIMGPGITSVLSMIVLVFQALLLAHGGLTTLGANLFSMGIAGPVIAYAIWKICQKAQAKPAIGIFLAAALGNLTTYLVTSIQLALAIPIGNGFMDGLILFGGIFAITQIPLAIAEGILAVILFDFLAKYKAPLLAKLKVITLPKMAKTSELKQ	238	GC_00001286		Putative cobalt transport protein CbiM 2		s__FEN-992_sp003141855	COG0310	ABC-type Co2+ transport system, permease component (CbiM) (PDB:4M58) (PUBMED:25313401)			P	Inorganic ion transport and metabolism	K02007	cobalt/nickel transport system permease protein					no	6
238	277	MHKQTQDLLLKDKGEFTKFQILLEVMRNQPHVKQKDISDALGITIQAISKYFKKLTKEGLLEAGSERADYRLTAKGVTKLREDLKNLDLYVKSIKNELKVDHAWIAMATRPVKIGEQVGLITKGGIFYTVSVNDPDVEAVGIAANDAVPGEDIGLKDLKGKVKLKQGKILIIKLPSIRKGGSRAADTAKIKRLIDEFKPDRIGVMGAVGRAVVNKLGLKADLEFGISHAAAIAASRGLNVLVLVVGRMVNKMIQEIDSQNMRFAGDIIYEVKDSQMS	239	GC_00000279		hypothetical protein		s__PALSA-986_sp003133625	COG1497	Predicted transcriptional regulator MJ0558, contains a CRP-type HTH domain (MJ0558)			K	Transcription	K07730	putative transcriptional regulator					no	0
239	276	MSIELTEAHILAGQMNGEIVGKTINSYQIQNVGQLQNKGFISKNAVLDQIVGSKILSVKSRGNTILVKLSNGWNLVLAPEYGGIIQLHTPQTELPKFHLKLDLQDTVLTVTLTGIGCIQAVEDALLKTNYLYRRDFSNILNPLESDFKFERFKEKLDEKKQNIKAALVGKTAVIVGVSNSAFQDIIYRAKINPKRNTGTLTEDEKKAVYSAIVDLVVDRLEAGGKDQFVDLHGKPGTYTPKMGSHLKEQNCPECGSRIEKISHGGGQVFLCPTCQK	240	GC_00001072		Formamidopyrimidine-DNA glycosylase N-terminal domain,Formamidopyrimidine-DNA glycosylase H2TH domain,Zinc finger found in FPG and IleRS		s__AB-25_sp001940705	COG0266	Formamidopyrimidine-DNA glycosylase (Nei) (PDB:1EE8)			L	Replication, recombination and repair							no	0
241	367	MFEVKPVKQVLSAIIVSTLVVLFIFSSLSLIEANPFSTHPYYPLISISEEGILYYSSGAVPTESKDLIRQEGNTYFLTEDISGYCIAITCDNIVFDGNNYSINCGGGGLLEYGIAIKYHYNVLVKNVAIVGFNYGVGLLESANCTINAVTVSGCNRGIQFAESGDIQVSNSELCNNNYGVNFDLSSCNRLINNSLLSNQEGIHIFNSQNNKVVGNTIKNSNLAVSFEYTSHSLADVLPINNVFYLNSFINNTQQVCMVEIKSVIETENASFSNDWDFNQQGNYWSDYSNKGPYVINQNNTDNYPFIQQVDMNIILLNPVATLQTASETGSQPSTLTVTVAVGLGIIVSAFVLSLLFFRWRQKKLIPE				parallel beta-helix repeat		s__FEN-992_sp003141855													yes	2			no	1			1	1
242	255	MSIKDATPKKASPFWELLKVQGRLALREPAGLVFGIGLPLILLLIFGNIPTFNEPIEGNSFTLFQVYIPILMVTVLIFISLFGLPIPLVRDREIGWLKRISTTPISPAKLLAAQITINLILAAVGFTILVAGSTLIFGVNVAFNIPGFILSLVLATLAMFSLGLLLTAVAPTQSAANGITMGILYPLLFFAGIYVPIQVLPSGLQTAALYTPVGAAVNALNSSMNGSFPSFVPLLVMAAYAVVFSFVAIRYFRWE	243	GC_00002904		ABC-2 type transporter,ABC-2 family transporter protein		s__Bog-752_sp003164655	COG0842	ABC-type multidrug transport system, permease component (YadH)			V	Defense mechanisms							no	6
243	323	MPDTVSVKEATTKKSIITVNNLCKRYGAVTAVDNVTFSINEGEIFGIIGPNGAGKTTAVECISGLRVPDSGSVTIYGLNPKNDRAKLRKFIGVQLQESTLPPRIKVSEAVNLFASFYSNPLDAQELLETLGLTKKRNAIFKKLSGGQKQRLSIALALIGNPKIAILDELTTGLDPDARRETWELIERIRDQGVTVILVTHYMDEAERLCDRVALVNHGKLIALDTPVALAAKEGGGIHMQFAPSRPVDDKILTVLPGVTSVQHRGTRVVVDGSGDITTHVLYALIKADITVKDIQVKSGNLEDAFVKLTQTNGKTPKTQECQR	244	GC_00002326		Uncharacterized ABC transporter ATP-binding protein YvfR		s__QHBS01_sp003243885	COG1131	ABC-type multidrug transport system, ATPase component (CcmA) (PDB:5DO7)			V	Defense mechanisms	K01990	ABC-2 type transport system ATP-binding protein					no	0
244	257	MSGTSVAVSEATRLGEIQFPEFTAKLITDVFDALIAANIRQTEAYVELLKAVSKSVSEYINETKDDISGDMILQLLTKILPDPTSDTGTKVKIGSTLSATDAEALNKALVVPGVQETPGITAESISNQNALDKILSAVATRIAADKYSLLKEMVKMGVLRLVVEQGVIETKLTFTTYGSTFYESTKNNYNSSSFAVRAKAKTGGLVSLWVKASASTSFTSMNISTAKETNRDISGSRVQIYGHVQINFKTDYQSLGT	245	GC_00002226		hypothetical protein		s__Acetivibrio_cellulolyticus													no	0
245	229	MAASIAKSTELGFAEFASTLISETLNAVVTSILTQEKQAAELEQQALLSAEEYAKENLSDDIIRAEVLRLFPSVTGKEDKSSVDIGEPYTVSKETGESPAVSQKVGYKIVKTDLTSSQNKLYFNQAGYNNIYAAVKLALATQHLALLRQVIARGIPRVYVDNGHIKSKLMLRLETQESTSTKATTGSRIAGLGIRKLIAQPVNATKPEFLTLKADVLSEVEITFKTVVP	246	GC_00002287		hypothetical protein		s__GCA-002841105_sp002841105													no	0
246	158	MSTTSNDKNAFFLTEAILSIHNEVQSALDYISTVSTTEGTELGKSTALLSIESLRVKIPLKFNLETEKKVEATRPAPTITPTITASDARTALTKRTGLLLERDVTKNLSISSKVKVAFKPEDIPTATTTRTPAATSTTEAQKEAWGEIEITFSPIKRQ	247	GC_00002437		hypothetical protein		s__Acetivibrio_cellulolyticus													no	0
247	85	MALQGKLEDLIQEKRAFLRASVKDYAAGGNDMLDDVEANLNEAKTEILNHLELASCIREESGEAAYRNECLEMFNSWFDKWFGKA	248	GC_00001599		hypothetical protein		s__FEN-992_sp003141855													no	0
248	893	MNFLKKYSNVMAIIAILLMTTITVMSEAPLMKVQAQDDMPHGGTGQGPGSGISGPLQSGLTPNFTVETVAYISIRPAVVGVNQTFLVNLFPVPAPNANRNFPDLKVTITKPDMSQQVVTMNSYVADGTAWFEMVASQLGIWTFKLDFPGVYYPAGRYLDGYIINATTGGTLYTDSVYYEPSTSREMTITVQQDPVYPYPEQPLPNDYWTRPIPYDYREWWTIAGDFPWRGPSGGPMWDLLYPDTNPYWGGYQYAGSGGPWRGTFTPWVQGPNSSHVAWKKQYGIGGIVGGDFGYGVGDVTIFAGSGVGRFPTIVYSGRAYIYNGYDSYAGKNVSQPGTGKTAQPYWQCYDYRTGELIWERPLEAGESAPTVIEYFNRGFLPGGQVSITAEQLTSINFLS…	249	GC_00000010	PQQ-domain protein	PQQ enzyme repeat,PQQ-like domain		s__BIN-L-2_sp003096255													yes	2
249	128	MPPLKDVLKQILNEAKIALEEYFQETEVALKQRLKKFLIFSIVSAILMSVGISLIGAASLFFLIGGLRYLQTFLPSWQAWLIIAATAAVAAAALLISLALIIWRKFRSAQNKNVETQKQQPCASTKSN	250	GC_00002568		hypothetical protein		s__PALSA-989_sp003151735													no	2
250	528	MTLVTPGVDLIIAGFLLMVSLTAVISLRLKIPYTVTLVILGVTITIILSILAFEGPFQEVAQYLIEQTRSAYSQLVAGENGGAFVGLIVPPLLFEAMIHIRAEDLRKVIRPAIALATVGVVIATVVGGLFLWFIVGLEPVVAFLFSALIAPTDVVTVLEVSKHLKVPSRLATLLKTESAFNDAPAIVIFTIIMSIASFQTVTLMDAAFSFAFVMIAGALVGLAVAFAAEVLSSLFTDPVVETILTIVVVYGSYALATGIGASGLVAVSAAGIYYGSYTMRTAMDQKDRDAVTIFWQIVAFIGNTVAFLLIGFQANLLEFTQSILLIVAAYAAVTLGRAATVYPILRFFQNKMGEKTSIIWSHIALLGGARGAVSIALAATITASAVITQNDINVINTMV…	251	GC_00003622		Sodium/hydrogen exchanger family		s__BOG-990_sp003164295	COG0025	NhaP-type Na+/H+ or K+/H+ antiporter (NhaP) (PDB:4CZB)			P	Inorganic ion transport and metabolism	K03316	monovalent cation:H+ antiporter, CPA1 family					no	11
251	428	MPKFFCQMMAVVFVLLVMLSLFCIFPVQSQTSSLNVSYPNLGEITYANYNSSFMPWTPKEDIVPLWIDLANQTGGTYESIGNSSAAQQWDIVAFKFGNASKPAILVNSYLHGNEQYGYEVLYALANWLVSNDTTAKNISYVIFIPVVDYRWARTNYNYQNVSEPYIDVDDNQTSGVDLNRNFSPSWNDTLFDQEYSGVAPDSELESQALINAWTKYQPRFYWTLHHGSTRIYTEAIATTDQQKEDVDNLKTLLPSVAENLGIANTTFKMYVQTVFGNCYGGSGKGFAIDGASSHGAAGLMTELKTSWISSEDIHSDLTSGETFNQTKAIFIAMAQALQMPPSQKTPEQTTQPSTTPTPDQKSSASSTPTAPATQLPSDTTNPQTTPEPSKAASTFGSAN…	252	GC_00003603		Zinc carboxypeptidase	merops: Zinc carboxypeptidase	s__RBG-16-48-13_sp001775995													yes	2
252	417	MEIKILGGAREVGGSCISVESDSCKVALDYGTKLEGEPKKFPKDFDAVIISHAHLDHTGSLLSLARHNPTIVGSEITRDVTVDLLHDMVNIQNEKGNFDYQDLHAERIRQCFWTRDAIALPGMKVNLQSAGHVAGAKVTSLEAEGKRIVYTGDICTHDTEILHGCKLQTLPKRPDVLISESTYGGKVRPPRRQLIDEFMEELLKTIDRRGNVLIPTFAFHRSQEMAKRIDTAIENGLLPRYNVYTISNLAHKINGYYNQSKPLFTKEIRCQKAPFNYRHVKHLYRTAQIEDPAIVICTSGFGHAGASLRLLTDWAGDERNSVILTSGYLPPDSPLKTAKEEGFFKTEDDIVTVNALVKQIELSGHADQTELVEIVSKLKPLRTVLVHGDLEQAELLAEK…	253	GC_00001101		hypothetical protein		s__BOG-991_sp003165195	COG1236	RNA processing exonuclease, beta-lactamase fold, Cft2 family (YSH1) (PDB:2DKF)			J	Translation, ribosomal structure and biogenesis							no	0
253	74	MTMEQEILAVMAQDLGPAAKVFLYRTCRQQLGKEPSALEKTDIPQLAVVICSGLERSLGIPLAEKVKANLLTIK	254	GC_00009059		hypothetical protein		s__BOG-991_sp003165195													no	0
254	278	MKIRQKLLISYLILVALFVVAGAATAYNTSKMQELETQVKMQVDINNNAYAYAQGLDQKQFGTIMYTMNNPQQGEQIMVNSAEIIVQAQENLQADLADDPELLAKFNEVVNIDKQTVDPAITKISEIINSNSLSGDEQVAQTWAQITILMNAVSQADNKLAEVRTTTMNNVAEATSASQNYAAFSTILAVVFIGVTAGISVVLALTIGNRITLPLKKLVDIAHKVSLGDMTQRHYLKEDINLKTGDEIDELTDAFRRMINAFRLQEELINEPGAEPTK	255	GC_00005309		HAMP domain		s__BOG-990_sp003164295	COG3850	Signal transduction histidine kinase NarQ, nitrate/nitrite-specific (NarQ)			T	Signal transduction mechanisms							no	2
255	135	MSKSSLETIYPFKTDEVTPDRIEVERDFDSLQLIIAEVQKVHKIEGYILKNSARALINLCKAEDVFDLALLTSEVFDSSSQLFEATNAGPLNSVVLEGSFLSVLCLSVGENQLSIFVNRSVDCNCVLDMIVRRNF	256	GC_00008712		hypothetical protein		s__PALSA-986_sp003133625													no	0
256	278	MELNVSALETTLNEIKTAYPGVSSLMVLDGSNQVIARDRSTNDELVHHVSSSFEKITKKSAITGRIDNLTFKGTYQNIFFSRHQDIYLATVASNQISQKEVTRLTNILFPTTYKVIQEVVSFKQEKKTPQSIEEAKPKTIEPPSTPPQTQQPTTYNPKIPTPEPAPISKPAPIEILEAKFKVENISGFSVVSSSLDSVFLDRALIGEWRERYGVNSVDEVLVTAVESKKTSRCAFQPIKNSKLEGVGVVQVSHKVQASLGVKKGSLVIVKPVLKESLK	257	GC_00009082		hypothetical protein		s__BOG-990_sp003164295													no	0
257	141	MPYVVNRAFCKQWNLNADLKDRQYCRKCESQPCQELWAKVKELAASNNNNGIQAYTLANRKPFRLFTSQKQGVNHCFLQVLSSDRKGVVWGLPKEDFLYVLKAGDDHTPSHTRQKSHVESIIALLRTRLGGEELVKRILEF	258	GC_00004250		hypothetical protein		UNKNOWN													no	0
258	250	MKLNQYFFEIHSNLPREGPGDNKSTRRAYRMLTDLPEKPRLLDIGCGPGMQTIELAKISNAQITAVDNHQPFLEELTKHAKAEGVAEKIKVAKGDMTCLGFEDNSFDVLWCEGAIFIIGFEKGLREWRRFLSEKGYLAVSELCWLDPNPPKEVKDYVTMMYPPVKTVKENLQIIKDCGYKIVGYFVLPESSWWEHYYLPISAKLPALKTKYKGNGEALAVINAEEQEIEMFRRHSKHYGYVFYVMQKTVT	259	GC_00001447		Methyltransferase domain,Methyltransferase domain,Methyltransferase domain,Methyltransferase small domain,Ribosomal protein L11 methyltransferase (PrmA),Ribosomal RNA adenine dimethylase,ubiE/COQ5 methyltransferase family		s__BIN-L-2_sp003096255	COG2226	Ubiquinone/menaquinone biosynthesis C-methylase UbiE/MenG (UbiE) (PDB:4OBW)	COG2226	Biotin biosynthesis	H	Coenzyme transport and metabolism							no	0
259	65	MSKKTSCNTTTYTDGFKITVKDGTFVAKKGETTLKAGSAEEINELITKFNQTKPSTDNVEKGCCP	260	GC_00001447		hypothetical protein		UNKNOWN													no	0
260	127	MAANQKELIEELKLEWKKLWRERRDDKVRAEGIAVTDYSQLFVDKGTIIHATRAYKALNFKEILDQHQVENAERYVPPDRFVGGWNKFVKNNISNKPSSNRRHDFVVDEKKVCKQPKKGGRGWLHVS	261	GC_00000043		hypothetical protein		s__PALSA-986_sp003133625													no	0
261	111	MGSYRDRVDIIADILQAASREAKKTQIMYQANLSYKVLQRYLSEVTDATLVQFQSENQSYLITSKGQDYLSAYKEYARTNKSIEKRLNDFSNKKRVLEDLCPYRDAVTATQ	262	GC_00000970		Winged helix-turn-helix		s__FEN-992_sp003141855													no	0
262	196	MSVFQKYRALFFVVAAVLVLAVASPLIEQYASAPKTEPLTELSVLGPYHNATYPYNLTSGDIYPLYFTVSNQLGVPAQYKLEIKFRTQEQSGPDSFNHTQSSLPPLTDFTFKVENGKSVELQVNLAFDYRVGSREANLNSIDVNETSIDMDNLPVPWDYEADAYLGNVFFELYLYNDSTGNYQYHQRYVSLWVNLR	263	GC_00003217		Protein of unknown function (DUF1616)		s__FEN-992_sp003141855													yes	1
263	210	MVLKSEVILAVGAHPDDIELGCGGTISAASKLGKQVIAVFLSKGEQSGNPEVRPKESIEALSLLGVKEVYFGDFPDSEIPCSRQAIDFLEAFFVANKPDTVLTHTVNDIHQDHRQVGWLSVSAFRNAPRLLAYETPRVTQAFSPTYFVDITNCVSDKWNALKCHFSQKTKRYITYESMVNLASFRGSQVSVPAAEAFEVVRYVEKIEKST	264	GC_00001078	CE14	Uncharacterized deacetylase YaiS		s__FEN-992_sp003141855	COG2120	N-acetylglucosaminyl deacetylase, LmbE family (LmbE) (PDB:1Q74)			G	Carbohydrate transport and metabolism	K01463	N-acetylglucosamine malate deacetylase 1 [EC:3.5.1.-]					no	0	CE14(9-112)	HMMER & eCAMI
264	240	MSFTVCDSTLIVSGHQPNYLPWLGFFDKMQASDLFIIEDEVQFERQGFTSRNKIKTVDGVRWLSVPIKHASLTLKIKDVEISNEGEPAWASRHWLTLKHSYCKAPYWRDYSQFFEDTYAQKWVKLIDLNMHLIRGIMRFLDINTPIVMGSTLGVSGRKNELIIAQCKAVGGDTQLAGLGGKCYIEPQRFEEEGIKLCFQSFQHPYYPQMHGKFAFNLSVVDFLFCSGGKEWKKLYESRNK	265	GC_00001193		hypothetical protein		s__FEN-992_sp003141855													no	0
265	383	MEKTLRIEKQVMANTFLSSQPFFPEDSLQTILREVEATLRSGILTGGPRLAEFEFAFAEYNHVKHAVGVNSGTASLEIALRHLDVKDKEVIVPTNTFVSTPNSVLFAGGKPVFADMRQDTLCIDPIDVKNKITSRTAGVIVVHIAGLVCPQINEIKQLCDENGLFLLEDASHAHGAMIDGKMAGTLGDVGCFSLYPTKVMTSCEGGMIISNNTGLAEAARCMRNCGQTVQKEVVMLGHNWRLNEVAAIIGKSQLLKLEEFIERRNQIAQSYMNDLGKVNGVSFFNVPPNIRHSYYKYPLKLADEINRDKLALKLKEKGVETGSVYSPPCHMQPYYYSQKGMFPVAEAVLQKVLCLPMHVNLTQENLEYIKDAFVSSLNEL	266	GC_00000942		Spore coat polysaccharide biosynthesis protein SpsC		s__FEN-992_sp003141855	COG0399	dTDP-4-amino-4,6-dideoxygalactose transaminase (WecE) (PDB:4PIW) (PUBMED:15271350)			M	Cell wall/membrane/envelope biogenesis	K13010	perosamine synthetase [EC:2.6.1.102]					no	0
266	211	MNKTNPNLRETVLVDNTLKRFPIRTSELDRFKFGKRSYYQVANSAGGHSPFCLDVACGAKPFPKADVVCDLNVLPVKDRSMKRLETAGKPFVLCSCYYLPFKDGAFGFATSYYLLEHIAYPGLFYLELKRVAEHGFIQCPTWFNELLYGEEVHSWIVTKQDNRLFVKPTGKSKQKFALSFVFHKLYRFRTWQLLHAMADEIAHVFTLTFSF	267	GC_00001318		hypothetical protein		s__FEN-992_sp003141855	COG2226	Ubiquinone/menaquinone biosynthesis C-methylase UbiE/MenG (UbiE) (PDB:4OBW)	COG2226	Biotin biosynthesis	H	Coenzyme transport and metabolism							no	0
267	228	MDNFRSFISVVIATLNEEEGIGPTLLEMQSVLRDSKFIVVDGNSVDKTIEIAKNMGADVLLQEGKGKGNAMSQGLRMYGDKCEFIVFTDADYTYPAEYVPKMIDILEQDPKVGMVIGNRFSVCFNKSFRNPFYFGNRLLAFAQQVMNGVKLDDPLSGLRVVRREALEGLKLKSEGFDIEAELNAIMGRRGYKIVEIPIEYRSRLGEKKLRMRDGWGIMKRIVAEGFTS	268	GC_00000027		Dolichyl-phosphate hexose transferase HVO_1613		s__FEN-992_sp003141855	COG0463	Glycosyltransferase involved in cell wall bisynthesis (WcaA) (PDB:5MLZ)			M	Cell wall/membrane/envelope biogenesis	K23684	dolichol-phosphate hexosyltransferase [EC:2.4.1.-]					no	0	GT2(9-167)	HMMER
268	352	MTIKVGMVGLGHMGQLHMLNAMRVDGVKVVAAADKDKKSRAFAERFHIKAYDDYTKLIDSEELDAVIVSLPNFLKKDGVFYASERGLDVFLDKPFSRNYAEAEAIMQKAQHNGTRLMVGVNYRYFPCVQKLKTKLDSGQLGDAVIATSELVLNGPISHGAVPVPVPEWWLNKDLAGGGAVLDLGYHLVDLLTWMLGDFDVSFSKLGHKLNLPIEDAGTIVLHSKVCDLDCIVNVGWFSKSIFPDFNFRVNLHGTVGFDSTDRYIPADAKMNAFKEGVKNIARRITFQKPNYLSYTYYYESFFTIMKLFFESLKNGSEFPVSLTQQLDVIKIIESAYKQNGAQKNGESNSYLG	269	GC_00002402	GH109	Rhizopine catabolism protein MocA		s__FEN-992_sp003141855	COG0673	Predicted dehydrogenase (MviM) (PDB:3UUW)			R	General function prediction only							no	0	GH109(2-146)	HMMER
269	308	MAKVTVTSVKQPFLGMDIDSAVARALDRLNYDFSKVKTVYIKPNLCYYWNASTGETTDGRVVGAVISYLKKKINDVSVTVAEADASAMKTKFAFGILGYRDLCEKHSVPLQNLSEGNIVERTVTVGNQDITLPFNEDFLNADLVVNVPKLKTHNFVGSTVGLKNMFGAIAKPRKYSYHKNITNTIVAANKIAKSHLTVVDGLIVRGSCPKKLGVVMAGDNVLSTDYVASKVMGFNPMKIPYINLAAKEQLGIVSKINVFEDGITLAEVKRQFPHYSHRMHTLSWDLQLKLVKAYTAMSGDVLPPFLEK	270	GC_00002425		Domain of unknown function (DUF362)		s__FEN-992_sp003141855	COG2006	Uncharacterized conserved protein, DUF362 family			S	Function unknown							no	0
270	386	MPLLLFFWLLFGVLAFAPPAFIYLYMKNKSKMAWPTKIDSAYNPKISIIIPTFNEAEIIRYKLSNTSRLSYPQSLMEIIVVDSNSTDGTGKIVEDFKKQNPKLDIKLVLEQQRKGKSHALNTALAECTGEVVAISDADCFWPKDILTKAIPYLADPTVGAIGGPKILFNHDQTWITRMEQGYLKSANMLRLGESKAGSTLFFEGGFSAFRREALERFDPYETGSDDCGTVLSVIEHDFRAMLVVDAKFYSSFPATFRGKISIKLRRTIQLVHVFVGYLRLLASGKAENTRATVVPNTLLYLFSPIAFLVFLGLTGYLLALYPLLFAFCGLLLIPQVRFYTYQLVENNLLLFISIVAVLFGKKFSVWSKPDDRVWLNEANLAFYGLI	271	GC_00003253		Glycosyl transferase family 2,Glycosyltransferase like family 2,Glycosyltransferase like family 2,Glycosyl transferase family 21,Glycosyl transferase family group 2		s__FEN-992_sp003141855	COG1215	Glycosyltransferase, catalytic subunit of cellulose synthase and poly-beta-1,6-N-acetylglucosamine synthase (BcsA) (PDB:4HG6)			N	Cell motility	K11936	poly-beta-1,6-N-acetyl-D-glucosamine synthase [EC:2.4.1.-]					no	3	GT2(47-216)	HMMER
271	295	MVQAYGVKVTVGLCVKNSQATVKAAVNSIITQDYPASMMELLVVDGSSRDYTVETIKNCLANTALQTRFFSENHGLGQARQTVIENAAGTYVVWVDGDMELPPDFVRKQVSFMDANPAVGIGKARYGVDKTAKLVASMEFLITYRFEGETDLKYLGTSGCIYRIEAIRQAGGFDVNFRGVGEDMDAEYRVHRGGWKLYITDAMFVERRRDSWRSLWDEYFWHGYGFRSLLNKNRDMVNIGKVLPPIAVLAELKRVPQAYRLTRQKTAVLLPFHYVFKRVAWFLGFLKSRKQT	272	GC_00002618		Glycosyl transferase family 2,Glycosyltransferase like family 2,Glycosyltransferase like family 2,Glycosyl transferase family 21,Glycosyl transferase family group 2		s__BOG-990_sp003164295	COG1215	Glycosyltransferase, catalytic subunit of cellulose synthase and poly-beta-1,6-N-acetylglucosamine synthase (BcsA) (PDB:4HG6)			N	Cell motility							no	0	GT2(11-170)	HMMER
272	285	MSYAVTVGICVKNGVQTIGRTLKSVMSQNFPHTQIEVIVVDDGSVDGTVDVVRRFANAMDMDVRILRHRWQGIAEARNTVARNAEGKYIVWVDCDMVLTDSFILEQYAFMEKNRKVGIAKGIYGIIQDANLVASMSFVSENYRYECGTGGSIYRTQALRGVGYFDNRLRFAGEDHDAASKIGAAGWELERSLAIFYEYPRTSWRKLWNKYYNWGYGLHEACKANPNLLTLYEMTPVAGFAAGLKRSFIAYRLTYEKKNFLLPFQFVFKLSAWCLGYLKGALH	273	GC_00003655		Glycosyltransferase AglE		s__FEN-992_sp003141855	COG1215	Glycosyltransferase, catalytic subunit of cellulose synthase and poly-beta-1,6-N-acetylglucosamine synthase (BcsA) (PDB:4HG6)			N	Cell motility							no	0	GT2(7-147)	HMMER
273	269	MLGVWVTLKVHYIKLGDFLVQKTISQADEKFLEWFDHKINLSDPWYQLLLKMIKPVTSFQDKRVLEVGCGIGFFCMHVARHGGEAIGLDISKSAILEAKTLTKQYGASGKVEFVVSDARHLPFVDRSQDMIVSSEVLEHIEGHEKAFHEFARLINQSGYICITVPNLLSSLFFEIVFFKVMGQPKYVQRFLSVEKEYIFHYPKVKRLVNSERLTIVDIKGTDYVHLHPKITHLFHLDKVVTLVSNAKKSWRFFGANIGVIAQKTAA	274	GC_00004071		Mycolic acid cyclopropane synthetase,Methyltransferase domain,Methyltransferase domain,Methyltransferase domain,Methyltransferase domain,Methyltransferase domain,Methyltransferase small domain,Nodulation protein S (NodS),ubiE/COQ5 methyltransferase family		UNKNOWN	COG0463|COG2227	Glycosyltransferase involved in cell wall bisynthesis (WcaA) (PDB:5MLZ)|2-polyprenyl-3-methyl-5-hydroxy-6-metoxy-1,4-benzoquinol methylase (UbiG) (PDB:1BHJ)	COG0463|COG2227	Ubiquinone biosynthesis	M|H	Cell wall/membrane/envelope biogenesis|Coenzyme transport and metabolism							no	0
274	368	MAKTVGVFCPTLHNYGGGEFVSVAIANTLAQNGYDVTLFTTKPVDAKSVKNFFGETLHPKISAVTQPTSLNIKGLMGFYQNVFRSYIAKTKTTVFIDPYSNCVFPWTNVCYIHFPTLNRTAYRTRFPYLQSIHHTEVGALPQVIMEKNLATYDDKLVLANSHYTAHEIEAFSGKKAHVLYPPYTSSIKNFVAQTKQDLVVTTSRFEQNKKLEKIPKIAAKTSSHVQFAVIGRLYDKAILGHLQAQVKKLGLTERVKFYPDLPAKQKLQMLATAKVYLHTMVGEHFGISIVEAMASGCIPVSHNSGGMVEFVPAENRYETVEQAAGIINSAIGGWSEDKTVEPKQIAEQFSINNFSCRFMELFSKYEAF	275	GC_00001403		Glycosyl transferases group 1,Glycosyl transferases group 1		s__FEN-992_sp003141855	COG0438	Glycosyltransferase involved in cell wall bisynthesis (RfaB) (PDB:2IV7)			M	Cell wall/membrane/envelope biogenesis	K03844	alpha-1,2-mannosyltransferase [EC:2.4.1.131]	M00055	N-glycan precursor biosynthesis	M00055	Pathway modules; Glycan metabolism; Glycan biosynthesis	no	0	GT4(192-315)	HMMER
275	390	MHVCHVWERFWPIEIGGLERYIMGLSSYLSKSQQIDFSLITGRTKILFVTKNIKKVEDAGYIQVYRLGPRPIDLINGFFMYAAKRQPKYLDKLKLASLCSEAAQWKTAQTADIFHIHGIWADLEYIQLGIYLSQHFHKPLVVTLHGSFVGDPLNGGMPLKSPLVKDILFNNASAITTYSKEVLGTLQDMGLESKSHLITNFVDTPHFKNPYSSNGTNGEVVIYVGRLEPVTNPDLPIRAFERVHKEFPNAKLHVIGYGSIFEKLKQLVNELNLDGTVLLMGKQTDVPKFLWSSDIFIATNFGYIATLEAWSAGLAVIAPDFGIMTETIRNGENGLLVKPQNPEALSLAIISLLRDRQLRERLAFNGAQTVKEYDIRAVAPKMAQVYRSVI	276	GC_00001460		Glycosyl transferases group 1,Glycosyltransferase Family 4,Glycosyl transferases group 1		s__FEN-992_sp003141855	COG0438	Glycosyltransferase involved in cell wall bisynthesis (RfaB) (PDB:2IV7)			M	Cell wall/membrane/envelope biogenesis	K00754	L-malate glycosyltransferase [EC:2.4.1.-]					no	0	GT4(217-361)	HMMER & eCAMI
276	705	MEFYQRKFSQHFFAVVFALQFIMYFALFTDLSIVRVIVGIAYLTFIPGFVALKLLKLDRLSTVESVLFSLGFSLSFLMIAGLIINSFGASFGLSMPLSTLPISLFINSLILVGAAIAQFQQQPVISPESSVDKSSFSPWALILVFIPVLSIIGTYFVNVNGNSSILMLMITIVSLLFVALAFLNRPGLGKVYPVAIFMIALALLFHFSLISGYIVPYGGDSPVELFVFRNTQINSYWYPELPFAIGDQPLGRMNAMLSVTILPTVYSNMLGLDATWVYKIIYPIIFAFLPVGLYLLWKPYIGKKYAFLAVFLFMAQSTFYTEMMALSRQLVAELFFVLLFMVLLNKQIRMQTKYFAFMVFSFGLIFSHYALSEIFLVLIFTAWAASMWLFRRPSVNLQL…	277	GC_00001412		Predicted membrane protein (DUF2206)		s__FEN-992_sp003141855	COG4906	Uncharacterized membrane protein			S	Function unknown							no	16
277	264	MVNRFKPSLSDSLAACLGSMNYWDNNVATYMFERRNIQDWTNQYIKTFYQLLVNRALGQLKTVNPRVLKVDLWNEGVETSRDILSGFTAEDAVGFDFSKTICRLAKHRTNVAQATCHSLPFKSEKFDLILDLSTIDHIPFKDVNLIFHEYYRVLKQGGLLAVAFWRQNVVTKYFIHTPPDQFYFDKKKIAQELQNNGFQIINSYDIGSLLTITENNLWLGPFLFWRLKTAFEEHLLNSVAKFEQYVLNMMGGLHVFYARHP	278	GC_00006932		Methyltransferase domain,Methyltransferase domain,Methyltransferase domain		UNKNOWN													no	0
278	347	MTTFSVVIPTYKRAQILPVMLSALKNQTFKDFDLIMVVKPSDDGTEELLKQASNSLKITVIPQQDGHIVDAYFLGAKNSTGDIVAFLDDDAIPAQDWLMETVKAFQNQNVVGVTGDQYPVILNGGKLHILQEHEIPSVLSHYEFALWGRPLRGFKNSIANSGIVYERGNNAYSRKRGSAKALLRGPSMAIKGDVLRGICLPSDWILGCAWEMMLGWQIWKQGYGMVYNPKVKVYHIVHGRTSSRDFLNPRTDLLWAVEAEMLFYRLYGVEPELSLTSKLVSDIVRAAHSLKHMKENSKYYLRKVEGIFFGNIIGAKWVIYKTLNVPYSPLVDLKRFQKSKSNAK	279	GC_00001477		Glycosyl transferase family 2,Glycosyltransferase like family 2		s__FEN-992_sp003141855	COG0463	Glycosyltransferase involved in cell wall bisynthesis (WcaA) (PDB:5MLZ)			M	Cell wall/membrane/envelope biogenesis							no	0	GT2(5-132)	HMMER
279	360	MKQKTFENTPLVSVIILNYNGENYLDNCIASVLKNSYPNFEILLVDNASTDLSVKNALETFGGDSRLRLVQSVTNLGFSGGNNLGFNHAKGDYIVFLNNDTIVDAEWLTHLVNAMQTDDSIGLAQSTILMIDGQKIQTAGWLYSNYLVQKHGLAENKTSSLRMQPVFEVSVASGASMITRRSLVNEIGLFDPSIPFFYDDTLLSFKVWLANKRVVTVSQSKIRHIQGATNVWNLKRTTYNLLKAKICLMFDIYYPIGDLAKGLFVNLFNIGVNTLFFLKKRNLPVIFANFSALSWSLKNFKYLWSNRVNHWAKKKIAPQQLQERFVRIQLPLPLYLVPSKLSISRFMFETEKYESSLLET	280	GC_00000960		Glycosyl transferase family 2,Glycosyltransferase like family 2,Glycosyltransferase like family 2,Glycosyltransferase like family,Glycosyl transferase family 21,Glycosyl transferase family group 2		s__FEN-992_sp003141855	COG0438|COG1216	Glycosyltransferase involved in cell wall bisynthesis (RfaB) (PDB:2IV7)|Glycosyltransferase, GT2 family (WcaE) (PDB:2Z86)			M|G	Cell wall/membrane/envelope biogenesis|Carbohydrate transport and metabolism	K20444	O-antigen biosynthesis protein [EC:2.4.1.-]					no	0	GT2(13-126)	HMMER
280	139	MGLDNCKLIYFPKITDFRGNLSFIEENNQIPFQIKRVYYLYDVPSGATRGGHAHKALQQIIIALSGSFDVVLDDGVTKSAYFLNRPHYGLYIPPGIWREFSSNSVALSLVSAVYDESDYIRDYKVFKKGILNVDAK	281	GC_00001658		TDP-4-oxo-6-deoxy-alpha-D-glucose-3%2C4-oxoisomerase		s__FEN-992_sp003141855	COG0662	Mannose-6-phosphate isomerase, cupin superfamily (ManC) (PDB:1IPJ)			G	Carbohydrate transport and metabolism							no	0
281	227	MTPNKTPLIIIGDGETGEIAYEYFTKDTDFEVVAFSAEKRYIKNTALYGLPVVPLEDLEKAFDPDSFRVFVAVSFTELNRVRARLLETAKNKGFKACSYISPKAFLGENVQIGENCFIFENVAIQRATKICDNVTIWTGSSVAHHTVVGANCFVASQVAISGFCSIGENCFFGVNSCLIDHVKVAKDSVIGAGAVVVADTEAGKIYVGNPAKPLPDKGVESFVNRLL	282	GC_00001343		sugar O-acyltransferase%2C sialic acid O-acetyltransferase NeuD family		s__FEN-992_sp003141855	COG0110	Acetyltransferase, isoleucine patch superfamily (WbbJ)			R	General function prediction only							no	0
282	318	MPIQTDPVRILQYTPDHQREWDSYVDQSRNGVFLFNRNYMDYHADRFKDHSLMFYRKNKLAGLFPANIKDDALQSHGGLTFGGVIVGCSTKTLAMLQIFDALLSYCRRNGFKTVFYKAVPYIYHSVPTNEDLYALFRYNARLVARNASSCISLHSSHPFSDGRKYSINKALKNGLVVKQTDDLDSFMQLLKETLNERHNVNPVHTTEEIKLLAGRFPCNIKLFASYLGERMLSGLLVYESKNVAHIQYAANCKQGMDLGAQDLIEDYLINNYYKDKPYYDFGISTENFGQVLNEGLIARKETFGANSVMYDQYEISVT	283	GC_00001294		Acetyltransferase (GNAT) domain		s__FEN-992_sp003141855	COG2348	Lipid II:glycine glycyltransferase (Peptidoglycan interpeptide bridge formation enzyme) (FmhB) (PDB:1LRZ)			M	Cell wall/membrane/envelope biogenesis							no	0
283	544	MTSNVNQQILESQKLFEKIVDTANRAYEKGDFNSVMAWAKIAAHFAFVRHPGFFVSPKLESLLLRVASEIQDQTEPSMVNTKLPGKTCFLHVITECYETGGHSAFLDRWIKTTSHNSIHSLVSTANFKPIPEKLVQSIAASGGFCSSLPETSQSLTDQALNLRSLARNWADVSVLSIQPFDPLPIVAFGVKDVPPVIFCNHADHAFWLGASVTDVLANYHYYGRLLCEERRGLHESKTLPIPLLKKESAKGRDEARKELGLQNDETMLLTVGRIEKFYPFLGYNFLEVMVEVFQKHPKLKMFAVGPASVGEWRKASEVVDGRIMAVGIVAQERLETFYAAADLYVPGFPCGSGTALLEAGLHGIPIVGLHSEELPYLCIEDDVSFEPLKVYASSVPEFL…	284	GC_00002488		hypothetical protein		s__BOG-991_sp003165195	COG1216	Glycosyltransferase, GT2 family (WcaE) (PDB:2Z86)			G	Carbohydrate transport and metabolism							no	0
284	300	MSTVSLVKIQNNPQSRFKQAIAESLNLINYTFDGAIKKIVLKPNLCYYWDCTTGQTSDPKFVGDLIDYLREQVSEDVEIAIVESDASAMRCKYAFRMLGFERLAAEKNVCLVNLTDEPSDETEVTVNGKPYKFQVPSIIKEADLRINLPKIKYTVDPIKITCALKNLYGCNPYTKKYKLHNDLGNVIVALNKAMPFNLVLIDSNIASGIQPRRIGLMMASTDPVAVDVAASQIAWLNPESIPYLRLAEAEGVGNRWFIERGARLVEFKALYPKKTVRRKVMGRAYKMVLQVGLGRRLGLE	285	GC_00001172		Domain of unknown function (DUF362)		s__FEN-992_sp003141855	COG2006	Uncharacterized conserved protein, DUF362 family			S	Function unknown							no	0
285	328	MKNVKLGIIGLGYIGMVHLRHSLKLTNAEVVAAADVSPKALEQAKSYGVKKTFNNYSDLLKESEVDAVLISLPTHLHLKCTQETAEAGKDVFLEKPIATNISEAEEIIALSEKNNVKLMMGYPLRFNKTFENLKADYDNGLIGDVENAHATYISSGPFFHRAEGYSPVPVPEWWFNTQSTGGGVLIDLGCHVINLLRWFFGEIIDIKSVFGHRFNMGFEDSAMCLAKFTSGTTSLINVGWFSQEYLLRVDFLGSVRNVSALHMPPSQIGTAYQMLTRGISDFFVPHLSELQHFVDCIVDDKKPVSTGLDGLRDLEAISKAYKNTITLT	286	GC_00001202	GH109	Oxidoreductase family%2C NAD-binding Rossmann fold,Oxidoreductase family%2C C-terminal alpha/beta domain		s__FEN-992_sp003141855	COG0673	Predicted dehydrogenase (MviM) (PDB:3UUW)			R	General function prediction only	K18855	UDP-N-acetylglucosamine 3-dehydrogenase [EC:1.1.1.374]					no	0	GH109(1-153)	HMMER
286	565	MDDKALQMGKSSTAGSFFLLIGIVGSTVIMALGTLILAGMLTDAELGLYGIVLIPSTTIAFFRDLGVNSAMTQRIANLRYSNKTNEIHDVILSGVIFEIISGTLLSLACFALASPLAIILNRPEATPLIALMSISIFTSSIVSAASAIFVGFERMKLNSFTQILQAVIKTLLGPVLVFLGFSVLGAVLGAIVSVVVGSITGLLLVYFALFRPLRKSKVDKCEIKRTLIPMLKYGIPLTLSNVVVGVLPQIFAFFMAVYVSDSIMGNYYAATYFSVIVTFISFPISTALFPAFSKLNPENEPELVKTVFASSVKYTAIFLVPITMLLITLAVPLVYTLFPQDGILQSLFVVGAEPKFPYAPLFLAASSIVNLFVLFGNVSLATFQTGIGKTKQIMKQSLL…	287	GC_00000557		Polysaccharide biosynthesis protein,Polysaccharide biosynthesis protein,Polysaccharide biosynthesis C-terminal domain		s__FEN-992_sp003141855	COG2244	Membrane protein involved in the export of O-antigen and teichoic acid (RfbX)			M	Cell wall/membrane/envelope biogenesis							no	14
287	256	MATGFFAVGVLLLVFSVLYNWQVVAFIGLGFVLWGAIFSLAKPGKYVDGNILDSTANTVYSTLDRMINDLKFNGHGYYIPSYPQKAYLPEYYRSLKDSIVFIADENFNGLPALEELASGKFISEQNRGVFITSPGSGLLNQIENQLNIDFSTVPPAELCNVLPRCMTEFYNFAKEMNLQVMDESTVRLNMAGLLYEGLYKPEDMPKSVSLLGCPVTSAVACALAKSSGKTVMIKEQQFWPNISGVEVVFILIRGVG	288	GC_00001423		hypothetical protein		s__FEN-992_sp003141855													no	1
288	68	MVFPLSLYDLSLWLAAVSIILLATSELLAYYPGYDEKFFINKQVLRWIAIGCGLAFAVTVVMHVAQVF	289	GC_00001266		hypothetical protein		UNKNOWN													no	2
289	169	MSATVIALIVAGIILTSATTALLTFSVPIPTNGTVTPTSTPTPTPTPTPTTTPTIPTPPPKTVEIAVYSDSACTNEYTSITWDSVAPGGSTTKTVYVKNEGTETVTLQLTTSNLSPAEAVGKISVNWNREGQTLAAGASVSATLTLNVDGSISGVTNFDIDVTITGEAP	290	GC_00004324		hypothetical protein		s__PALSA-989_sp003151735													no	1	CBM64	eCAMI
290	217	MFAVGHMSIAYLLGKASSKLLKVTPNIPVLLVLSILPDIDIIVQTLTGITLHRGPTHSLVFSLLIFAPFFFFYGKRAVPYFLAYISHFLIGDFFIGGQLQLFWPLSTSNFGFHEAGFLYIGIYSLVNIAAELTLFTAAVAVMAKTGDYRVFFKNDKTNLVLLIPVATVLLPAFVGYPFDAPLFLTVPLMGLAHLFFLIIFGISILIVLYSTLKKALT	291	GC_00001287		LexA-binding%2C inner membrane-associated putative hydrolase		s__FEN-992_sp003141855							K07038	inner membrane protein					no	6
291	737	MVTLPHRARGVKVLKAVSSPLRLQILNLLFDKGALAYTELMNCLKMNPSRDAGRFAYHLKFLLKADLVEADVEAKKYFLTDLGKMVLDVADRVEKKAFTPKGMLVRTSHFTLEEFDSNKIANSLIKEAKVPPDLAQKAAKEAEKRLLKSKTKYLTASLIREVVNGILVEKGFEDYRHKLTRVGMPIHEVTASIEAKDRSLDASALLSKAGQNVLGEYTLLNVFPRDIADAHLSGAINIDDLGTWILKIGEVVHDMRFFFLNGVKLDDFAQVSLEPPQSFESALALAFNVLLHSDRETCHQQVYSYFNVFLAPYTVGVEDAAIKEALSLFILNINQHAQVTLELEFSVSKSLAEKAAVVPKGQPKSKYGDYQEEARRLAGLILQVYSEAATAKPLMNPRF…	292	GC_00000244		Helix-turn-helix domain,Bacterial regulatory protein%2C arsR family,Anaerobic ribonucleoside-triphosphate reductase		s__PALSA-986_sp003133625	COG1328	Anaerobic ribonucleoside-triphosphate reductase (NrdD) (PDB:4COI)	COG1328	Thymidylate biosynthesis	F	Nucleotide transport and metabolism	K21636	ribonucleoside-triphosphate reductase (formate) [EC:1.1.98.6]	M00053	Pyrimidine deoxyribonuleotide biosynthesis, CDP/CTP => dCDP/dCTP,dTDP/dTTP	M00053	Pathway modules; Nucleotide metabolism; Pyrimidine metabolism	no	0
292	306	MQFQNRDVISIQDFTKEEINYILKTSQTMEPIAKTGADTLKGKILATLFFEPSTRTRLSFEAAMQKLGGTTIGFSDAETASTKKGENLVDTIRTVENYADAIALRHSLEGAAVVAAEYSKIPIINSGTGAQEHPTQALIDLYTIQKEKSSIDNLKIAIIGDLRYGRTVHSLARGLTNYNVDLYLVSPDTLRMQENIVKEVKTKIPVTETQNLEEIISKIDVLYVTRIQRERFPDPAEYAKLKGAYRVDQKTLKTAKKDMIILHPLPRVDEIAPEVDQTPHARYFQQVGNGLFVRMAILSLVLGTAK	293	GC_00000184		Aspartate carbamoyltransferase		s__FEN-992_sp003141855	COG0540	Aspartate carbamoyltransferase, catalytic subunit (PyrB) (PDB:1NBE)	COG0540	Pyrimidine biosynthesis	F	Nucleotide transport and metabolism	K00609	aspartate carbamoyltransferase catalytic subunit [EC:2.1.3.2]	M00051	Uridine monophosphate biosynthesis, glutamine (+ PRPP) => UMP	M00051	Pathway modules; Nucleotide metabolism; Pyrimidine metabolism	no	0
293	304	MISIIGAGKVGSAAAFAILRYKISDVTLIDVFEDLAKGEAMDLMQAAPEIEFDGKIIGSNNFEDMKGSELVIVTAGQGRKPGMTRTDLLNINAKIIADITKEVAKYAPEAKLMMVTNPVDALTYVAYKTTGFPRNQVFGMGNILDAMRFRTYLAQQCGVSREDTRALVIGEHGETMVPLVEYASISGIPVKEFMTQEMIDTAVCQTVTSGQEVIALKGATTFAPSTVIAVMADAVLSGRNRVLSATTPLEGEYGLSGLSIGVPVILGKNGIERILELDLSPESKERLDLSANNVKEALKTLGLA	294	GC_00001375		Malate dehydrogenase		s__PALSA-986_sp003133625	COG0039	Malate/lactate dehydrogenase (Mdh) (PDB:4WLO)	COG0039	TCA cycle	C	Energy production and conversion	K00024	malate dehydrogenase [EC:1.1.1.37]	M00009|M00011|M00012|M00740|M00168|M00173|M00374|M00620|M00346|M00614	Citrate cycle (TCA cycle, Krebs cycle)|Citrate cycle, second carbon oxidation, 2-oxoglutarate => oxaloacetate|Glyoxylate cycle|Methylaspartate cycle|CAM (Crassulacean acid metabolism), dark|Reductive citrate cycle (Arnon-Buchanan cycle)|Dicarboxylate-hydroxybutyrate cycle|Incomplete reductive citrate cycle, acetyl-CoA => oxoglutarate|Formaldehyde assimilation, serine pathway|Anoxygenic photosynth…	M00009|M00011|M00012|M00740|M00168|M00173|M00374|M00620|M00346|M00614	Pathway modules; Carbohydrate metabolism; Central carbohydrate metabolism|Pathway modules; Carbohydrate metabolism; Central carbohydrate metabolism|Pathway modules; Carbohydrate metabolism; Other carbohydrate metabolism|Pathway modules; Carbohydrate metabolism; Other carbohydrate metabolism|Pathway modules; Energy metabolism; Carbon fixation|Pathway modules; Energy metabolism; Carbon fixation|Pat…	no	0
294	453	MQVKTALMLITFLTCTCFAVNPTQAASLDAWKTQTSMHTARSSLGAAQVNDEIYAIGGVIDPQTYVTCTGANEKYNPQTNMWTILRSMPTPRASFATAVVDDKIYCIGGTTGVMNGQVKVSGVNEVYNPKTDTWTAKTAMPTPRVGVTAGVVNGKIYLIGGDSNVTEVYDPATDTWTTKSPMPFKPDLRFIWSCTSTVLNDKIHVFGAKPYSVSHQVYDPTTDSWTVQTPIVQGYLLASATATSSPQGIWLFGVDSTWWDAGPPNFTSLTWDSTQACWRVSTMMKTPRVNSALVTVGDTVYAVGGSIVMIENNAHATALVEKYTPQKDMPIDKQAPEILVLSPQDKTSSTTVTVDFKINEPVYSIQLGVDEQYLVSVVGNTTITLQSGNHTITVYAIDH…	295	GC_00003575		Kelch motif,Kelch motif,Galactose oxidase%2C central domain,Galactose oxidase%2C central domain,Kelch motif,Kelch motif,PQQ-like domain		s__FEN-992_sp003141855	COG3055	N-acetylneuraminic acid mutarotase (NanM) (PDB:2UVK) (PUBMED:18063573)			M	Cell wall/membrane/envelope biogenesis							yes	1
295	225	MKAYSMKQVYTYASLALIVLALTMANIASAQPTAGVKTGDWIEYQVTFTGTPSPDHAVTFARMEILDVSGPMIYVNIVSTYQNGTQETTKSTLNLQTGQLIDDFIIPPNLKTGDNFYDSRVGNITISNTAQRSYAGAERTVVLATSLGNSYVWDQATGVSVEGTSSGEDYTMHSLVSATNMWQSSGLDPVIVYTFIVIVAIIVVASAFLLLTRKRKTYTANLTLT	296	GC_00001585		hypothetical protein		s__PALSA-986_sp003133625													yes	2
296	136	MKSKQEPVTIKGRSLGITTLTVAQTLIGIIHVSAGLMLLGSELLMGTQVSIVYDIYTLTFGLLTIVFAVLIWQGKKLGWFGTIAISIFVIIADTLTVLNLPSIPGIPRFAAAGEIPYSLFVVFYLMLPHVRKKFGV	297	GC_00001779		hypothetical protein		s__BOG-990_sp003164295													no	4
297	323	MNWLIRVICLSDSKEEQVSPEKLPNLDLSNTWLELVDPSPQELQAVSAATQIPAEFLKLPKTRNVIDLRLEIGVNIITFVAFQDILKAKDACPVVIAFSKDFLVTVVPKEVQKVIDNAKARMSKTRIDPPSVVAYFIVDEIVAEHFVLLEHLDDITAQIEADVANGASEKTLKRIFNIKTKMVKLTKVLWYERGVISNLKRCSDTACMSTKARTLFETSHEELTRQIDIVETYREILSDAINVYMSSTSNKINSSIKNMTLVMYYLTLITLVTSFPNTIATFFGITQFGSTNSYVIFAAIVLSVVLPVVWLWRSKWLSAKRLD	298	GC_00002115		CorA-like Mg2 transporter protein		s__FEN-992_sp003141855	COG0598	Mg2+ and Co2+ transporter CorA (CorA) (PDB:2BBH)			P	Inorganic ion transport and metabolism	K03284	magnesium transporter					no	2
298	315	MDYAIETDNLTKNYGNLTAVNKLNLKVQKGSIHGFLGPNGAGKTTTLKILVGLLKPSQGSAKVLGREVNVDEANSRLRIGYMPELPRFPKHLKGAELLDVYGRMYGMTSQQRSEQIPKLISLVGLKGREKDYIGKYSKGMQQRIGIAQSLLNNPELVILDEPSIGLDPVGMVDVRELVKEISKEGMTVFLSSHLLFEVEQICDHVTIINKGSVLASDSLQTVSSMLAGPAMIHLEVADLTSNVVSAVKNLPFVSEVYQDGYSLTVQVTSHEDVRAKVSKEVTGAGGVIVGMTQKASTLEDVFIQLIGKDNGGRKQ	299	GC_00000002		Bacitracin transport ATP-binding protein BcrA		s__PALSA-986_sp003133625	COG1131	ABC-type multidrug transport system, ATPase component (CcmA) (PDB:5DO7)			V	Defense mechanisms	K01990	ABC-2 type transport system ATP-binding protein					no	0
299	318	MRSNQQVQQKFPVNANWFRRFLAVVRYEMIWNLRKKKFIGIVVIAFLISTLGLVLPLMLTSDIPQNASFAVTYSAGGFSFFLFALATAMNSISSEFESGTIVPLLTKPVSRTTVFLGKLFAAFVIILVSFTIIFTYTTLGSIFIYGPQNDLGLVPLVLFGDLISTFIWVSILLAMGAITKNTILTVIIALGLFISLFIALPTVSVFAGPSPALNCFPGSGASGTLTTADNNTIAISTGTDNLGVNFAYALMYPGQEVTFSRVDIWSVQVGDQTLPTTELLYTEPIGYIALRGLATAFAYIIVFLLIGWFAFKKTQINE	300	GC_00002511		ABC-2 family transporter protein,ABC-2 family transporter protein		s__PALSA-986_sp003133625							K01992	ABC-2 type transport system permease protein					no	6
300	115	MAYTREETENVEVDYTIKQLWLGIPKALKKLEWTIQESNQEKYHLTVKTKGAFMSYASTMRIDLVPIDEKTTRMLIAGETPVTTITSVLDFGRTRERIERFVVTLAQLMEKEKKN	301	GC_00000926		hypothetical protein		s__ELB16-189_sp003541895													no	0
301	179	MNRKIFTYELCGAVFIIIVGSLLHFTFEFSGNQPIVGVFSAVNESVWEHLKLAFWPTLLFGLIEFLPLRRDANNFVFAKTAGVYLMVAVIPAIFYSYTTLTGESLLAVDVGSFVVAVVLGQLLSYKLLTTRQFRSGVKWVSLLFYVLLALLFVVFTFYPPQAPIFLDPVSGGYGVPSGN	302	GC_00001620		hypothetical protein		s__UBA11855_sp11852u													no	5
302	263	MGTFLVSKTEAILPFVNIAAFIITLIINGLSNTTLIGGRTTADVSNMYPTLITPAGYVFAIWGVIYVLLAIFLVYQALPSQRGKPFQKQINGLFILTNVFNVSWLFLWQNLYLSFSIILIIGFLLSLIAIYLKLNIGKSKAPLKEKLAVHLPFSVYLGWLTIATIANITVALTAANWDGFGIAAETWAILVLAVALLITLAVILTHRDIAFSLVVIWALAGIAVNQTNSTVILTAEIGIIIIAVVLIAVLAVQRLRKRKNDSK	303	GC_00001149		hypothetical protein		s__PALSA-986_sp003133625							K05770	translocator protein					no	8
303	199	MSKKPQSKDEALEALDFIVNVLKEHEKDLDRLVSELGNVTDQLGETGQLNEKVDHIEEKIGNLQDEVTNLLDYMAKRNNAPTPVATVNNEAKNQAPPTLPAAAPVLAAPVFAPAVPSGTSIIFKCKQWEDFQALACQAQTISFTYKEAERIFQADALKGNQIVTYSGELPKMSSLLKMFLSKQLEVPELRVLEGVLTIS	304	GC_00000802		hypothetical protein		s__PALSA-986_sp003133625													no	0
304	298	MTENNIAFWRWQEYHRVMPGKSWTNKDIITAGVDVGSVGSKAAVLVNGEIYSWGITRTGSNSPESAKKALDWALQDTGLKQSDIKYVVGTGYGRVNVPRANKAITEIACHAKGANYIWGPQVHTVLDVGGQDIKAIRCDDTGRVTSFLMNDKCAAGTGRGMEVFADLLKIPIEEIGDMSLKVEEEPPPVSCTCVAFAKTEAVGLLRKGWSKEKVLAAYTRAMAVRMSTLINRVGLEPALVITGGQSKNIGVVNRIETALGVKCLPLPNWRENGLDPMIAGALGAGLFAKALYDKMQNA	305	GC_00000397		(R)-phenyllactate dehydratase activator		s__BOG-990_sp003164295	COG1924	Activator of 2-hydroxyglutaryl-CoA dehydratase (HSP70-class ATPase domain) (YjiL) (PDB:1HUX)			I	Lipid transport and metabolism	K04114	benzoyl-CoA reductase subunit A [EC:1.3.7.8]	M00541	Benzoyl-CoA degradation, benzoyl-CoA => 3-hydroxypimeloyl-CoA	M00541	Pathway modules; Xenobiotics biodegradation; Aromatics degradation	no	0
305	261	MITVGLDLGTQSVKTVVLSDGKVLAHAQAFCGFDPTKAAQDAVEQALKTAGVTQTDVTGFTATGSGVELSPYPAAKVSMMGADAKAGTYLFAKARTVIDVGAEEARAVKCDERGIMMDFVVNERCAAGAGTFIEAMARALEVKMEDMGALSLTAERASSINASCVIFGESDVVSLIHKQESKAEIARAVYDAMADRVSSMVRRLGINPDVVLVGGVAKDVGFIASLKRKLGVEVMIPEFSEYAGALGAALIGANKAKVNQK	306	GC_00000389		2-hydroxyisocaproyl-CoA dehydratase activator		s__BOG-990_sp003164295	COG1924	Activator of 2-hydroxyglutaryl-CoA dehydratase (HSP70-class ATPase domain) (YjiL) (PDB:1HUX)			I	Lipid transport and metabolism	K04115	benzoyl-CoA reductase subunit D [EC:1.3.7.8]	M00541	Benzoyl-CoA degradation, benzoyl-CoA => 3-hydroxypimeloyl-CoA	M00541	Pathway modules; Xenobiotics biodegradation; Aromatics degradation	no	0
306	433	MPETNQKEIDQLKRSVKTTSERIIAENIEQMKKTAANRPKEMEYFDEIANLFGKRAKEIEQAKKEGIKIVGYTCLFAPIELILAAGAVPVRVNSGWYDTSKLGDRVVPVEVCPTIRSTIGAKMIELSPFLEQSDVLITVLTCDGMTKLSEIFGDYKQVWGMSNPRIKDSTQALKFWNEEIKLVKTNLEKLTGNKINPKNLKSAIQQTQKATKAFRRLQDLRKGNPVILGRDAMLVNQTSMWDDLTRWTEKTEALCDELERRVQSKEWVCSPDTPRVMVTGTPMFWPDNWKLPSLVEEGNPRGVLVADELCSSERLLYDPVGIDEWTMDDMLNAIGERYLMASTCPCFTSKDGNEDRINWLLNKVKEARVQGVIYYVVRGCMLYAMEYTRVKRTLDKANI…	307	GC_00000288		Putative dehydratase subunit MJ0007		s__PALSA-986_sp003133625	COG1775	Benzoyl-CoA reductase/2-hydroxyglutaryl-CoA dehydratase subunit, BcrC/BadD/HgdB (HgdB) (PDB:3O3M)			E|Q	Amino acid transport and metabolism|Secondary metabolites biosynthesis, transport and catabolism							no	0
307	228	MSLIPELSNPYLTSFASGLLYGLVACTATCLPYLASYIAGTGADFRKGFFTTLTFNSGRIVAYTLIGAVIGVFSGLIHFFTQDSNISIFQAYSTLAFSIVTIVIGASLLYKNRKPCEINHRAIKPKRFAGKFEKGAFTLGLSRGLVLCPPLLTLLVYSVPFAGPVDSVLFAVLFGIGTSISPMLVLGGVTGWLLNKAPLLRTYIAFAGAAVLILLGVSTLISSILLLA	308	GC_00000872		Cytochrome C biogenesis protein transmembrane region		s__PALSA-986_sp003133625	COG2836	Uncharacterized membrane protein, DsbD domain (DsbD) (PUBMED:17768248)			S	Function unknown	K09792	uncharacterized protein					no	6
308	843	MNLLNKKAISSTIAILLIVSMALTIVAAPNAFAQTATDKKTYPFVEAIPNPVGVNQRTLINFGLLNFLAIDGDGWNVTLTIEDPDGTVTTVDRMTWSTGTVGYSLLPETVGTYILKCSFERAYYNASSAALRGWYAASETEEYELVVTEEPTSVYPGHSLPSEYWSRPIDSQLREWWSVAGSWLAKPNSLLAPYNDGPETAHILWNMNIGDTSGGLMGGDSGDHGYGIGDAYEGKFSGAVIIDGRLIYNVMGSPFYSTVPTQEVRCVDLHTGEIFWSRQLNNNPTLRVAFAQNLYWDCLNYRGGFSYIFATAAQPDRSTTLMAFEVETGNWVFNYTNYPSTANYYGPNGEILKYSISNIGNSTNPNYRLLRWNSSYVVMQGRTGMSESWGSAVQGTTWD…	309	GC_00000981	PQQ-domain protein	PQQ enzyme repeat,PQQ-like domain		s__BIN-L-1_sp003096235													yes	2
309	224	MPKKIGYIIIAMVVILVVVTAVAFVVFQPKPVDIQYTVGVKSGDTFTYSVKGFAEQYDSNEIIPASFYDLNRTDYVKVTITNVAGPNVTFSTLTRYINGTQHEYTETLNVIVGNETASFWGIFASNLKQGDLVRALKTDGGAFNSTETRTYASGDRETNRQTWNKEYYNAEDTTQQLYRNRYVYVDQATGMMVELKNIDIYTSPQIMETIEWHLIDSNVFTVSS				hypothetical protein		s__BOG-990_sp003164295													no	1			no	1				1
310	880	MLNKKVKFLLITVLALAIIIPTQINLVHSSIGAIRINRTTASALNQQVEAGGNVNLYFGDPSIIWSGNQFYLLLSHDLSTTVSSGDYIYSAKFSVANLQNPTSKTSYTNGEGTWTIGNNWVNGTFASNMPAGAYSVKAFDFGEAGSDTDTCTVAVTDTFINVLPKTYETTFEINPKAGPGGITAQFSGTGYEANKVIDVAYYDPTYGEYRAWKKTLTDSSGGFSFSAEIPDLGKSNYQGDNPETYNRLQYKTHYQGLAYSYATYDQYAKGLKTIGSYTANGLYGNSSNLVSSVRVKAGETFTITGKWFQPGTIYVLLDSEATVGTVTSSQWNNAMQIGNALANSQGYFEATVTIPNTIDGGEHYIAVEDSESTLIVKILITSGTLEISPSAGPGGANVQ…	311	GC_00005138		hypothetical protein		UNKNOWN													yes	2
311	450	MQKLRKTKKAIIAASFALIVIIILSTLLFVQSDSKSSVTTSAFIGVSYGGNSVSEGKQLIDKVKGYTNLFVLQSGSLQRDFNSVNELGDYAVSSGMYFLPYFGAYIESTFSVWLDSAKQRWGDHLLGIYYSDELGGKMLDDYTEFTDPSGDTITKTRYSDIEVKKESGEIVHYEINGNINVLQPGVNGQEDVYLTYFPNGTINGKDSLMGAASTYQQLMTERPFQDFNETAARFLSKNQKELNFLKNSTTVFSSDYALYWYDYQAGYDVMFAQLGWNISLNQQIAFCRGAASAQGKDWGAVITWKYNQPPYLDSGQEIYNQLKTSYECGAKYFVLFNYYEERNSNPFGTLKDEHFEALERFWNNVVNNPSVTHGSVKADSVFVLPKNFGGGLRWREDIV…	312	GC_00000004		hypothetical protein		s__FEN-992_sp003141855													no	1
312	454	MVCMRRLGCVSLTLMLLIFLSLLTCFTTVYPAQAYTSVNGTICSDTTWTKAGSPYNFTSNIIVAADAALTIEPGVTVNLNDYFLIVNGTLNAQGTETDKIVFQKATNTSYWYIVNQIDFTQFSQGWNEYTGQGSIVENAVLRSVEVSFYSSAKFSNVVSDRGLSFYAGSPTVTNCRFNVSNGFNIFGGSPLIANNVLVGSGRNTGIYCFGGEGTISGNTISRFGIGVSVNAGKWLINANTVSECINAIELSNNADVTIQKNLLNNNTQYGITGNGKAYIDSNTIANNQIGIHNPPIGTTIRGNNIVGNLVNSITATTPDVDAANNYWGTTDLAVINWTIYDYYDDATWGKVTFTPILTEPNPDAPLIPALLEPIVTPPPSTQPAQPSPSIQPTPTSTPA…	313	GC_00004150		Periplasmic copper-binding protein (NosD)		s__BOG-990_sp003164295	COG1572	Serine protease, subtilase family			O	Posttranslational modification, protein turnover, chaperones							yes	2
313	299	MMSLRLNPQYEKMLPTMTQEEFEQLKESIRTEGQHYPIIANEELEVLDGHHRFRACTELGLEPDFEIRKFDDKLIEKKFVIEANLRRRHLNNFQLVELAVPLLEIEKALAKKRQSVGGKNGRNSQLGIESDDAQPLEPLIKAKAAEVVAKKAGVSTRTLERGKKIIENASEEDKQALREGKTSISKVYREITPPKPKPVDVEPEQPAFDLKTIRNREAFAVLVKSLIAQDLFCPECGSKIFQCSQCHKPISELAKTQEPPPKQAVETPPQPQMQKNKQQEEPEDSEPLADEEGFKDEFF	314	GC_00001042		ParB-like nuclease domain		s__FEN-992_sp003141855	COG0863|COG1475	DNA modification methylase (YhdJ) (PDB:1BOO)|Chromosome segregation protein Spo0J, contains ParB-like nuclease domain (Spo0J) (PDB:1R71)			L|D	Replication, recombination and repair|Cell cycle control, cell division, chromosome partitioning	K03497	ParB family transcriptional regulator, chromosome partitioning protein					no	0
314	347	MKSSSQEHVKKELSLGLWEKYLTVWIAICIVVGLLVGKFFPAFGEFMDSLKYAQLSIPIGILLFFMMYPTVVGIRFSDVKQATRNPKPLIVTIIANWVIAPPLMTFLANTFLAGNPEYIPGLILLGLSPCTAMVMWWMFLAKGDMAQGLINTAVNALIMLGLYAPLAAFYLGVSGIPVPWDLIAVSVLIFIALPVTAGAISRKIIIAKKGEEFFKDKFNPAVGKTSIVALLLTLIVLFSFEGQTILNNPLLVGYLALPNLIHYAIMIAWTYPLGYFLGWKYESAIDTTIIGSSSHFEVAIAVAVTLYGIGSAAALATVIGPLFEVPLMLLLVKLGLATRKYFPRKKG	315	GC_00001878		Uncharacterized transporter slr0944		s__20-14-0-80-47-9_sp002779555	COG0798	Arsenite efflux pump ArsB, ACR3 family (ACR3)			P	Inorganic ion transport and metabolism	K03325	arsenite transporter					no	9
315	108	MSTRDNQNRFKATVFHALSDPIRLEIIAYLREGEKCVCEIVPHLNLIQPLVSRHLKILKDAGIVRCRKDGTKRMYSTVDQRIYNTIDALTPELVQALTKEAFENMTCS	316	GC_00001410		Helix-turn-helix domain,Bacterial regulatory protein%2C arsR family		s__PALSA-986_sp003133625	COG0640	DNA-binding transcriptional regulator, ArsR family (ArsR) (PDB:3F6V)			K	Transcription	K03892	ArsR family transcriptional regulator, arsenate/arsenite/antimonite-responsive transcriptional repressor					no	0
316	94	MSETQYKGIPRNKILWDPLIDYIKCTTCGKCVEFCHTQAFRTETDGDKKKTVVNPNRCVVFCHGCEEICPVGAISHPNEEETQKIIDKLSTKKA	317	GC_00000950		4Fe-4S binding domain,4Fe-4S dicluster domain,4Fe-4S double cluster binding domain,4Fe-4S binding domain,4Fe-4S dicluster domain,4Fe-4S dicluster domain		s__BOG-990_sp003164295	COG1146	NAD-dependent dihydropyrimidine dehydrogenase, PreA subunit (PreA)			F	Nucleotide transport and metabolism							no	0
317	141	MAEGLLRHIYGEKYEVFSAGTNPTKVNPLAIKVLAEIGIDISKQYSKALDEFSETEIDLAVSVCQSSAKTLCTLCSSPLSMGRPLVVNAKLHKTKKYVVHGFEDPSEVEGAEEEKLATFRRARDEIRTWITDYFQDPKNIV	318	GC_00002047		Arsenate reductase		s__BOG-990_sp003164295	COG0394	Protein-tyrosine-phosphatase (Wzb) (PDB:4D74) (PUBMED:26641313)			T	Signal transduction mechanisms	K03741	arsenate reductase (thioredoxin) [EC:1.20.4.4]					no	0
318	274	MKEENVKKIVRNRYAKVAKTNGSCCASNVSCCSAPTNKQVSSMIGYSLEEMDAVPEGANLGLGCGNPTALASLKEGERVLDLGSGAGFDCFLAAKKVGATGKVIGVDMTPEMLDKARGNVKKGKYTNVEFRLGEIENLPVADNAVDVIISNCVINLAPNKKRVFEEAFRVLAPKGRLMVSDIVLLRKLPESIQSNVEAYAGCIAGAELKDKYLELIRNAGFSEVTVVEEKTYPLEYIVSESTLKEAIKMENMTEAEIKQAANSVVSVKVSAVKR	319	GC_00000489		Arsenite methyltransferase		s__BOG-990_sp003164295	COG2226	Ubiquinone/menaquinone biosynthesis C-methylase UbiE/MenG (UbiE) (PDB:4OBW)	COG2226	Biotin biosynthesis	H	Coenzyme transport and metabolism	K07755	arsenite methyltransferase [EC:2.1.1.137]					no	0
319	84	MSNCECESDTCKIDAVISIDAKGQIVLPKDVREKANLNPNDKIAIVTCEKNGEVCCIMMLKAEKLQGAVTKTLGPLLKAVTQES	320	GC_00001390		hypothetical protein		s__BOG-990_sp003164295	COG2002	Bifunctional DNA-binding transcriptional regulator of stationary/sporulation/toxin gene expression and antitoxin component of the YhaV-PrlF toxin-antitoxin module (AbrB) (PDB:2RO5)			K|V	Transcription|Defense mechanisms	K19156	antitoxin PrlF					no	0
320	422	MSRKIKNRFLPLLLSITLAVTSTLIYAPTVNAATTLEVPSPAYPTIQSALNAAKDGDTIKIAAGTYNQNINYDGYAQAVAAGSSQPKSGVTLQGSEGTVINGAISLFYLKNFKISSLTVAGDLTLGDGRAYGYVTGSIVSDVQVGSILSIGGTGNMIVDSQIKMVILKGGNTKTEFPAYNTVVENNQLRGVTIQSGSYGNTIKANIISHGQTGIVEEPSKTYHPTGGNQIINNTIANNEVGVSLYSSTGDNGAASHTADQLIQNIIRANTVGLQLSASNQYIVGNTLYHNDFIENSVQVKISNPVSNVWDDGAKKGNYWSDYTGKDGNGDRVGDTAYNIDAQNQDNYPLMKPYSAPASLTSVAPSPSPSQSPVQPSNPSTILAPSESPLPVAPEFAPFA…	321	GC_00003963	pectin lyase	Protein of unknown function (DUF1565),Periplasmic copper-binding protein (NosD)	pectin lyase	s__BOG-990_sp003164295	COG3291|COG3420	Uncharacterized conserved protein, PKD repeat domain (PDB:2KZW)|Nitrous oxide reductase accessory protein NosD, contains tandem CASH domains (NosD) (PDB:2KZW)			S|P	Function unknown|Inorganic ion transport and metabolism							yes	2
321	138	MFHLWRISLALSMMSFRLASRMSSILSSVTFALHGPTRFMLSTLAAINAVDTRSRLVGMVICPFVRSFLLCRSISILPILPVFCSSRRSSSGPNSPSVCPKTAPITSGFSTTPSISNLACITYLIVNVWDVPVNMHLL	322	GC_00004729		hypothetical protein		s__UBA525_sp002498125													no	0
322	272	MPSVDEVYKEISETMKVGKVEKFGPEDLPAGPNSREIIVVEGRADIINLMRCGLTNTVALEGAKVPDSIKRLTKEREATALLDGDRGGDLILKELLQVTNVKYVGRAPRGKEIEECNCKEIAEALDNRVPISELHKQPPPQMVPQQPQPQIQPPQRKPQPTPERAPQRPPKAPIPEPIKESVKTLQGTLEAVLLNDKLEQIERLPVSQLAEKLQQVTGVDSIVFDGIITQRIVDIAANQQIKRIVASRVSEAVKPAPNVELVTFQEALR	323	GC_00000358		DNA primase DnaG		s__FEN-992_sp003141855	COG0358	DNA primase (bacterial type) (DnaG) (PDB:3B39) (PUBMED:28128549)			L	Replication, recombination and repair	K02316	DNA primase [EC:2.7.7.101]					no	0
323	479	MLEVTHRKGGDDLFLKLHKLVLTILLTAIIGLIPIFPNVDAATAEFEDDFETGNLTNWSGYRASNGETIGASSYRSYLGAYGGRATTNGGGGVEYAYTYQQFSSSELYVRGVFYVAQSGLVQNGDRFYLMALQSGSTTLASVGWRLVDGQVKWFLAVNNGGEWELSCSENSPVVNEWYSVLLYWKQDATAGESLLWIQEPYFGNIDSPICQLTGLNTAAYGGISEVRVGLPTVSYCGKTAVYFDNVETSCDSIWPVWAYAGFGVTHYSDNFETGNLKCWSEVKTSSGVAYTVQNPIETGSYSAKFATVNYGQAYCTKNIALIDNFDEGSRLFTATGCFYVSSCNINYFGRLYMFRAWDGNTEIIAAGIEKTFAGLRWFMERKDGAETVTVYSTNAPVLN…	324	GC_00010562		hypothetical protein		UNKNOWN													yes	1
324	789	MKIRFWLLDLNPKIDNSKTEVQLWGIDEKGNRVLIVDRGFVAYFYAVLTEDMDAAVVAEKILSSFGAAVPKVEVVQRRFFGKPVEAVKVYCSSTKQLPTVARTVGKFKEIQDCLEDDMRVPMRYLYDNDIVPCSWMETQVQEEPNDKVNADKSYVAESPPKQLESLVKPQLRVLGFSMISYSREGLPKPDRNPVIIISTATNTGDERQFTSKDADDQQIIQQVSKYMQEFDPDVIVSYGGNSADWNYLVKRCRILGRTFNVDRAGSEPHTSVYGHVSFTGRANVDLADFMDVFADVKVRTLWNLAKHLGVKTERQQPIEDIEFAAYWDNPQKRKELKQFSLNNARRVQACADLLLDFAVEFSRLTVLPLDHVMTAATGFRVESFLIKQVQKIGELTPKR…	325	GC_00001198		DNA polymerase 2		s__FEN-992_sp003141855	COG0417	DNA polymerase B elongation subunit (PolB) (PDB:6P1H)			L	Replication, recombination and repair	K02319	DNA polymerase, archaea type [EC:2.7.7.7]					no	0
325	548	MLNKLFMAILIFNAYWGVSLFMMYQADSAQTAHFWVKTMVIWPFFSALMLHFTLVFTESNLLKNKKIYGLMYLPATVFAVIDLTTNWISAVPVKQPWGYEFALPENMTISTMDSLWALTLAALSVALCTMYYQHTSNPTKKHQAKLIAAGLTVPIVITIVTDSLLPMAGINFPSLSCCIFSIFIAIAMWRYDLFYLNPEVAAENIFAIIPDSLILADIDEKIIQVNEALLKVSGFTEKEVTGRKLSELFANQKTGEDIVSQLWVNEVIKNFETQFKTKTGQITVLFSGSIVKKKNERIIGFTCTVHDITERKELEKKLVTAERFASIGELAGMVGHDLRNPLSSMSGATYYLKTRYGDKLDGKGNEMLAAIDNSIVYSNKIVNDLLDYSREIRLDATPQ…	326	GC_00000007		PAS domain S-box protein		s__BOG-990_sp003164295	COG5002	Sensor histidine kinase WalK (WalK) (PDB:4I5S)			T	Signal transduction mechanisms							no	5
326	413	MMLEICQKAKAASVELAKLSAEEKNAALCRMANAIEANTGKIIGANQIDVAAAKGKGLKASLLDRLCLDQKKVQNMAKELREVSALPDPIGQILSSWTCPNGLIISQIRVPMGVVGVIYESRPNVTADSAGLCIKSGNAVILRGGSDALNSNIAIGEVLREALATTKVPADAVQVVNSPDRKVAEEMMTMRQYIDVLVPRGGADLINTVVEKAKIPVIETGTGNCHIYVEEDADLEMATPIVLNAKVQRPGVCNAAEKLLVHSKIAKAYLPQIVAELHKNGVEVRGDEKTRQIVPDVKAATEQDWYTEYLDLIIGVKVVEDLTEAISHINKYGTKHSESIITRDFAKATRFLNEIDSAAVYWNASTRFTDGNQFGLGAEIGISTQKLHARGPMSVQHLT…	327	GC_00000625		Gamma-glutamyl phosphate reductase		s__PALSA-989_sp003151735	COG0014	Gamma-glutamyl phosphate reductase (ProA) (PDB:4GHK)	COG0014	Proline biosynthesis	E	Amino acid transport and metabolism	K00147	glutamate-5-semialdehyde dehydrogenase [EC:1.2.1.41]	M00015	Proline biosynthesis, glutamate => proline	M00015	Pathway modules; Amino acid metabolism; Arginine and proline metabolism	no	0
327	373	MPSRLIVVKVGTSGITTSKGELDEQEMQNLAAQIAQATKQGDKIVLVTSGAVAAGIAELGITPKAKDVAFQQVAAATGQSVLMAKYRKQFAEYGLKVAQILLTAEDLSNRKSYVHTCDVLALLLKIGVIPIINENDVTSVAELKRTKGYKVNFSDNDILSVLVAGAICADLVIILSDVEGLYTADPSEPGAELIKTVETITPELKNSLKGKSKRGRGGIQSKIKAADIATSCGIPVVIANSRRKNVIVDVLEGKEVGTYFKPQTRMPAVKRWIAYGAAVKGAIFVNEGAKNAILQGSSLLPVGVTKVVGVFDIGDVVSLEDENQREFARGNPNFNSNQLNQIKGLQVSEVLAKLGSDKPKEVIEHRNIHLKEE	328	GC_00000628		Glutamate 5-kinase		s__FEN-992_sp003141855	COG0263	Glutamate 5-kinase (ProB) (PDB:2W21)	COG0263	Proline biosynthesis	E	Amino acid transport and metabolism	K00931	glutamate 5-kinase [EC:2.7.2.11]	M00015	Proline biosynthesis, glutamate => proline	M00015	Pathway modules; Amino acid metabolism; Arginine and proline metabolism	no	0
328	721	MIIPLQILTSLSSSQITQIAFILAPIAGVIAVLASLLLMRKIGKMDAGSPKAQEVAQAIRIGAYAFLKRQYRTISIITVVIFVLLAIALGIGTAIAFLIGAVASLAAGYIAMDNATKANVRSVAAAKVSADKALRTAFYGGATMGFAVVGLSLLGVTILFLIYGGYGALFNQTLDATAAAELGRNAASGIVGMGFGASLIALFAQLGGGIFTKAADIGADIVGKVEAGIPEDDPRNPACIADNVGDNVGDSAGRGADLFESAVGENIGGMVIGGLLSFSTGNLLFLIFPLIIRALGIFATLIGMPFVKLNPSEMKNPMKALRKGVTVTTIACAVMFAIVSVLFFPTGWYYIFGSLMTGLVASVLIDYITDYYTGRDRTPVKKIAASSQTGSATNIISGI…	329	GC_00001098		K( )-insensitive pyrophosphate-energized proton pump		s__BOG-991_sp003165195	COG3808	Na+ or H+-translocating membrane pyrophosphatase (OVP1) (PDB:4A01) (PUBMED:11342551)			C	Energy production and conversion							no	13
329	114	MSIKFENYMCDYIKTRIGVFKKYMLAALDNKDGYLWYLEASEGMVIPNSDLKNCEVLRDAGIFREDIRVTRNGRNTYKFFYLTDYGRKVAEEIKAESIISEDDKLLNPITYLAR	330	GC_00002019		hypothetical protein		s__BOG-990_sp003164295													no	0
330	363	MKIVEKNLHQGFVKVVPDTPDDLWHLYNVIYKGDEVYAYTSRAIKSDSEASRPKSAERVSAFMGVTVESVGWDKFLGKLRVHGLICHAPDIIPTGAHHTIAIGLNQQMTIVKKEWPKHLIDRLTQASESEKPLLIISIDDEGFAIAETKQYGVEMKVEERVRLPGKHEADKRIEGTKAYFRKALNSLSQLWTQNHNPIVIIGTGFVKNDFARYLADESKDLNKSVADIKSVNNGGTAGIYEALRSGVLLKTTNQLRVVEETEAMEEVMKRLGKGEGTITYGLTGVEEAVQMGAVEKLIVADTALRDAEEEQRLKLETLMRDVERQNAKVTVISTEHEAGSKLLSLGGLAALLRFRIYHTQSNQ	331	GC_00000270		hypothetical protein		s__PALSA-986_sp003133625	COG1537	Stalled ribosome rescue protein Dom34, pelota family (PelA) (PDB:2VGM)			J	Translation, ribosomal structure and biogenesis	K06965	protein pelota					no	0
331	66	MKAFKVAIAFLSLVLLVVEVQPLFVNANFHPSPPYIEIISPRENGYTTGEFLLNVTVKVYYDSSTG				hypothetical protein		UNKNOWN													yes	1			no tree	1
332	216	MNSSYQGVFYSSVIPFSLVTGQATVSGVSDGVHSLTVYVKFNETYHSNSQTVRFTAGNPTVSLNVAGNQNFEVNSTIPYSIDVSIPYAWFINDIVYGKVTSIGYTLDSVSFEVVNELSVPRLSVVNRNLTFTGNLSGLLLGNHELKAYLTWVYPKDSTPATTISETTAFSVGTQTAQWSNSLTDSVTFAALGAIALLLVILFLLFFKRKKKSVSIN				LPXTG cell wall anchor domain		UNKNOWN													no	1			no tree	1
333	148	MDTESTTELEYALRGKAWKVYWFLLKNGEPVSVREVQRALHFSSPSIANHHLEQLRELGLVAKQEVGGHYVLVSEVKIGVLKHYVKLGKLLFPRFFFYALFSSVFYLAYVMLLVTEFNRDNLFIILFGAIVCGVFWYEAYRVWGMRPF	334	GC_00000983		LexA DNA binding domain		s__PALSA-989_sp003151735	COG1321	Mn-dependent transcriptional regulator MntR, DtxR family (MntR) (PDB:1B1B)			K	Transcription							no	2
334	667	MVQRELKSKTKLYALAAVLMAVVLVGTIYTVTTPTVMYTLTGGISSMKNFASTDELRSYLTANTQGDGTTYYAGGPLDAQRTNGDFTLGIKTPQAVESTTSGIGFAGDSQSHSTTNVQVTGVDEADTVKTDGKYIYTLNVNYTTEPSNTIEIINADSQNPSVVGKITFNSSTSLAGMYLSQNGNKLAVLGSNYGGLLYYPRTFPSGDLSITSYYINDVQSFIYVYDVSNKASPVLTRNLTLSGSYFNSRMIGNYIYTVVSQPAYANNETVILPTISTGAVTKDIAATTIYYTDIQDSYFTYNTFAGLNINNDAEQPTDMTILMGGSSCMYVSTSNMYVTFPNNSGESTEIYRVAIDGANLSFEAKGIVPGYVLNQYSMDEYNSYFRVATTVSTGSWVNR…	335	GC_00002140		hypothetical protein		s__PALSA-986_sp003133625	COG4880	Secreted protein containing C-terminal beta-propeller domain distantly related to WD-40 repeats			R	General function prediction only							no	1
335	76	MANNAFYGVTASYRLKLSSITFIVFLVVAGVCFYLNLTGLLSDIVYYAILIGLIVAALVLTYLFGRISKKHDSTMH	336	GC_00004044		hypothetical protein		UNKNOWN													no	2
336	910	MPATVFLTGGSGFLGTQIARRLLTQTDSQITVLIRAKTAQEAVLRLKRAWWDWPELYQNIGDRIQVITGDLTKPRLNLTDAQYLKLTKNITHIIHCAADTTPNRSIDKLRNINVTGTENIIRLARDANACHGLSRFSHVSTAYVAGKRGGVIAETDLSNAAGFSSIYEQTKFESEQLLAQAKADLSVSVFRPSLIVGDSRTGEVKTFNTVYYMLKQYLTGQLRIVPASAGLKLNIVPVDYVADAVVSLTFNPVASSLTFHLTSTNEDAPTAKELVKFVQTWAKQQMRQNLPTPVFIPFSPKALKTLMQIQSRFSPSAKSTAHAYSTLAPYFNQNQTFSRENTDRLLGKYTLRWQEYLSKLLEYAVYYCFFHRSERTVHEQILYRLDSKTKPIRYHEIVE…	337	GC_00002709		3-beta hydroxysteroid dehydrogenase/isomerase family,AMP-binding enzyme,NAD dependent epimerase/dehydratase family,GDP-mannose 4%2C6 dehydratase,KR domain,Male sterility protein,RmlD substrate binding domain		s__UBA419_sp002495625	COG1022|COG3320	Long-chain acyl-CoA synthetase (AMP-forming) (FAA1)|Thioester reductase domain of alpha aminoadipate reductase Lys2 and NRPSs (Lys2b) (PDB:5MSP)	COG1022|COG3320	Lysine biosynthesis	I|Q	Lipid transport and metabolism|Secondary metabolites biosynthesis, transport and catabolism	K13356	alcohol-forming fatty acyl-CoA reductase [EC:1.2.1.84]					no	0
337	90	MMVEVEVRENTVCECEPKKTELDVNEIINKIGDFACRIKELSGEGKPMAVRLDGFNFSINRQPDMYDVAVKLNLTVKPKTAVEATIVPPT	338	GC_00002391		hypothetical protein		UNKNOWN													no	0
338	375	MNKKTKIFFVLCLATIALLAIIPQGICQEPVLHDKAFPFVIGLDIEKYTIISSDYIDHGKNPSDWWDIKKGEITTSKYANDETIYYTLKLNNKTVSFDFTYRNGTFLYLLIDPNNVGSLASGAYVDRLPTDSLEATKEILQRLKIHFNAAYIQPIIDSLNPIKDKTQINATIDSVKRQIITYPNSESYTFSYILNDAATSPKSVVISFFNGELKKISIPWSSHEIATDKVIITREQAIEIAKENAQNASTEPLKYRSDPIKAELTYITTDENPYLAYPLWYVELPLDYPGSTVTGWQAGIWAHTGKIAYGHPAGVLGTIDTNNQQQQNPSPTPTPLNQNNDNWQFTTYAIAVSALIILAVTGTLMVKRRTKK	339	GC_00005241		hypothetical protein		s__BIN-L-1_sp003096235													yes	2
339	351	MTLNEKDTKLFTLAVEVSQDGIVIGDANTGKITYVNDSIMRMLGYTNREDVIGKCILDFVADTDKEKAIKHSVECVNTHQGWKDQFTVTKLNGELLKVELTATPIKNENGDQIAFINIVRDVSDRTKTEESLKEARQKLQLANDKLLVVGGLVRHDIGNKISSLNANAYLARKKGSLEQLLDATSATYLQICRTLEFSREYELLGQEPQSFLDVGQVFNEAVKLFPESKLQIINQCEGVMVLADSLLKEAFYNLLDDTLKYGKTARQVKLFFSQQDTQLKLVYEDDGQGIPDEMKPNLFTKGYGQGSGLGLYLIKKTLEVYGWQITETGQAGKNARFEITIPQNNYKINNF	340	GC_00000660		PAS domain S-box protein		s__20-14-0-80-47-9_sp002779555	COG2202|COG5002	PAS domain (PAS) (PDB:2MWG)|Sensor histidine kinase WalK (WalK) (PDB:4I5S)			T|T	Signal transduction mechanisms|Signal transduction mechanisms							no	0
340	146	MGSKSPRGEFAARQLAKKRKNFRWHDRYFNRRMLMLDEKVDPMQGAPQSRGIVLEKVGVESKQPNSAIRKCVRTQLIKNGRTITAFLPGDGALNVVDEHDEVVVEGIGGTRGGAMGDIPGVRWKVVMVNGVSLNELVYGRKQKPSR	341	GC_00000425		30S ribosomal protein S12		s__BOG-990_sp003164295	COG0048	Ribosomal protein S12 (RpsL) (PDB:4V4H)	COG0048	Ribosome 30S subunit	J	Translation, ribosomal structure and biogenesis	K02950	small subunit ribosomal protein S12					no	0
341	197	MSTQTTVAQPQEILLFQKWAFKDISVTDIGLQRYLNLTPMVAPHSMGRHEHQRFRKAKVNIVERLINGLMRSGKNSGKKAKATNIVKEAFEIINVKTGKNPIEVLVKAVENASPCEDTTRISYGGVVYHLSVDVAPQRRIDLAIRHITEGARAASANNPRSIQETLADELILAANKDIKSAGVAKRNEIERVAQSSR	342	GC_00000564		30S ribosomal protein S7		s__PALSA-989_sp003151735	COG0049	Ribosomal protein S7 (RpsG) (PDB:4V4H)	COG0049	Ribosome 30S subunit	J	Translation, ribosomal structure and biogenesis	K02992	small subunit ribosomal protein S7					no	0
342	309	MKKQILTILLMCALTLTGFTALTTNPAYAASSDVQILSYSWYVAPSNEMAAYQGDLVCVGEIENVGTTNLLAVNVLGTAYVNDTAVAYASRQIFGNNLKPGQKAPFYLDFVPQNSETGDQSWVENVTNVFVGAGYSETTDEEMYQGLTVSSQDQTNSGVYQVIGSVTNTGSETIGDVRVVTTFYNANGTVVSLNYTEVLSASLAPGSSENFVATPVDNYPADNITSYATLVQSTIELPDTSPTATTTPTPTPTSTLTSTPTSTPTETPDQGIQDYTLIIIGVIALVAVVLFVVVLLTRKGKRTETPTAQ	343	GC_00003244		hypothetical protein		s__PALSA-989_sp003151735													yes	2
343	81	MAKKCVVKVVLSKEQREILSELSRRLGTSESEMLRTAFMDYAKELSMVKERLHRKTGGQPHKKVNFTSKNKQKIKTELESI	344	GC_00001192		Ribbon-helix-helix protein%2C copG family		UNKNOWN													no	0
344	395	MPTNLPPEAMDKWEAVEAARTPKEKMDAMIEFLKYVPHHKGTMKLRGEMNRKIAAIKMDLEDKKRKGTGKSSGGPKLFIEKEGSAQIAVIGMTNVGKSCLMTATTNSKVLVTPTPYSTHEPVPGIMNYGDVQFQLIEAPAVMEGASDGRGTGNVTLGLARNADGVILMLDLSRNPIEQLDLVLAELEKSRVLVNKPKGRVVIDRRHAGLALRIILVGHLIDCSMHDVEDLLREYKIHDAIVRISGDVRLEDVENAIFETTIYKPAVIVANKMDLKGADLNLKILNKYVNGKLPVVAMSCEQKKGLEELGKAVFESLGVIRIYTKEPGSKAETGRPFALKRGATINDLAKNIHKEFLYNFLFAMVWAKRLPFSPKKVGLNFVLDDGDIVELHTRSG	345	GC_00000252		small GTP-binding protein domain		s__BOG-990_sp003164295	COG1163	Ribosome-interacting GTPase RBG1 (Rbg1) (PDB:4A9A)			J	Translation, ribosomal structure and biogenesis	K06944	uncharacterized protein					no	0
345	74	MDIPLSTLTFGTEAKITRILGGCNLTRRLSEMGLTNGTKIKVVSDAFGGPVLIEVRDTRLALGRGVATKIYVEE	346	GC_00001652		Putative Fe(2 ) transport protein A		s__G60ANME1_sp003194435	COG1918	Fe2+ transport protein FeoA (FeoA) (PDB:2GCX)			P	Inorganic ion transport and metabolism	K04758	ferrous iron transport protein A					no	0
346	235	MKTSYTIALIGNPNVGKSVIFNSLVPGARQHVGNWPGKTVEKKEGSFTHKGVTLKLVDLPGTYSLTAAAEDELVSRNFIIEEKPDLVVDVVDASNLERNLYLTMLLLELETKVMLVLNMTDIAEEKGYKINVKLLSEKLGLPVVATVATKGKGLTELKDAILQEAQSPIKSRGIVYDKKVEEVIEYLVQILKKDQSLAKKYPLRWLAIKLIEKDEQALELVKLSMVSAELLEAVA	347	GC_00001702		Fe(2 ) transport protein A/Fe(2 ) transporter FeoB fusion protein		s__NZ13-MG1_sp003056285	COG0370	Fe2+ transporter FeoB (FeoB) (PDB:3TAH) (PUBMED:32095817)			P	Inorganic ion transport and metabolism	K04759	ferrous iron transport protein B					no	0
347	428	MKTNKFLGEDADIALADARYEQIGKILQVSLLKGERKWTVTDLLDKVFLNKYIGIPAFFALLWAVFQFTFEASAPFMGIIEMFFVWLQGLAAQIPNAVVASLLADGVIGGLGFILTFTAPIFFLFFALSILEASGYLARVAFVFDKLMFKLGLHGRSFIPMLLGFGCNLPAIMAARSVEGKKDRLITILTVPFMSCAARLPVYVLIAGAFFAANAATAVWSMYIIGIFVAILFALLLRKTILKGEPAPFIIELPTYKMPTLRGSVLHMWEHGVSFLKKAGTYLLLGAVILWALSVLPWGVEPGSGESLIGLIGQTFQPVFAPLGFSWQIVSSLVFAFLAKELVVESLGVIYGVGGEASIQAALIASITPVSAFALMVFTLLYVPCLATVGVIKKETGSW…	348	GC_00001668		Fe(2 ) transporter FeoB		s__AB-25_sp001940705	COG0370	Fe2+ transporter FeoB (FeoB) (PDB:3TAH) (PUBMED:32095817)			P	Inorganic ion transport and metabolism	K04759	ferrous iron transport protein B					no	11
348	163	MSTNIKTTKKLATYSLLVGAVYLALGLLEFARGFSESFEATWEISSMLVYPDMFSGVSLAIIGAIFLFGVKAQWKNEKNAISFLMVGTLIASVFLAVYLAIMGAHALGSTIYHVSSEPYADIFADWAEWASIDDLRAGIWLYIFALPGLYVTLTTWLSRKRKQ	349	GC_00001676		hypothetical protein		UNKNOWN													no	4
349	90	MIKEVLKQIHQNGVVNLSEISQNVGVSPQMVDQAIAILQSKGYLKAVTCGSEALDFCPSCRGCHGSCKATKNSTPNFFVTEKGKQYINSK	350	GC_00004328		FeoC like transcriptional regulator,HTH domain,Winged helix-turn-helix DNA-binding,Transcriptional regulator		s__SMTZ1-45_sp001563335													no	0
350	141	MHRLNFAKESYVETIYSLTCMQGSASVTDIARVLEIKPSSVTEMLRKLDDMDYVNYQPYRNVTLTVKGEELAVFLKKAKLSLKTFFVLLNMSEQVAEEDACKVEHMINITTLKNLSAFVETIQNTQQGKALLQVFKKTTLK	351	GC_00003585		Uncharacterized HTH-type transcriptional regulator MJ0568		s__SMTZ1-83_sp001563325	COG1321	Mn-dependent transcriptional regulator MntR, DtxR family (MntR) (PDB:1B1B)			K	Transcription	K03709	DtxR family transcriptional regulator, Mn-dependent transcriptional regulator					no	0
351	247	MDVFWFGLLVCVLVGLSTGLGALPILFTKKISDKTLDVLLGFSAGVMLAATCFSLLVPAVDLGGPLIAVAGIALGALTLHLIDRFVPHFHPISGPEGPKSKMPKVWLFVIAITIHNFPEGLAVGLGFGSGDVSAGLIIAVAIALQNMPEGLAVALPLVREGYSRRKSLAYATLTGLVEPLGGLLGLVLVSVFLPFQPFGLAFAGGAMLFVVSDEMIPESHRKGFERQATFGLLVGFMLMMFLDCLLV	352	GC_00001440		hypothetical protein		s__BIN-L-1_sp003096235	COG0428	Zinc transporter ZupT (ZupT) (PDB:5TSA)			P	Inorganic ion transport and metabolism	K07238	zinc transporter, ZIP family					no	8
352	148	MNENEQVARLNSTEETYIETIDALIRKLGYAAVTDIAKELNVKSPSVTSMLKKLDSVGFVKYTPYRNVTLTQYGKDLASFLRKRQRPLQAFLTMLGVSAEVAEEDACKIEHILHASTLDELSKFVDYVQSVEGKNLLEEFKKYHNKKV	353	GC_00001275		Iron dependent repressor%2C N-terminal DNA binding domain,Iron dependent repressor%2C metal binding and dimerisation domain		s__B24_sp001593865	COG1321	Mn-dependent transcriptional regulator MntR, DtxR family (MntR) (PDB:1B1B)			K	Transcription							no	0
353	440	MTQASQEKGKQSLTRFHYSLLALGSFIYAFTAMNVLLIAAVLTPIIIEFGLTQQPLSSGLLLSAGYIGMFVGALTCGALADKIGRKKTLLFTISTMTVFTALNAVAPDPLTMGILRFIAGIGLGGSLPQPGVYISEYVPAKYRGRFLGLVEASWVYGALLSLAFAFVLFPIVGWRVTFLISLLPLVLLPIVYFFAPESIRYLLIKGKKQQAQNLIDKHKLFIEDFKEETTTVQTQGLLQSLKELWSKRFRKRTLMLWVSWAVLVYTYHGIFTWLPTFYAAELNLTVVRSIQWVLIVTLAQVPGYYTAALLLDKVGRKRIATFYLLFAGIGSALLSLAMDTNSILFWSIVISFFNLGAWSALYAYTPELYPTRIRGTAAGAAASIGRLAGVIAPTATPLL…	354	GC_00004414		Putative niacin/nicotinamide transporter NaiP		s__JDFR-14_sp002011085	COG2814	Predicted arabinose efflux permease AraJ, MFS family (AraJ) (PDB:4LDS)			G	Carbohydrate transport and metabolism	K08369	MFS transporter, putative metabolite:H+ symporter					no	12
354	396	MDKFRLAVFNTQPPHLYRGGVERRINETTRRLTAQTDVTVYSGTKAGFKTPVVIDGVNRVPLYSTDRVYPLDNWTFNRTIAKTQIDADVYEAHNDNGYGLLKAFSQQGIKKPLVHTIHGVLADEFEQTKQNGYASFRGSLANRFMQRLARLEGETAQKAEVIVTISCYSLEKIKKHYGVDPSKVRIVPNGVDPEKYKPAPNPAELKHHLGFGDAPVVLFVGSLIPRKGVGFLVEAAKQVTKTQPTTQFVLVGDGPMKPQLTADLAAANLSGNFVFKSDLNEQELTAMYRCSDVFVLPSIQEGQGIVLLEASASEKPVVAFDIGGVNEVVLSGETGLLAKRGSSGELAEALLKLLGDADLRCRMGSAGRRFVVENFTWDVCAQKMLNVYREALDFMA	355	GC_00000242		Glycosyl transferases group 1,Glycosyltransferase Family 4,Glycosyl transferases group 1,Glycosyl transferases group 1,Glycosyl transferase 4-like domain		s__PALSA-986_sp003133625	COG0438	Glycosyltransferase involved in cell wall bisynthesis (RfaB) (PDB:2IV7)			M	Cell wall/membrane/envelope biogenesis							no	0	GT4(213-364)	HMMER
355	176	MVKIMQFLSKLPVNPLDFGNTKGCFLEYFKGFDKVEAVQGIFGEKTTEVLSSLKVEFSWLSGYMYVDGDDGHIVISKNYLRNGNKTDIYLDLIHELCHVKQHMDGKELFDPKYEYVDRPTEIEAYCYTVQEARRIGLPEERICHYLKTEWMSNSDFRRLAKSVGVNAQAIKSKASR	356	GC_00001061		hypothetical protein		s__BOG-991_sp003165195													no	0
356	452	MPDYCYSLVKSFLAKSMPAAKALAEGALNRKKEKHNQKVTLFRFVDGKKTSIVFEEDHFYLRGSVEYTDPQLTAEEIQGIIGTRLLQTCANYCLETEMHEPTEDDYRNLCEELKNPPRGYVVPFLLNTDDVEADRYSINPLRQSLIDSEQSAFPAANIKTDQLKIDKAFVKKYEDTLISKNEVELIKEELQRTDSYMDFVDAVKFRQLEELSRVFGMNLSLYALRMPLSTLQAEKKGDILHYIISQAHQSFQSVEQAYNCMGRSMTKRTTLLTVPHSKKGYGSKRAAHGKLHFEDDKLLNVTVKYKTTSLYPNGIDPKDVSAAQCDDDITVDGEKLANYSYSETPSSPQFFLYALASPEDAALWHGVGKFAAPQLVQTYISAHKACNEGLLVPGLSEKF…	357	GC_00001027		hypothetical protein		s__FEN-992_sp003141855													no	0
357	279	MFQVKVLTVKDYGFAVDLANTMDWGMEEADFSFHQSLEPEGCLVLFKDSEPVGIATYISFGKVGWFGDLIVKPQHRGHGAGRLLLEHAISHMQNKGVETIGLFAYQHLKGFYGKSGFKADINLTVMHNDNVQPSSRGFPKFEKQPDFSALNSFDKKFFGADRSRLLKAIMQKETNLCIASIEGKEVDGYILSKTYQKMVEVGPLVCKPNKPKVAVELLNVMLNSLKGKRVALYLPQNQNGINNLLSQEGFQKDFSLSRMFLGVPKIQNSIHLPESLERG	358	GC_00003065		Acetyltransferase (GNAT) family,Acetyltransferase (GNAT) domain,Acetyltransferase (GNAT) domain,Acetyltransferase (GNAT) domain,Acetyltransferase (GNAT) domain		s__BOG-991_sp003165195													no	0
358	261	MGFDCFFKTLRVKAAFLCLVWVLLFVLSMSSLELLLNTFSNNEQVQSLVSLTWSGYVVASDFSNPQPEVVGVNASWIVPNVNISPGNTYSSAWIGIGGQFDKSLIQVGTEHDSVDGKERFVAWYELLPDYAISVPLKISAGDLIYASINLIDNNTGLWLMQLNDLTTGESFSKKVNYNSTYLSAEWIVERPTLNGQISNLANFGYVTFSDAHVNIKGTILPMGNTSFSQIHLTDHQNTQLTTVSQISTDGKSFTVQYIAGS	359	GC_00001884		Peptidase A4 family	merops: Peptidase G1	s__FEN-992_sp003141855													no	1
359	357	MKYSFKMGSVWGIPVELHLTFILLILGVLGLTLFYQELFYTFYLVLLLFVFVFFHELAHSIVARRYGIKVRKIILYPIGGVSEIEEIPDNPAQEWRMAIAGPLTSLILGAALLGIGLLISPNLIGSLSASAITGNFIIDLAILNLLLGAFNLIPAFPMDGGRVLRALLATRLKYAQATRYAVYLGRILGIGMIIAGFIIPGYFLIVLVGIFVYIGASEEGEQTIISTKLAGIRVKDVMQTDIGTVNPKQNISEALEVMFKNRYHDALVEKDGFFQGVVTWSELMKVNPDQRTSMQVEQMPSKNRSVSPEDPILEANKLMNREKMDLIPVIDPVEPSKIVGVITSQCISSLYEEAKNR	360	GC_00001033		Zinc metalloprotease MJ0392		s__FEN-992_sp003141855	COG1994|COG2524	Zn-dependent protease (includes sporulation protein SpoIVFB) (SpoIVFB) (PDB:3B4R)|Predicted transcriptional regulator, contains C-terminal CBS domains			O|K	Posttranslational modification, protein turnover, chaperones|Transcription	K06402	stage IV sporulation protein FB [EC:3.4.24.-]					no	5
360	135	MLLYVNLFFEELCLSEIVYNKPVVCIFKERDVHPEVDPFVVVKAKKITLNKTKDSKFDCKMQDFFTLMGDADYLSSPEGEDDHYVMCWFDDTQPDMTHDLRRLRGVTLKGQPKLSYTQSGKRTYNAAFEAKQAKL	361	GC_00000794		hypothetical protein		s__BOG-990_sp003164295													no	0
361	120	MFVWNKPVISIFKERNSPPEVEPFVVVKARKLLVNQSGDSFSGSIEDFFRLMGDVDYLSSQEGTSDHYVLCWFDDTIPEMTGDFRKLTGTVLNGEVKLQIGENGKRTYNASFTAKRAKLK	362	GC_00000794		hypothetical protein		s__BOG-990_sp003164295													no	0
362	136	MVEQKLRVTLITGRTIDQGVGKEMGKGSKEYFDSAAVCFLDPVDIKKLGLKSGTNVKVTSQYGSIVVKAKKYTHGAMPGMIFMPCGLWVNAICGDDTYSMGMPVFRGFTVEVEPAPNKPVLTLDELLKTQFGKELL	363	GC_00000104	FmdC	Molydopterin dinucleotide binding domain		s__BOG-991_sp003165195	COG1153	Formylmethanofuran dehydrogenase subunit D (FwdD) (PDB:2KI8)			C	Energy production and conversion	K00203	formylmethanofuran dehydrogenase subunit D [EC:1.2.7.12]	M00567|M00617	Methanogenesis, CO2 => methane|Methanogen	M00567|M00617	Pathway modules; Energy metabolism; Methane metabolism|Signature modules; Module set; Metabolic capacity	no	0
363	516	MTKVINSVVCPICGCLCDDLEVTVENNEIVKMKNGCAVCEAKMVHGYKSEERILEPYIRKDGKLVPVTIDEAIHKAAQILVDAKYPLLFGWTSSTSETQHVGVELAEELGSALDNCCSVCHGPSVMATQEIGIPTATLGQIRHRADLIVYWATNPWSSHPRHVERYTAFTEGRFEKSEFKDYVQKLKAKASQKKVAATIRRTQVRYQPPPRPQTCVVDAPPQTLAKMGRKMIVFDVRKTMTAEVADYFVQVEPNSDYEIFDALRCLVNDQELDVDKVGGVPVDYLKDIADAMVNAEFGAIFFGLGLTQSAGRFRNIEIAIALARDLNRKTKFVISPMRGHFNVTGANTVFAWQTGYPYALDFSQGYPQYNPGEFTAADLLRRGDNDATLIISADPAAHF…	364	GC_00000038	FmdF	Tungsten-containing formylmethanofuran dehydrogenase 2 subunit B		s__BOG-991_sp003165195	COG1029	Formylmethanofuran dehydrogenase subunit B (FwdB) (PDB:5T5I)			C	Energy production and conversion	K00201	formylmethanofuran dehydrogenase subunit B [EC:1.2.7.12]	M00567|M00617	Methanogenesis, CO2 => methane|Methanogen	M00567|M00617	Pathway modules; Energy metabolism; Methane metabolism|Signature modules; Module set; Metabolic capacity	no	0
364	565	MTELLIKNGFVIDPIQKIDGQKMDIAIKDGKIVEKVNEKKAKIIDASGLLVMAGGVDIHSHIAGSEVNIGRMIRPDDHIKDVVKKTALTRAGTGYSIPSTYVTGYRYSKMGYTTVMNPSMAAMKAKHAHEELNDIPLIDKASFTLLGDWWFSLAKGDIEECARHIAWMLTNTRSYAIKIVNPGGLESWGFGKNVHSLDDQVPNFCLTPRDIITGLAKVNKMLNLPHTIHLHTNNLGIPGNYKTTLDTMKAFEHLYTGDKPVAHITHIQFSSFAGDGWAHFKSGAEEIANYLNAHNHMTVDIGQITFADTTTMTADGPFEFSLYELGGHNKWVNSDVETETSGGIIPFHFKKKNAVNAIQWSIGLELSLLIKDPWKMHMTTDHPNAGPFYHYPRVFAWLF…	365	GC_00000161	FmdA	hypothetical protein		s__BOG-990_sp003164295	COG1229	Formylmethanofuran dehydrogenase subunit A (FwdA) (PDB:5T5I)			C	Energy production and conversion	K00200	formylmethanofuran dehydrogenase subunit A [EC:1.2.7.12]	M00567|M00617	Methanogenesis, CO2 => methane|Methanogen	M00567|M00617	Pathway modules; Energy metabolism; Methane metabolism|Signature modules; Module set; Metabolic capacity	no	0
365	271	MITISPKRAFDVPIQAACISVDVLAGKTVEEIKAMPITEGKETILLGDVFEITEDKSVETPSITLNGDFSRVKRIGQGMKTGEIVINGDAGMHTGEKLSGGKIVVNGNIGGWSGSEMKKGVLEVHGDAGDYLASPYRGTNTGMKGGVITVDGNVGTDVATWMQGGTIKIKGSAGRFLGYHMSDGTIYLEKGCDIRAGACMTGGKIIINGAMELMMPTFTIDSIKPKVKVDATQNAQGPFYVFLGDMAEHGTGKIFALKASNPTLKSYEKYL	366	GC_00000744	FmdC	formylmethanofuran dehydrogenase subunit C		s__BOG-991_sp003165195	COG2218	Formylmethanofuran dehydrogenase subunit C (FwdC) (PDB:5T5I)			C	Energy production and conversion	K00202	formylmethanofuran dehydrogenase subunit C [EC:1.2.7.12]	M00567|M00617	Methanogenesis, CO2 => methane|Methanogen	M00567|M00617	Pathway modules; Energy metabolism; Methane metabolism|Signature modules; Module set; Metabolic capacity	no	0
366	279	MPNDLSDSPLKKAFEDWLMRQVDMTRLDLTTGTATKMYDCVAEEVPLKITVNNDYAFVIWSSPSQFKELAVGHLYAEDILYSIDEIESITTDPAENVCHVKFKAGINLDDRMDNRRRGARIVPLIKNSASAYQHDDKIASVQSGLKIKAQTILDVICMMNEKATGFKETGGLHDSGIFTADGAMVAFSEDVGRHNTVDKVIGEGLLKGLDFGQCFMIITGRVPGDMIYKAAKVGLPIVASVAAVLNSGVSSAQKANVTLVGFVRGKRMNVYTSPERITL	367	GC_00000729	FmdC	Sulfur carrier protein FdhD		s__BOG-991_sp003165195	COG1526	Formate dehydrogenase assembly factor FdhD, a sulfurtransferase (FdhD) (PDB:2PW9)			C	Energy production and conversion	K02379	FdhD protein					no	0
367	362	MTRRAALILSGGKARRFQTQQQSWQDKALTELEGKPLLVHAIENVKDVVDEVVVCVNNEERKVRYTELLGIQGLKAHIVVDEKADISGPNVAIMTGLKATQAKKCLIVPCDMPFVKPEVANYLFTASDGFEDVVPMWPNGRLETLIVVLQREIGLEIVETLCQLKRPRSDDIHRAASKTLLASPMKTIRTLDPELKSFININTQEDLKKLQTRRLNGSVKDNIILNRGVPSVSDLQLMRNAVGMLKKGNFGMAQKTFELCKSRFEFGSSFFWAGVAGEGKGETLLEHAKGLKVSDSKLSVALDFEGKETFFDAANCYRNEAEIYKKNSCLMLLERALADKTWCESWVMGKTGQPHRYKLKNA	368	GC_00001145		Guanylyl transferase CofC like,MobA-like NTP transferase domain		s__BOG-991_sp003165195	COG0746	Molybdopterin-guanine dinucleotide biosynthesis protein A (MobA) (PDB:1E5K) (PUBMED:32239579)	COG0746	Molybdopterin biosynthesis	H	Coenzyme transport and metabolism	K03752	molybdenum cofactor guanylyltransferase [EC:2.7.7.77]					no	0
368	184	MVLIVAAVGRSGSGKTFTLEYLTAQLSKQGYKIGTIKHVHHLGFTIDTKGTNTWRYAQAGAKVVAAISPEEVSVIKRTKLELNSLDQVIAVIEQEPLDIIFIEGFHALIAKRADVSKIITAKDTETLQETLQRNVEPILAVSGVISKNTDAALIQGVPVIRIPEEGERLVELVKQQLAKTQKQA	369	GC_00000836		molybdopterin-guanine dinucleotide biosynthesis protein B		s__BOG-991_sp003165195	COG1763	Molybdopterin-guanine dinucleotide biosynthesis protein (MobB) (PDB:1NP6) (PUBMED:32239579)	COG1763	Molybdopterin biosynthesis	H	Coenzyme transport and metabolism	K03753	molybdopterin-guanine dinucleotide biosynthesis adapter protein					no	0
369	164	MPKIIAVVGGKHSGKTTIIENLITELKSRGYTVGVIKEMVRIPTLDTPQTETDRYAQAGAEKIVAVPRTETVIFIKKRLTIQEILPHLEDLDYAFLEGFEHEKFVHKIVAAKNFEEAQSFMDDSVVAVSGLIMESAKERSKAFILNVPLFSSLTHADKLADLIK	370	GC_00001290		molybdopterin-guanine dinucleotide biosynthesis protein B		s__BOG-991_sp003165195	COG1763	Molybdopterin-guanine dinucleotide biosynthesis protein (MobB) (PDB:1NP6) (PUBMED:32239579)	COG1763	Molybdopterin biosynthesis	H	Coenzyme transport and metabolism	K03753	molybdopterin-guanine dinucleotide biosynthesis adapter protein					no	0
370	269	MSYVFNIPYRSNIKLKQVMEKVKEDKKLQTYWRCANVMAIERMGYTDHGPTHVKIVANLALKLLRVLLEKKLITPSIVENYGMTADDAEVVVVLGAILHDLGMIVQRRNHEKYSVFLALGVLLTPAYNEEERTIIISEVLHAIVSHEQPETPELPSKILTKEAGIVGIADALDMEAGRARIPFQAGKIDIHAVSALSIEKVAVNLPDDEQPKPIVIHIKMSNSAGIFQIDELLKPRIVNSGFFHVVAEITGEKENRIIEKFEI	371	GC_00001031		hypothetical protein		s__PALSA-986_sp003133625	COG3294	Metal-dependent phosphatase/phosphodiesterase, HD supefamily			R	General function prediction only	K09163	uncharacterized protein					no	0
371	575	MILKYDVLVIGGGISGLYTALTANTEKCRVAVVSKVHVTRSHSVAAQGGIAASLGNEEEDHWEWHMYDTVKGSDYLADQNAVAALAKEAPNAIYTLEHMGVPFSRNREGKIEQRRFGGHTRNHGEAPIKRACYASDRTGRTIMDTLYDKCQQNNVMFYNEVFIQNLLFYGNQCCGAAGYSIADCTPVVFHAKAVVLATGGCGKIYKTTSNGFASTGDGLALALDASFPLEDMEFVQFHPTGIHGLGILISEAARAEGGILRNNKNEAFMERYAPTLKDLAPRDIISRAILKEINDGKGINGKDYVHLDLRGIGKERLNQKLPEISSFIKTYLGMDPSESLVPVAPTCHYIMGGIPTDVNGHVLADADEKHIEGLYAVGECACVSVHGANRLGCNSLIDL…	372	GC_00001921	succinate dehydrogenase / fumarate reductase, flavoprotein subunit [EC 1.3.5.1 1.3.5.4]	Succinate dehydrogenase flavoprotein subunit		s__FEN-992_sp003141855	COG1053	Succinate dehydrogenase/fumarate reductase, flavoprotein subunit (SdhA) (PDB:1KF6)	COG1053	TCA cycle	C	Energy production and conversion	K00239	succinate dehydrogenase / fumarate reductase, flavoprotein subunit [EC:1.3.5.1 1.3.5.4]	M00009|M00011|M00173|M00376|M00374|M00149|M00613|M00614	Citrate cycle (TCA cycle, Krebs cycle)|Citrate cycle, second carbon oxidation, 2-oxoglutarate => oxaloacetate|Reductive citrate cycle (Arnon-Buchanan cycle)|3-Hydroxypropionate bi-cycle|Dicarboxylate-hydroxybutyrate cycle|Succinate dehydrogenase, prokaryotes|Anoxygenic photosynthesis in green nonsulfur bacteria|Anoxygenic photosynthesis in green sulfur bacteria	M00009|M00011|M00173|M00376|M00374|M00149|M00613|M00614	Pathway modules; Carbohydrate metabolism; Central carbohydrate metabolism|Pathway modules; Carbohydrate metabolism; Central carbohydrate metabolism|Pathway modules; Energy metabolism; Carbon fixation|Pathway modules; Energy metabolism; Carbon fixation|Pathway modules; Energy metabolism; Carbon fixation|Pathway modules; Energy metabolism; ATP synthesis|Signature modules; Module set; Metabolic capa…	no	0
372	239	MKLTMKIFRFNPEVDKQPHYDTFTFEAEPNDRILDCLNKIRWHKDSTLSFRMSCAHGICGSDGLTINNQAALACQKLVKDYDYTKTLLIEPLRYFKVVKDLIVDLEPFFERIKTINPQPPPKTLKDYPEKERIQTPEQRGVFEDALKCILCGCCYGVCPVLNEQDRMFLGPAAVLRGQRYVFDSRTTDDRERLEVLEKPHGALGCKNYYKCTLVCPKNIKVTEAIIRIKKKIIQEKQDV	373	GC_00001923	succinate dehydrogenase / fumarate reductase, iron-sulfur subunit [EC:1.3.5.1 1.3.5.4]	Succinate dehydrogenase iron-sulfur subunit		s__FEN-992_sp003141855	COG0479	Succinate dehydrogenase/fumarate reductase, Fe-S protein subunit (SdhB/FrdB) (PDB:6LUM)	COG0479	TCA cycle	C	Energy production and conversion	K00240	succinate dehydrogenase / fumarate reductase, iron-sulfur subunit [EC:1.3.5.1 1.3.5.4]	M00009|M00011|M00173|M00376|M00374|M00149|M00613|M00614	Citrate cycle (TCA cycle, Krebs cycle)|Citrate cycle, second carbon oxidation, 2-oxoglutarate => oxaloacetate|Reductive citrate cycle (Arnon-Buchanan cycle)|3-Hydroxypropionate bi-cycle|Dicarboxylate-hydroxybutyrate cycle|Succinate dehydrogenase, prokaryotes|Anoxygenic photosynthesis in green nonsulfur bacteria|Anoxygenic photosynthesis in green sulfur bacteria	M00009|M00011|M00173|M00376|M00374|M00149|M00613|M00614	Pathway modules; Carbohydrate metabolism; Central carbohydrate metabolism|Pathway modules; Carbohydrate metabolism; Central carbohydrate metabolism|Pathway modules; Energy metabolism; Carbon fixation|Pathway modules; Energy metabolism; Carbon fixation|Pathway modules; Energy metabolism; Carbon fixation|Pathway modules; Energy metabolism; ATP synthesis|Signature modules; Module set; Metabolic capa…	no	0
373	460	MSTRKEIDPLGEKEIPKDAYFGIQTLRATENFPVSGIKEPLVFIKAYVYIKKAAAVTNKEVGWLKKETADAIIQACDEVLNGKYVDQFVIDVFQAGAGTSFNMNVNEVLANRALEILGKQKGEYKIVGPNDHVNMGQSTNDTFPTALHVSVLMALQPLLNELDRLGEAFETLGKKYAHVIKSGRTHLQDAVPVTSGQEFSAYGSAIKNCCTELRRRQENLYAVALGGTATGTGANTPPDYKRLAIGELTKMTGFPLKPAANNFEALQSHRAAATVSSGLKELALELIRIANDLRLLASGPTTGFDEVTLPPVQPGSSIMPGKVNPVMAECLDMVAYQVVGCDAAVSLAVQAGQLELNVMTPAIVYNMHFSIQILTNYLPAFRKRCVEGITVNEQKCADY…	374	GC_00001135	possible fumarate hydratase	Aspartate ammonia-lyase		s__FEN-992_sp003141855	COG1027	Aspartate ammonia-lyase (AspA) (PDB:6WNG)			E	Amino acid transport and metabolism	K01744	aspartate ammonia-lyase [EC:4.3.1.1]					no	0
374	125	MVFRLSDTGALKAIKHIFKKPATTKYPFVKPELCENYRGEPLFDYELCIGCSLCAKNCPSKAIDMIEVDGKKRPQYRMDKCIFCNTCVDVCPKKAVKRSALFEHATLDKSKLTKKPPSVKKEVKS	375	GC_00001224		4Fe-4S binding domain,4Fe-4S dicluster domain,4Fe-4S double cluster binding domain,4Fe-4S dicluster domain,4Fe-4S binding domain,4Fe-4S dicluster domain,4Fe-4S binding domain,4Fe-4S binding domain,4Fe-4S dicluster domain,4Fe-4S dicluster domain		s__FEN-992_sp003141855	COG1143	Formate hydrogenlyase subunit 6/NADH:ubiquinone oxidoreductase 23 kD subunit (chain I) (NuoI) (PDB:1B0P)	COG1143	NADH dehydrogenase	C	Energy production and conversion	K14091	ech hydrogenase subunit F					no	0
375	450	MKIALSGRVIGLILIIVLLATALNTYLVVRQYGMMNDAGQTDSSGYDFVVSQEDGLTFKARNTLTNQITYGFATASIAINYVLTHGSSVYLDKGTFNLTSDITVNNTWNVKIVGDGAVINGNGHKIVIHGDNYTACKYPYISGLIINNGTVRIENTFGATITNTIFQDSNVGLEFVNSDTWTEGTKIENCHFINCIEGIAFRKPIGTATGSYASSEINRCFFNQYDNSVAINVENQTEFSNSQLQDVRIWMGEEGSFNQTGLRLGGTMSQSLLIGVVFESFSNAPDQIFGIDILECADATPIIDGGVSFLGNWTSRIHNPHHVWISGAGSLFDRENMPVPVGLNGDFGDSVTIMPKPLKIATFKPKIDVQGSFSHNETITVRVQLEYLDNVYSPAVEKV…	376	GC_00001243		hypothetical protein		s__BOG-990_sp003164295													no	1
376	381	MKYRSFGRLNWKVSVLGFGTMRLPIKGKDQSNVDEAQAINLLHYAIDQGVNYVDTAYPYHDGSSEVVVGKAITSKYREKVKIATKMPMFHVNNKEDLDYYFNQQLKRLNTNFIDFYLLHALNRELWKKTQDLDVIRWAEEKISQGKIGYLGFSFHDDFEVFKEIVDSYNWTMCQIQYNYLDETYQAGKRGLQYAASKAIAVSIMEPLAGGLLAVNPPKEIKEQWSKASKKRSAADWALTWIWNHPEVSTALSGMGSMQQLKENLQTADRSEPNSLTIQELDLITKSRDLYLEVGYIGCTCCRYCTACKQGVDIPAILALLNESATKRGNTDFQEQIKRKYAETIPEEKRANHCQNCGACEEICPQHLPIRKLLAEAVSSFG	377	GC_00002049		Uncharacterized oxidoreductase YrpG		s__B26-1_sp001593935	COG1453	Predicted oxidoreductase of the aldo/keto reductase family			R	General function prediction only	K07079	uncharacterized protein					no	0
377	258	MIIFVHQPEYIPWIGFFDKLARCDLFVVYDDAQYVHGGYHNRNRIRTQNGWRWLTIPIVHNHPQMIKDVRISGRNWRKEHLQILRHNYEKTPYFENYFPLIEEAINFNHELLIDLNLHLITEILGIKVEVISSSEFSYYGKDKNEKLVSMCKLFGADIYLAGSGGRAYIEEKAFLNSNIKVQWHNYRHPKYKQQFEGFEPNMSIVDLLFNVGPQAKEVILNGGSIEENFCKAPLVAEIRQITVEQPQSNLVLPTG	378	GC_00001734		hypothetical protein		s__FEN-992_sp003141855													no	0
378	169	MRFGFALAATLKSKRFWTWMMAGLIIYLIPVAIRYATGSIIIPFLNWPGYWIDHFIPGNLSEKILVNMFFPGAAGAIAGEVFTGYYLKQSLTNRTKYLARLVGAMLFVSAWSLFQLWGYQLSIYMSFSPSSNLFESYFVYPINYIIAAFSIFTPTIIYFIKNFLHNIRK	379	GC_00001081		hypothetical protein		s__BOG-990_sp003164295													no	4
379	163	MDELDYLILSEILLDAQESFLQIANKLDVSSFTVKSRYNKMVKEGIIRKSIISIDLARLGYQGKVFLLITNVPNQTKQTTISELGKIQNILLVSEIIGPFDIIAIAPVVDINGVKELVNQVKMIPSVQRVTITYINDTSFPINSTYGKTLSKSSRVTAANLKR	380	GC_00001498		Winged helix-turn-helix DNA-binding,AsnC-type helix-turn-helix domain		s__PALSA-986_sp003133625	COG1522	DNA-binding transcriptional regulator, Lrp family (Lrp) (PDB:1I1G)			K	Transcription							no	0
380	160	MSDPVELDAVDIKILNILIHDARTRLKDIAQECGTSSVFVLNRIKVLRNLKVINGSTTALKSEAIGLPIMATIGMIVDGNKEQEILKALEEQAYIVEPSPSIGEYDLCAFVFARSISELDKIACSIKETFAVRKITLNVWSGVPQLNFENVNLQPIRRKK	381	GC_00001579		Uncharacterized HTH-type transcriptional regulator PH1692		s__PALSA-986_sp003133625	COG1522	DNA-binding transcriptional regulator, Lrp family (Lrp) (PDB:1I1G)			K	Transcription							no	0
381	98	MEVYVKLKQMGNNVVLAICDVELLGKTLREGKITFKVKDEFYNGGKANVEEAVGMIENSTIVNLVGKCCVEKAIQKGYVHPEAVIIIEGIPHAQIMKL	382	GC_00000526		Protein of unknown function (DUF424)		s__PALSA-986_sp003133625	COG2412	Uncharacterized conserved protein, DUF424 domain (PDB:2QYA)			S	Function unknown	K09148	uncharacterized protein					no	0
382	136	MDFRYDDLLKRAEEQMPEVSLKKERLELPRLYITTVGMRTIISNFGEVADVLDRDPQHILKFLTREMATAATFHDNRAIFQGKFQRESFERLLQRYMDAFVICPVCKRPDTKLVKEKRLSFLVCNACGAKSAIKQI	383	GC_00000611		Translation initiation factor 2 subunit beta		s__BIN-L-1_sp003096235	COG1601	Translation initiation factor 2, beta subunit (eIF-2beta)/eIF-5 N-terminal domain (GCD7) (PDB:1K81)	COG1601	Translation factors	J	Translation, ribosomal structure and biogenesis	K03238	translation initiation factor 2 subunit 2					no	0
383	316	MSTQDKLNQIANLRSQIATLKDQVNKADVESKKQVEKRDQLNEQTKKINLEIRDIKKQRDEINQKVQALKQQRDEVRVKIKPIMDEIQAINEKKEELKKKAPRIRQKDIQEEINKIDWKIQTESLDLQEEKRLVGEVKLLETQLSGYKKIEKQNKKIAEHIQERKVLDHQADAFHKELSEMAKKSQELHESMIAKIAEGKKAKEEADTLHKGFIENKEKIKTLLVDIAVLTGQLLGLQNTVREQNKELREKEMALRLKEKEKMTVQRNKKLLDEQALKEKLGAQAKEKLNKGEKLSWNEFQLLASDEESEDTDTQK	384	GC_00000980		hypothetical protein		s__PALSA-986_sp003133625													no	0
384	420	MANKELPQQTQNSILILCVDRDGDIEVKAGIKTPLLGRVANLDAAVALALKDPEEPDANAMFEAVRLYDRLLSEKKPGETFEVATISGTELGGVTADRKLVAELNNLLDTFNATEVILVSDGFSDEAVLPLVESRVPVSSVRRIVIKHSESIEETAAVFTKYMRLLVDNPRYSRMALGLPGLLVLIFGVFWGLSIFYPDAMYYYGITIVVILGSFLLLKGFGVDKAVKNLFTWIREYSPPPLPMQISNYTIIAGILCIAVSVYLGIQNVIANLPPDPGNLAGWIGLLPAITASFIKGVMDLIVVGAILVLVGRSLRLYFERDPKLLRTIALIVEVAWANRILYSTASLLQQTQPIPIGFQNEFFTNFIWSIVVGILIGIASILLITIINRSSKGFFRKT…	385	GC_00000860		Domain of unknown function (DUF373)		s__BOG-990_sp003164295	COG2237	Uncharacterized membrane protein			S	Function unknown	K08975	putative membrane protein					no	6
385	264	MLKKILSVIGAYKVYERWLWYQTKNGQRPEHVAIILDGNRRWANEQEKSPWLTDKWGHKQGADTVEQLLDWCSMLEVKYVTLYTFSTENFSRQSEEIAKIMQIAEERFKKLLTNERVHKNKVHVKVIGRTNLLPQSLQQAIADVEKATENYDNYVWNFAFAYGGRAEIVDASKKIAKEIKENRLQIDDVNEALFEKYLYTSHMTKQDPDMIIRTSGEERLSGFLLWQAAYSELLFLDVYWPDFRFIDLLRAIRTYQKRRRRFGK	386	GC_00000532		Tritrans%2Cpolycis-undecaprenyl-diphosphate synthase (geranylgeranyl-diphosphate specific)		s__BOG-991_sp003165195	COG0020	Undecaprenyl pyrophosphate synthase (UppS) (PDB:1X07)			I	Lipid transport and metabolism	K15888	tritrans,polycis-undecaprenyl-diphosphate synthase [geranylgeranyl-diphosphate specific] [EC:2.5.1.89]					no	0
386	407	MQRSYTRLLGVIGKPNTGKSTFFSAATLATADIANYPFTTIKPNRGVGYVRTPCVHEEFKVKDNPRNSLCLDGIRLVPVEIIDVAGIVPGAWEGRGLGNQFLDEIRRADALIHIVDASGGTDCEGKSCKPGEHDPLEDVQFLEREITMWMINILKKDWPKIARTAEADKKGVAAPLEERLTGLGIKKVSVVEAIRRCGLNVDKPTLWSDDDFYRFVDTLRRISKPMLIVANKIDLPTSKVNLERLKKLEYTVIPASAEAELALRRAAEKQLIDYKPGDKEFKSLTPEKLSAGQIKALESIREKILASNGSTGVQEAINTAYFKLLDMITVYPVEDLEHLSDHNGRVLPDTYLVPKGTTAHQFAYVIHTELGENFIYAIDARDKRRIGEDAVLKDRDVIS…	387	GC_00000414		Uncharacterized GTP-binding protein MJ1332		s__FEN-992_sp003141855	COG0012	Ribosome-binding ATPase YchF, GTP1/OBG family (GTP1) (PDB:2DWQ) (PUBMED:21527254)			J	Translation, ribosomal structure and biogenesis							no	0
387	988	MAALILTVLISNIAFSLPIETQNNSQTQTDSLNEVTVVDHKITSQELAQIQTNCLSNPETEYTEKIDGHGTGFSTPTLEDIAEIAQNAYVIDSIVYTGTNSSVDNTATPWFPPIGNQDGKGSCVAWAVGYYVKTYQEAKEHNWDLSEANWEGGTYGHPTTSYQDKIMSPDFIYSLINGGVDQGANYEEAIDLVAAIGVSSWAKMPYVPSDITSWPSEAAWTEAPYYRTSSSPNYEYLYTDTEEGLLSLKNWLAAGNLAVLAIDAYQFDAFTSQDVLVSYNFSQELNHANTIVGYDDSLNYTVNGETHFGAFKIANSWGIGGWENVEDGCYWLPYEIMLRLINKDNPVILFNDLINYQPELTASFKIEHKYRGECTITLGCGISGHPLATKLFSSVILGG…	388	GC_00003521		PKD domain		UNKNOWN	COG3291|COG4870	Uncharacterized conserved protein, PKD repeat domain (PDB:2KZW)|Cysteine protease, C1A family (PDB:1AEC)			S|O	Function unknown|Posttranslational modification, protein turnover, chaperones							yes	1
388	452	MGKRSVLFITLTLVLSSAALTSFANAQTDIYDEITADTIWSIAGSPYVLSSHVIVGENVTLTIEPGVTVDLAGFYLQVEGTLNAVGNSSNPIKFESQPANAEIIFESSSTPFNADDNSGCIIENAEINAEISINGSAPIISKCQIKGGITITQAAPTITHNNLSEGNATYAINIQQESAPTITSNTITGKTVGISFNLLNNGYTDNAYNANVENNAIIDCETGIGIGEGEGTILVYGNLIYGSNVAIRNVNSSATVNVEFNLIMNNTYGIDVGAQLNIQENTIYNNTVGIYYQTVAQSLICYNNIMNNTLYNFETTTSTDLEAVYNYWGTQDIPTINQTIYDKNNNESLGTIQYLPALDSPYADAPIIPNVNMNPTTTPTPTNTPIQTPTQTLQPTPTK…	389	GC_00003914		Right handed beta helix region,Periplasmic copper-binding protein (NosD)		s__PALSA-989_sp003151735													yes	1
389	476	MPVLKQPSGSIVLPQRTAQLIPETDVLVVGGGPSGIAAALGAADAGAKVVLAERYGFLGGNSTAGLVLTWASYYTQDQQPAEMPKRVNEFSIFPTDHGAGRPIIAGVLGKIVKRLVEFGGAFAPSRRTGFMVPFDPELFKLVTIDMLDAAGVELLLHAFASGTIIDNGLRGVIFETKSGPLVVKAKTIIDCTGDGDIAVSAGAPFEVGRLQDRSVQPMTLMFLLEGFERSKFQDFVEKHPDQWNGVEGLRDLMREAIEKGELQVPREDILFFGTVHESQISVNSTRVTNVYGVDVWDLTCAEMEGRRQVAQLTAFFRKYVPGFEQVYVAQTAANVSVRETRRIMGEYVLTEQDVFNANKFDDVVALGSYPVDLHNPLGRGTFLKKIKAGSAYDIPLRCL…	390	GC_00001911		FAD binding domain,FAD dependent oxidoreductase		s__21-14-0-20-63-9_sp002796105	COG1233	Phytoene dehydrogenase-related protein (PDB:4REP)			Q	Secondary metabolites biosynthesis, transport and catabolism							no	0
390	376	MFFVTYSVGISGSYGGLNLGDEAILQSIISQLRESLPVKITVFSRNAEDTLHRHQVEKVVSPRELTLMEVTPEIEKLDLFILGGGGLLFDTEAEIFLRELEVASDLGVPTMVYSVGAGPIRNESTQKKVKSTLCKADLITVRDREAKKLLELIGIKCPIIETADPALLLQPEPLPPDALKNEQIHPDRRLIGISVREPGPAAPDIDPVFYHAVLANAADFVITRLDADVLFVPMERQALDIQNAHAVISMMLKPQNASVLKGEYTSGQLLSFMKYFEFAIGMRLHFLIFAALQKVPFVPLPYASKIGGFLEHLRVPMPALSKVNSGLVNALIDQAWDERELTVEKVQQLLPDLKDRAKENNRLAVELLKRNQKSSK	391	GC_00001819		Polysaccharide pyruvyl transferase		s__UBA3254_sp002362735	COG2327	Polysaccharide pyruvyl transferase family protein WcaK (colanic acid biosynthesis) (WcaK)			M	Cell wall/membrane/envelope biogenesis	K16710	colanic acid/amylovoran biosynthesis protein					no	0
391	64	MPETNIAEKLQKIGQTAQDYKDAVVNQFKDMEVDVKDWNFSVGKSEEEYTVEVNVKLGIRSKKA	392	GC_00001138		hypothetical protein		s__FEN-992_sp003141855													no	0
392	418	MITHIQVWGHRLSLKHVSILAIALTLFISLLTVAFLSPQLISSSSSENTYVGVSFCGNTTQEAKMLIDKVKNYTNLFVLQSGPISLNMTETTEICDYAAAQGLNIIVYFGWFNPNYTWQYPWVQNALLRYGDRFLGVYYYDEPSGEQLDYDWEGHFLNVTKRFKNGFNPNYTGYYRYFMDSINGYLNGSIRDYDTEAQAYIDYMLHDRDLSRLRNSSIRTFVSDYALYWWTYLGGYDVVLTQLGNNASITQEIDLAKGAAHLQGKEWGAIVTWKYDEPPYLDTGEEIYNQMSLAYQAGAKYIVVFDYPSIEGNPYGILTDDHFEALQKLWQDINNPAVPQDSKAEAVLVLPKNYGWGMRRVDDRVWLWGPDEKCQQIWDISRKLLDQYGINLDIVYDDP…	393	GC_00000004		hypothetical protein		s__BIN-L-1_sp003096235													no	1
393	66	MPSEMTDVESFVAMSAKAKHCQVKRNKENVKLKLRTPNQLYTLKIEPLRADEVIKKLKCEIKEEEE	394	GC_00000775		Ribosomal L38e protein family		s__PALSA-989_sp003151735							K02923	large subunit ribosomal protein L38e					no	0
394	622	MIFFTAAFLPLIQLTVAQQNNPVYNGDAGYTDLVKAKNEIRFSVNNASTIYSSQQEFSVKFSASQNTPDDMTSIGAFLYNVSYSASWLNEAVTVYQWSINNPADLDDDDLNPQNSFETTIQLAGVPEGEHHINVTSCGGGYLLISQEDRTVFETFAKKSTVTLVFIISEATPATPTPTINNEEILWKTNIPWNLTGTPAQNYWETEIYSKSRTWTTPVVIEGIAYAAVKSTVTLNTYGNPQVSWINVYAFNTVNGVKIWSYQGNYTINIVTELAVSEGSIYFGAGDYFTALNASNGNLLWRTVCTTGQSNPEVAQGKIFVGSGNSLIALDTIEGSILWNFTTEDVVAASPAVSNGVVYVGSNDANLYALNTEDGQKIWNFKAVEGFKGKPAIDHGTIYA…	395	GC_00003946	PQQ-domain protein	PQQ enzyme repeat,PQQ-like domain,PQQ-like domain		UNKNOWN													yes	1
395	113	MEKAKAKYTSKALYELSESCVDLHKTVNSTTQTAAQAKKLWREGNKSNLIKIGMACIMFPDPSPVTEIIGAGFLVAGAVQKGIQKRTLYVSDLKKNIISIQKELRATQDCLRY	396	GC_00001612		hypothetical protein		s__UBA11855_sp11852u													no	0
396	73	MTQTLEIFENEEATKFLDYFVNYLKLMNKVDTIKNLATRHNENLHETQPTETNSINELNISDTTIICPITLDP	397	GC_00004064		hypothetical protein		UNKNOWN													no	0
397	419	MFKQEAKDLLLYSKIGIAKTTAILVIFILVGASLTLTYFMTMQTDAFPASSSKPVSPQTWAKTYYGVSGDNSNSRRDGRGYSIIQSSDGGYAVTGYAITPDGPLKWDVLLVKIDAFGNLQWEKTYGGLYDDFGYSVIESSDGGFVIAGWANSLNNVGGDVYLIKTDAAGNMLWNRTYDGVLGNSVIESDDGYLIAGYSYSQGNYDVYLVKTDLSGNLQWTKTYGDKDSDEYGYSIIAASTDEGYVITGYTINSASQTSAYLVKVDSNGNMTWDNIYAANDYTTAYSVAKSSDEGYILTGGSSLIKTDYNGNMQWSKSLGNESEIKTRSIIQVNDGYLIAGYAAAPPLGPVVIFGVYLVKTDLYGNILWNNTYGGWGYDYCYSVIQSFDGDYVAAGYTQS…	398	GC_00008791		hypothetical protein		s__JdFR-86_sp002011815	COG3291	Uncharacterized conserved protein, PKD repeat domain (PDB:2KZW)			S	Function unknown							no	2
398	111	MAFLDIRPVNEGHALVVPKDHYEGISDIPSELLGKIHQASKKVAIAVKQAVNADGISIIQQNGKAANQDIFHLHVHVIPRYAGQKMKAFHELQIVDGRHLDLTAAKIKPYI	399	GC_00001208		Uncharacterized HIT-like protein SSO2163		s__FEN-992_sp003141855	COG0537	Purine nucleoside phosphoramidase/Ap4A hydrolase, histidine triade (HIT) family (HinT) (PDB:1AV5) (PUBMED:20934431)			F|R	Nucleotide transport and metabolism|General function prediction only	K02503	histidine triad (HIT) family protein					no	0
399	119	MHANVSKTISLYFMPAQYAIEVFMVMTDLETKVRAEVGKVIDPETGQTFEEMQMIESVKETESGNVTVEFVPTSPFCPIAFKLAADIKAAAKSVEGVKSALVFCRGHAMEQQINEMTNK	400	GC_00001102		Iron-sulfur cluster assembly protein		s__PALSA-986_sp003133625	COG2151	Metal-sulfur cluster biosynthetic enzyme (PaaD) (PDB:1UWD)			O	Posttranslational modification, protein turnover, chaperones							no	0
400	100	MRRFGRIIFWSLCGVIAIIVAVLNPAVMLLVMISIASLMMVLRQLNTFRIALHIKRFIQTASKLRSKLRASLRIGFHDYSDLTVEHEDKNLRNGHCGYVR	401	GC_00007105		hypothetical protein		UNKNOWN													no	1
401	254	MTELRGIYTLWQREIKRFIRDRARVIISFIQPLLWLVVFAAGFGARVAIPGIKYQQFLFPGIIGQTLLFTSMFMGISVIWDKEFGFMKEILVAPISRFSIFIGKMFGDSTAAMLQGVIVFMFGFILGIPFDPLTLLAALPVMLLITFGLVSIGLIIASFIGSFGAIQTFITLPLFFLSGALFPTTGPGVPEWMQVASTFNPLTYGVDALRTVILGSAWTPLHPLALNLVIIGVFDAVMIGVGTWAFSRMKK	402	GC_00001151		Putative transport permease ycf38		s__BOG-990_sp003164295	COG0842	ABC-type multidrug transport system, permease component (YadH)			V	Defense mechanisms	K01992	ABC-2 type transport system permease protein					no	6
402	337	MLKSENTEMVHVIQTHQLTKVYNSFKAVDNLNINVDSGEVFGLLGPNGAGKTTTVSMLCTILKPSSGTAMVDGHDIVKEPGKVRKSIGIVFQDPSIDDRLTGKENLYMHANLYGVPASMQKERINRILKLIELEDRADDLLRTYSGGMRRRLEIGRGLIHQPKVLFLDEPTVGLDPQTRDHIWRYIKDLKEANDITVVLTTHYMDEADRLSDRIAIMDHGKIVVLDTPQNLKETLEGDVITIKSNNNKTLGELLTKWLGFTNKHFEKDTLEIKVPSGKNAMPRIVELANQNGIYIESIILREPNLEDVFLHYTGNSIREDPTKERYGLSAIHRRAIH	403	GC_00000002		Daunorubicin/doxorubicin resistance ATP-binding protein DrrA		s__FEN-992_sp003141855	COG1131	ABC-type multidrug transport system, ATPase component (CcmA) (PDB:5DO7)			V	Defense mechanisms	K01990	ABC-2 type transport system ATP-binding protein					no	0
403	145	MPEMNFEGTASWKSGMECELMVKGKQIAVVSPPPSFGGTEGYCSPEDVFAAALASCMNTLFLLIAKKSNLNLKKLDTKANLTMNVEGMEKLIFTNIHFVMSVGDTAWDRKKAVTIYEMAQKICPIRQSWGEGVPINFELTFA	404	GC_00001209		OsmC-like protein		s__FEN-992_sp003141855							K04063	lipoyl-dependent peroxiredoxin [EC:1.11.1.28]					no	0
404	134	MENTEQDLKDSRQLLISGLYNQMRKVLDSSGQPVFIYLDDTHRACNERFAEFLGYESPQDWSSTEGFLDVFVDDEASRNAFMTAYWSAVNNMNAASVQLTWRRKDNSKVKSTMVIIPMIYNGQILSVHFIISVH	405	GC_00003373		PAS domain		s__FEN-992_sp003141855													no	1
405	256	MSQLAVELKNVTKRYNEIIAVNNLNLKIQQGEIFGLLGPNGSGKSTTLKMLMGLVQQSEGTVNVLGIDVQQNPVEVKRLVGYVPESPNIYEFLTGIEYLDFIGDIYGMPADEKQQRITEYLKALQLEGREGDMINSYSDGMKKKIALISAFIHKPKLLILDEPLNALDPRSARIVKDILAGLKAQGVTTIMSTHVLEIAQALSDQIAIMYKGELLALGNMEELQQKASLPGSGLEDIFLKLTGTEDLKAVVEALVK	406	GC_00000318		Linearmycin resistance ATP-binding protein LnrL		s__PALSA-986_sp003133625	COG1131	ABC-type multidrug transport system, ATPase component (CcmA) (PDB:5DO7)			V	Defense mechanisms	K01990	ABC-2 type transport system ATP-binding protein					no	0
406	562	MNWKNVLYLMRVERKSGRLLRGIKPTKYKENSFLANWPYWLAIGVGLTIGILVGYLVNMISAETGFADIQNAVIGLFVSLPTIVLVYNLVLTLLQQIQRSGVKVQSETPYWLPITWQEHTLASIFASLLGFPIGTTLLIASAILAFSAFNGIYMFTVALATSVAIFAAAFMASVITEILRVFQVRFIGAVYKSSGRAAVWVRFAGSLGFFIIFYAIYFYVVSGGYQFVTVLTEIQSSVFYVPFVWLGIMLSNFFIIGGSLLVGLAYLGLSIAFIGILYAVAVLLNKRFGLYEPPAIKVQKSGIYAPKTGLLGRLGFSTVEAALIGKDFKAFTRRRELISIFIAPIVVVLIPLMQSFGGTSAGVPSEVSLFYVGMIYLFPASLMVMTLGNLIIGEEGQSI…	407	GC_00001341		hypothetical protein		s__PALSA-986_sp003133625													no	14
407	145	MTKLTIKSPAFETNKKLPKKYTCDGDAVNPPLTIEDVPSQTESLALIFEDPDAVSGVFDHWIMWNIPASSSKIEENSAPGIEGLNSARKLGYYPPCPPSGSHRYIFKIYALDQTLNLPQKSKKAALQKAIQGHILAEGEIIGLYR	408	GC_00000994		hypothetical protein		s__BOG-990_sp003164295	COG1881	Uncharacterized conserved protein, phosphatidylethanolamine-binding protein (PEBP) family (PEBP) (PDB:1A44)			R	General function prediction only							no	0
408	376	MFLALIAAILVCLTIFISPNWFTTPQPNSEFYVGAEYAYGSDPAEVKALVDKVKGYTNLLVLGSSDLTFNESALTESCDYIADAGMHLIIMFTDITKYNYNTSVWTSNAQAKYGSLLLGIYRYDEPGGIQLDQPASKKYSIMVTEAANYTDAAEQYTNYMYYHVDYYHLYFDNISVLTADYGLFWYDYQASYDAIFAEFVWNQSRLTPIALCRGAAQTQGKDWGVIVTWKYDQAPYLESGDELYSDLRLAYEAGAKYVVVFSYPQLGDYGTLTEEHFDGLKRFWDSIQNDPQSFNQNRAEAVYVLPKDYGFGFRCSDDTIWGLFKADELSVKIWGDVNLLESRYGARFNVIYDDGLDYTKINQAYSQVFFWNQTLT	409	GC_00001092		hypothetical protein		s__FEN-992_sp003141855													no	1
409	190	MDFKGSQTEKNLLAAFAGESQARNRYTFFASAAKKEGYEQIAAIFEETAANEKEHAELFFKHLKGGMVEITAAYPAGVIATTAENLKAAAEGEKMEWGQIYPDFGNIAEKEGFTDVATTFRMVAKVEAYHERRYNKLVQNGTVFKKDTPVKWKCRNCGYVFEGQEVPDKCPTCAHPRAYFEVWTENY	410	GC_00000631		Rubrerythrin		s__BOG-991_sp003165195	COG1592	Rubrerythrin (YotD) (PDB:1B71)			C	Energy production and conversion							no	0
410	207	MTFMIDLLEMWKKPKMTALVILTAVLYEALIFPSHGLTIFGGHADFGRVGIGIPVAFSFLFGPAAAWGAAIGNIFRDLITGGLDWASIPGFIGNFLIGYLPYKLWSKITTEKPDLRSFKKLGLFIGLAVLSCVLCGVIIGAGLDWLGYAPFIPTAPLIGLSNSLWAIIVGVIVLALAYPHVSKHKFLHTDLLAEPQKNDKKQLQSPV	411	GC_00001332		QueT transporter		s__BIN-L-1_sp003096235							K16928	energy-coupling factor transport system substrate-specific component					no	5
411	508	MSKPKYNKNKIALTILCIAIFIIAVSDTVLNLALPTISGNLDATATQLLWIVDSYVLMVAALQIVFGLVGDRYGRKRMLQTGLLIFGIGSLAAAVSTSANLLIIFRIVTGLGAAIMMPSTLSIITDIFREPNERTKAIAAWASMFSIGAGVGPIIGGALLAQFEWSSIFYINIPIVIVGLLGSHFFLPESCDKNSPKPNILNSILFTAALVTLVYAIINAGEYGWLCTNVLATFVITAIILSAYILCERRTSNQLLPTYFFKSKSFTGAIIALTLSTFILMGSLYFLSQYFQSVQGYSALQTGLCMLPLSIFSLIFTMLSVRVDVKIGTKLTVTFGLITLGCGLLFFAFTAGISTSYLITLVAFLLQAIGMGLIVSPATSALMNSIPANRAGIGSAMND…	412	GC_00002547		Multidrug efflux pump LfrA		s__UBA6107_sp003524305	COG2814	Predicted arabinose efflux permease AraJ, MFS family (AraJ) (PDB:4LDS)			G	Carbohydrate transport and metabolism	K08167	MFS transporter, DHA2 family, multidrug resistance protein	M00714	Multidrug resistance, efflux pump QacA	M00714	Signature modules; Gene set; Drug resistance	no	14
412	155	MNHTLSKPELVADRILRLCFVLQQEIDRKIVVSSIKDCNAEITFQNLLIMKALEGSKGTHMNAIGELLNISKAQMTQSIDKLVILGMVSRQDSPKDRRKIDIYLTEEGKRVLEAVDKIIKRKIMEKISDLSNTELDRLLKSLEDNIDFFVKDPKK				Winged helix DNA-binding domain,MarR family,MarR family		s__RBG-13-51-18_sp001796525													no	0			yes	1			1	1
413	155	MHRCALGEAVQSRFYTGECMRRSLTVTPENDKKILLTKGRFLTGDAPLDIDYTTMVNIFIELGHKLMTAAWVDNKTPTVTIDKNEIVESFKKHAFSSELKEESVGDQVAEIIFRKLVEQAGLSEPNSNQPNQTPPPALPTQQPQPKTTTNEKYIT	414	GC_00001428		hypothetical protein		s__PALSA-989_sp003151735													no	0
414	188	MDDDKESKPQPEPEKADCEKLLEEEKKRSEDYLNRLRYMQADFENLKRRFDRETEQIKNHSNERLVTELLDVVDELELAVKVGKNHENPQKTLLEGVEMTLKKLKKVLEQQGVTEVVCVEGKVFDPTSANAVLTEERDDCEDCTILKIIRKGYSMKGRVIRPSIVKVSVKCKPKQETKNQSNQTEEKK	415	GC_00000798		hypothetical protein		s__PALSA-989_sp003151735	COG0576	Molecular chaperone GrpE (heat shock protein HSP-70) (GrpE) (PDB:1DKG)			O	Posttranslational modification, protein turnover, chaperones	K03687	molecular chaperone GrpE					no	0
415	637	MSTQKTSEKVLGIDLGTTNSAAAIFEGGHATVIPSAEGPTMAGKMFPSVVAFTKDGQLLVGEPAKRQATTNAEGTFFEIKRKMGSDVKVQAYGKEYTPQQISAFILQKIKKDAEIYLGGTVRKAVITVPAHFNDNQRQATKDAGEIAGLEVMRIINEPTAACLAYGIDKLEHEMKILVFSFGGGTHDVTLMDFGKGVFQVLSTSGDTQLGGTDVDKAVMAYILDEFKRQTGVDVSGDKMAMSRLKDAAEKAKIELSTLMSTDIDLPFLTADASGPKHLHMTLTRTKLESLAQPIVEKTRPTLLKALEDAKLTPQQVDKIILIGGMTRMPLVQRFVEQILGKSPERGIDPMESVAIGAAIQGGVVTGEVKDLLLLDVTPLSLGVETMGGVMTKVIDKNTT…	416	GC_00000120		Chaperone protein DnaK		s__BOG-990_sp003164295	COG0443	Molecular chaperone DnaK (HSP70) (DnaK) (PDB:3I33)			O	Posttranslational modification, protein turnover, chaperones	K04043	molecular chaperone DnaK					no	0
416	139	MQLPTFLIETLKSGKITVSERNVPQMEINVDNKKIDVNVTDKELIKDVMSSARKSATHGGVLKTIKKGIDTLKAADEARPLVKSIVEDFCKEGITITVSYKGARAITVGSEADSKLTRLVTGTKGIQIDSPIKLAEMTT	417	GC_00001762		hypothetical protein		s__PALSA-986_sp003133625													no	0
417	82	MSERSTTSEAMKKGSKAMEHTAETIGDTIIQVIDKLAGKKSDLRLTFDNLSLNAQFLNATLNGSIILDVTMAKEIEDTTANM	418	GC_00000678		hypothetical protein		s__PALSA-986_sp003133625													no	0
418	161	MENPLQREMEKEQQELERNATIYDILKLEHNDIKKLFKQMIENESFQEETFSDIKKALTLHMDGEEKILYPLLKKSDDTRLITIESYEEHDLAKKVINDIDNASASDGETKFARAKVLSEVVNQHVKEEEDELFKKAKKVFTKEEEQRMAKQFMDEKMAKM	419	GC_00002045		Hemerythrin HHE cation binding domain	DNA nickase	s__BOG-1155_sp003165115	COG1873	Sporulation protein YlmC, YlmC/YmxH family, contains PRC-barrel domain (YlmC) (PDB:1PM3)			R	General function prediction only							no	0
419	372	MAQKRDYYEVLGVQKNASKDQIKDSYRKLALQYHPDRNKDPGAEDKFKEISEAYAVLSDDQKRAQYDNLGHAGFDQRYTSEDIFRGADFDSIFRDMGFGDLFRTIFGGGGGFGGYEQSNRGQDIGYNLEITLEEAAKGAEKEIQIPRTERCDVCGGSGANPGTNVTVCPRCNGAGRVQNMHKSGFGMFVQVVACPQCRGKGKLIETPCSNCNGSGLVRKKRKIAVKIPMGIDDGSQLRLRGEGEMAANGGEPGDLYVIVHVLPNQLFVREGDDLYRVEMINFPQAALGAEISVPTLEGPTIIKIHPGTQPGETIRVRGKGMPRMRGYGKGDLLVRIGVAVPDKLTSQQRVIVEQLAKEFGSDVSTKKGKFRL	420	GC_00000271		Chaperone protein DnaJ		s__FEN-992_sp003141855	COG0484	DnaJ-class molecular chaperone with C-terminal Zn finger domain (DnaJ) (PDB:1BQ0)			O	Posttranslational modification, protein turnover, chaperones	K03686	molecular chaperone DnaJ					no	0
420	137	MPKSVKPMPMPINASTNAIATKITAAMMLIANAFSHPQSKKCFTNARIITNIIREEMIPSKKKPKIELITVPSTTIHIASVTFAFCPPTNILPEIQSDGASTTMLTTILTISPIKVESRLTIFFSKFIAGFWLKTLP				hypothetical protein		UNKNOWN													no	0			no tree	1			1
421	263	MVISLEEKNLLETLGLTTSQVRVYLALIDNGPSKVSQIAKDSGIHRAHLYQILRSLESNGLVEKNLSDGIFIPTPLKEALEMLIEQKHKEMATIEEKAKTIIGTPKNELKPENIPEISFITNKMQILRKAGSYSGSAKKTLYLMHSWNRFLQLWEYDSANFSNVMASGVIVKQIVDCPEDKLQLRNFLSKPMFSNPLFELRVIPKNNVNFSIIDEEKISISACTEKKLLGEAPMLFSNYKGLVNVLRNYFLVTWESAQKCTDV	422	GC_00008765		IclR helix-turn-helix domain,Transcriptional regulator,Sugar-specific transcriptional regulator TrmB		s__FEN-992_sp003141855	COG1378	Sugar-specific transcriptional regulator TrmB (YrhO) (PDB:5BPD)			K	Transcription	K23356	HTH-type transcriptional regulator, sugar sensing transcriptional regulator					no	0
422	293	MALFLTLLIKKTRKLPQQQLIEVNKSEMIVYPNKGAIHEDLFVYKKREPLCTDFLMRSGIIGKGDVVLDIGANIGYYVLTEAKLVGEAGKVYAVEPVASNFKLLQKNVQLNNLTNVASYQYAFGDKNSTSEIFVSNSSNLCAVNKDAVSGKIVGVQPVYMMTIDEFIKDKKPPKLIRMDVEGYEYEILKGMSNTLQSDTAILMELHAFPRYLSTKKLDEIYDILERNHYRAKFLVYENKIVGNKIIEFLNKKSGDKLPIVASNISLQELKNIIKANQKECLAAPNIYFEKEKK	423	GC_00001978		methyltransferase%2C FkbM family		s__BOG-990_sp003164295	COG2518	Protein-L-isoaspartate O-methyltransferase (Pcm) (PDB:3LBF) (PUBMED:24909784)			O	Posttranslational modification, protein turnover, chaperones							no	0
423	652	MSEASLPFNEKYSPSIAKVSSGDLRRQEWEKSIKNPQEFWTEKAKAIDWFKPFTKVLDDSNPPFYKWFPDGELNISYNALDRHVKSARKNKIAYIWEGEMGEVRTYTYYQLYREVNKLAKAMQSLGVKKGDRVAVFLPVIPELAITLLATARLGGVHAVVFSGFSAEALADRVNDSGAKILVTSDGSFRRGKPVAIKDTADRALPNMPGIEKVIVVKRTGQAVTMQDGRDIWYNEALANAGANAYVEPEVMKSSDPLFILYTSGTTGKPKGVQHGTGGYITWAYWTLKWAFNPTDEDIYWCVADIGWITGHTYNIYAPLSLGVTAFLFEGTPDYPAQDRWWDMIERHGITILYGTPTAVRMFMKFGEEWVIKHDLSTLRILGSVGEPINPEAWKWYYRV…	424	GC_00000360	AMP-ACS, AMP-forming acetyl-CoA synthase	Acetyl-coenzyme A synthetase		s__PALSA-986_sp003133625	COG0365	Acyl-coenzyme A synthetase/AMP-(fatty) acid ligase (Acs) (PDB:4B2O) (PUBMED:14638756)			I	Lipid transport and metabolism	K01895	acetyl-CoA synthetase [EC:6.2.1.1]	M00357|M00617	Methanogenesis, acetate => methane|Methanogen	M00357|M00617	Pathway modules; Energy metabolism; Methane metabolism|Signature modules; Module set; Metabolic capacity	no	0	GH1	DIAMOND
424	207	MSNYKLANPAPLGLLGFGLTTVLLNLHNAGLFPLNSMILAMGLAYGGLAQVIVGIMEYRKGNTFGTVAFLSYGLFWWSLVALILLPNMSFFGAVSPADNIAMAAYFLMWGIFTFAMFFGTLKTNRALQFVFMSLAILFFMLTTRELLGNPVWFNTITGIEGVICGLSAVYLGLAEVLNEANGKIILPIGPVKQKAITNPIAVQIDSR	425	GC_00000163		hypothetical protein		s__FEN-992_sp003141855	COG1584	Succinate-acetate transporter SatP (SatP) (PDB:5YS3) (PUBMED:23844911)			C	Energy production and conversion	K07034	uncharacterized protein					no	6
425	922	MEKQWHSKTIEQTLNELNVTPKGLTTQEAQERLKQYGPNELKKEKGKSPLKILASQFTDVLMIILLLAMALSVGVGIYTNSTDEIFDAMIILVIVIASAILGFTQEYRSEKAVEALKKMTAPTASVLRDGKEVRIPACEIVPGDVLLLYAGDKVPADGRLVEAFTMKDDEAPLTGESSPVNKTVETLPAETQLNDRQNMVYTGTVVCYGRGRAVVTSSGMNTEFGKIAQMVQAAPQEQTPLEKRLAGVGKWIGIFALVVALSVGFVGIVVEQRPILDMILWAISLAVAAVPEALPAIVTGALAIGMYRMAKSNAIVKRLPAVETLGSTSVICSDKTGTMTKGEMTVRSLYVNEQTVKVTGIGYAPEGEFQIDDKKTVPDENLKELLRISVLCNDSGLEQ…	426	GC_00000084		Calcium-transporting ATPase		s__FEN-992_sp003141855	COG0474	Magnesium-transporting ATPase (P-type) (MgtA) (PDB:1IWO)			P	Inorganic ion transport and metabolism	K01537	P-type Ca2+ transporter type 2C [EC:7.2.2.10]					no	10	CBM50	DIAMOND
426	233	MKYETTITEIVPRTHDTSSFRFPKPTEFNYKPGQFFFVTIKQNGKELNKHFSFSTSPTQTSYIEFTKKFTDHEYSVALKAAKVGDWARIDGPYGKFTFEGEYPKIGLLCGGIGITPFMSIIKNATDKNLNSKITLFYGCRTEEDIAFKGELEELEKINSNLKVHVVLNQASPEWKGATGFITVEMVQKELPDFKDTMFYACGPPPMVKAMEGLVEKLGLPKEQLKLELFTGYT	427	GC_00000906	NADH-cytochrome b5 reductase	NADH-cytochrome b5 reductase 2		s__PALSA-986_sp003133625	COG1018	Flavodoxin/ferredoxin--NADP reductase (Fpr) (PDB:3OZU)			C	Energy production and conversion	K00326	cytochrome-b5 reductase [EC:1.6.2.2]					no	0
427	372	MQIQKHLGKISHDAILAILIVVVAKILVFTVGLAANALAGSVSASTLFTMFNRWDAPHYLDIAQNWYVNTGDPANFIVFFPLYPILIRLITVNFDYINISALIVANVCSLIGFFYLYKLAKLEFNSKVAVKAVLFMSIFPMAYFLSAPYTEGLFFALVIASIYYARVSRWEIAGLLSMFAALSRLAGLLLLPVLLVEYFHQKGWKPRNVDYKIVWATLAAAGFLIYLAINLQVTGEAFKFMEIQKVHWFNTLDPITGLKLAWSWATTRAYPENFSIGIAPITFAVFGLVMFIAAVWKRFRPVYLVYMFLTWGLAVSTSWWISVPRYIMAMFPMFILLGALTRNKAVNVAIATAFLVGLVYFAATFALGWWAF	428	GC_00001327		Dolichyl-phosphate-mannose-protein mannosyltransferase		s__PALSA-986_sp003133625	COG5542	Mannosyltransferase related to Gpi18			G	Carbohydrate transport and metabolism							no	9	GT76(41-227)	HMMER
428	250	MNKLLIVIVTVVAVAVVAVAAFALNNPVQPASVEPTATPSPTLTASSTPTASNIPSPSINPTPTATPNNSAVITFTAPIRLLETSFSSASAKTTTYQVWAYSSWDPAPYVRYYEVSLDYGNNSKPSWVSGDYQLWGTSGYELGPFPWTENKIYILGPEGITHPSGQPYRGLYDNPETWLTVKEDGTKVYGPKMWDTSKHGVTICTVSATFPDDGSVSSAQMGQVASDMAKFLEEYTRSWTVTLKNVS	429	GC_00005716		hypothetical protein		UNKNOWN													no	1
429	185	MVDTYYIHLEFKNKNGDWSINLPFLCDKCGVCCTLDDFLNAGETHGSPEENPEAHAKFAALKEELGKIFEKGEEEYDWHVTHTKCPFQSGNVCSIYEIRPDGCRQFPNTPFGMLSEDCKALDRFKKQRIALKRGRLAKETSHFTTEPVKPSKFTEEQFQACLCKLRRAGATEDELAFFNALNKIG	430	GC_00000992		Putative zinc- or iron-chelating domain		s__FEN-992_sp003141855							K06940	uncharacterized protein					no	0
430	79	MMIPDILSRRLRFVFHSFGLSCLGGAIFLQILVFADILSKGYFMAIEQNTIILSFEVALTAFAAVYFLYIYQRLMRQVK	431	GC_00003340		hypothetical protein		s__20-14-0-80-47-9_sp002779555													no	2
431	97	MSGKTYFYKGVSKVKVVTESEGYWLVEALEDFVDCVDGERVSINAGERRLVSPDVLSSVFVSQSVKKPDFERLQGRKIQGFVEDSKDGKSSAGLSGR	432	GC_00001207		hypothetical protein		s__BOG-990_sp003164295													no	0
432	581	MPFRIALKKPSKPAGDYVTIDITELNELRQQIVEVACHTAGSAHVTAVGLIDTYPTHTENGKSVLEAVVVIKDFQPRLLSYFRTINGRNVFFFAVDQWVFERDIDRGFLGEAIASKLIFPYISLQGDCYLHGQELLLKKRLILESIANLSIGYPELVYHMQIKPQFFLYDVLLKRVRVFPLLAYEMTNMLEGSTLKDEEKALKSYNDALMQLAVDGLISRVNGYVTVSKEFALQSRNPKVWLTNLSKNAPRTLFTSFFGVFPQLLNIIAQDTQAFIRTQKINLHLLQTDINPNCYTIDPQKYVFVPTSEGLVSLADKVNISGFTKKMFINEKPESVTFEAIGGVLNDIYLIKAQVNGVERKVLVKRFKDWSGFKWFPLTLWSFGARAFAVSGKARLAKE…	433	GC_00000982		hypothetical protein		s__PALSA-986_sp003133625	COG3642	tRNA A-37 threonylcarbamoyl transferase component Bud32 (Bud32) (PDB:2VWB)	COG3642	tRNA modification	J	Translation, ribosomal structure and biogenesis							no	0
433	218	MNFETSKILGGIGALLLFLGILPYIGYFGIVEIIGLILVMVSLYGLADFYRERGIFTNALYGVLAAIVGAVIASVVTVVTVLASLTDFLYQIYPDWNGDWATIQGLTPNTANIDPSAIIPFITGLLLVFVVIWIFAIIAAFFVRRSLKELAVRSGTGLFATAGLLLLIGAVLIIIFGLGLLLIWIAALLLAIAFFTMKAPEPVPPPPTTTTSPPPTSV	434	GC_00001525		Protein of unknown function (DUF996)		s__FEN-992_sp003141855	COG2245	Uncharacterized membrane protein, contains DUF996 domain			S	Function unknown							no	4
434	155	MGVKKKIVFAVAFLIIAVSLVVLLVLPSLGVQKETSLYTYPLTVKDKTYNVTLKTDWNAQREPTVSLINSISGTRYAVKLHFLEGTQKTLTYNLTIPTDLLWGNISLVWKYYQQNPDRYILTNNGTHNSLQMTFEYIPNLSGVGYFEIVGTEGAW	435	GC_00002532		hypothetical protein		s__PALSA-989_sp003151735													no	1
436	210	MLVLVLSVGLVSALEQHEASVTKFMAGDTKERGEETSIRILFTSNADINLSVYYVGVHFDWLETDELIGINYANNPKIVQPNKDLVVDIINYTVPTSANLGTHSYYVGVDGYDQNGDPFSWTSEEAAITVINPTSTSQPSAIPTPTATNPQTLDTAFIIYGALIAVAAVVVILVAVLKKRGTNNASKQSVNPSESPKPEEKPDKGQDFSI	436	GC_00005060		hypothetical protein		UNKNOWN													yes	1
437	236	MIGSCEVLTPLGGTGVPTVWMENNKKWLGSYKWLTSTAKGVGNARNELLKKAGAPLVLWLDSDIELDFDPVPVLLDVMQKFNVSGVCAGQLTVGNKWFLQVAAEMDKLEIERHGGVKIVEARAFQCALYKLEDLLKVGGFDAAFDVAGEDNDVIRRMIAQGMLVLHCNRLIVKHHVNPETYWRKFKGYHKGFSQLVATMKDEYQPETQGSALDFSMIRRMPLKYPLYKLKEKLALM	437	GC_00003078		Glycosyl transferase family 2,Glycosyl transferase family 21		s__Gp22-AA3_sp003223145													no	0
438	338	MKTVITPKILTFFVTNRCNARCSHCFNWKTKPTDELTLEEIKKIDFSFFDSVSITGGEPTLRADLAEVCSHVAKNKIYLNTNGLMPERIQAVIQKLGAAMVSVTVSLDGTREVHDQVRGVDCFDLAVKTIKLCKQSGAEVTILTTITRYNMDNIPALMGYLEAEGLFCKKGDVVFNIARGLEHAFNVDPSIGFYHNPRDDKTVLNFEELKTAFAQVKPYMANQNRVVWEYSIKMLSQHKKLLACYAGNLEMVLHANGDVSACEYTKPFANIRNYGFDLLKLWNSLEAETVRGKLQQCYCIHPCNLNTAIPRTLTGILKLAPDIAKNKTKQLKNNFAKN	438	GC_00003297	Radical SAM superfamily maturase	4Fe-4S single cluster domain,4Fe-4S single cluster domain,Radical SAM superfamily,Iron-sulfur cluster-binding domain		s__GCA-2688355_sp002688355	COG0535	Radical SAM superfamily maturase, SkfB/NifB/PqqE family (SkfB) (PDB:6Q2P) (PUBMED:23282011)			D|H	Cell cycle control, cell division, chromosome partitioning|Coenzyme transport and metabolism							no	0
439	129	MLDTRFLREYFYATDEEAKRKTSQKLKSLLSKGEGILPTIVITEITQITCEIRGKDMAKSRYQALIQSGLQIENLTPTIAEQAGLLKCLYKNVPIGDCIIAATANENHAKILSDDPHFDLIKETKRVWL	439	GC_00001972		PIN domain		s__PALSA-986_sp003133625													no	0
440	75	MEDVVKVTRRGQTTIPAKLRVQYDIEEGDKLVVEATEAGILFKKVPRLEDLAGADADYATPQQVNKMIDKLREEY	440	GC_00001867		transcriptional regulator%2C AbrB family		s__PALSA-986_sp003133625							K19156	antitoxin PrlF					no	0
441	206	MGSMSSYKELKKPLLTKKDEEYEMLIEVAEDYIKQKTDKALEKSGTAVEVVIRERLVCRGFNVSLNPSVKLEGSELKNSMFILDSISNPSQKEYTPNEVKMVIQVINSADADSLSKIKAQFDELKKIGKYLQFAVVVLSEKVGYTHEITTEKLGDKAYRSFTLVSRKVHPKTGGLYNENAVNDMLKKKELKKTGEWDAFIAAIKAA	441	GC_00002261		hypothetical protein		s__PALSA-989_sp003151735													no	0
442	411	MVWEVSASIILPIYILAAVAGIALILKLSKNKTRKISTLRFYVQIFAVIAIFMGLILGPFDQPLWAPLGVSPRDRLLGADLLGNQMPDGIPAPFLACYYPNGRTVTCAIWQLQAYIFPFWNYPRGYEVVYSTTGLEKIGIVIGSLVVAALVFGRAFCGWICPFGLFQDVLTRLRKATKRRHLSFSDSTSKKLGQSRYIIIAVFLILSVIFGSYYIFGTELIPGTRAGGPGGTEAGIVSSINEPFCLVCPMRPLCSLIEAGIGSMNYSYISQITYGPFWIIGGYISSINLIIMSIVIILSLAYRRFWCRICPLGALTGLFSTFTPFKQIALTKLEKDEHKCTKCGVCKRVCPTQATDMYTKKGGDVTESKCMLCARCVELCPYDDALKIKFAGKTLAASR…	442	GC_00000283		4Fe-4S binding domain,4Fe-4S dicluster domain,4Fe-4S binding domain,4Fe-4S dicluster domain,4Fe-4S dicluster domain		s__FEN-992_sp003141855	COG0348	Polyferredoxin NapH (NapH) (PUBMED:27322068)			C	Energy production and conversion	K02574	ferredoxin-type protein NapH					no	5
443	221	MTTFNKTYTLTLTALLIALTLLSLLYTVQAQNITKFTPQDTFENPEHNGTIRFAVNGTYTAATLESGTWTFNGLTLNGSRILGTLEFSAKNCDVTIYSYYSTSYNSRRLGYLRYYVEGVGEQVVNLGFNTSKPSNPSEWTVIAPGNVFLAEGENWRLLPDDTLVLWGVTGNLTVARYNYGYPEDNRPFYQQHSIIILTAIAVAVTVTVATVIKLKTKARQP	443	GC_00003609		hypothetical protein		s__PALSA-986_sp003133625													yes	2
444	249	MSGVKLNNRLLALGLIACIALLAFVGTVQAQTITPGVSPGMVFDYHVSSYWTTTDAYASIPQDLVQVNQTSHVEVRIGDVNTTTVITASPYYFVNGTAVMDRGYVNLYTGEGLGFVAIIGANLNVGDRIHPDGEDTLTVLDTATRNYESGGRETNHVRIVDNNATAGYVATRDLYFDKATGILVEQVDRTETTADPISVSQITWKLDSTANIEGWVVPEFPVLATVPLFLLAATFAAIAYKKKLVKTPI	444	GC_00002974		hypothetical protein		s__ELB16-189_sp003541895													yes	2
445	287	MVFLLVETKVYATDDSAKNCLTFPVNEVLSVRLYRDNKPNCLETSLLQKGLVLVYKGKELIEEGMGFGVPVVKFQDKTLFSSNAQIIWGKDSSVFEKHFLIDTISTKQFCNAHVNDNFYEVIHKMFEKGYLGHQTLQPVNNKIMELRSLLKIKTHFKQVKPRGTVKIKYAVKDVAIEISADFSGLNRDGALEFLLLNEQGASSFGCYKDTDGLRLADSRIGAWDLVSAKKAVLTNRSGNLGFSLEPKVSTMLFRGWEKTRNRFSWAGLSYSLPPSRNSFYYYIELNC	445	GC_00004341		hypothetical protein		s__BOG-990_sp003164295													no	0
446	395	MNFFEKNYHFWRLTVPFRLLASAALILVAKLVGSLIVYHILNVPSTGSFWVGNLIVNGIQNQVLQQVDSPWCSLYLGWDSAWYLSILTYGYTFSAQSLAFFPGFPLVSSFLDLGIQNAAASLAFCSLFFGVLYVPVYQLVAELYLSKPVAFLSTLLFALFPFVFLFTTVAYSESILLFFVLLSWLLFKKGKTAYASLSAAVAAISRAVGIVIIIPMAIEILTGKSLHKKRDLALCFLPAAAFLAWLVYGQIVANDWLAFIHTTDWKDMYSFREFIFQVLPQNGLQGFTDLSSHNPFLPLAACAYIIVPSFLIAELRKTSKSLTAYSLVYFLGVLTFGAMMSLPRFMSILFPLWIALMSRFVVNKPSVILLCGVFVVFFVWSVYLWMKFLSGVFVG	446	GC_00004982		hypothetical protein		s__RBG-13-38-9_sp001775955													no	10	GT76(65-252)	HMMER
447	371	MKSYLKIALAMFTVVVISGASLAYAQGTVGINTASPTTSNLNSVSIVSNTTGTPTLVNSNAWAVGDGGTIIMWNGTRWVTMTSPTTTNLNSIVMITDNSGLAVGGNSTNGVILRYNGNWSVMTTSSPINQTLYGVTAAASGSPAFAVGANGTILMWNGNQWTQQTSPTTSTLRSVSMVHNSNNAWAVGDNGAIVQYNGSNWSNATSPTTSQLNSVVMVNSTSGWAVGGSSNTGIIINMNGTTWSNFTKFNFGGTANATTRLNATLNSLTIDTPNSAWAAGASGMVLYWTGSEWAGQLNVLSVGNIRSIAMVHGAASGTSQAWGVGDGGKIIAWTGTSWIPEIPIIAIPVLLAAIALAAFAGKAKLSKKLQI	447	GC_00004326		hypothetical protein		s__FEN-992_sp003141855													yes	2
448	200	MSHIKHENVDSQQIELGYALMSEEHTPDKLVKYAQLAEQTGFTFATISDHYHPWLDIQGQSPFVWATLGAVSQVTKSLRLGTAVTCPTMRTHPAIIAQAAATTAALMPGRFFLGVGTGENLNEHIIGLAWPPHEIRSAMLEEAVEIIRELWKGKNTSYYGDFYIVENARIYTLPEKPIPIIVAAEGPNMASTAGQIGDGL	448	GC_00003096	Mer/Fgd	F420-dependent glucose-6-phosphate dehydrogenase		s__ZC4RG36_sp003242205	COG2141	Flavin-dependent oxidoreductase, luciferase family (includes alkanesulfonate monooxygenase SsuD and methylene tetrahydromethanopterin reductase) (SsuD) (PDB:1BRL)	COG2141	Pyrimidine degradation	H|R	Coenzyme transport and metabolism|General function prediction only	K15510	coenzyme F420-dependent glucose-6-phosphate dehydrogenase [EC:1.1.98.2]					no	0
449	179	MKKRIFILTGAPGTGKTTVLQKVTDALKGKGFSVGGMVSREARKSGVRVGFEILDLTSGRQGWLSHINQNAGPQVGKYRVNLQDLDSIGVQAIIEATEKCQIIVIDEIGPMELYSEKFKKAVALAFESGKLVLAIVHSKATDPLVTMAKQREDAETFTVTCVNRESLPDEIIKNVLMVL	449	GC_00001323		Nucleoside-triphosphatase THEP1		s__BOG-991_sp003165195	COG1618	Nucleoside-triphosphatase THEP1 (THEP1) (PDB:1YE8)			F	Nucleotide transport and metabolism	K06928	nucleoside-triphosphatase [EC:3.6.1.15]					no	0
450	404	MAEDYTADFPSETVKEGKVEILVPQLSAYGVVPSDYAPSRAPVFYNPIMEFNRDLSVLAFKTYQHMAGHEISICEPLTSQGIRGIRYAAEIEGVNRIVLSDINHHAYELAQHNIKHNQLQDKITLKHKDANCVLSCNASPKKRFDIIDIDPFGTPVPYLDSAFRALKNKGLIAATATDLAPLCGVHAKACIRKYGGKPMRTEYCHELAVRLLAGCMAQMAAKHDIGIKILFSHSSAHYIRVYVQIGYGCQKADEALKNTGYILHCFNCLHRETTQHLFGCPTCPECGTKMDYSGPLWIGGINDEAYIDQVLKENQAVQFKNSGKISKLLNSIKTEATAPISYFVLDRVSKKMNLPPTSTKAFLTELRNNGFKAVQTHFNPRGIKTDAPALVMQKTLKTV…	450	GC_00000520		tRNA (guanine(26)-N(2))-dimethyltransferase		s__PALSA-989_sp003151735	COG1867	tRNA G26 N,N-dimethylase Trm1 (TRM1) (PDB:2DUL)	COG1867	tRNA modification	J	Translation, ribosomal structure and biogenesis	K00555	tRNA (guanine26-N2/guanine27-N2)-dimethyltransferase [EC:2.1.1.215 2.1.1.216]					no	0
451	268	MNDEIAVIGAGMMGGAIIKSLVKGGYKGQITAVDIQVEKLKELEKLGVKTGSNNQQAAEDSDIVFIIVKPGDVEKVLKETSKQTKNKILISVAATVPLAFLRKHAPDAKIVRIMPNLGAMVQASYTAYCCESNVTAEDKAKVQTLLKMMGECDEVDEKYMDAITAVSGSGPGYMSIILEALTYAGLKVGLPRNIALKAAAQTVLGTAKLVIDLGEEPAKIKDMTTTPGGTTIEAIYQIEQSHIRPAMIRAVEEATKKSAQIREKLNLT	451	GC_00000609		Pyrroline-5-carboxylate reductase		s__PALSA-989_sp003151735	COG0345	Pyrroline-5-carboxylate reductase (ProC) (PDB:3GT0) (PUBMED:22125496;26507882)	COG0345	Proline biosynthesis	E	Amino acid transport and metabolism	K00286	pyrroline-5-carboxylate reductase [EC:1.5.1.2]	M00015	Proline biosynthesis, glutamate => proline	M00015	Pathway modules; Amino acid metabolism; Arginine and proline metabolism	no	0
452	218	MFKAVIFDWDGTLADTSSTIVASFQKTLKEVNIQVPDSYIERRMGIGASETFREILREAGKPVDEALVKRLVESKSRQQVNLKDQVQLFPGALELLEALWGKTKIGLASMNSCTVIGALVKAKGLEKYFQTITTAEDVTHSKPHPEIFQKNAQQLNVPPPNCVVVEDSLFGVKAAKAAGMSCVAVTTGAYSRIELEVENPDLIVATLNNKQVLDFILS	452	GC_00000547		Bifunctional riboflavin kinase/FMN phosphatase		s__BOG-990_sp003164295	COG0637	Beta-phosphoglucomutase, HAD superfamily (YcjU) (PDB:3E58) (PUBMED:29684280)			G	Carbohydrate transport and metabolism	K01838	beta-phosphoglucomutase [EC:5.4.2.6]					no	0
453	94	MKGFLGNGNYKEPLFQVLLLDNDETLDVQVQEAQTVNYSAVKEHLKNGGSVFITTKKQQKLSPPKTGKAQQNYTATRRNYGALLQKTFEKQNFV	453	GC_00003954		hypothetical protein		s__PALSA-986_sp003133625													no	0
454	787	MYFLKVLMVSKQFNGKISLDVRDSVADWAPYEAPKAPENAPNVLYIVWDDVGFGAFDINGGLIETPNMKRIADKGLIYTQFHTTALCSPTRACILTGRNATSNGMACIVEASLGFPGICSRIPQENALISEVLIEKGWNTYAVGKWHLAPAEEESLASTRRLWPLGRGFERFYGFLGGEADQYYPDLIYDNHHVEPPYKPSEGYHLCKDLADKAIEFVRDSKVVAPDKPWLLYYAPGCAHAPHHVPKEWADKYKGKFDMGYEKCREIIQKRMGLMPSNVQLPPLNPYADAKSVDGKPWSPLDVVRPWDSLSEDEKSLFKRMAEVYAGYVSYNDYQIGRLLDYLEESGQLDNTLIIVISDNGASGEGGPNGSVNENKLFNGVADSIEENKKYIDVLGSEK…	454	GC_00003266		Type I phosphodiesterase / nucleotide pyrophosphatase,Sulfatase		s__UBA11361_sp001919995	COG3119	Arylsulfatase A or related enzyme, AlkP superfamily (AslA) (PDB:1E1Z)			P	Inorganic ion transport and metabolism							no	0
455	348	MLKNIFSRKPLEITCYFSVIGFFLLLVTVILCPNISVAEQPIDNSSNLVMQNQNQVEYESDTVYMGVWLLNIYSFQYQTGDYTLDFYLYFFWVDPNITTIEWQLVNGYPITPTSVTLIDRNLNGEVKHEIYRVTARCNTSPDASDYPFDSVKLKLLFDFLTRRQYDNVAWQTGIDPGFKNAGWTTTGFDLTVSQYDYPLNVEVPRAELLITQQRQRPLSSFQAFIPPLIFGIVSTFSFLFSLKEMGAVGLRIGLNTSMLVTTLLFGFTAGAGVPPASTMTIYSLFLLSVLIFMVINLNVTIVGIVAWVRFKSERLVQRINRWGFVLAFSLPIILFILLYFVRAFN	455	GC_00001936		hypothetical protein		s__AD8-1_sp001273385													yes	5
456	501	MEKNAKKSAGILGSIVFPLALAQFICSYAASNMNVAISDIARDLNTDVQGVQLAITFFTLTMAALMIPGSKLTDISGRKKIFRIGLIVYAVGGLIAALAPFLGVLIFGYSLLEGLGSALLIPPVYILVTVSYTGVARARNFGIISAAAGIGSAAGPLIGGVITTSTSWRVSFLVQVFVVLAILILSRKLVESKIEGPKHHFDVVSSVLSALGLVIIIVGLQTTSAYGWFVATQNFAINNFVLLPQGGISPFLVFLAIGIFFNILFYLSIRHRERVGKEPLLQTHILHNKTSNLGLVTQIVQWLILQGTFFVISVFLQTVRGYTAIETGLILTSATIGVLFTSSIAGRLAKKRSQRLNVRSGFVITIIGIVLLLVLSGATKDIVFFLPGLFLIGAGVGIM…	456	GC_00003209		Uncharacterized MFS-type transporter SACE_5813		s__Methanoculleus_bourgensis	COG2814	Predicted arabinose efflux permease AraJ, MFS family (AraJ) (PDB:4LDS)			G	Carbohydrate transport and metabolism							no	14
457	696	MELPSIVLTQNNLSNFDDSIHKEWLITNGLGSYASSTVLGINTRKYHALLVAALRPPGERTICLSKLDEDVEVNDSNYRLGANDFRNGVYPQGYLFLKEFAVSPYPTYNYVANAVELKKTVFLPFEQNAVIALYSVTNQADSDCRVKIYPLISYRHFHYVINQQSTPEFTQQNTDKEVELTFSNPSATVISQAINGKFNANSQWIHGIYYREEENRGESSLDEGYQPGTFEFSIPKHSKKEFAILTAVNVDPYETKETLNRFGSTVDDIKDLLCQDAKRRFNFLTSFYNNTKIAPSDELNWILQAANDFIAKGLSEQQKFIIAGFHWFGSWGRDTFVSLPGLMLVTGRFTEARNVISDYAKYCRDGLIPNLIDDKTGEPMYNTVDGTLWFINSILQYIK…	457	GC_00000122	GH133	putative glycogen debranching enzyme%2C archaeal type		s__AD8-1_sp001273385	COG3408	Glycogen debranching enzyme (alpha-1,6-glucosidase) (GDB1) (PDB:5D06)			G	Carbohydrate transport and metabolism							no	0	GH133(315-670)	HMMER & DIAMOND
458	897	MISEKDRLIESQRHHVHWRKWGPYLSERQWGTVREDYSNDGAAWDYFSHDQSRSRAYHWGEDGIAGICDDKQYICFSVALWNGKDPILKERLFGLTNSEGNHGEDVKEYYFYLDSTPTHSYMKYLYKYPQNPYPYTDLANTNRSRSRYQFEYELMDTGIFNQDQYFDVYVEYAKKAPEDLFIKITAFNRSNQDAPLTILPTLWFRNIWYGSKIPVERPIIKELKLIEKVKAVEAEQQFLGKRYLYCEGPVPLLFTENENNNRRLFGTSNLTPYVKDGINDYIVYGDENAVNPAQVGTKTSVNYMFTVHAKQSVTVKLRLTTVEPSDVDPENMFGNSFDELFDVRRKEADEFYDAISPKTLSDDEKNVLRQALSGMLWTKQYYDYDIAKWLNEHQVDFYT…	458	GC_00002306	GH0	hypothetical protein		s__Methanoculleus_sp002501655	COG3408	Glycogen debranching enzyme (alpha-1,6-glucosidase) (GDB1) (PDB:5D06)			G	Carbohydrate transport and metabolism							no	0	GH0	eCAMI & DIAMOND
459	330	MQNNGEVKFAVIHVTTRCNAKCVDRCNIWASPPVDMSLKDVLFVIDVLAKNNFSIAYFTGGETGLYPYLIEAIMHAKEKGLATSITTNGTIPRETVMQLSKSLDALSVSVDHYDNRLWDEAKHVPGISQTALKTIQLAKACGLRTYGVTFLNPNWAADDVSKMVHYVNDKLGVPFSFSYPYISSNEGTFKVGGNLKKTSNDFYINLRRNVAKILELKLAGSQVANTTGYLRDVLRAHDNLPMKYPCKAGRVILTVDCNLNVFPCYKKGKIVNLRENQEINFQATDNSMCDNKFCMINCFKEASEASRETVFSWVKEEFFSNPEFFLAFLR	459	GC_00001628	Radical SAM superfamily maturase	Radical SAM superfamily		s__B24-2_sp002490245	COG0535	Radical SAM superfamily maturase, SkfB/NifB/PqqE family (SkfB) (PDB:6Q2P) (PUBMED:23282011)			D|H	Cell cycle control, cell division, chromosome partitioning|Coenzyme transport and metabolism							no	0
460	106	MVSANELSGKKVVSLKGDEIGEIRDVDFDISKWQVTHLVMKLSSKAAVSLGYKKTIGSYNVCMPIEVISSVGDVVTINKTLLELAEGADITECASKHIRRGIKVTL	460	GC_00001091		PRC-barrel domain		s__BOG-991_sp003165195													no	0
461	390	MRAFNVMAKPTGSRCNLKCDYCFFLKKRYLYPNSNFRMTDKIMETYIRQTIQSQNTSNITIAWQGGEPTLMGLDFFRHATEVIKENACLGTKVEQTLQTNGVLLDEDWCRFFHDNNFLVGISIDGPKFLHDVYRKDKVGDSVFDSVVFAVRLMQKYKVEFNVLCTVNAVNSWYPLEVYRFFRDELKAPYVQFIPIVERDNETGNQQGTRLAERSVNSVQYGKFLNTIFDEWIKRDVGSMFVQFFDGVLASYVQGYSSLCVLSPRCGENVALEHNGDVYSCDHFVEPNYYLGNITKEPLSNLVFGEKQRSFGNAKYMQLPLYCKKCRFLFTCYGECPKNRVLKTPTGEEGLNWLCQGLKAFFKHTEPCMQEMTYLLLNGRPASDIMKTLPG	461	GC_00002016		Anaerobic sulfatase-maturating enzyme		s__Methanocella_A_arvoryzae	COG0641	Sulfatase maturation enzyme AslB, radical SAM superfamily (AslB) (PDB:4K37)			O	Posttranslational modification, protein turnover, chaperones	K06871	uncharacterized protein					no	0
462	108	MKKISRTLANIGFVLALIGSIILILVGLGAMFGIFLLIFYPVYSLTAFFWGLAMLIIGILGAASARFVYNIGAALWIILLAIVASLLGAWFVAWLMIIGAILGLLSRL	462	GC_00001982		hypothetical protein		UNKNOWN													no	3
463	102	MVNILVTVKDLKGKDVYGKRGVKIGEVEDVEIDDNNWTVKALDVKMNDDIAKIYGEKAGFMKKEIVPLPANMLGPIGDNVTLKEEITDFDSLRGQMRTERNW	463	GC_00001885		PRC-barrel domain		UNKNOWN													no	0
464	353	MGKGPLFIVPFRCTFGCDSNCVHCTSGGKQAVPDEVNTAEAKHIVDKVAEFGATFFGLTGGEPFLRKDLYEIIDYAKHKGLSVSIITDAHKMDETAFKALVDNQVRVSISIDGAEKTNDAIRSKDSYKTAVNAIEKFSKAKLLDCLVYTFAKTDTGVTNVNMQDIVHVIELAKKNDARWVVFHGFIPFSKESVKADPSPQQYEWACNTLYDLMQKYQGKPEINVYIPFMARVAKQRGMPNFDDWYNNFFLGRCWFGKFMSIAENGEAIPCSYNDVYRAGNVKDTPLEQIWRDMENSEFFAKARDKNNLKGKCGVCEYKQLCGGCRTTALFYTGDIHGSDPRCSYVPAVLRKQK	464	GC_00000578	Radical SAM superfamily maturase	Putative mycofactocin radical SAM maturase MftC		s__FEN-992_sp003141855	COG0535|COG1522	Radical SAM superfamily maturase, SkfB/NifB/PqqE family (SkfB) (PDB:6Q2P) (PUBMED:23282011)|DNA-binding transcriptional regulator, Lrp family (Lrp) (PDB:1I1G)			D|H|K	Cell cycle control, cell division, chromosome partitioning|Coenzyme transport and metabolism|Transcription							no	0
465	160	MNATNSDYTITQIGFERYGIGYDRYGNGYYVVGGQVDFRVQAQIGYYSSIKRESLDPWSSVHPNYTYFFVGESSEYSSIQTITIPPIQWEQNPLPTTPQQDDSTNQAKFQTSIPTQNQQAPENIPLFGLSLSECDIIVSLSVTAAVLLIIAVFVNKRRAS				hypothetical protein		UNKNOWN													no	1			no tree	1			1	1
466	327	MSQPTFKEASKIEILSLMDNTVDYTSSNRNPNVKSVWKWLREKHGEEYAKTHKPMPFAEHGFSMLIRVFTGEESRSILFDTGVSEDGIIVNAQRMSLDLNEVSLIALSHGHYDHFGGLQAAVKAINKPNLPIITHENMFKQRGTAAPQGVRTHPDFPTQEQLSPAQIINTKEPALVANQTILVTGEIPRKTSFERGYGLNRILKDGDWQSDRWVLDDRALVMNLKGRGLVVVSGCAHAGIINTVRYAQEVTGVKPVYAVIGGFHLSGQDNENIIPQTLVELKQINPQLIVPCHCTGWRANYAIAKLFPKAYVHNSVGNLYQLEGFET	466	GC_00001063		7%2C8-dihydropterin-6-methyl-4-(beta-D-ribofuranosyl)-aminobenzene-5'-phosphate synthase		s__BOG-990_sp003164295	COG1237	Metal-dependent hydrolase, beta-lactamase superfamily II (PDB:2P4Z)			R	General function prediction only	K06897	7,8-dihydropterin-6-yl-methyl-4-(beta-D-ribofuranosyl)aminobenzene 5'-phosphate synthase [EC:2.5.1.105]					no	0
467	189	MDETDKKIISILQTDGRTTLQDIAKQIGLSSMGTKKRLDKLQKDDIIRISALINPKVLKLYPALVMLEMESAESMQNLLKRFKDCPRVVQIFKTTGGYNLIALVVAETPETLESISTEKCSLRCSKGIRRSEFYPVSDTFFSPFLQVREGLSHKEKKTAPCTVDCTPCNRFEDKKCVGCPTTVNYRGTL	467	GC_00000608		Lrp/AsnC ligand binding domain,Winged helix-turn-helix DNA-binding,AsnC-type helix-turn-helix domain		s__PALSA-986_sp003133625	COG1522	DNA-binding transcriptional regulator, Lrp family (Lrp) (PDB:1I1G)			K	Transcription							no	0
468	298	MANPNQTTTQCEAECETCTSQDQCSDQEKEQQKLNQQLKKIKYKIAVISGKGGVGKSTVTANLAMGFAMQGYKVGVLDADIHGPCIPKMLGLKGKTLNYSSCGVIAPVVGRSGVKVASIDFLLQSDEQPVIWRGPLKMRLIQQFLSYVAWGELDFLFVDLPPGTGDEPLTVTQLIPDMDGVLIVTMPSELSEAVVKKSVSFAKQVGVPVIGIIENMSGFVCPDCGKKIDIFQSGGGMRIAEAQTVPYLGNIPIDPSVCNDADQGLSVIEEKKESPTTKSLMEILQKIKIFLEKKEIKQ	468	GC_00000035		Iron-sulfur cluster carrier protein		s__FEN-992_sp003141855	COG0489	Fe-S cluster carrier ATPase, Mrp/ApbC/NBP35 family (Mrp) (PDB:2PH1) (PUBMED:18616280;19114487;31709520)			D	Cell cycle control, cell division, chromosome partitioning	K03593	ATP-binding protein involved in chromosome partitioning					no	0
469	123	MKIVVSSTTNNLEGQVDPRFGRCAYLLLVDLETMQFEAIPNAAAGAGGGAGIQAAQLLADKGAKVVITGNVGPNAFKALNAAGIEIITGADGTVKEAVEKFKLGKFSRTNAPTVGDHFGSGPR	469	GC_00000795		Dinitrogenase iron-molybdenum cofactor		s__NZ13-MG1_sp003056285	COG1433	Predicted Fe-Mo cluster-binding protein, NifX family (NifX) (PDB:1EO1)			O	Posttranslational modification, protein turnover, chaperones							no	0
470	124	MTEKIVVPTENQEGMNAQVAEHFGRTPYFTVVELDNGKVVKVDTVTNTSEHVGGVGTAFEQIIALNPKAIIVNGMGPRGIMNFNNAGVKVLRATAQVVNKVVEAYNAGQLEDLTEGCSEAHHHH	470	GC_00000108		Dinitrogenase iron-molybdenum cofactor		s__UBA11855_sp11852u	COG1433	Predicted Fe-Mo cluster-binding protein, NifX family (NifX) (PDB:1EO1)			O	Posttranslational modification, protein turnover, chaperones							no	0
471	278	MIITVASGKGGTGKTSVAVNLAFSIGNCQVLDCDVEEPNAHLLLHTKISKTEPVYALNVKIDKTLCRQCGACTKFCRFNALFCSYKGVLVFPELCHGCGGCIRVCPEKAISEEKYKVGTLNFAQTGDIELVYGELEVGKPMAGPVIKEVKKQAAIDKTVIVDSPPGASCSFVETVRNTDYCILVTEPTPFGLHDLKITVEVLKKIGIPFGVVVNRAGIGDRAVYDYCQKETIPILLEIPYERKIAELYSKGIPFSVEMPEWKTSFQNLFSQVRRLSSK	471	GC_00000715		Uncharacterized ATP-binding protein MJ0547		s__FEN-992_sp003141855	COG1149	MinD superfamily P-loop ATPase, contains an inserted ferredoxin domain			R	General function prediction only							no	0
472	289	MKELTVLSGKGGTGKTSLTACLAVLAEKAVVADCDVDAPDLHMLLHPEVFERQTFKGSKLAQIDASKCVKCGACKMQCRFDAVTEDFTVDSTACEGCGVCLLACKVDAVCLVERNSGSAYLSRTKFGFMSHAMLYPGEGNSGKLVTLVRQNAKILATKENLDLILVDGPPGIGCPVIASVSGVDAALVVVEPSLSGIHDLKRVLELLEHFKVKPFVCVNMCDINTEQIIGFCQENSIEVVGKIPFDPQFTKAMVNGKALIEYAPTSPASMEIRCIWERIKAAFSGC	472	GC_00000912		hypothetical protein		s__JdFR-07_sp002010975	COG1149	MinD superfamily P-loop ATPase, contains an inserted ferredoxin domain			R	General function prediction only							no	0
473	164	MVSAVVNEVTYRPIGVVHSPFKEPKNVPIQAAASGTSGTVEVYPQYLEGLKDLDGFSHIILLYHFHKVKTVSLLVKPFLDDKLHGVFATRAPARPNPLGLSIVQLKTLEGNLLHIQDVDILDGTPLLDIKPYVPKFDQRENCKIGWFNENLNKLAATRDDGRFC	473	GC_00001326		Probable S-adenosyl-L-methionine-binding protein PYRAB06630		s__Thermococcus_guaymasensis	COG1720	tRNA (Thr-GGU) A37 N6-methylase (TrmO) (PDB:1XQB) (PUBMED:22905870)	COG1720	tRNA modification	J	Translation, ribosomal structure and biogenesis	K22900	tRNA (adenine37-N6)-methyltransferase [EC:2.1.1.-]					no	0
474	131	MSLSLELIGEFKGKNTVYRVLPDGQIETSGQGLGKIMGIDAMILFTTTGLMADGLFMGEGTGVITTMAGETVTLQMNSIGWPSGNGGVSRGASTQVTASDVLMRLNKAICLHEYKTDMTDNWVGKIWEWKQ	474	GC_00001501		hypothetical protein		s__FEN-992_sp003141855													no	0
475	142	MKFLPKQVANAKLVKIEIDNGRGHKVIADLPPAKGGTDLGPTALELALMALAGCGATIYAEICKNSKIDPGTIEVNVEAEKSPESPVISNVIMKVNINSPVRKPLVEAAWRRTEAACPVVYIFKDNMPVTVETNITASQ	475	GC_00001205		OsmC-like protein		s__FEN-992_sp003141855	COG1765	Uncharacterized OsmC-related protein (YhfA) (PDB:1LQL)			R	General function prediction only	K07397	putative redox protein					no	0
476	95	MLFVALNTHPAAQCPLNTDQGKMMIKELFSESNVQKAGLKIQGAYVSCPKDSAADHKGFFIVEANSSADVTKFFGPMTVEVREVVPFSEVAKTLS	476	GC_00002443		hypothetical protein		s__Bog-22_sp003166335													no	0
477	75	MLKPVKYGLEIGSKMEEDMLVVTRQVNCNHAKERQYTQRRFDILNGYELTLTRCINCHKTLSIEVKKFGNSKPSS	477	GC_00003036		hypothetical protein		s__PALSA-986_sp003133625													no	0
478	140	MYSGIVLFCNKTTQQQCLSRKLYTCADEKTKPTSKILPGTVVFLYNTENKTLLGPFTALEEGGSALDAGAWAMDIDEHSFSENVQVTWEELHQIENAPDKLPFLNNPEKCSLTSLQTQRILELLREAKPYIKVKEEEKLT	478	GC_00001529		Development and cell death domain		s__FEN-992_sp003141855													no	0
479	242	MHFNPQKRNASILLCVTVFWVTIIFVPTLTGLDGFDGGYAVSFLSFFLAVTFGIATGFYYNQAIKLEEMLRGRSLLAHWTYTPQQWSRYSKKEYASEMQEKQGLFLVVTAFALFFGVLFWVLDPEAGIYVFAVMIGLIGLIGFTWRFTVWQNYRQNVSGTAEVYISKDAVYLNHRMYCWRAPLTRFESAKKRDVDLAVFRFSVFSGKTGNQICTVRVPVPEGLKYEAEQVIRQVNAWNS	479	GC_00001820		hypothetical protein		s__ELB16-189_sp003541895													no	4
480	243	MQIAVKGSGLFLFIVAVLSILALTVTPVIAGSNPSVPEFSAAFIDASYDVPTTYSTDPYTGETVTHQGYHVQNRTLEVTIKNQPFTAYEENGQIINFYLNIRIKGAHTKEWINIYSPDRGYLTQSNSEYTKVAYSLDDNEFPFWDNIPEGGTVDFQVEALVGSVHRSYNPNATEQLDMYPYVFTGKTSGWSNTHTVTVPKPAADPLPTTPELPTITLLPIIAAATLTAIILKKKQAQVKNSTR	480	GC_00001136		hypothetical protein		s__ELB16-189_sp003541895													yes	2
481	129	MPLFGRKEQKVPLNNDVAMKCMCGMCPVQAQSACTQPKLKKMMEMRASMGMKSSQMPAGAMSAMPSQTGEMKMPNPDQLPGIYCSIGKAACKDLDATKACICNTCQVYKDYSLFQGRPIEHFCFNGKAT	481	GC_00004566		Protein of unknown function (DUF2769)		s__PALSA-986_sp003133625													no	0
482	251	MKVGLFGFGRAGKAVATILLQSEEVDLCWVIRKTTNLQHRSVPEFLGIKDDNQGLIFTKDEFTPAELLEKHPVDVIIDFSSADAILAYGKDAAEKGICIVTAISAYPDETITYLQSLSKKTRVLWSPNITVGINFLMLAAKILKTIAPYTDIEVIEEHFKNKKEVSGTAIKISESLSLLHTDIKSVRAGGIVGRHEIIFGFPHQTVRLIHESIQREAFGNGALFAAKSLVDRKNGFYTMEDLLIPYFNLNS	482	GC_00001803		4-hydroxy-tetrahydrodipicolinate reductase		s__MFNH01_sp001781995	COG0289	4-hydroxy-tetrahydrodipicolinate reductase (DapB) (PDB:1ARZ) (PUBMED:29684280)	COG0289	Lysine biosynthesis	E	Amino acid transport and metabolism	K00215	4-hydroxy-tetrahydrodipicolinate reductase [EC:1.17.1.8]	M00016|M00525|M00526|M00527	Lysine biosynthesis, succinyl-DAP pathway, aspartate => lysine|Lysine biosynthesis, acetyl-DAP pathway, aspartate => lysine|Lysine biosynthesis, DAP dehydrogenase pathway, aspartate => lysine|Lysine biosynthesis, DAP aminotransferase pathway, aspartate => lysine	M00016|M00525|M00526|M00527	Pathway modules; Amino acid metabolism; Lysine metabolism|Pathway modules; Amino acid metabolism; Lysine metabolism|Pathway modules; Amino acid metabolism; Lysine metabolism|Pathway modules; Amino acid metabolism; Lysine metabolism	no	0
483	133	MDTILSVETLAGLLLAVLLGGLVGWEREKSSRPAGLRTHMLVCLGSFLFTLVSLSFSSDPARIAAGIVAGIGFIGAGTIWGQKDKIQGITTAASLWITAAIGLAIGVEDYPLAVVAAIIVFIILIVKRPLKNA	483	GC_00003124		hypothetical protein		s__Ferroglobus_placidus	COG1285	Magnesium uptake protein YhiD/SapB, involved in acid resistance (SapB) (PUBMED:19798051)			P	Inorganic ion transport and metabolism	K07507	putative Mg2+ transporter-C (MgtC) family protein					no	4
484	843	MSTLLAPGAVNAQTQLPSTATPTNVQSSGSILLPEGVTPQVTVKATAYLSFRPNPVGENQTFLVNVWLTPASHAARYFTDYEITIQKPSGATEVIKVDSYRADTTAWFEYIADEVGVWKLKFDFKGGYFPAGNYSTEFGAVMYGQATTFSFPQSTYYTPSSTDWQELVVQEAPVASWPGAPLPTDYWTRPISPENREWWWIAGHFPWRGPGGGAAWPENTNIYWANGDRYRFTPWVQAPNTAHVVWRRQGAIGGMIGPIQGDTKVEDWSSGGGNPSIIYEGRCYQTVTEADVENNSPSSRTYWMCYDLRTGEVYWKRPLYSGESAPTNILYYQGYSEVPGGESRFSKDVHLVSITGGRLVTYNPWNGAVNLNMSIAPLTSGTYYRNGYWLTVQDLGANA…	484	GC_00000010	PQQ-domain protein	PQQ enzyme repeat,PQQ-like domain		s__BIN-L-1_sp003096235													yes	1
485	602	MSSFSNLSVDKINEYNTKFVSRLDEGFELLEVVTDKHGKVTDFVFLEVNPAYEKQTGLKAEDLIGKHKKEVAPASEQRWYDYAIQAIDTGKRLSYQYYNPKVNRLFETQFIPISPNQIAVLFKDLTESKKAKDALIETKKSIIDKSPLAFSLFDKNGFLIQVNDAWGNLWQIPPDLVIGKYNVLQSKQVAAVGLLPVVERVFSGETIKSLEMEYDPSTEPETQGFGRKRWLSITAYPIKNEFGDLNVVTLIEDITDRKRTEETLKKSEQRYRELYESFDEAFIVIDWDFNVINWNKAAERVSTVPAKEAYGKKIYSVLPEMLNVDVTPYFESLKQKKPARFMMNVVSRQTMKSSVFEISTYPSELGITIIVQDKTELEESKRLSAIGATAGMVGHDIRN…	486	GC_00000003		PAS domain S-box protein		s__FEN-992_sp003141855	COG0642	Signal transduction histidine kinase (BaeS) (PDB:1JOY)			T	Signal transduction mechanisms							no	0
486	357	MEPKAFIAKKSFHQNLLDHIGQAVMMVDTDRHITFWNAASEKLFGWTKSHALGGDVIEVLAGANAIDDSAVIKKWLNAKEPVTAEYLAQRKDGSLVPVLVNCSPVFNGAGVYIGSAVSAIDITEQKIIERDMTMALEYLSVNIDKIEELNEKLRVVGSLTRHDVRNKLSSVTGYTYILKKRHYDLADLVEGLDKMSQAVNDSMKIFEIASTYEQVGLEELVNIDMAKVVDEAAAMFPDLPFKVVNECEGLFVRADSLLRQLIFNFIDNTRKYGKTTKTVRVHFRETSLGDLQLIYEDDGVGIPNECKEQLFRQGFSTGGGTGFGLFLSKKIVQVYGWSIKEEGETGKGTKLVMTIPK	487	GC_00001616		Sensor protein FixL		s__BOG-991_sp003165195	COG0784|COG2202|COG3290	CheY-like REC (receiver) domain, includes chemotaxis protein CheY and sporulation regulator Spo0F (CheY) (PDB:6QRJ)|PAS domain (PAS) (PDB:2MWG)|Sensor histidine kinase DipB regulating citrate/malate metabolism (CitA)			T|T|T	Signal transduction mechanisms|Signal transduction mechanisms|Signal transduction mechanisms							no	0
487	86	MILVYILILLSFLSLYFATLFFWANSMWRNQWDLAFGIISVAFSFFFVFILVIALSILILKYRAVKNLGSFQNLKRKPAKAIGPKL				hypothetical protein		UNKNOWN													no	2			no tree	1
488	84	MNRLPDSVPVATKVSFFEYQRREWEKVLEVSKNSSVEDNQSDSLQHWLSVNRYALEKLAEIDKQLEELKNSFNARSATIASKNG	489	GC_00003762		hypothetical protein		UNKNOWN													no	0
489	420	MALDEALRAIVTICILVFSAKVLGEIFSWRKIPAVLGELLAGVVLGPYALGSLIVLNGTPLIEINEIVKAFGEIGGILILFVAGLEMTFKDFRKIGLGCFVVGSAGVVIPFVMGYGVSAAFGFDTITCLVIAAALVATSISITALVLQELNKTRNEESKMMISAAVVDDVLGLSILGVIVSFITTSQVMNPLNIITVILTSLGLWLAFTVFAAIILPRIINFTSKGSEETLEAAATASCFGASALAAYLGLSPIVGSFAAGMAIASTEAVEKIRNFSRKISIIFSPVFFALAGAAFDIKAFFTLDWFFYAFFATLIVVAVVSKIVGCGLPAAFFLKCRVKGLRVGCGMISRGEVGLIVAGVAISAGAITQSTYAIILGMIMITTFIAPLLLRKSFENLQ…	490	GC_00001261		Na( )/H( )-K( ) antiporter GerN		s__FEN-992_sp003141855	COG0475	Kef-type K+ transport system, membrane component KefB (KefB) (PDB:4BWZ)			P	Inorganic ion transport and metabolism	K03455	monovalent cation:H+ antiporter-2, CPA2 family					no	12
490	400	MVGGSLGAFNSTHASSGDDGWVHVTSVPTNANASIGIIPTFGYIWAVALNEELYCYGGINQHEQSGYVWFGVNEKYNLKTGTWTKVTPPAQGSIAVVACQNKIYSIGAQTQVYDPSTDTWINKTAMPKTLLKTNANVVDNKIYVISGAEYASLAGVYSSEATYQYDPETDSWSTLASIPTPVEGYASAVLDGKIYIIGGAAMSQNYSNQVVNLVQVFNPKTNHWTTGKPLPTGVYAAGACATTGVNAAAKIYVVGGHTHYVSWVTSAILSPHGTTLNQIFDPATGEWSLGASLPQPRWQCTLINVNDTLIIVGGENGPADSSLFDNPEKIVLDIERYVPTGYQDILPSAVPQDTSGSLQPENTNYLYLTIAPAIILAITFTALLIFRSKRKTRFPSSFKR				Kelch motif,Kelch motif,Galactose oxidase%2C central domain,Galactose oxidase%2C central domain,Kelch motif,Kelch motif		s__BIN-L-1_sp003096235													no	1			no	1			1	1
491	191	MSLLKQRHRRDIQAAEKEKFKQRLECEVRESLEHKLVLRREAPLIGLTAFIIALWGSKLFTALSPGSSVVFQLWGYNIHFHHFNYGLIFLVIGLMLTFFEGPWILRVQHVFFGLGLGLIVDEYWLLLTFDEHASAYFGPESQFISQMIGLAITIIYAIIAVTVYFKSRRERRVWKQLYKAVKSGQIKFSET	492	GC_00006680		hypothetical protein		UNKNOWN													no	4
492	167	MRYENVIFPDSVGFHCKNCGVCCRDQPPDINFKEQARIESAGYINFMQDPSDPNNRNIKRKKDGSCFFFSKEKTCMINAVKPSICSLEPFIILDFDYITNKIFLGLNPTAILNCKGLCIEENVALVEIGKAAQTIVTDFLEMVAEKTGLSVTDKKVAFLTRKLLSAK	494	GC_00002446		Putative zinc- or iron-chelating domain		s__BOG-990_sp003164295							K06940	uncharacterized protein					no	0
493	549	MPANKALVKEIESSIVRDFTLSYAELKKLHSQMLDQITSTASRSPAYSKIEHITDLSQLSKLPMTSFDQIQELFDTLGTEKVLLKKPAIFWYTSGSTGKQKKVYYGEADEDIIAQGFMQLLYLSGVRVTDSAFVFTSTGGDTLFGLVLKKYDLPGLISTLANEIDVIKALRKASKLERIDVTVGVTWLYLVINKIAHHPEEFEKIVQKMVKDKVKIPGLPWLICKYLMRGINYQNLTKTLSETRLGFSHAEALAPYIPKIHKVYPKMELHDVFGATEQWVQAIQVSTEHNWLSFFLRYSIPELADPEEVLKAKQDPTYIPKTTPWYEWKKGMRGELILTRPGECLPLIRYPTGDMIEIMDPAYKFTVKLETTTLDITLPAIMSLGRSTDSVDYDSGEQN…	495	GC_00005423		hypothetical protein		s__Methanomethylicus_mesodigestum							K01912	phenylacetate-CoA ligase [EC:6.2.1.30]	M00878	Phenylacetate degradation, phenylaxetate => acetyl-CoA/succinyl-CoA	M00878	Pathway modules; Xenobiotics biodegradation; Aromatics degradation	no	0
494	199	MPIKSFKVRRITVQYDVLVFIIVSIGTLAIIFTSLFLPVEFFVDFLIGYIAGVLGILLGFGIQGLINRDKDDLLCKDYLKLIRTELEETKVKLSDSYSIDVLYTDVWDSAIFSGTIRLLSAEQVVELSKTYKAIKKYSFQAEIIKKRLERLDNLTLREKQAEPYMEEEKRLETRIEITKANNALAKRIGDILKQSWWKK				hypothetical protein		UNKNOWN													no	2			no tree	1
495	451	MSNVITEMDTVETFCCGKNWRTFYKPLSQKEIVFKFKPTDDEKTYWQADGFPKLKHLLTFLKRVNKGLDKFEIAFFRGEFEHPYYKETKNGLNFYSVNIDKYIEFSKEVNTVISELKIAQYSRKVWYEYSKKVPEKFMNGEPLESLIIELKNSHYALLEELIKGFDKMNVSQRTELKKVIEHSQVGTEIINEYRALKPDAPKIQLKTFIQVVEKLGEDEVSELLNAILKSKASRYLVKHISELPSKEQNKIVRKIPEMRIMMERHDKLKKSLSEFKRVVKEHKDSLTKDEMAIHKLLTKDYWLLGIEYFDKEIHSDITADGKRTGETYITKRKHADFVIKRMDGTSDTCTIIELEEVNDAIFNKDGTISREVYDGITQAVDYYIEHRSKNFKSKGMAVI…	497	GC_00008934		Domain of unknown function (DUF4263)		s__BOG-990_sp003164295													no	0
496	140	MNTNQKSLSRKAGYNQHTTPNIPFKITLFLNNFTGNVKVNWIDQILGHALINSRDAYSKPTDEQLKDAYKTAYNFLRVYSEFEESKKFNHLEESFVSISKQDEENLLVAEAKNFVEVKQPLARGYKYKMEFEGVKLFIKK				hypothetical protein		s__PALSA-989_sp003151735													no	0			no tree	1			1	1
497	179	MGTLFERTVSLDAEKTYSELKTQLFQQNSKLLIDDPSKHLVVEQGSLMGITPKGVKKRIDCYFHPQGENQTRVIVKSSLAPDWVKWNIGSYVFSAFLIVILSFFTYGFESGLATQRSSFSSELAEMFGLIDYSDSLFAINLLKLMVLVLIVLVLVCVLVDLIIYKKRYSPVEEALWVLP	499	GC_00010116		hypothetical protein		s__FEN-992_sp003141855													no	2
498	196	MKQTLSIFSGKQKDYNIRTLTLLWDFGPQSAWELANRMSQVRGSRISLHATLNKRLRLLEKKGYLRRIDKKWFFTFKGLLAVLLVLPEPRTWSVKWSELFEAKTKVMEELTAPIFAKYGFERKDTRTMLVRMGLLMNDFEAWVDLSNRVKSLMEKGIINLDLIRESTLLNVLIWEGMTAEEMANLTRPEPEEPKNV	501	GC_00004821		hypothetical protein		UNKNOWN													no	0
499	318	MTVWSVPQSDYMQKFGYLRVGDGKQKDDKCGQFMGHVGCLREDLHRLITLDGVNHVGKVFIRRVYHS CDRPECPVCFRRWAIKQADRVEQQFKPFYVKFGCPEHIIVSCPASDYSLPYEKLKVKALKAAKDRGFLGGFMIFHAERYHRANETYVGES AHWFYAPHFHFLGFLDGGYGSCRGCKKSKLECWNCSGFEGLTRRLNLTDGYIVKVKGARKTVFGTAYYQLNHATIVYGKVRSHVGSWVGV MAYTKHKLVAGERQKKHVCPICGHDLVPVKYVGLGDPLDVQWWVEEFEDDLCDSGGHVKWIEAPKVRGHYE	502	GC_00002138		hypothetical protein		s__PALSA-989_sp003151735													no	0
500	94	MNECSLSNPHCLGEKIFSMPRLDIIIHYDVFSPILELTYKCGNFKHRFLVKRFYYSKAVLPVNYADFLDFHFCEEIDLEDFCSPTNQRERGGDI	503	GC_00003247		hypothetical protein		UNKNOWN													no	0
501	117	MSVKDAKTLDASVEEFGSLLEGEKNFLPKNELVFIVLKRPKPVDSSFNGKPSKLYEVEVVDLKGDLATMSVTAGDYKKIRKAAERVLDVQKRYPNLPLIPYVKVSALPFQQSMNGQR	504	GC_00002518		hypothetical protein		UNKNOWN													no	0
502	327	MQKALTGIEKTLTFLKEKQTSEDTISRTKNALLKIATNTDIFNYHKVCQYINELKREEDIAKLNDIDPKTALSKGYKKKILYQYVNFCKANNIKFKPPKIDYESPIPLIPVTENLLRIFSCASDNYTSIFTILSETAIEPDELHKIPESQIDKNRGILNVVGNKRHSNGSYTLKLETQQMLRLYLDRPMRTKYFGKEYVKHQLPFPTAKAMRTAWVDAREKAYKKYKIEALLHIQLKSLRNYAGAVFYFTNGKCTLETQQFMRHKNAQQTASYLRDIKGFKLKFEKIGKIATTAEEAMELILQGFKEESVYNQGTPLEKHILTKVIV				hypothetical protein		s__BOG-990_sp003164295													no	0			no	1			1	1
503	308	MANEKIQAGDFALIYLDARRTYMLKVEAGQTFHTHKGYIKFDELIGKEFGEPIKSSLGVTFTTLKPQLTDYIMKSSRNTQIVYPKDAAAIVMFSGIGPGSRVVESGTGTASLTTALAHYVGPTGKVYTYELRGEFQKNAAKNLQRSKLIDRVEMKSADVTLGIEEHDVDAVILDLATPWLVIPHAYQALKPSGTLVSFSPTIDQVVKTTEALRENNFVFIETIELMMRAMQVERGKTRPQTLMTGHTGYITHARKILKPTNPEPTATETTQIPSLIQEAMPEVPVEEADFTAQENLGQDSEEIAEGSA	506	GC_00000386		tRNA (adenine(57)-N(1)/adenine(58)-N(1))-methyltransferase TrmI		s__FEN-992_sp003141855	COG2519	tRNA A58 N-methylase Trm61 (Gcd14) (PDB:1I9G)	COG2519	tRNA modification	J	Translation, ribosomal structure and biogenesis	K07442	tRNA (adenine57-N1/adenine58-N1)-methyltransferase catalytic subunit [EC:2.1.1.219 2.1.1.220]					no	0
504	553	MSTSVQGRERLAAGSGTKIVLTASSTEMSDFYNNPFIAFVGGFGKGPIPLSYVRKTLYPHKPKKIDGQASYAPYGLRKVESILLEGGFAREDIAVVYPEDLDLFIGPNTKVVGISSMDPTGMGYVSKTYSSIVGGGEPMNRIEFRKLVMHPAIKKYKPKIIVGGYGSWQLERQKVSESYGVDCVLMGGRPAPIVELFKKAVNDEPIPRIAKADESLDNWNYNKEMPLTQNVAIHGAVEISKGCGRNCQFCTPTMQHKIDVPLEKIMQEVALSTQQGSDHITLITEDLFLYGQKDPKFVPNREAVVNLCRTVADYPGVKSIQAAHMSLAPVYHDPVMIKELAEVLIEKSWYSFAGKPIITAETGVETGSPRLMKKYMAGKMLPFAPEQWPEVVENAFGIL…	507	GC_00000142	vitamin B12 dependent Radical SAM	Radical SAM superfamily	vitamin B12 dependent Radical SAM	s__PALSA-989_sp003151735	COG1032	Radical SAM superfamily enzyme YgiQ, UPF0313 family (YgiQ) (PDB:6FD2)			R	General function prediction only							no	0
505	374	MLLGGRKTPIFMTLGLATFIIYLWYFVGFDGLFTLLSRLNVYQYTLFFGLAIAALFLGIIFDSLIWHSLLYSLKVKVKARKIVLYNWIGNFVELILPGATVGGEVARIALAQKETKNDTGKSAASVIGSRLISTFVYSGGLVVGCIILLVSHQLPVYLITPIVLVMLGTAAMVGVVFFVALKDGAVNKVVALAMWVIKRVIKNPQKQQSLQEKLHNGLSSFSESFKTFKAHPKSLIKPAVFAVAAWLFNLTVYLMIFYSLNFTAISLLDLATVYCIITTVETVTAGFPVGAVEVTMVSMFSMYGVPLAVAGAVTTLSRLLTFWSQIIVGYPLTQWVGVKSLLKGQSLLKVPMIKPAVAVPKVAEFPVAVKPQHA	508	GC_00001562		TIGR00374 family protein		s__FEN-992_sp003141855							K07027	glycosyltransferase 2 family protein					no	8
506	81	MDTIGFLGFLPYVLGSFALDLTLLIILVIIGIIIIAAIKLFIVFLPAVIIAIIVYFLTGGDLFWTGVAFLVVAALSLIARL	509	GC_00001468		hypothetical protein		s__FEN-992_sp003141855													no	3
507	169	MRAPDVGDVHLKYQELEKDFTATLQETWALLDQFFKEYLPAFEIAQKLTLSVDLQGLAKDLEGIMAFSPEGANLLVPKNKLTDNEALSIWLCAQYLGNKLGLLKSESLSKEELQNKLGKTAKIVSTRLVELIKNEAAAKTSDKRFRITTFGVMVTQRAVIPRVKAKFNV	510	GC_00001948		hypothetical protein		s__PALSA-986_sp003133625													no	0
508	156	MKRIEARIKTSFGEVVIEGDKPQDIMDILESVPENFVEKLSDFVSNRLTPSGAQLKGIVEPTTEGPVIVTRENLTHYEAVGLVLYASDERKNTAAQVQKLLESSGIKSMVPARLNEMTKRGQVFKPDPNKPEFKLTIQGEKWVENEVLKKIRGKMS	511	GC_00000385		hypothetical protein		s__PALSA-989_sp003151735													no	0
509	632	MTIDYTKTGLKVGLEIHQQLNVGSKLFCSCPPELFKDEPEITFLRRLRPTQSELGQVDPAAFFEFQKGVKILYEANHKSACLVEMDEEPPHPLNLDALKVVLTASLMMNMQPVDEVHVMRKTVIDGSNTTGFQRTSMIALDGWIKVGEKIIPMQAAFLEEDAARKTGTEDEGKTIRYRVDRLGIPLIEVATAPVIYSPQEAQEVAFAIGRILRDTGKVMRGLGTIRQDLNVSILNGNLIEIKGVQELELIATVIDYEVQRQQNLLAIKEELAKRGLTPDMLKAEFVDVTDIFKNSKSKVIRKAVDKNHKVLAVKLPCFNGLTGKELMPNFRLGSELSDYAKFWGRVGGIFHTDEVLANYGITPEEVDALRGAVGAEEADAVVFVADTSENTRDALTAVV…	512	GC_00000131		Glutamyl-tRNA(Gln) amidotransferase subunit E		s__FEN-992_sp003141855	COG2511	Archaeal Glu-tRNAGln amidotransferase subunit E, contains GAD domain (GatE) (PDB:2D6F)			J	Translation, ribosomal structure and biogenesis	K03330	glutamyl-tRNA(Gln) amidotransferase subunit E [EC:6.3.5.7]					no	0
510	448	MSESGYKGMALSLLQAADCEVGDIIRITSKGKTYEGILIPRSELGEATNIIIKMKSGYNIGITATMDVKLEKVGVGTKPTFAAPQLPKQNPALPHVVIMSTGGTIASRVDYRTGAVRSAMSASDLYGVVPELSEIARVDTEIVFSIYSENLTPKNWTQLAEKVAERIKQGVDGIVIAHGTDTMAYTSAALSFALQNLPVPVILVGAQRSSDRPSSDAATNLIGAVKAAGEAPFAEVALAMHETISDAAIVVHRGVKVRKCHTSRRDTFKSINGFPIAKIQNLQVTMQNGEYQHRDATKQLIVKPNFCEKVALVKFYPGMDPAVIDFYVKQGFKGILLEGSGLGHVSKFCFDVIKNATAKGVVVALASQCIWGRVNMNVYDTGRDLQSFGVIPLDDMFPE…	513	GC_00000290		Glutamyl-tRNA(Gln) amidotransferase subunit D		s__FEN-992_sp003141855	COG0252	L-asparaginase/archaeal Glu-tRNAGln amidotransferase subunit D (AnsA) (PDB:1ZQ1)			J|E	Translation, ribosomal structure and biogenesis|Amino acid transport and metabolism	K09482	glutamyl-tRNA(Gln) amidotransferase subunit D [EC:6.3.5.7]					no	0
511	380	MAQKWIVGKRIQIAGSGTDKSDVSKLSYAHSLVRKIVTEFGGGFVVTIGEEPFIKTGELAKTFDWTILEMVNCHKKSRKWPSAQGAPVIAVGFENYEERIPTNRKALWNKLIADGKVELQIIPSEVTFGGIMRQTQSKFGDLLLTIGGSIGVYHLAQVYQASKKTIIPLNLSLNNSETSASEALSKHVIKDCKDFFEYQPVNEALTAYSRLSIKNENKEIEQFVDILTSFINHLPPPTAFYVRLLNKKLPEFNVVEGYFRNVVDPVITKLGYRRFEMETDYSDEPFMNIELFTKLHFSSLVIADLSGIRPNCFLEMGYALGLGKKVIMTAVEGTKLPWDTETIHCHFWSSDMTDEDRRNALRQFLEKNMNKEALVER				TIR- and PNP-associating SLOG family		s__Fen-330_sp003137035													no	0			yes	1
512	308	MGSSGGLFGGSGGGYSDSRTPYSRASSEVDKNSYEGKVNEALQDNLADYNNRDTDKINTHIQTIQSAINSEDIVPCSMAFGGSIKKHTFINGLSDVDMLAIINDPSLADKSPAEIREYFADRVRQRLPSTKVTTGNLAVTVEFSDGTKVQILPAQKTSTGVRIASEEGTSWSRVIHPEKFTDKLTNVNKNNSNGVVPTIKLYKAINSKMPKDAQLSGYHIESIAINAFRFYEGSTSRKAMLTHLVDYASKAVLQPTSDNTGQSIHVDDSLGPANSYERQRASASIQRVREKIRLADEEQSKERWSELL				Second Messenger Oligonucleotide or Dinucleotide Synthetase domain		s__Moorella_thermoacetica													no	0			yes	1
513	315	MSEYSFCELRKIARINQETPLLIPSFSSILDEKIGLVHSRLRNRLPLASLVSAYDLSNNLINRDEIWASDVVVVDSGNYEYSNLFNSTLRKNWCYFTFLKTLKPMSKVIIVNFDEKTEIKTQISHANSLFDNFNNYAHCFLYRPISGYFDFDEYTSKIDELAQFDVLGITEKELGRSIIERCINLMKLRKALKRKDLELPIHVFGCIDPLGVLLFYLSGADMFDGTNWLKLSFDNNLAIYPNNSAVISGAWNSFDSSVFEYICAENLRKLTNLMFQLKKYTNEHDLCLFKLDSTTVKNIITTAQSNVER				hypothetical protein		s__Bacillus_A_manliponensis													no	0			yes	1
514	187	MTTKKEIIAVLASGGIDSTALIDFYLRKGLGVKGIHFQYGQENAKSELEAFEKIKSFYGIEGQVIKFDFQLNKKQYEVIGRNALFVFITSFSTSAKRIAIGIQEGCCYYDCSRSFLRDSQKILDGYFSGSVQVEAPFIDLNKQEILSYCKDYKVPIELTYSCQKQNEKPCGGCPTCIELASLGRKHE				7-cyano-7-deazaguanine synthase		s__PCC-6406_sp000332095													no	0			yes	1				1
515	256	MRSCNNFEKRLDYFPCNESSSGYRTIQAIISLALSQYPDVSLMLNNYNSVNTSKLTNNQILAEVSWIIYSSGFKFDIIQRYWPRISEAFEGFDVEEVSKFATSLELHANEICSKSGFKNKRKALWCIQNAKRIVQLDDEFGQYGGLKGYFLELSLLDTFELVKVAPSLIQELKFKGIGNVTIFHLMKNLGFDVFKPDIHVCRILERVGLITSKDSIFNIYSVMAMVAKENGLKVKELDTLLFMYGKTTSDKIPSFC				hypothetical protein		s__RBG-16-51-14_sp001802375													no	0			yes	1			1	1
516	529	MDSKKALREIIDALLTMPNPTHEDANRLKMKVAAKYHLASMPSNADLIAALTPQETKILLPILRRKTTRTISGVTVVATMTEPYPCPQPEPCAYCPGGPTQGSPQSYTGHEPAAMRGSQNNFDAYLQVQSRIEQLTAIGHKVDKIELIVMGGTFPATPVEYQTRFIQRALDAITGKNSASLEEAKANAEVSRTRNVGITVETRPDWCKQPHIDGMLGMGVTRIELGVQNPNDEIYQKVGRTHTVADVAEATQTAKDSGLKIVYHMMPGMPGSNPEKDVASFREIFADARFKPDMIKIYPCLAIAGTKAYQWLQEGTYKPYSTEEAAEVIAEVKKFIPKWVRVMRVQRDIPARLILDGVKKSNLRQIVTEKLKAEGVKCQCIRCREVGHRMEADHVKPDL…	519	GC_00000158		hypothetical protein		s__FEN-992_sp003141855	COG1243	tRNA U34 5-carboxymethylaminomethylation enzyme Elp3 (RNA elongator complex protein 3), contains radical SAM and acetyltransferase domains (ELP3) (PDB:6IA8) (PUBMED:25151136;27455459)			J	Translation, ribosomal structure and biogenesis	K07739	elongator complex protein 3 [EC:2.3.1.48]					no	0
517	187	MSKRKPIINIQNIVASVSLNQKIDLQKIVEKFPQTEYNPSVFPGLVFRLKKPKTATLIFGTGKMVCTGAKSEKESRSAVEKVVKELRGEGIQITEKPIVNIQNIVASAELGGEIDLESLVYKLSRVMYEPEQFPGAVYRMDEPKVVFLIFSAGKLVCVGAKKEEQVYEAVDKIQALLEEKELIYYPA	520	GC_00000018		TATA-box-binding protein		s__PALSA-989_sp003151735	COG2101	TATA-box binding protein (TBP), component of TFIID and TFIIIB (SPT15) (PDB:1NGM)			K	Transcription	K03120	transcription initiation factor TFIID TATA-box-binding protein					no	0
518	248	MYTSKKVKGTGKMAVKPRRVGDYQEIVYGSKRWTLLKNLREKAATLMSALEAFHLQSVVHGSISRGDVKVSSDIDVFIPDIQNSFLVETALEKVGIRINSRFVVQATPTYSMKAHIEIDEVSSISFPLMHMRKVEREFYRFGGEITLSQLKADLRVAGVDKRLMLIEPNAMGHVESSIIGKEAYVAKTLGISTQTVQDRVHALTKRDLVGRTGVFLKRELAEDETFELALKRLSDLNPAVRRRLKKEF	521	GC_00000593		hypothetical protein		s__BOG-991_sp003165195	COG2413	Predicted nucleotidyltransferase			R	General function prediction only	K07073	uncharacterized protein					no	0
519	312	MTDSICTVCKERESFFYRKYSGQRLCRRCFAESIEAKVRATITKYHMLEFDDRLAVAVSGGKDSLSLLHILAKLRKYRPKTSLVAVTVDEGIKGYRDEALDIAVENCRTLEIPHHIVSFKGLFGLTLDELLAKARANGQTELTSCAYCGVLRRRAMNLAAREVGATKIATAHTLDDEAQTVLMNILRGDIARLSKEKPVTSEVHSKLVRKIKPFCEIPENESALYAYVKKIPFQDTPCPYASEALRNDVRAMLNRMEEKHAGTKFTVSRSMEKLRPALEQTAAKEDFKTCCECGEPSAQELCKTCEMLRSVH	522	GC_00000395		Cytoplasmic tRNA 2-thiolation protein 1		s__PALSA-986_sp003133625	COG0037	tRNA(Ile)-lysidine synthase TilS/MesJ (TilS) (PDB:1NI5) (PUBMED:21435031)	COG0037	tRNA modification	J	Translation, ribosomal structure and biogenesis	K21947	tRNA-5-methyluridine54 2-sulfurtransferase [EC:2.8.1.15]					no	0
520	120	MSIGEDQPKPRSRLMEMAVAYFKKEGFKVNAENATMEGYSGMPRHFDLIVQKGRNEQGVWIRDWNRTIGVNVIITLDTASEDVGLSNPIMVGEKFSDHAKSYSNRRKIMLLTKQKIESFR	523	GC_00000684		hypothetical protein		s__BOG-990_sp003164295													no	0
521	77	MEGHGPVDGDPVQMDLIVVGTDPVATDAACAKIMGMDPTKIKHIRRAAEKGIGKLDFKVEGERIETVARPFKKAKAL	524	GC_00001541		Domain of unknown function (DUF362)		s__RBG-16-48-13_sp001775995	COG2006	Uncharacterized conserved protein, DUF362 family			S	Function unknown							no	0
522	188	MSSSSSFVAIVKGPRGHEPVFKALDMVDYKKVLTGYSTVLVKVNFICEKTWDEGATTDPLVVEAIILKLKELPVKILVVESDASITNADKAFEATGMKEMCIRNGVEWLNLRHVKDKVKLQITDGETLKDITVPRLVTQAAVISAAKLKTHTATTVTLGMKNMFGLLPDKFKAKYHARGISGVIVDIN	525	GC_00001541		Domain of unknown function (DUF362)		s__PALSA-989_sp003151735	COG1143|COG2006	Formate hydrogenlyase subunit 6/NADH:ubiquinone oxidoreductase 23 kD subunit (chain I) (NuoI) (PDB:1B0P)|Uncharacterized conserved protein, DUF362 family	COG1143|COG2006	NADH dehydrogenase	C|S	Energy production and conversion|Function unknown							no	0
523	222	MTFAVVKVGGSLSQNPDALLALCERLSQLSTKHRIVVVPGGAAFADCVRDLDKRFSLSAKTTHKMAILAMDQYGLMLSELMPDCLVTDSLIETKVAANGGLVVFLPSRFMFLDDGLPNSWSVTSDSIAAYLSGKIWAEQLMLVKDVDGVFTDDPKLNQNAKLLNQLTARELADLAGSVCVDAYLPKLLEKQKLPCYIVNGLFPERVEAILNGQKTVGTTILP	526	GC_00000021		Uridylate kinase		s__PALSA-986_sp003133625	COG2054	5-(aminomethyl)-3-furanmethanol-phosphate kinase MfnE (methanofuran biosynthesis) (MfnE) (PUBMED:26100040)			H	Coenzyme transport and metabolism	K07144	5-(aminomethyl)-3-furanmethanol phosphate kinase [EC:2.7.4.31]	M00935	Methanofuran biosynthesis	M00935	Pathway modules; Energy metabolism; Methane metabolism	no	0
524	349	MLGIDIGGANTKTAYAQTQKGAIREVKVTAEYFPVWKEPQKLAQILTKLKAQVFEGKLDAVGVTMTAELSDAYQTKREGVTHILGCVKAVFGEVPIYVLNTDADLEAPEEAVEAPLKVASANWAATGWLVSQYFENCVVVDVGSTSTSIIPVTGGNVSAQGKTDLDKLICGELVYTGSLRTNLATIVHHVPVRGEAAMVSSELFALSGDIHLILGHITSEQYTSETADGRGRTRNEALARLARLVCSDTEMLSKRQLVAIAQYIYEKQLDQITNGLMQVYDSAKKGASTKVPVLVAGLGKDFLARRAAERAEVDTIMDLAELLPRGVSLAVPAVGVALMASKRFEGEKP	527	GC_00000021		(4-{4-[2-(gamma-L-glutamylamino)ethyl]phenoxymethyl}furan-2-yl)methanamine synthase		s__FEN-992_sp003141855	COG1548	Methanofuran synthetase MfnF, hydantoinase/oxoprolinase family (MfnF) (PDB:3C0B) (PUBMED:26100040)			H	Coenzyme transport and metabolism	K07072	(4-(4-[2-(gamma-L-glutamylamino)ethyl]phenoxymethyl)furan-2-yl)methanamine synthase [EC:2.5.1.131]	M00935	Methanofuran biosynthesis	M00935	Pathway modules; Energy metabolism; Methane metabolism	no	0
525	408	MFGICLNILVYEHACGGGFAEGAVSPGILAEGFGMLRSCTANLKAAGHEVTVILDEGLSRLNPPLETDCVIPIFSFKEAQQTILKTCADIDAAYVIAPETGGTLHALVEFIEQNGVPLLNCRSNAIKNVSDKANLYETLKANKLKTPKTVRVNVAQYVKEAIMGKFDFPVVFKPVDGVGCSGLSIVKDASQVEGAIEKIDAELASDAFMVQEYLEGETVSVSLLCTGSKTLPISLNKQTVNLSTPDEASCYVGGALPFEHAMKSKAFKTAEKVVSCFSGLKGYVGVDLILTEKGPVVVDVNPRLTTSFIGLSRIAGFNFADAIVNAALKNSLPSQPALSGYACFSKVETPKANLDVLDQLYELPGVVSPPFPMQDSEEGCALVSAEGNSLKEACLLLEE…	528	GC_00003332		Tyramine--L-glutamate ligase		s__PALSA-986_sp003133625	COG1821	Tyramine-glutamate ligase MfnD (methanofuran biosynthesis), ATP-grasp superfamily (MfnD) (PDB:3DF7) (PUBMED:25211225)			H	Coenzyme transport and metabolism	K06914	tyramine---L-glutamate ligase [EC:6.3.4.24]	M00935	Methanofuran biosynthesis	M00935	Pathway modules; Energy metabolism; Methane metabolism	no	0
526	378	MEPKGLSKKTVLDQLKHALEEDQKYGDGRILCSMCTQPPVLAKKAHEMFLNANLGDPGLFPGSARLEKEAVNMLSELLNGMDAAGFLVSGGTEANLLALLAARNMARVEAPEVVLPESVHFSFEKICRLLKIKPVYASLDGNYRVDCQAVEKLVSGSTVAVVGSAGSSELGVVDPIRELAKIAQRRGVWLHVDAAFGGLVIPFLDSSELEFDFRLNAVQSITVDPHKMGLAPVPSGGILFRDTKALSYIKTQTPYLTNGSQYTFVGTRTGASAAATWAIFKALGKEGFQKNVDTCIRNTKRLKQGVKALGLGLVVEPTLNILAFKGENTRALAEKLQARGWFVSYVPRLDCIRIIVMPHVKRKHVDAFLADLSRLTVQ	529	GC_00001142		Probable L-tyrosine/L-aspartate decarboxylase		s__FEN-992_sp003141855	COG0076	Glutamate or tyrosine decarboxylase or a related PLP-dependent protein (GadA) (PDB:1XEY)	COG0076	Pantothenate/CoA biosynthesis	E	Amino acid transport and metabolism	K18933	tyrosine decarboxylase / aspartate 1-decarboxylase [EC:4.1.1.25 4.1.1.11]	M00935	Methanofuran biosynthesis	M00935	Pathway modules; Energy metabolism; Methane metabolism	no	0
527	240	MLISPQNTQEAVEAISGGADIIDVKNPKEGPLGANFPWVIKEIKQYIPIGVELSCTLGEAPGLPGSMALAAYGAASLGVDYVKAGLSGVQTVQEAVSLLGSIVRSAKMCNPKIKVVAAGYGDYIRAASIEPQLVVHAAFVAKADLAMLDTAIKDGKNLFDFQSPQQLRAFVNAAHEHGLGAALAGSLHAKDLTVVYGLGADFVGLRGAACSENNRDTGHVTRERVQELVEVIRQASKETP	530	GC_00000605		(5-formylfuran-3-yl)methyl phosphate synthase		s__FEN-992_sp003141855	COG1891	4-(hydroxymethyl)-2-furancarboxaldehyde phosphate synthase MfnB (MfnB) (PDB:4RC1) (PUBMED:25905665)			H	Coenzyme transport and metabolism	K09733	(5-formylfuran-3-yl)methyl phosphate synthase [EC:4.2.3.153]	M00935	Methanofuran biosynthesis	M00935	Pathway modules; Energy metabolism; Methane metabolism	no	0
528	243	MKIIPVIDVLNGVAVHAVRGKREKYQPLKSVLTNSINPIEVAVAFKSLGFSSLYLADLDAILGKKPDLALYSRIADQTGLNLMVDAGVTDTKTAKTLQNSGVSKIITGTETLKTKTFIKEAVKQLGANHVIASLDMKNGDVLTQPNFDGPTDALGLLKEFKALGVKEFILLDLARVGSREGVNTKFQKEALALLGDGVFVGGGVRSVEDLLALKTLGISGVLLATALHTGKISVDDFKQARLL	531	GC_00000766		hypothetical protein		s__PALSA-986_sp003133625	COG1411	Uncharacterized conserved protein related to proFAR isomerase (HisA)			R	General function prediction only							no	0
529	238	MAPKPYRRGYPVAVLVGIENTNAAIWKIYSNVAKPEDTIRLEGNRSDTKALYSFHEAIVNALRPTLKEGVKSIIVASPQKTNYNQDFVNHVKGHHQWLFSGANKATFKQITGSAVTHAQVSSLTSSGEFKQSISESALEETENLRELLEKRLNLGDNLVLFSLEEAEGAVYSPDVPGKPKPEYLLLTDNYLAGERRKGRLNRLMQIAQNKKIKTRIVNGESPAGARLNQLGGLVCLLK	532	GC_00001036		eRF1 domain 3		s__PALSA-986_sp003133625													no	0
530	110	MLEVKNKADLTKQLQGNKRVLALFSSSWCPFCQRFAKTFNANVSNCKVDLVLLVNMDDYNSPLWDDYAVDVVPTLILFENTEIKSRLDAGSGTGLTEKQFTTWLKTINTQ	533	GC_00001435		Thioredoxin,Thioredoxin-like domain		s__PALSA-989_sp003151735													no	0
531	472	MKKQLFKAVKVKPLIWCLIISTILTSSLLIYQTPLASAELQVTPLSNCSFTANDVDSKGVLWAGDRNFGVWKSVDSGGSFQLIYKLPGAVEAGNPFGGLVWTLFIDSRDYIFVSAGGTGGLFRSTDGGASFTMVLKTNGTTTESFYAAMTEDNAGSLYAVTYTSGKAAPYLLKSADGGTNWVKVGNFGVFHFHNIKFNPYNQFLYLIVGEGNTPDAARILRSKDGGASWSLVVKRNDNVGTVYLAMAFSGNYVYIGQDYPDRVCNIQRFYDDGSNNQFDTQTVYTPPSDGYMPFITATNIGDSLVFANCAENAKGVSRVVASADGVNWAVLKSQAITVADHRWNFLTTHPRSGFVFGTIRLGEAYRINYLAPPPTPSPQIEQPIIHATPKPSKIVATPT…	534	GC_00002251		hypothetical protein		s__FEN-992_sp003141855	COG4935	Regulatory P domain of the subtilisin-like proprotein convertases and other proteases (PDB:1OT5)			O	Posttranslational modification, protein turnover, chaperones							yes	2
532	93	MVQNFDLDDFNMIDMKAKKVLEALSGFDRGLLVKGELVHKTTSLLPAEINHAVRSLAKSLLVDIPDSLRDLPPYDFYAVEITDFGRQVLEQFG	535	GC_00001349		hypothetical protein		s__PALSA-989_sp003151735													no	0
533	316	MELASFSKQDREVLIKASKLTKKFDNFVAVDGVDFEVFRGECVGFLGPNGAGKTTTVRMMYCFLPLTSGELTVAGLSVRTNCREIKGLVGVSPQEDNLDPDFSVVKNLEVYARYFDIQKDEALRRATEQLKFFQLEEKRDLPIMALSTGMKRRLIFARALMNNPQILLLDEPTVGLDPQARHLVWDEVRALKKMRVTIILTTHYMDEAEFLCDRVIIVDQGKIIEDGTPKELIKKHIGENVLELDCDETFVPLLNEAFPEARIEKIGDRMQVFTPKPYSVFEGFLHKHQIPNVTIRRANLEDVFLKLTGRGLKGND	536	GC_00000998		Nod factor export ATP-binding protein I		s__PALSA-989_sp003151735	COG1131	ABC-type multidrug transport system, ATPase component (CcmA) (PDB:5DO7)			V	Defense mechanisms	K09695	lipooligosaccharide transport system ATP-binding protein					no	0
534	283	MTEVNIRKSPAKFSLPNISSRVWKVWRRNADVFLKTIGVNFLPSILEPIFYLLAFGFGLGGFIPEINGAPYLNFIAPALVAISLMNGSFFECTYGSFVRMYYQKTFDAIIATPISVEEVVAGELLWGATRGTINATIVLTVIGIASLFVAQPLITTPFLFLIPVIGFFAGLMFSGIAMCFTAVAPNIDFFNYPIFLFVTPMLFLSGTFFPLSSLPEGIQGLALVLLPLTQVVNLTRGILTGSTETLFGLSTQQLIPLALVWVTAITVVFFIVSVNLMKKRLTR	537	GC_00000913		ABC-2 type transporter		s__PALSA-986_sp003133625	COG1511	Uncharacterized membrane protein YhgE, phage infection protein (PIP) family (YhgE)			S	Function unknown	K09694	lipooligosaccharide transport system permease protein					no	6
535	306	MTQTETITIEPLAPFDLPLSSLVFAAGDKKVRGYQNGCFSQVVDADGRLVYAKLTEEGHVDKPKLMLELQSDGALSVEEKRKAHEVISYIFSLNVPLNPFYQHIQTDPVMTKIVQKLRGFKFPTTPTVFESLVDAIVEQQISIKVARSIEERLAVMFGDSVTVDGETFYAFPTADALAKAGTDKIRQAGLSMRKADYIFGAAQLMVDDALNLEQLKTRTPEEIIGKLDAIRGIGVWTAELTLLRGMQRFDVLPADDFGIRRVISRYYCRGKPIKAAEARQIAEAWGNWKGLAAFYLIIAEAQNITF	538	GC_00001446		HhH-GPD superfamily base excision DNA repair protein		s__FEN-992_sp003141855	COG0122	3-methyladenine DNA glycosylase/8-oxoguanine DNA glycosylase (AlkA) (PDB:1DIZ)			L	Replication, recombination and repair	K01247	DNA-3-methyladenine glycosylase II [EC:3.2.2.21]					no	0
536	225	MTRLVVRIGGSVVASPVNTDLMGKYADLIRQIRLQGHEVAVILGGGTLAREFITIARNLNLEPAAQDRIAISVSRLYAQLFMEKLGELGCGKVATTLDEAANCFSQGKIVVMGGLKPGHTTDTVGALVAERLEADLLVKGTDQEGVYTKDPRKFPDAVKLDKITFDDLARVLEHGEHKVGIHQVIDPMAVEVLKRSNMKVIVFNGFKPENLLLAADGKNVGTLIT	539	GC_00000383		Uridylate kinase		s__PALSA-986_sp003133625	COG0528	Uridylate kinase (PyrH) (PDB:2BND)	COG0528	Pyrimidine biosynthesis	F	Nucleotide transport and metabolism	K09903	uridylate kinase [EC:2.7.4.22]	M00052	Pyrimidine ribonucleotide biosynthesis, UMP => UDP/UTP,CDP/CTP	M00052	Pathway modules; Nucleotide metabolism; Pyrimidine metabolism	no	0
537	216	MISLTISIMISKVILKMNFDQEDTEEIRRLRNERHHFHQRKWLRHNAMVPKGFIRYHVLQALNEQPMSGSELMQAIEKQTGGHWKPSPGSIYPLLSFLQDNGYIKELPTENGLKRYELTQSGKDLLKETVKVREKFAHEGGIFASPFFDRLFCNTPKEKTNQIRASMKRLMVASLAIGKSLRDQYSEKDLDEALKILDEASGKLEELNTKIKGEKQ	540	GC_00001032		Transcriptional regulator PadR-like family		s__BOG-991_sp003165195	COG1695	DNA-binding transcriptional regulator, PadR family (PadR) (PDB:1XMA) (PUBMED:19096365)			K	Transcription	K10947	PadR family transcriptional regulator, regulatory protein PadR					no	0
538	337	MSQTQEVIKVEGLTKVYNHSLTAVDHINFSVKRGEIFGFLGPNGAGKTTTISMLITVTKPTAGKATILDGDIAKQSMAVRGAIGVVPQEYTADEDLTGNENILLCADLYGIPRNVSKKRADELFKLVELTAFKDKKVRTYSGGMRRRLELSCGLINRPKVLFLDEPTLGLDVQTRAATWNYVKMLKKEFGMTLFLTTHYLEEADALCDRIAIIDHGKIVVTGTPSELKDSLGGDIITLGIQKEDADITSLISKVEHVKTVKKENDGYTIKSSNGELTAPLIIEALRKNGHMVTKLSLTKPTLNEVYLQYTGRSMRDAEESHAGLTAQRMTMRRARSH	541	GC_00000002		Doxorubicin resistance ATP-binding protein DrrA		s__BOG-990_sp003164295	COG1131	ABC-type multidrug transport system, ATPase component (CcmA) (PDB:5DO7)			V	Defense mechanisms	K01990	ABC-2 type transport system ATP-binding protein					no	0
539	280	MSQNEQASTSKLHGLWALTNRELKKWYQNPFILAMGVVQPVLWLALLGKAMNISSIIPNNIPGVSSSAIMMSTFGTTDYFSFMAMGMVAFTTVFTTAFVGMSVVWDKRLGFMNKVLSTPVSRSVIILSKVFAASVRAMFQALIVTVVAFALQLVTGTNFGWFSILGVFLMVFLLSVGLSSMFTALTLRTTNFETPQAMIQLITLPLMFASSAYFPITQMPQWLQTVASINPISYAIDAVRTLMIFSDGFAGLPFDFLYVGLFAAVITAICVVLSWRYLNK	542	GC_00000964		Putative transport permease ycf38		s__BOG-990_sp003164295	COG0842	ABC-type multidrug transport system, permease component (YadH)			V	Defense mechanisms	K01992	ABC-2 type transport system permease protein					no	6
540	227	MPTIIEAINLRKTYMLGKIPVEAVRGVNLKVEAGDFISILGPSGSGKSTMLNLIGALDKPTAGTLLIDGVDIGKLNDNQLSELRLKIGFVFQFFNLIPRLTAKANVELAMSIANMSRAERSKRAVELLETVGLKDRINHKPAELSGGQQQRVAIARALANNPKFLLLDEPTGNVDSKTASEVMALIHKLNKENGVCIIMVTHDQKLAHEAKRTVQMFDGEIQSDMVN	543	GC_00000008		Uncharacterized ABC transporter ATP-binding protein YvrO		s__BOG-990_sp003164295	COG1136	ABC-type lipoprotein export system, ATPase component (LolD) (PDB:5GKO)			M	Cell wall/membrane/envelope biogenesis	K02003	putative ABC transport system ATP-binding protein					no	0
541	436	MKSYDVFGYSFSAIKLRKLRAALTTLGVIIGIAAIVALLSITQGLQATITDQLNQGLSANSLIVIAGSSGAFGGANGGSNQNGGFGGGAIGGGTDTSGFNLYVNYTSEIEGLSPDITGALAIIQRSGYVQSENLNRSVTIYGVDYNAYMQAYSTFSAATGTIPADPQENDVVIGNRVTDPRQNGSQFIIPGNDISLLWLNATVLPPVNETYTARVSGVLEAVGGFGIGGPSDTGVYIPISKAESFFATDQCDMIIVTLANSDKATIENATKTITDYFGGQVSVISADAVQSLLTSVFSTIQLFLGGIAAISLLVAGIGIMNIMIVSLIERTREIGILKALGMKSRTVLTIFLGESVIIGLMGAVIGIILGWALANVTATVLSSGFFGTGSFAITPLLTA…	544	GC_00000182		Uncharacterized ABC transporter permease YknZ		s__PALSA-986_sp003133625	COG0577	ABC-type antimicrobial peptide transport system, permease component (SalY)			V	Defense mechanisms	K02004	putative ABC transport system permease protein					no	5
542	145	MYPDQPVVGIGVVIVNKGKLLLAKRGNEPGKGKWAIPGGLVELGEAIIDTVVREVKEETCLDVAQPQLVDVVDTVSFDAEGKIMYHYVIVDYFVKVTGGELKAESDVVELRWVPCGEVESYVLTSSFREFYFKNRGKIEQLESYP	545	GC_00000936		Uncharacterized Nudix hydrolase YvcI		s__FEN-992_sp003141855	COG1051	ADP-ribose pyrophosphatase YjhB, NUDIX family (YjhB) (PDB:3GZ5)			F	Nucleotide transport and metabolism	K03574	8-oxo-dGTP diphosphatase [EC:3.6.1.55]					no	0
543	165	MDIKDLIRYSHSVRRLYLDSFAKLPWSEVVKPRGASFESMRNVFLHLTLVEDRWINYAIPGRISLWVDPVFDDFKDMESLIKYSKMVEEKTKSFLQNLSPQDLIFEVKVPWGEKPYVRLKVEDLLAHMVLEDMIHYGELSALLWQMGQEAPYKAYWRYKHQQVKQ	546	GC_00001724		DinB family,DinB superfamily		s__PALSA-986_sp003133625													no	0
544	145	MPDIVDAAVSAGSFNTLVTAVKAAGLVDTLKGPGPFTVFAPTDEAFAKLPTGTIDSLLKDIPRLKNILMYHVVEGKMLSSDLDKHEYLQALNGAELKIDNKRWHLHRHMKVNDASIVTPDIAVDNGVCHAIDQVLIPKTVETRTM	547	GC_00000763		hypothetical protein		s__FEN-992_sp003141855	COG2335	Uncaracterized surface protein containing fasciclin (FAS1) repeats (FAS1)			R	General function prediction only							no	0
545	159	MNYSVKEAQKISQTIEFPESLLALGNLALIIWIALDTAALWFYDSTTAIVFAILAFILVFGILRFLGCLRPCYNCKKCTGGMGRLAALYFGKRSLKDYKYSYKLPTAILFYLLIGPIPAAFSVYWTLQAFTIPKAAVSVLLLALCIISAYTWIPQTNKN	548	GC_00002057		hypothetical protein		s__BOG-990_sp003164295													no	4
546	360	MFRQFKQPGVYVQEITVAPKPIKGVNTSTVAFLGETQKCPVAPTLIISWMQFQTVYGGYFGEEKFLPYAVEGFFLNGGQRCYIRRVCNNDYMVALMELEKVDEIALIYAPNAQATDGLIDLLFGHCERLQNRFVIIDSVKGQATSNVSKPERACSYAALYYPWINVQEAGTGKLRLVSPGGYVAGVYATVDIERSVHKAPANQQIKGVVSLEFAVSDSQQYNLNFQGINCIRSFPARGIMVWGARTLSSDPERKYVNVQRLMIYLQQSIARGTQWAIFEPNNEKTWAKLKLASENLLYSSWQAGILMGAKPQEAYFVRCDSSTMTQNDIDNGRIILRVGVAPVKPAEFIIFNVNQQSSAQ	549	GC_00001526		Phage tail sheath protein subtilisin-like domain,Phage tail sheath C-terminal domain		s__FEN-992_sp003141855	COG3497	Phage tail sheath protein FI (PDB:3J9Q) (PUBMED:18586829)			X	Mobilome: prophages, transposons	K06907	uncharacterized protein					no	0
547	162	MGRIILELNKTLIAYETKGGATEEVAQKIAATLRSKFQLQVDLVDLKRQKIQNTDSYKNIVVGSGIRTGKAYDKALKFHFGNQQVAFYICCGDAADSEKCANAKVKYIEGVLANYPEIKPISTEIFGGRMKMLGKVVYDYLDLSKAEAWAESLGKQFTK	550	GC_00001553	AA6 flavodoxins	Flavodoxin domain,Flavodoxin domain	Flavodoxin, PF12724.10	s__PALSA-986_sp003133625	COG4635	Protoporphyrinogen IX oxidase, menaquinone-dependent (flavodoxin domain) (HemG) (PUBMED:17873039)			H	Coenzyme transport and metabolism	K00230	menaquinone-dependent protoporphyrinogen oxidase [EC:1.3.5.3]	M00121	Heme biosynthesis, plants and bacteria, glutamate => heme	M00121	Pathway modules; Metabolism of cofactors and vitamins; Cofactor and vitamin metabolism	no	0
548	119	MTFCSHCGIKLSEEAYFCPNCGTKTQKGEKEKVKYPTDGLREAFNQAGVEIEKAFTIAAYEMGKAFQNIKEEFQNTQKGSTQQNQQTSPPPSTVTCKNCATINEHDAVFCRNCGNKLST	551	GC_00003647		Double zinc ribbon,zinc-ribbon domain,zinc-ribbon family,zinc-ribbon domain		s__RBG-16-57-9_sp001775965													no	0
549	80	MGEFKRRGKSLTESLADKTVFSAVKTLNISLQNVCLHCFGTNNLISVQADAFRHSKYSVPYTFEESYTVNVMNGGVTQIA	553	GC_00004062		hypothetical protein		UNKNOWN													no	0
550	114	MPELDTLIGAIIAFLLIFISTYAIYAIGRRAAPKTKHGDNEEMGYACGEKVFFRNPKINISLYKYIIYFIIFDSAVLLLAFASVAIAGLNPLLLIVYLGIILASGFILLEGGKD	554	GC_00001019	ECH	NADH-ubiquinone/plastoquinone oxidoreductase%2C chain 3		s__PALSA-986_sp003133625													no	3
551	156	MDTKTWARIKSPWVLHFNSGACNGCDIEIVALLTPKYDVERFGIKLEPSPRHADVLLVSGAVTQQCAERLKRVYDQMPEPKFVVAIGACACSGGVFEGNYNVLGGADKVVPVTAYIPGCPPRPEAIIDGVVKLLSTLNPPKEAKKKSDVKEEQSVA	555	GC_00000178	ECH	Probable membrane-bound hydrogenase subunit mbhJ		s__BOG-991_sp003165195	COG3260	Ni,Fe-hydrogenase III small subunit (HycG) (PDB:6CFW)			C	Energy production and conversion	K14088	ech hydrogenase subunit C					no	0
552	523	MPKSSEEFVNAIENKLNGRVQIQVGALGKVAITANNGMHRDVVKAMLEADDQTSIVAISGLDLGVNLGVYYHFRTQSGYYTIKSEIPKENPHIQTLADLVPGVAFHEREVNDLVGAIFDGHPSPGRLVLSENWPEGIYPLRKDVIANKVQMVPSKEVTTEPDDNKTVKIIIGPQHPALLEPEKFAVSVEGETVTKVEPRIGYVHRGIEKAAESRTYVQDVYLVERVCGICNGPHAWTFSGAVEKILNVDVPRRAQFIRVITLELNRIHSHLLVLGHAGLEIGYETLFQYFWRDREPIMDLIELTCGNRVYESMISMGGVRRDLKEADSPRIKAVLEDLRKQIPFYKQLYQNEPTIKARMKGVGVLKREDAISLGVVGPVARASGYAIDVRKDEPYEVYG…	556	GC_00000079	ECH	NADH-quinone oxidoreductase subunit C/D		s__PALSA-986_sp003133625	COG0852|COG3261	NADH:ubiquinone oxidoreductase 27 kD subunit (chain C) (NuoC)|Ni,Fe-hydrogenase III large subunit (HycE2) (PDB:6CFW)	COG0852|COG3261	NADH dehydrogenase	C|C	Energy production and conversion|Energy production and conversion	K14090	ech hydrogenase subunit E					no	0
553	330	MIDYFILIFRILVFPGFTFILALTLFCDWIERKLEARIQNRVGPMVAGPGGILQPLADFIKLLTKEDIEPKGAKRFVFKFAPLAAFAMMVFAFCFIPIDGASVLSTTGFTGDLLVILTFATIANFILFLAGWASNNPYGTIGSARVLTQFLGYDIPLYILALSPAFLAGTLSVFGIVASQTLPYFLLVPWAFVLFIIVMQAELEKDPFDVPHSESEVVGGLETEYTGAKLAFLHLTRDVQVVFGAALIVTLFLGGPNGPVFFGLPEFWYALWFTLKVIVVVIIGEYLTTIFARLRIDQVLNLNWKIMLPGAILSLLATLALIVWVIPLVV	557	GC_00000535	ECH	NADH-quinone oxidoreductase subunit H		s__FEN-992_sp003141855	COG1005	NADH:ubiquinone oxidoreductase subunit 1 (chain H) (NuoH) (PDB:6HUM)	COG1005	NADH dehydrogenase	C	Energy production and conversion	K00337	NADH-quinone oxidoreductase subunit H [EC:7.1.1.2]	M00144	NADH:quinone oxidoreductase, prokaryotes	M00144	Pathway modules; Energy metabolism; ATP synthesis	no	8
554	145	MGRRKAVTTIVKRTVTHIFTKPATTKYPFVKPKLNENFRGQPQYIIDNCNVITFGNPAFGFDVKAIVGSACRVCARDCPVGAITIVEVEGKRRPQFDFNKCIFCNQCVESCPRKAIVHSDVYELATVDKKALVRKPKLNSGETKQ	558	GC_00001439	ECH	4Fe-4S binding domain,4Fe-4S dicluster domain,4Fe-4S double cluster binding domain,4Fe-4S dicluster domain,4Fe-4S dicluster domain		s__BOG-991_sp003165195	COG1143	Formate hydrogenlyase subunit 6/NADH:ubiquinone oxidoreductase 23 kD subunit (chain I) (NuoI) (PDB:1B0P)	COG1143	NADH dehydrogenase	C	Energy production and conversion							no	0
555	154	MILEVLSVGLIVSACLALFLDEVQYAVAALSATFLFTALLYALNDSIYGAVFQFAVGIGTLAILFLSGEMLSEKAKKKTSPGKFVGLVGSGIALSLPAVFLSVSGSPGVTSDADFGLALWELRGLDVVLQAVVVLTIALGIFIVLYEKRKRGAF	559	GC_00001128	ECH	hypothetical protein		s__BOG-990_sp003164295													no	4
556	104	MDFVILSIIMLSIGIYGLLTNRNLVKVFISLELIAIAATLNFIMFAMGQGLGEALMIIAFSTDTAVSAVILAVLVILSKKYGISDISQIPKLIQNKEEENEVEA	560	GC_00001111	ECH	NADH-ubiquinone/plastoquinone oxidoreductase chain 4L		s__FEN-992_sp003141855													no	3
557	640	MEIEVISAWLVWILPLLASLLVPIIGKYTEKGRNWFVVAIAALTAGLAVSMVPSVWEGEGIAITSTFPWIPQISAGVFIDPLSVLFTCLIAFFALIIAVYSIGYMKGENGLTRYYYLILLFIGSMIGLVLADNMLQMFIFWEMVGLCSYALISFWYKKPESIRAGVKVFIMTRIGDAALLGAIGLLYFMFNTLSFRDIIAGIQAGAYNTDLMIIVAFLVLGGAIAKSAQLPLFTWLYSAMEAPTSVSALLHAATMVKAGVYLLARFILIFSVAPALIEALTPAWFPTIAWIGVLTALIGATLALTTTDIKGVLAYSTISQIGFMMAALGAAAIHNGLIGEGWFASLFHMVSHAFFEGLGFLLAGGIIHAIGTRDMRLMGGLRKTMPLSFALMAIMIITT…	561	GC_00000834	ECH	Na( )/H( ) antiporter subunit A		s__FEN-992_sp003141855	COG1009	Membrane H+-translocase/NADH:ubiquinone oxidoreductase subunit 5 (chain L)/Multisubunit Na+/H+ antiporter, MnhA subunit (NuoL) (PDB:3RKO)	COG1009	NADH dehydrogenase	C	Energy production and conversion							no	16
558	541	MFPALLSVFALSSICIPFVYLTGKKSPKAAAIFVALLTLVNMGLVASTIPTVLDSSSHQWVESYQWIPNLGNTQFTLFVDGMSVSIALISLVLIFVASLYSVNYMAGKKNLPAYYALLCMLSVGLIGVFLTSNLILFYFCWELMLVPAYFIVGEWGYRNSYKSALKLFIFTHAGAVFVLLGIGAIYWLTGTTEMFSLNGLQGAETALLGANAPDIARWILLALTAGFAVKMAVFPVHMWLPDAHSEAPAPMSALLSGVIISAGAYAILRIAFGVVFPSVGEAFGTSFLYTLSIVAVVTAFFGSFLALFATDIKRVIAYSSISHMGYIMFGISLFPVSVAGGTAVVLTSSIAITGTILHILTHAASKGLFFLTAGGVMHQTEERDIRRMGGLASKMPFST…	562	GC_00000238	ECH	NAD(P)H-quinone oxidoreductase chain 4 3		s__BOG-990_sp003164295	COG0651	Formate hydrogenlyase subunit 3/Multisubunit Na+/H+ antiporter, MnhD subunit (HyfB) (PDB:6CFW)			C|P	Energy production and conversion|Inorganic ion transport and metabolism							no	14
559	505	MVEIIEVMLPIFTLIVAAILTIPVFKLARKSNYKNAITLTWLIAIFAIVGISVANLTLSYFSVPDPTALNLNINGDTASPFQSSFLIDALSIYMAIIMVAVSIVVIIYSVFFINSAERPTDRYFAVMLMLTAALLGAVFAGDLLTLFIFWEIATVAAAFLMMFRKNAFSINATMKFLIMVIIASAFVLLGLSLVFGITGSLNYIAVSTAISTVSSADMSLLIIAFVFIAAGYAIEAAIVPFHFWLPDAYTAAPAPSAAFLSALVDQGAYYILIRILLYIILPPGQGPIDWTIMLAVLAALTMIVGNIFALVQNDIKRLIAYICVADVGYNLIAITSATALGVTGNLYFFLIGGLTTALAFMTVGIINSHGFKTLDDVTGIGKKMPWVSIALIIAGLSFA…	563	GC_00000742	ECH	NADH-quinone oxidoreductase subunit N		s__FEN-992_sp003141855	COG0651	Formate hydrogenlyase subunit 3/Multisubunit Na+/H+ antiporter, MnhD subunit (HyfB) (PDB:6CFW)			C|P	Energy production and conversion|Inorganic ion transport and metabolism	K00343	NADH-quinone oxidoreductase subunit N [EC:7.1.1.2]	M00144	NADH:quinone oxidoreductase, prokaryotes	M00144	Pathway modules; Energy metabolism; ATP synthesis	no	14
560	366	MPDIKVVNVTKKYGDLYALKNVSLTIKDKEYFSLLGPSGCGKTTLLRLIAGLIEPDSGEIYIGDKRVDNVPPEDRDIGFVFQTFALFPHMTTWDNVLYGPKVKNYDEKKAETIGHEVLDLVKLNERLNAYPSELSGGMMQRIAVARALAAGGKILLLDEPMGQLDAKVRNEIRYEIRRMTKDLNLTAIHVTHDQAEAMSISDRIAVMKKGEIVQIGSPQELYMKPNSLFVAYFIGESNFLIGYAKKIVGETVEIELRGGIKAKAYNKNMKQDDRIVLAIRPEICVMKKGDRVEENGFAGNIEKVTFEGTFMRYEIRLSNGDKFVINKPSLTDEWLNIGDAITITYPIEKAHMFPYPAAGLSEEIAV	564	GC_00000748		Spermidine/putrescine import ATP-binding protein PotA		s__PALSA-986_sp003133625	COG3842	ABC-type Fe3+/spermidine/putrescine transport systems, ATPase component (PotA) (PDB:1Z47)			E	Amino acid transport and metabolism							no	0
561	555	MPSNKISHLLNNWSTKKPLKYTLYLSAVIIFFAIILIPPVIGIITKFGSIENVLNQPELMNLALGAILNSFIIALVVSALDLVAGIPLAWIITRGKSRWLSVLDTLADIPFIVPTAALGYSLLLFWSQDGGISSLFGTTLVSPGWLLVALLHFTFSYPVVVRVIVGAMLDYKMEFERASRTLGAAPLSAARTVTFPIIKPSLIAAYSLAFARSLSETGATFIVAGAFLNGPVFLQMLSNELKVGAITQGTYEGATVFASTILIVVSLVIFGLIQFLGKKVTLPFGKGLSSFEKKLSYKKGETSRNIVTLTVFFGLVLIPSLFVALPAFQAIATGTTVTAAFTGSGIWADYWKSLALSYGLGGIVTALGIVTGIPMAILIARKTFGKLTSSILDILINIP…	565	GC_00001084		Binding-protein-dependent transport system inner membrane component		s__FEN-992_sp003141855	COG1178	ABC-type Fe3+ transport system, permease component (FbpB)			P	Inorganic ion transport and metabolism							no	14
562	502	MTSNNSGTPKHEIDKTNSDQLYRTLFEATDEPFQLVKPLFDKGGNPYDFLFLSINKAFEKQLGIKATDIIGKTAKQVFPDLEQYWIEMYREVLTIGKLMHYENYNKATNRWFDLFYFPYGKGTVAVLYRDITQRKQAEKSLKKAQAKLQEYTTHLEELVEERTQKIRESQQSYRELYESFGEAFIATDWEFNVIHWNKVAERVTQVKAEDALGKKVYAVLPEFLTVDITPYLEALKQNKPARFMMNTVSRETRKPSIFEISTYPSKQGIIYIVEDKTQEEETKRLSAIGATAGMVGHDIRNPLQAILSDTFLINEELKSIPECKNQKGIIESIESIEKNISYINKIVQDLQDYSRPIMPEYLSVNISDFFMNIFKNINVPNNVNLSVNVENAKKVYTDP…	566	GC_00000003		PAS domain S-box protein		UNKNOWN	COG0642	Signal transduction histidine kinase (BaeS) (PDB:1JOY)			T	Signal transduction mechanisms							no	0
564	95	MSNVEELFGKKVIGQKGYNVGDVKGLTADFSQWRITHLQVKLDDNAAKELGFKKRFTSSIVCLPVSLVHAIGDVITINQSLTDLSNNPEIFEYKS	567	GC_00001091		PRC-barrel domain		s__UBA8941_sp001774245													no	0
565	315	MATAENLKPILVILIVLSLATVAVFITYYYFFPYSIRLFSTLLAVVVTYAVRYFLDRWVAKRFSDRRVQFSFCRMVNVLAFIAVVVAVLAIWVQDVTALFVSTGIIGAGVAIALQDVFRNLTGGLIVLFNRTYKIGDRIEVDGKYGDVLDIGLFNTTLLEIQEWVDGDQATGRLTTIPNSFVLSKHFNNYSKEYAFLWDEISIPITYDSDWKKAYEIINSIVEEETKETTLKANQSLKRLGEKYYFTKRSPDTATYISLTDNWINFKIRYTTEVHNRRALNSKLSKRILEKIQETSTVNIASTTLTVSGKMQLEK	568	GC_00006774		Uncharacterized MscS family protein MJ0700		s__Methanolobus_sp001577565	COG3264	Small-conductance mechanosensitive channel MscK (MscK)			M	Cell wall/membrane/envelope biogenesis							no	4
566	337	MKKIEVIVNKDEAEAVEKVLDQLELLSSTSEVEIKSKKYTFYSTFSPDELADEAMEKLSETIDLDKKENVISIYKVSGVTSPFLDKLKEKVSKNKSSKNPTEELIEKTDAYTRLTKEMVAITLAATIVAIAGLFLNNVILIIGAIILPPMLGPINALAVNANLGKPKKMLSSQASILILLGIVISVAAISTYVAQQFIELSLTEQIFARSYVTVFDVVVALVLGLAAGLVFRIALTENLFGVAISAALLPPSAVAGIQLAFSNFNGFFGAIILVFVNLFSLEFGCTLMFRLLGVSPRNYYKKGEGKKNAVYSLLFLAALLVILTILILIPNLVPSSR	569	GC_00005274		TIGR00341 family protein		s__40CM-2-53-6_sp002495485	COG1808	Uncharacterized membrane protein AF0785, contains DUF389 domain (AF0785)			S	Function unknown							no	7
568	132	MRGAVVAVVVVVVIVVVGLGVYLGLTYPRTTVNVPVSFSAGIDSQTASFEQPFLMDKAQVTVSVQSGVAVWQVQILDGDQVIWEHTAAQGGQESYTSDWIDLPAGSYDLTFGLAGAGSLEATITVQSKGGIW	570	GC_00003003		hypothetical protein		s__PALSA-989_sp003151735													no	1
569	315	MQSCRICGNEQNNKVFAVKEMMFGFRESFDYFQCGKCKCLQINNVPINIEKYYPKNYYSFSVKENLKDRLVSPLEKQRTRYILFNHGIFGRCLYRLLPNFPNFPEFSKLEITKDTKILDVGCGSGLFLHKLKTAGIKNVLGVDKFINSTITYENGLKIIKGTLEDVSGQWDIVLFRHSFEHLYEQTETLEKVRLLLSEDGFCIIVVPTVSSYAWTKYGVDWVQIDAPRHFFLHSIQSMQILADNSGFEVKDILYSSNDFQFVGSELYKRNIPLIGEETIYSYFSREELSKFSIMAKALDSKNQGDTVTFYLKKKL				Methyltransferase domain,Methyltransferase domain		s__Aequorivita_soesokkakensis													no	0			yes	1				1
570	463	MANRQKITALLIIATVISAVGGILFGFDTGIISGAILFIQKDWNLSTTQESIATSSVLIGAILGALLGGFLADRLGRKYSIIAGSAMFIFGTLIVVASPGLPIFVVGRILIGIAIGIASFIVPMYISELSPERIRGSLVSLNQLFVTLGILVSYGVDTFFSTTGAWRLMFASGLVAGTILLIGMSFMPFSPRWLVLKNNPEKAKQVLQSVRGTNDVQQEIEEIRETTKTVTKGLAQFKTPMLKYPLIVGLGLAIFQQITGVNTIIYYAPTIFQFAGLSSDTAAIAATTGVGAANLIMTAVALVLVDRVGRRPLLLVGTAGMVASLLILGAGFAFAGAVGQASTVGIITAISLIAYISFFAIGLGPVFWLLISEIFPLQARGTAMSIATVANWSANFLIT…	572	GC_00003048		Putative metabolite transport protein YwtG		s__Methanoculleus_sp001896715	COG0477	MFS family permease, includes anhydromuropeptide permease AmpG (ProP) (PUBMED:12426329)			G|E|P|R	Carbohydrate transport and metabolism|Amino acid transport and metabolism|Inorganic ion transport and metabolism|General function prediction only	K08137	MFS transporter, SP family, galactose:H+ symporter					no	12
571	113	MGGLVGTGVWLGLRVAGGWVGVIVCIGVGVFVAGGFVDVEVVDVGLGVISFVGSVGAGDSVGDGVVEGESVGVTVGFGVGVGVTVGFGVGEGAGVAVGFGVAVGVDEGVAWTS				hypothetical protein		s__Palsa-1447_sp003151515													no	3			no tree	1
572	85	MPNYIVNSAILRSGKDPKTCATGAAKMLTSGQIKDISVKSCYCCTNENRVAFVVNAPSQDAVLEVAEKIDLPIASILEVQEVQPK	574	GC_00001686		hypothetical protein		s__FEN-992_sp003141855													no	0
573	153	MAYDVVSGETQDELMMAIEVKLDQVVSKEVCDVVYESYSKEAKEKSPQEMDLECKTRKGTIMRVISSSVSLERLYFVIRSSVMGSITGLLTYAIISIFKITNFLDLVLLGVFAFLVSLVISRYFDGPIVKICNLILKYLNHYQRLRSFILNRL	575	GC_00002614		hypothetical protein		s__AD8-1_sp001273385													no	2
574	129	MVNVQKEVQVKLAKGLLDLIILQFLKTQPMHGYEVITKVRKTFGVYFGPSTVYPLLSTLEKKGYISSQWDMENDRPRKVYNLTTEGHSMLNFTENSLSLICQKMGSTPAVDGEASSFAKSKIMAASLTP	576	GC_00000048		Transcriptional regulator PadR-like family		s__UBA11855_sp11852u	COG1695	DNA-binding transcriptional regulator, PadR family (PadR) (PDB:1XMA) (PUBMED:19096365)			K	Transcription	K10947	PadR family transcriptional regulator, regulatory protein PadR					no	0
575	102	METVFSQENHLISDPLIFESTQIKPIRHAYVLINTEPETYDSTIEDIRRIEGVSEVYPSKGAYDIIAKVSGESIDYLKEQIFIRIKNLSSIKTTLTLMVIDQ	577	GC_00001534		Lrp/AsnC ligand binding domain		s__BOG-990_sp003164295	COG1522	DNA-binding transcriptional regulator, Lrp family (Lrp) (PDB:1I1G)			K	Transcription							no	0
576	180	MNKTDKNIDIRTKLRCTDFKGVCFWDIAPILKDPAYFKQTIKQLAEHYQDKKVDVVASNEARGFIIGAPLAYELGAGFVPIRKKGKLPFKCIDYTYQKEYEADTIQIQEDAITKGQNVLLIDDLLATGGTIKANVDLIEKLGGNVVGLGFLIELEYLEPRKVVGDKYDIVSLIKIKTPKE	578	GC_00001016		Adenine phosphoribosyltransferase		s__PALSA-986_sp003133625	COG0503	Adenine/guanine phosphoribosyltransferase or related PRPP-binding protein (Apt) (PDB:1QB7)	COG0503	Purine salvage	F	Nucleotide transport and metabolism	K00759	adenine phosphoribosyltransferase [EC:2.4.2.7]					no	0
577	266	MQAEIGIIGGTGLDDPKLFSNIRTVTVDTPYGKPSDAITIGELGGKNVAFLPRHGKKHTIRPTDIPVRANIWALKSLGVKHILSSSTVGSLREEYEPGDMVVVDQFIDRTTRREQSFYTSVESMVCHIGVAEPMCPELRKVVIDSAKKLQIKHHTAGTYVCIEGPRFSTKAESKMYRGWGADIVGMTLVPECILAREAEICFANMSLVTDYDVWKDHPVCIGDIIKVMTANIENVKKIIVETVKAIPSEQACGCSKALEGAFAHKQ	579	GC_00000501		S-methyl-5'-thioadenosine phosphorylase		s__PALSA-986_sp003133625	COG0005	Purine nucleoside phosphorylase (XapA) (PDB:1YQQ)	COG0005	Purine salvage	F	Nucleotide transport and metabolism	K00772	5'-methylthioadenosine phosphorylase [EC:2.4.2.28]	M00034	Methionine salvage pathway	M00034	Pathway modules; Amino acid metabolism; Cysteine and methionine metabolism	no	0
578	261	MTRKAQERLAHHEKRLERRDKMLIHDKANERATVEEVFDQTTRLVVFDLLNDGILYEVNGVVSSGKEARVYWGKNKEGKDLAVKIYLTSSAEFKKGMLKYIEGDPRFKNVKRDTRSLISVWAQKEFRNLEESCQAKVHVPKPVVVKSNVLVMEFIGKDGNSAPSLKESPPENPERIYEMLVNSIKRLYRKAKLVHGDLSEYNILMWKGKPVIIDMSQSVSIEHPMADFMLTRDLTNLNRFFSRYRVNVTPVEELHKQVVGK	580	GC_00000604		Serine/threonine-protein kinase RIO1		s__PALSA-986_sp003133625	COG1718	Serine/threonine-protein kinase RIO1 (RIO1) (PDB:4OTP)			T	Signal transduction mechanisms	K07178	RIO kinase 1 [EC:2.7.11.1]					no	0
579	193	MSNLDSFVRIPKERVGILVGPEGKTKTYIEEQMKVNLAVDSEDGGVTITLGEGQNDPSMLLRAKDLVTAIGRGFAPEVAFRLIRNEDDVFDMVDLRIVFGRSEADIKRIKGRIIGSEGKTRRLIEELTEANVAIYGHTVGIIGSFEEADAARNAVQMIVEGCEHKTVYRYLQRKRTEMKKEKLQLWETPPEKR	581	GC_00000559		KH domain-containing protein MJ0443		s__BOG-991_sp003165195	COG1094	rRNA processing protein Krr1/Pno1, contains KH domain (Krr1) (PDB:4QMF)			J	Translation, ribosomal structure and biogenesis	K06961	ribosomal RNA assembly protein					no	0
580	671	MNKNGVKRLFCLCLLAFSLLSTLILINVNPVRGLSSIHIWPDGLVEPSNAPIQRNGDVYTLTGDINAALTVEKSGIVIDGKSHLLQSDEHAKALSLVGVNNVVIKNIAISNSRYAVYAENSTSITNDVADCGDGFVFEGCNQNLIKNNELNSINYNSIYFGDSSYNTVSGNKLDDCNTFINGENSNGNKIFDNNWNIHSSPFYNGINLRTQSSNNMIYDNIGSGVVALAGNNNSIYRNSLSYISLLEPEDGLYSVNPFTNCTVYNNHVGSITLSMTSYSKVFNNTITGRYNEGVHLMYAASFNEITGNTLTGSNIFVEGGSASVGGSLDCTNNIISENIVVTDKQVGIEIEEGQGSRVLSNIIQAKDSQGIRINCYGSSPFDITVSGNIVLNSLCGIYV…	582	GC_00009296		parallel beta-helix repeat		s__BIN-L-1_sp003096235	COG3420	Nitrous oxide reductase accessory protein NosD, contains tandem CASH domains (NosD) (PDB:2KZW)			P	Inorganic ion transport and metabolism							yes	2
581	361	MTTIVLFVFIPQCVCQESVLHDKAFSFLEKVVGLDTSKYIVAYSSYSDFDKYQNVSSSKSSLGELVGRLSDYDSLSYTLKLDDRTTEFNFMFLNGTFLSCSISQINGSLASGAYVDRLPTDSLEATKEILQRLRVHFDATYIQSMIDSLNSVKDKTSVNATIDSVKRQVITYPDGESYTFSYVLNDAAASPKSVVISFFNGELKGISIPWSSYEIAEDKIIISREQAIEIAKENAQNASTEPLKYRSDPIKAELTYITTDENPYLAYPLWYVELPLDYPGSTVTGWQAGIWAHTGKIAYGHPAGVLGTIDTNNQQQQNPSPTPTPLNQNNDNWQLTIYTTIIAVAILSTTLLLIIKYRIKK	583	GC_00005241		hypothetical protein		s__BIN-L-1_sp003096235													yes	1
582	76	MENKEPAQQGMLSNSAYDLMEQLTKENQSLWRIRNNYKKDSAEDQEAMEFWNYLEKDKAEHIKRLTELVEKRLRAK	584	GC_00001561		hypothetical protein		s__PALSA-989_sp003151735													no	0
583	188	MSKNPLSKADQLLNEIADIAVVEFLPIVGPAKGKILVEEVKKVKPKNVLEVGTFIGYSTILIGRELEKNTRFVTIEEHLDEAEVAKDNIRQSEIGVDVQVIGGDAVEVIPTLACCFDFVFLDAAKDEYYQYLKLIEDKLWKGAVIVADNVGKFAAEMKEYLDYVRTSGKYSSRYVGVGNDGVEISVKL	585	GC_00001747		Probable catechol O-methyltransferase 2		s__PALSA-986_sp003133625	COG4122	tRNA 5-hydroxyU34 O-methylase TrmR/YrrM (TrmR) (PDB:1H1D) (PUBMED:29982645)	COG4122	tRNA modification	J	Translation, ribosomal structure and biogenesis							no	0
584	184	MSENSGFEVATLAGGCFWCVEAAFSIIRGVIKVEPGYTGGDLTNPSYEDVTSGVTGHVEAVQVTFDPEMISFCEILEIFFSAHDPTTVDRQGPDVGSQYRSAIFYSDQAQKKTAEELIAELNNEGIFDKPIITSVEPLKIFYNAEVFHKDYYKTHLKEPYCQVVIAPKIAKLQQVFFDKLKVPS	586	GC_00000975		Peptide methionine sulfoxide reductase MsrA		s__BOG-991_sp003165195	COG0225	Peptide methionine sulfoxide reductase MsrA (MsrA) (PDB:1FF3)			O	Posttranslational modification, protein turnover, chaperones	K07304	peptide-methionine (S)-S-oxide reductase [EC:1.8.4.11]					no	0
585	332	MNHQEAPLKQIHVEPLASESFGVRSMCTLVKTPDVNMLLDAGISLCPWRFNLPPHPVEFQTIQALRKKIAEAADKAQIVTVSHYHYDHHTPSFEDWVVNWTAQTETARQIYQNKTLLIKNPKENINASQRERGWMFMKTGAKHAKTVENADGKAFIYGNTRLVFSEAVAHGEEKSMLGYVVMVTVEYAGERFMFAPDVQGPISNRSLQLILEAKPSMLMLGGPPFYLSGFRVNEVAATENLKTIVKTVPLTIIEHHTLRDEFWKQKLAIVEEQAHQAGHSVLTAAEFAGEENRFSEFNRKRLYRDFPPSKEFQLWTRTLNGKAISKPPI	587	GC_00000610		hypothetical protein		s__PALSA-989_sp003151735	COG2248	Predicted hydrolase, metallo-beta-lactamase superfamily			R	General function prediction only	K07022	uncharacterized protein					no	0
586	97	MRRSKLEMYVDILKVLAHRGPLKLTHVMYKANVNCSVLKEYLDFLIKQGLVEERTIGKRRVVYAITQRGITVLKYFRELKQVLPIVEEARNLAPVPF	588	GC_00000062		Winged helix-turn-helix		s__20-14-0-80-47-9_sp002779555													no	0
587	121	MFGKKPLVILEKIKENLERLNEKIEVMIEIQKNGNGKKETSMVPDASLDVMTLLNMPDHLRKTAMTICRNGRATAEEISDQTCRARAVESAYLNQLVIMGYLKKERKGRKAYFYVDRESQS	589	GC_00000720		hypothetical protein		s__PALSA-986_sp003133625													no	0
588	258	MSKIIAVHSYKGGTGKTLMSVNLAATFAKQGKKVAIFDLDFRAPSLFAILKCENAETWFNDYLNNTSEINKILIDLSSRIPGDGKFCAALANPATEAIRDMSAKDRKWEMRALGRLLSLRNTLLNEQKFDYLIFDTSPGLQYSSINAIVTADFVVVTTTGDRSDVNGTKRMLAELYNLFEKKTGLVINKVLDTSKSKSVELAKKVKDTYQVPLLGAVPCFCEILRAEGNYIFPQDKPDHPFTKLLAEMAAKIEQNEKS	590	GC_00000382		AAA domain,Anion-transporting ATPase,CobQ/CobB/MinD/ParA nucleotide binding domain,Cellulose biosynthesis protein BcsQ,4Fe-4S iron sulfur cluster binding proteins%2C NifH/frxC family,ATPase MipZ,NUBPL iron-transfer P-loop NTPase,VirC1 protein		s__BOG-990_sp003164295	COG0489	Fe-S cluster carrier ATPase, Mrp/ApbC/NBP35 family (Mrp) (PDB:2PH1) (PUBMED:18616280;19114487;31709520)			D	Cell cycle control, cell division, chromosome partitioning							no	0
589	226	MLAGENILVLDKSAIILAGGTSKGFPEDKGTLLKPLIKRVFDIVNPIADEVIIVTNTQERADTYAKLLPETAIFALDNQTARGPLIGAIAGFEAAQGKYSMLLPYDSPFISEELIMLLFDLAVGKTATVPRNPDNEIEPLCSVYQTKLVLETAREVAAEGAVDLQTLVERLRGVRYISTMVIEQIDPELRSFFSVNTPLDLKRAAVMLQGKPKSSKTKGHKSK	591	GC_00000710		Molybdenum cofactor guanylyltransferase		s__FEN-992_sp003141855	COG0746	Molybdopterin-guanine dinucleotide biosynthesis protein A (MobA) (PDB:1E5K) (PUBMED:32239579)	COG0746	Molybdopterin biosynthesis	H	Coenzyme transport and metabolism	K03752	molybdenum cofactor guanylyltransferase [EC:2.7.7.77]					no	0
590	235	MLALSVERNVLISVLKMTQKSSVLIKDVKEDAKLPIETTYMLLEKLQSEDLLILNGEKVEVSIDDRLKLAVKAVSSGADIQHVSNLLCWQEFEEIAAIALRNNGFVVSKNVRFTHAGRKWEIDAVGCKHPLVVCIDCKHWVRAISPSVLGKIALAQAERAKALAEFLPAAKLQLECSKWEKAQFVPAVLSLVQGSFKFYDDIPIVPVLQLQDFLCQLPAYMYQLKSFAKVFDHLG	592	GC_00000881		Restriction endonuclease		s__FEN-992_sp003141855													no	0
591	623	MNQSFPVKDLLRRPLQTSLTITTLTLSVASTLFLMLFSVRVGIGIFAQTSTLTTGLSVVFSQILAFIEPLVFIVGGILTSFIVFLMMTQRTHDLGLIKAAGCPGSLVAGYFTTELLIVAVSGCLLGTFFGVTADFLVATLVLGSYILPNLLYVFFVFGVFLVLALVFGIKPIIDAARMPPINALSPVTYYGIVAEKKHKPLSKFGITWKIATRSLSRRQNAVVRMVILLSAVFVLLTISIAGGIIARDTTSSWVQDPVSINTFNSVAVAHGDLGEQYLHLLATFSGESVDSGFDYSNSDYAVSQEAINSLGALSTVSVVDERLVLQTHILEGRNFTVVNGKADFVGGHREGDSLIIGLNPKNTQGPLSFKGRFLANEAGFEAVIGDSIATKMYSPDLNA…	593	GC_00001339	FpoJ/NuoJ	hypothetical protein		s__BOG-990_sp003164295							K02004	putative ABC transport system permease protein					no	8
592	231	MAEEEIKKEFMVAAHELSKTYPLGPEKVEVLKRVNLELPKGMFVALCGPSGSGKTTLLNIIGGIDRATSGEIEVADQDLTRLNEEELADFRCNQTGYVFQSFNLVSTLTVAENIAFPMEWLRKPSHEIEERIQTLLETVGLQHRANHFPSQLSGGEQQRVAFARALANNPPLILADEPTGNLDKKNGQKIIQIFQLLKDEGKTVIVSTHDQDIRGLADYVLCIDEGRLVKE	594	GC_00000845		Uncharacterized ABC transporter ATP-binding protein MJ0796		s__BOG-991_sp003165195	COG1136	ABC-type lipoprotein export system, ATPase component (LolD) (PDB:5GKO)			M	Cell wall/membrane/envelope biogenesis	K02003	putative ABC transport system ATP-binding protein					no	0
593	81	MAVMARRAKKSHPKTPVTAPCNQVLELWYCPIWKKTPYHQMSESPGLERNSIINNIKAAKVNVDRIGSVFLVDNGIPSCFD				hypothetical protein		UNKNOWN													no	0			no tree	1
594	152	MSKDFDRIKLRRWRKRGFYSESVLVKLLHKKGYFAVRVPVSNPSLNPLPDIMARKGKHTYAFEVKNATYYAYFPKPQIDKLFRFLDEFIPTGNEYKHAVVAAHLGKRWLFKEISWNDWQKDKIPEKVRILKRDRGNLNIDKCYQETSEALSQ	596	GC_00001159		Archaeal holliday junction resolvase (hjc)		s__BOG-991_sp003165195	COG1591	Holliday junction resolvase Hjc, archaeal type (PDB:1GEF)			L	Replication, recombination and repair	K03552	holliday junction resolvase Hjr [EC:3.1.22.4]					no	0
595	403	MEKTKYDIEETLKPSARAEKSKIFKPFELNGRPIEEQFMSWNNLIKTPYDKDKVDAYTRTRVILMNGIENNSVLTSHAIARMTDNEEIKRKLALIRRADSQHQMTVDWLNPGNQSILETTIGYEQVAVDLTANLAKNEPDDYFRQVLDYALLEDFDHLYRYSMLMKMKDAENIVQGKTEIKPGRPTSIEHRHPDDEARMHFDKNSAHVKSWMNYYTIVSGEQQTMLYYRTHGAMFENDLARKLYAEIGEIEEQHVSQYEEVGDSTATMLQQATLIQLNEAYNYYSCAQTEPNERIRSIWAEFCAHEIEHFNMCNDLLVKYEKMDIRDLLKDDSVEPLIVFEPNKEYVNKVLDEQVNLRPYEKKFVSEESLPSDWKSFSYQSKVNNGGAPSEIVEERWRAR	597	GC_00002266		hypothetical protein		s__Methanoperedens_nitroreducens													no	0
596	138	MSDFKIINKQITFNTEGPVSFIDLSDQISSAVAESKIRNGLVHVFAPHATGVLVLTENDPALLEDIKVFLESLVPSNEDYQHPSNAYSHLRSILLPPDRTLPVIEGEVAFGTWQSLMFIETDVYPRRRTVTMQVLGET	598	GC_00000673		hypothetical protein		s__20-14-0-80-47-9_sp002779555	COG0432	Thiamin phosphate synthase YjbQ, UPF0047 family (YjbQ) (PDB:1VE0)			H	Coenzyme transport and metabolism							no	0
597	244	MKAVLVKTYELNKSDALLITDVQNDFLPGGSLPVPQGDEIIPILNEYSRKFEDAGANVLASRDWHPANHMSFKAQGGPWVPHCVQNTEGARFHRDLKLPQNITVISKATRPDHEAYSAFDGTNLADELKKLGVKRFFIGGLATDYCIVNTVLDARKLGFESVVLMDAVRGIDVNPGDVDTAIAAMVKAGAEQATVVNFPEAVDTLPLEEAAPDELEEKPQARAADKKKARLRPRDARRKVATGG	599	GC_00000899		Nicotinamidase		s__FEN-992_sp003141855	COG1335	Nicotinamidase-related amidase (PncA) (PDB:1ILW)	COG1335	Pyrimidine degradation	H|R	Coenzyme transport and metabolism|General function prediction only	K08281	nicotinamidase/pyrazinamidase [EC:3.5.1.19 3.5.1.-]					no	0
598	512	MQAKTVKPSVSSREMRAIETNSEYFGVSLLQLMENAGRNIAEEIQKRFPNTKKVAFFCGLGGNGGDGFVAARHLLTQGYRVTIVLAGKSRDINHPAALQNWSALKPFMDSIQVVEVSDSSAISMVEADVVVDALLGTGTKGKLKAPILQMVQTINSMQSFKIAVDVPTGIDSDTGDVLGEAVKADLTITFYKSKDGLEKARNLVGELAVKDIGLPMELERFAGPGDVNLAGKRREASAHKGDFGRVLVVGGSKVFSGAPTLVSLAALRTGVDIVYTASPEKTAYEISSMSPDLIAIKLSGSNLNRDNLQELEPYLASVDAVVMGPGLGLNGETSEFVKLFVNAVEKAGKPLLLDADGLKAFAKFKSPLKVPLVLTPHAGEYEILTGTKLPDNLEDKIAL…	600	GC_00000469		Bifunctional NAD(P)H-hydrate repair enzyme Nnr		s__BOG-990_sp003164295	COG0062|COG0063	NAD(P)H-hydrate repair enzyme Nnr, NAD(P)H-hydrate epimerase domain (Nnr1) (PDB:3RRB)|NAD(P)H-hydrate repair enzyme Nnr, NAD(P)H-hydrate dehydratase domain (Nnr2) (PDB:1KYH)			F|F	Nucleotide transport and metabolism|Nucleotide transport and metabolism	K23997	ADP-dependent NAD(P)H-hydrate dehydratase / NAD(P)H-hydrate epimerase [EC:4.2.1.136 5.1.99.6]					no	0
599	185	METDEAANRELPVRINIYHAAQDDPKKNTALRLGRRGFARIVKKIRFLPKRAIVLNPFGEIAFSPADRKRLEQFGLAALDCSWEQAQKVLGEHVRGTSRCLPILIAGNPVNFGKLTKLTTAEALAASLYIAGFKNEAVKMLDIFTWGHTFFELNQRFLDQYATARDSEEIVQMQKALFENKPCRE	601	GC_00000626		Probable ribosome biogenesis protein MA_2508		s__BOG-991_sp003165195	COG2042	Ribosome biogenesis protein Tsr3 (rRNA maturation) (Tsr3) (PDB:5AP8) (PUBMED:24417346)			J	Translation, ribosomal structure and biogenesis	K09140	pre-rRNA-processing protein TSR3					no	0
600	210	MEFISNFYVFLGSVMLISLSGVLMPGPLFAVTIQKSAKSKIAGALIAVGHGIIEFPLMILIYFLLSQFTIPSYVQITVGLVGGSLMIFMGIQAFRSRNRQNNSPVSLKRDSILSGVWTTAANAGFILWWLTIGTALVLNAQLFGLAGFGVFAGVHWSIDFLWYAVVGALIFKSQRFWTKRVHLGVTLFCVGVFLVFGAYFVGSALMSVFT	602	GC_00001090		LysE type translocator		s__FEN-992_sp003141855	COG1280	Threonine/homoserine/homoserine lactone efflux protein (RhtB)			E	Amino acid transport and metabolism							no	6
601	188	MVKCLVVEFKVGNAVVQLIIGDITDVDTDAIVNAANSTLLGGLGVDGAIHSKSGPQILEECKRIRATTWPDGLPTGSAVITSGGNLKARHVIHTVGPVWHGGFQGEADLLKLAYRNSLKLAVANGFKTVAFPSISTGAYAYPVEEASLVAVKTIKNFLEKEDKLERVVLVLFTERVFNVYLTAAKQVF	603	GC_00001173		Macro domain-containing protein CT2219		s__PALSA-986_sp003133625	COG2110	O-acetyl-ADP-ribose deacetylase (regulator of RNase III), contains Macro domain (YmdB) (PDB:1HJZ)			J	Translation, ribosomal structure and biogenesis	K23518	O-acetyl-ADP-ribose deacetylase [EC:3.1.1.106]					no	0
602	86	MKEKTKQVNAYKLNISQTDENGAFQCPNCGQLISPDDHTEETYTVYETTITENNLTEIVLYCKSCLSFIHLIGFDKRNCIKARETT	605	GC_00002783		hypothetical protein		s__20-14-0-80-47-9_sp002779555													no	0
603	233	MQMLTTEFKNAFEYTKKLLNKESLFLFIACLIPFVNLVVLVRYVYKIVNEPSNTIKPPNLVKPDLTELIMSLIKIIAVAAVWLVIALALIVPVSLIFDAGTLGGIFGLMTLVENFHAKSMAAAIGAAVILLVISVFAVISEVNMIKRKKLMDAFAVKDLLGKISKIGWHRYLLFVFAVLVTWAIILFITSQVGNLVEIGVFTVSVAGILALLPVAFFARTISVLYDKNSLQAQ	606	GC_00006528		Protein of unknown function (DUF4013)		UNKNOWN													no	6
604	162	MQTKTLSLILIIFGLFILVSGIVAYTYTITQTQTATLPIADGISIPLTLGQGDKVQGTVNILDGTQGINVYVENPNSEVVYNGGSVLSNVEFSFNAQVSGSYKVVINNLSESNPQNIEYTFTYPALPSLASIAIIIVGFFILLIGITMLMILRKARAFNKNV	607	GC_00009173		emp24/gp25L/p24 family/GOLD		UNKNOWN													yes	2
605	164	MNLNGFLDGLSREKYLVYFLLAWAGVFFFWAIDGFIGNIMSITNGYSNASSWVNLISRPIDLGAGIMLGMLAAKLLMPNFMPTIKREVCLIYFILLWAGGFFFNVISDIAYYATWGFVGTDIIGVFGTLCSLVAAGVLALFAWNQLKSAGSLAERLQQPMSQTI	608	GC_00004505		hypothetical protein		UNKNOWN													no	3
606	419	MLKVELINKIELDDFEGIVGENHLQNIRMLSDKLKGMSVTHVNSTLIGGGVAEILHSMVPLMQDVGLKVNWGVIKGDLAFFNITKKIHNALQGANLVLSKAEKQTYLEYNKINSDATVLNADIVMVHDAQPAALIKFCPNKNNSWIWRCHIDLSTPNLKVWNFLEPYLACYNAAVFTAKEYVIPSLCVPLLAIRPPSIDPLNEKNRKLSDSEMQTILDKFEVKTDKPIITQVGRFDRWKDPSGAIDVYRQVKKRLPNVQLLLIGGMATDDPEGMRYYEKTSRHAAEDPDIHILLTDLKGIKDLEVNAFQRASQVVLQMSTREGFGLTVTEALWKGVPVVARRVGGIPLQIVDGVNGFLVDSVEQATEKTLYLLRNAERAEQMGSNGRERVREKFLIVSH…	609	GC_00001235		Trehalose synthase		s__BOG-990_sp003164295	COG0438	Glycosyltransferase involved in cell wall bisynthesis (RfaB) (PDB:2IV7)			M	Cell wall/membrane/envelope biogenesis	K13057	trehalose synthase [EC:2.4.1.245]					no	0	GT4(221-383)	HMMER & eCAMI & DIAMOND
607	812	MIHWFSSFFSFFIVLLKNYKYQPNRKIELINLGDGKTNLKLLKKNVAATLLTILMLNIFTMAISTLSVSGQNEIETLSYISVNPNPIGVDQTLLINLWMTPSIPSGPVFHFTVTFTKPDGTQDVIDIDSEPWGTAANWFEYVPDQVGTWKYQMVFPGQVFPAQNLTAYTGPSAYWAGGSYKASQSPVLTFNVTEEPVSGVAPVALPTEYWERPIREENKEWGTIAGDWVQAGYDAGASRFNPYSQAPGSPHILWKKQVELGGIIGGNYGSLTYGGGSTTVVGRTNIIFYGHTFIRDKAGATHCVNIKTGEDLWVNPSMSTISGVIFQQTRLSPLEFQPFLVSIGSSYIKYDPWTGVETYRLNGTLSGTLDGSTQNPLVYSRSGGRLICWNTTERPLAPN…	610	GC_00004390	PQQ-domain protein	PQQ enzyme repeat,PQQ-like domain,PQQ-like domain		s__PALSA-986_sp003133625	COG1520|COG3291|COG3420	Outer membrane protein assembly factor BamB, contains PQQ-like beta-propeller repeat (PQQ) (PDB:6TJG)|Uncharacterized conserved protein, PKD repeat domain (PDB:2KZW)|Nitrous oxide reductase accessory protein NosD, contains tandem CASH domains (NosD) (PDB:2KZW)			M|S|P	Cell wall/membrane/envelope biogenesis|Function unknown|Inorganic ion transport and metabolism							no	2
608	78	MIRQQRRRLERQWSKIKVGKICTNFIEQNNLFTAPHIITFQAVKIAEDLAIVYNVGLFDFKKDKGHGEFLTTCMWAVA	611	GC_00004220		hypothetical protein		UNKNOWN													no	0
609	443	MFGKKRSAPRKRERSDNLSVSVKIYNDGLPYALARKMLEKVKILIFLLLIALLLAFLYGALYYNQEISPWNIQTIDYVGEQSSPPSIILDSEDNPHICYIDRLGVDNQTLKYATLTNSGWVVQKVDNGMIMSPSIALDEGRNPHICYIDYNVHSLKYATLTVNGWNITVLEQLKGGGMPSLAIDSNGNPSIVYASDYSLKYARWSGVNWSISTIDLMDIGRTSSLILDSQNNPHVCYSTGGWLNWTIKYASFQQNRWVTENVDYDVFDLPPPSLALDSDNNPCISYYQRAATYGYLKYAKWAWANWSIQSVELASPGSSLSLDSEGNAHVSYCTAYGVYTRYAVGIDSQWNIQTVDESKSLRSPSLALDSKDNPHMACSRNIYHGHATTTYGVAYVTQN…				hypothetical protein		s__Methanoregula_sp11803u													no	2			probably - bathy distant to others	1			1	1
610	320	MNHKLVKELLKQLQQETQDPKDIGNLNIAKIIIWMKKDAYEPTNIQRVIKELKHLQKNCNVSNPQEVKLYIANKNVSNARKENLIESYNIAIQSLGLSWNKPFYQRQDKKRRAPKEESVQFILNHVKIPLNLKLKMSRDLGERPIELTWLKVQDIDLVTGRTDLTGAKHKIGREGKLKQDTLELLKRYIKRENLNPQSILFPTTLDVLSTCYRHARNNLAEEYNMPELKQVQLYDLRRRKGTGTYKLSGNNFLKVKKILGHKDARSTEKYITEDESIEWEPIKAVSDEEKANCFAKDYQFMANDSGVFWFRKPKNNHSLA	613	GC_00002093		Phage integrase family		UNKNOWN													no	0
611	135	MEHSRSIQKLETTTQTEAQPDNANYMCIRCGKFFTKPIFAVNNSPGVAEAYYACPSCLSKVEIKKEDKKEEKTLETPAPQTQASEPQTEVKPDSQSPAPPSVCAHYTGYLKNRPKNTPVPEECFTCTLMLDCMSR	615	GC_00004342		hypothetical protein		s__AD8-1_sp001273385													no	0
612	217	MKRKIVQIDENLCNGCGQCIPNCVEGALQIVNGKAKIVKDTYCDGLGACLGHCPQGAITITEREAEEFNQEEVHQYLKTKQATQIPSPASTNPTPQKPQWPVKIDLVPPKAPFFENADILLAADCAPVALKNFHSLTAGKRVIIGCPKFNDARAYAAKLTEILKQNNIASVTVVHMEVPCCTGLKWAVNKATEGSGKKVSTREIEVKVGGETVELKW	616	GC_00001082		4Fe-4S binding domain,4Fe-4S binding domain,4Fe-4S dicluster domain,4Fe-4S dicluster domain		s__PALSA-989_sp003151735	COG1149	MinD superfamily P-loop ATPase, contains an inserted ferredoxin domain			R	General function prediction only	K05337	ferredoxin					no	0
613	868	MSNAEIRVLHVDDDQNFVNLAKTILTQERTFIIETATSADEALIKLQKSSFDVIISDYDMPEKNGLELFKLIHQKAITTPFILFTGKGREEIAVQALNLGVDRYINKHGNPETVYTELSVAVRQLYEKTRAKKLLVESEERWHFALEGADQGVWDYNAQTKQVFLSSKWKKILGYKENEIKNDVAEWENRLHPNDKQAAIQEIRDYCAGLTSSYVKEYRLLSKDGTYKWVFSQAKVISRCSYGKPLRIIGTIMDITERQKAQTAIKESEEKFSAAFYSSGAALAISRLHDGLILDVNEYFLKTFGYKREEVIGKTVKELNLYADLTDRQTIVNLTLKNQQVINQEVKGNRKDKTEVTGLLSTKIFTIKGQKHLLTTIIDITNLKNVEKTLFLRQNEFFA…	617	GC_00005429		PAS domain S-box protein		s__BOG-991_sp003165195	COG0642|COG0784|COG2202	Signal transduction histidine kinase (BaeS) (PDB:1JOY)|CheY-like REC (receiver) domain, includes chemotaxis protein CheY and sporulation regulator Spo0F (CheY) (PDB:6QRJ)|PAS domain (PAS) (PDB:2MWG)			T|T|T	Signal transduction mechanisms|Signal transduction mechanisms|Signal transduction mechanisms							no	0
614	486	MVYLDWVKRKQEELLNWQINLPDDNDDGGFPAENIHDMGGVWTTAETLFTVIKYNILPPSDLRVQKAKDWLLRHRNLGGDYGDGWPLINKGNSFVDTTSMAILALAPFASDPEVSEAITKAKNWLQNDDYGWGIWKYEDSLVSATSLTLLALKSIKELLSDERVDVVLQSGVAWLKTAQNKNGLWGFTPNAKETNLASTCQAVSALMALGEPAKNFKEALKAVTEEFKTQGTWCTIQESYTLKYFGEGLDQRLSWFTTPLAVSLMVTFARNLPREVDIKQIIDATESLKKYDASKEGREITSISLGNLDIRPWASVQYLRSLLDSQGYMQEHLDEYVSVMSGKLAIVEKAGMLKSLPVIFSPRKQTNVYASGKFLVWLVPAIGVSLVGTSFLTENVGFE…	618	GC_00001494		Squae-hopene cyclase C-terminal domain,Squae-hopene cyclase N-terminal domain		UNKNOWN													no	4
615	277	MTVKGFFVMSVNLFNLFGYQFFQNALIGGIIVAVVCGIVGLFLILKKEAMIGDGLSHTAFGGIALGLLLGINPILTALGVSILAVFAISYMRRKKIATSDSAIAVMLALGFSTGLIAISIAGGFNVELFTYLFGSILTIDFSDLLIVGLLSAFVLVFIGFFRRELLSMVFDEEDSRIIGIPTNHLTIIFDLIIAVTVVLSIKVIGTILVVALLVIPGLCALKLNLSFKKTLLATMLFSILSTIVGIMVSAMFNVVTAGVIVFVLVGFFLLILIYKKL	619	GC_00001140		High-affinity zinc uptake system membrane protein ZnuB		s__SG8-32-3_sp001273335	COG1108	ABC-type Mn2+/Zn2+ transport system, permease component (ZnuB)			P	Inorganic ion transport and metabolism	K09816	zinc transport system permease protein					no	8
616	268	MGMAKTTMQASTPILDVENLTVNRNGVPVIDGANFTISKGDYVGVVGPNGGGKTTLLNAVLTFLPITAGSIRLFGVDVAKFKAWEKVAYISQHATSFEDQFPLTVRELVSLGCLKKGKLGRRFTSEDWKKVDENLEYMGLSDVADRRIGQLSGGQKQRMFVAKALTHNPELILLDEPIVGVDSNAQEKFYKKLSDLNVERHTTIMLVTHDLASVFCRMSKVMCINRNVEVASITQELDANILLKRAYGEHFHFVFHKHDCEGVFRNER	620	GC_00001114		Zinc uptake system ATP-binding protein ZurA		s__SG8-32-3_sp001273335	COG1121	ABC-type Mn2+/Zn2+ transport system, ATPase component (ZnuC)			P	Inorganic ion transport and metabolism							no	0
617	321	MKKNQKIFLVTIILIAIIATSIIAYSMTTPQTSNKLKVVTTFYPLTFLAQEIGGDQIETTQLIPNNTELHGWEPSASHIMAAEDADIILYNGAGADHWMEDDIIPALSSSQTRTVVETTEGLTLIANQEDEHEHEEAGEEEHDHGAYDPHTWLSPFMAKQQAEKIYNALVAVDPSHESYYTERWLNLKNTLEELDTEYQNSLSNASKSVIFVSHEAFGYLADRYGFTQHGVIGISADEQPSTATIADMVEEMEEHQTYVLYVDPVYSDEYIQTIKNEVQTQTGQTVTVLELYLMLGPFEDLDYLAQMQSNLSNLKTGLGAT	621	GC_00001118		Zinc-uptake complex component A periplasmic		s__BIN-L-1_sp003096235	COG0803|COG3391	ABC-type Zn uptake system ZnuABC, Zn-binding component ZnuA (ZnuA) (PDB:1K0F)|DNA-binding beta-propeller fold protein YncE (YncE) (PDB:3VGZ) (PUBMED:22120742;28628661)			P|R	Inorganic ion transport and metabolism|General function prediction only	K09815	zinc transport system substrate-binding protein					no	1
618	131	MTIISISIPDKLITQIDQKMKEKGFASRSEIARQALRLYLTEDLKIEDVNGEAVATVTLIYKENADRRRLLETQHLHSGLVSTFLHSHIHEGFCMEVIILKGQALLIRRFIDNLRQNEQIMQIKVSVINQE	622	GC_00000844		Putative nickel-responsive regulator		s__FEN-992_sp003141855	COG0864	Metal-responsive transcriptional regulator, contains CopG/Arc/MetJ DNA-binding domain (NikR) (PDB:1Q5V)			K	Transcription	K07722	CopG family transcriptional regulator, nickel-responsive regulator					no	0
619	922	MAYTKPMHALTVEEALKELQVKENEGITLQEAQTRLTQYGPNELKKEKGKSPIKLFLSQFTDILMIILLIATGLSLAVGEEIDAIIILVIVFASAILGFTQEYRSEKAVEALKKMTSPTALVIREGRETKIPASELVPGDILLLSAGDRVPADARLIEAHTFKVEEAALTGESNAVDKDTDALSEKAQLNDRSNMVYTGTSIALGRAKALVTETGMKTEFGKIAQMVQTTEVEETPLEKRLASVGKWIGILAIVVAASVAVVGIVVEQRDIVEMVLWAVSLAVAAVPEALPAIVTGALAIGMYRMTKVNAVVKRLPAVETLGSTSVICSDKTGTLTKGEMTVQRIYINNTAVKVTGIGYAPEGKFEVDNKPITPDEELLELLKISSLCNDSALEKDAKT…	623	GC_00000084		Calcium-transporting ATPase		s__FEN-992_sp003141855	COG0474	Magnesium-transporting ATPase (P-type) (MgtA) (PDB:1IWO)			P	Inorganic ion transport and metabolism	K01537	P-type Ca2+ transporter type 2C [EC:7.2.2.10]					no	10	CBM50	DIAMOND
620	278	MVNKVKNIRHNRGQKALETLGLTEYEAKAYISLVEKGTSTAGDLSALSEIPHSKIYEVLMRLEKRRLVETQKGRPILFKAVKPSAAIEAIDTQLKNNLEKDLAEKKASSYKKRFNEISEAQKTALEELKTIYETKETAEPTEDIVWTIQGKTNLNTQANDIILSALKDVRIRLPQDDFTEFESTIKTACLKGAKIQLLVHRLTQSVRKLEKNAEIFIEESLLPTSYGIIIADGKNGMFISEKYEHGFKTSGKSVLMVLTHFYEHELEESIKIRNK	624	GC_00002102		Archaeal transcriptional regulator TrmB,Sugar-specific transcriptional regulator TrmB		s__CR-4_sp001940655	COG1378	Sugar-specific transcriptional regulator TrmB (YrhO) (PDB:5BPD)			K	Transcription	K23356	HTH-type transcriptional regulator, sugar sensing transcriptional regulator					no	0
621	204	MEKKMLNPKQKEFFNERAEKWDKITVHKLDKVQYITNLLEIKNNYKILDVGTGTGVMIPFYEKSLINGQVIAVDYSDKMIQTAKSKYPLEKHPLISFLVSDVYDLNFDSEFDLVVCYSCFPHFVDQPLAVKTLSKTLKTGGRLVVAHSDSAKKINGVHMEGGVEIANDFLPSMKILKQMMSDNGLSIIFERDDESYFICIARKN	625	GC_00001654		CheR methyltransferase%2C SAM binding domain,Mycolic acid cyclopropane synthetase,Methyltransferase domain,Methyltransferase domain,Methyltransferase domain,Methyltransferase domain,Methyltransferase domain,Methyltransferase small domain,Nodulation protein S (NodS),Protein-L-isoaspartate(D-aspartate) O-methyltransferase (PCMT),ubiE/COQ5 methyltransferase family		s__Methanomassiliicoccus_A_intestinalis	COG2226	Ubiquinone/menaquinone biosynthesis C-methylase UbiE/MenG (UbiE) (PDB:4OBW)	COG2226	Biotin biosynthesis	H	Coenzyme transport and metabolism							no	0
622	250	MFFEVTNITFSYRSRQVLNGVSFKVQADDVVSILGPNGVGKTTLLKCIGKVLTPETGATFIEGTNLHQLSKKHIAQNIGYVAQKSETSRTTVFDAVLLGRKPHFEWDVTERDIRLAGRVLHLLGLDGLSLKYIDEISGGEYQLVQIARVLVQQPKVVLLDEPTSSLDLSNQHMIMHLIRNIVKKNHMAAVMVIHDLNLAIRHSDKFVLMKDGIVYAVGGHEVITPANIKQVYNVDAFVETVRGIPVVIPI	626	GC_00000324		Uncharacterized ABC transporter ATP-binding protein MJ0089	BtuCD	s__Methanomassiliicoccus_luminyensis	COG1120	ABC-type cobalamin/Fe3+-siderophores transport system, ATPase component (FepC) (PDB:2NQ2)			P|H	Inorganic ion transport and metabolism|Coenzyme transport and metabolism	K02013	iron complex transport system ATP-binding protein [EC:7.2.2.-]					no	0
623	302	MKSIFTFNTNGVGAVIWNIRMVRIIGALLAGAGLAVAGVVMQCILRNPLASPFTLGISSAAAFGASFGIIFLGAGSAMTSIISISNPYVTTLCAFLFSLLATGSILLLTKITRVSAETIILAGVAINVMFSAGLSFMQYIATDSQLGNIVAWTFGDLGKATWSWDYLILLVFLPVTLYFVYKRWDYNALDTGEDTAKGLGVNTERERIVGMILTSVLSAVIVSFFGIIAFIGLLAPHIARMMIGSDHRYLIPLSIIIGAIILILADGVGQVILYPSVIPVGIITSMLGGPLFIYLLIRRYRK	627	GC_00000246		Putative ABC transporter permease protein MJ0087		s__UBA472_sp002497075	COG0609	ABC-type Fe3+-siderophore transport system, permease component (FepD) (PDB:2NQ2)			P	Inorganic ion transport and metabolism	K02015	iron complex transport system permease protein					no	8
624	369	MKVKNMAKNKVFAIVAIIIVIVAAVGIVYGLTLNQANTEPTAKTVTDALGRTVNVPKKIDSIFCVGACSLRLVSYFDSVSKVQAIETAGTFNTRDDQTYYLINKDTFSALPQVATTAEAILNLNPSVIITSTAEDAATADTLQSQTNIPVYVINANLEFGDAFYEQLTSVGTLLGEQNRASELNNGIEQMINDITSTATTANSKKAYACGMFYYGGASFLKGSGNYLPFDYSNIPNAIEPASNGQPYVITLETLIAANPDYIFIDSIGLNDSINSINGYINTNTGLNSVSAVKNDNLYSTMVYKCYGTNWENQLINVYYVAATMNGDQYSWTFQEKANEIINLFYPETTMTYSQIATGQTGNGCEAVIL	628	GC_00001546		Periplasmic binding protein		s__UBA472_sp002497075	COG0614	ABC-type Fe3+-hydroxamate transport system, periplasmic component (FepB) (PDB:1ESZ)			P	Inorganic ion transport and metabolism	K02016	iron complex transport system substrate-binding protein					no	1
626	118	MFHVNVRTFPSSALIAAGSMDWLTTVVGLNYFGAVEANPFISGIAHQNIFAFTAIKLLTTLCVGLIFYIANKCLLKTEDKTTKSFRWTRLTLKMAYYGATGMLVLAVINNSLILANLI	629	GC_00001109		hypothetical protein		s__AD8-1_sp001273385													no	3
627	870	MEKRKKLKTFKSKTILSTIAILMVLSFTVSMISLPGFVNAANTTYPFVDAIPNPVGVGQKVLVNFGLLNYLQLDGDGWNVTLSITDPNGHTTTVDRMTWSTGTVGYAFNPEIVGNYTLKCIFKGETYRNVEYAPSETPEYTLVVQENSVPTYPAQSMPTEYWTRPIDSQLREWWSVSGSWAYKPENLIAEANDAPTTAHILWTTPLGDTMGGLVGGSEYWGDTGYQNGDAYEGKFAGSVIISGVLYYNKYYTPSGGASPQQAIVAIDLHTGEKLWEKSYTTTPALPGTAAQGRITQGQILYWESLNNRGTWSYIYVTTSVTTGSGSTAVTNTTMHALDALTGDLKFNITNVPSGTIYVGPIGELLKYSIVNYGNATNPDYRLLQWNASILPSFADTNYQ…	630	GC_00000981	PQQ-domain protein	PQQ enzyme repeat,PQQ-like domain		s__BIN-L-1_sp003096235													yes	2
628	113	MDNFKPAIVLLILNGKTEQALELLSKHYNINTPKLKVGLPKGHKTVAYGCYTSKTETITVLNSEMLNNPFVILHEFYHHLRSRSVDKIHKGTEKNADKFALEFVEAYKLAANS	631	GC_00000889		hypothetical protein		s__FEN-992_sp003141855													no	0
629	130	MAKTIAVSISRELLYSIYASAKQLYPKETVLLLRGKKKKDTIYITDLLVPPFATYGIGFANLPFHMLPMDFSIMGIVHSHPSDDKSASDVDANHFYGRIMMIAGFPYENERDIVAYNCYGEQVPVHVTEE	632	GC_00000773		hypothetical protein		s__FEN-992_sp003141855	COG1310	Proteasome lid subunit RPN8/RPN11, contains Jab1/MPN domain metalloenzyme (JAMM) motif (Rri1) (PDB:2O95)			O	Posttranslational modification, protein turnover, chaperones							no	1
631	173	MAKNLTSIIKKKKTEHILFQDAELDALGIELKKHVSRCFEKSLAIRELDSGSDNATEIELNNLATPHYDVERFGITFVASPRHADVLVVTGAMTRNMEIAAKKTYDAMPNPKFVVAVGDDACGTGILNESYAVLGGADKVFDVDLKIPGNPPSPKDILKGLLALTHKIAGQQK	633	GC_00002130	Fpo B / Nuo B	Hydrogenase-4 component I		s__FEN-992_sp003141855	COG3260	Ni,Fe-hydrogenase III small subunit (HycG) (PDB:6CFW)			C	Energy production and conversion	K18023	membrane-bound hydrogenase subunit mbhJ [EC:1.12.7.2]					no	0
632	524	MTESLQLTEFEKIFGTNQKTVNGLNNELYLPIEPFKLVETINKLYGNSFELVSMFCVQNFGKEGFTLFYVFEKEGFKELPVLQVHLDGNQAESIAKTYASACWYEREITDGFGVEFNGAYDKRRLFLHETYPKDFHPLLKTFKKGPIKTVPPKTGKAEEYQFKQLHGEGVYQIPVGPVHAGIIEPGHFRFSVIGETIFNLEVRMFYKHRGLEKLAEGKTPLECVKIAETISGDETVANSVAYCNAVEKIAGISVPLRALQLRTIFMELERIYSYLGDISGMILDVAYPVGASSFFILREELLRFNEMLTGSRFMKGIITIGGLTKDVPEQALKNLNLYLQAFSKGFKTAKDLDNTYFSLIDRFETTGIVNPELLAPLHITGPIARASSRMIDTRINHPY…	634	GC_00002053	FpoC + FpoD / NuoC+NuoD	Respiratory-chain NADH dehydrogenase%2C 30 Kd subunit,Respiratory-chain NADH dehydrogenase%2C 49 Kd subunit,Nickel-dependent hydrogenase		s__FEN-992_sp003141855	COG3261|COG3262	Ni,Fe-hydrogenase III large subunit (HycE2) (PDB:6CFW)|Ni,Fe-hydrogenase III component G (HycE1)			C|C	Energy production and conversion|Energy production and conversion	K14089	ech hydrogenase subunit D					no	0
633	490	MMLSAETILAIYAVLGLIVVLLTILFKTHKSINILSVILPAGFIILSLYSLGFAEVPNYSVVGGYFLIDHLGIYEVLISSVLFLAAAVYARSYIEGSIEIGEMDQNNLKLFYVALNLLLVEITFTFFSNNLALFWILAELTTAFSGVLIVMLNAVKNIGATLKYIFITSTCMLFSFIGLILLFTLTENSLGVGTLNWNTLMNVASTLSPAIIFAAFIFTFVGFAAKSGVVPFHAWLPSAHSKAPAPVSAILSGSITSVGIYGIIRMYAIAAQTSSIFKVSVFLIAFGVISMLVAALTMLTQVNLKKVIAYSTVENMGFLLVGIGLGTPLAIFWTLFYVLAHAFTKASLFLSSGIIHHQFGGVRIKNALKLQPFASWSLILGGIAIIGMPLSAIFLAKIS…	635	GC_00002152	FpoN, FpoM, FpoL / HyfB, HyfF, HyfB / NuoN	Hydrogenase-4 component F		s__FEN-992_sp003141855	COG0651	Formate hydrogenlyase subunit 3/Multisubunit Na+/H+ antiporter, MnhD subunit (HyfB) (PDB:6CFW)			C|P	Energy production and conversion|Inorganic ion transport and metabolism	K12141	hydrogenase-4 component F [EC:1.-.-.-]					no	13
634	233	MLVVVTAAIIIVKRDILSLVKTYALQSFLLALIAILFFIETGSYTPLYLAIVTFVSKIMIIPTFMKHILKKLNVKRDADFHFLSPNQSLIVSVIIIIFVYVSFTPLLEPLGLSNLFFIGATVGVSLLFIGMLVIFTRKQTITNIVGYLIMENGVLLFSLFLTELPLMFEILIVIDLIILTLLAAILAFGIDSSIEEFHARLNPFQNGWRVFGDDEDDELLELEVEKTLEDKKQ	636	GC_00002167		hypothetical protein	homolog of HyfE	s__FEN-992_sp003141855	COG4237	Hydrogenase-4 membrane subunit HyfE (HyfE)			C	Energy production and conversion	K12140	hydrogenase-4 component E [EC:1.-.-.-]					no	6
635	313	MSFDLLFYGILNVSFTLLVSPLFISLIKKVKAAAQRRKGPPLLQTYYNLAKLFKKETIYSQNSSWIMKATPLINIAALITASFFVPMLFIPQPTDLIGNIILFIYLLALAKFFMALSGLDTGSTFGGMGSSREMAMSALIEPITIIIFAALAIMFKTTSIPEMFRGALNANVLVDPVLILSAISIFIIIIVESSRVPVDNPETHLELTMIHEAMILEQSGKNLALMELSSAMKQMLLMALLINTLVPWGLTVDFSAGAILFALAAFLVKAVILAVFIGLFESACAKSRLFHLPALFALALFLALITIIIEVFA	637	GC_00002133	FpoH / HyfC / Nuo H	Formate hydrogenlyase subunit 4		s__FEN-992_sp003141855	COG0650	Formate hydrogenlyase subunit HyfC (HyfC) (PDB:6CFW)			C	Energy production and conversion							no	8
636	645	MLELLFPFGLAVFIIGAILAIATAKLNNNNPRITSLIISCFASILLLAFAIEVILNNSTVSAFSYQITALFELSFKIDRLAGFFVALVSVVSLAVEIYSIKYLEHLHGEGRKNLLVFLMNFFIVSMILVIASSSMFSFLFFWETMALTSFLLVMVEYEKQETLKAGMFYFVMTHLSTVFLLFAFLFLYVTTGTFNIQPITAQPLIASVAFVFLFLGFGIKAGIIPFHKWLPYAHPASPSNISALMSGVMLKVAIYGLIRFLLLLPLESWWGMLILVMGTLSALLGVIYALKEHDLKKMLAYSSIENVGIILVGVGLYVIFTVYGFPDIALLALLGSLFHSFNHAVFKSLLFMTTGAVLNSTETKNIEEMGGLIKRMPTTALLFLVGAVSISALPPFNGF…	638	GC_00002120	FpoM, FpoN, FpoL / HyfB, HyfF / NuoM	Hydrogenase-4 component B		s__PALSA-989_sp003151735	COG0651	Formate hydrogenlyase subunit 3/Multisubunit Na+/H+ antiporter, MnhD subunit (HyfB) (PDB:6CFW)			C|P	Energy production and conversion|Inorganic ion transport and metabolism	K12137	hydrogenase-4 component B [EC:1.-.-.-]					no	16
637	286	MKTDDLALANLTISNMSQTEVETAIKWAKAEGWNPGIHDGECFYHTDPKGFYAAKLDGKIVGTVSIVKYSEDFAFAGFYIVLPEFRGHGIGLKIHQFVTNKTRNLNLGIDGVVNMQSRYEQAGLKTAYTNTRYAGIIKTKNWDKCIPIKKTDLVKVAAFDSKFFPAKRSKFLECWLYQKDAFALMVPDANGLLRGYGVIRKCFHGYKVGPLFAQDEDAAGLLFSSLAASVSGEEVFLDVPDPNLAGVNLAKSFGMKPVFSTFRMYTKTAPKLPLEKIFGVTTFELG	639	GC_00001262		Acetyltransferase (GNAT) family,Acetyltransferase (GNAT) domain		s__Methanomethylicus_mesodigestum	COG3153	Predicted N-acetyltransferase YhbS (yhbS) (PDB:4ZBG)			R	General function prediction only							no	0
638	197	MGTQKFANPAPLGLLGFGLTTVLLNLHNAGLFQLDTMILSMGLAYGGLAQIITGLMEFRRGNTFGTVVFTSYGLFWWSLIMLTLLPQTTIFAGLQSPSPISMGAYFLLWGIFTLAMGYGTLKASKTLQIVFATTIILFFMLSITSFTDNPILFGNFTLTNLTGIEGVICGSSAIYYAIALVLNEVHEKIILPTDPLE	640	GC_00000163	Acetate proton symporter	hypothetical protein		s__PALSA-986_sp003133625	COG1584	Succinate-acetate transporter SatP (SatP) (PDB:5YS3) (PUBMED:23844911)			C	Energy production and conversion	K07034	uncharacterized protein					no	6
639	500	MTTNEAPEKKLNEYKNKIDELVKENLRLRELNQELAKSQIVVLEDAIKGAQDIVANNEETIRNGKRMAELTGTVEKSVQEVAKLAMDTTSTIAKVAHAAKNVGEVASKVYGQADEANKATSKVLEMGKQAANVSNQMAIGMQQVSTASQQVSTGAQKLADLSQSAARSTETLKKVMDDAGLIAKEASNVTGEALKKSKEANEKSQKGLQAIENIKTNIVKVSDAVTSMVSSIDQVGQMANSVSDIAGQTNMLALNAAIEAARAGEAGRGFAVVADAVKGLAGQSKVAAQSSISLVKNIKDAGNQTSSISSQSQVGAQEGANVVLAAIKESEGIASIMEVMNGKVNNLAYGVEKGLQEINAVTRTIEEVASIAEESSSASEEASSATEEQTAAAQQMASI…	641	GC_00000075		Methyl-accepting chemotaxis protein (MCP) signalling domain		s__BOG-991_sp003165195	COG0840|COG5278	Methyl-accepting chemotaxis protein (MCP) (Tar) (PDB:1QU7)|Extracytoplasmic sensor domain CHASE3 (specificity unknown) (CHASE3) (PDB:3VA9)			T|T	Signal transduction mechanisms|Signal transduction mechanisms	K03406	methyl-accepting chemotaxis protein					no	0
640	152	MDKSVHNGDFQIVNFTVDNVNYGVPVEQVREVRDMQTVTPVPGAPSYVEGVTNLRGQIITVFDLRKRLGLPEKKGAGEKILVIDLEKSAVGVVVDAVTEVSTICEADVEKNMEVTSALGDFILGVGKQNDHLAVILDISKIVLNTKSQELPN	642	GC_00001316		Chemotaxis protein CheW		s__BIN-L-2_sp003096255	COG0835	Chemotaxis signal transduction protein CheW (CheW) (PDB:2QDL)			T	Signal transduction mechanisms	K03408	purine-binding chemotaxis protein CheW					no	0
641	83	MTKRESISGYDIIDFISIKFSEAISPGTVYSTLYAIERKGLIYGENDGRKTVFKLTEKGQAAMETIQNSKHVFANICKKIYET	643	GC_00001882		Transcriptional regulator PadR-like family		s__UBA233_sp002010925													no	0
642	142	MNSSIKFKIGLLLPILVLVGFFAAFWAASILYTPPEQRPRPVFIQYDFEFFYFAHAIISTLNVALLVVLLITFISVYKKTKSEFSFGLIIFGFAFLLKDIVSSPFTVSAFSFYVSGLGPFIVLPDLFEFAALSVLLYLSIKY	644	GC_00002132		hypothetical protein		s__BOG-991_sp003165195													no	4
643	100	MSSNARSLKYLLGWLIAGTRGGPTRAKIFEALKDKPQNANQLATLLGMDYKTMRHHLEVLEKNRLITSIGDRYGATYFLSQVMEDNYSLFEEITSKIGKK	645	GC_00000456		Helix-turn-helix domain,Bacterial regulatory protein%2C arsR family		s__BOG-990_sp003164295	COG0640	DNA-binding transcriptional regulator, ArsR family (ArsR) (PDB:3F6V)			K	Transcription							no	0
644	210	MDKMGNKLGLMLKNALIIFCISCFLFTEVNQHIDLKTKSLALISIVVLAAIGGTLITTNQLNVNADTNSTATATLDTSEVNTNTTTPNQETSQNGCSPCVGEGMLTQTRHRYSSGQVQVSDEFKENVTSIASQDSDVQDLLNQGYNVTSVTPIIESTIDGNGYLTTKASTAILALSKEDTNSYGKAQVIVDMDEAAVTKIYIETRTLIEK	646	GC_00006726	PQQ-domain protein	hypothetical protein		s__PALSA-989_sp003151735													no	2
645	482	MGIINRAIRNISRRKVRASLVIIALAFSMAILISIPAGVMANQEAAQSISDNLSRTINETGESINQTLTQIDCTSGVEGWGFGPSQSSGTDQSQGDMQDRPMPSGGASGFNPGQFGGGEIPGGFGGGSFGGGEANPMNQSLYDDISSINGVAAVAPILDATQGQNVTMEFMGRSFERLEEEYVIEGIPLTAELVSYNILPSNITEGRNLQAGDSGVVVLSENNTAYFNADVGDTITILDQEFTVVGIHGTSGVSDINTLYMNLTDAQTITNNTGYITTLRVFTTDSSVVSQVATDIGELHSELTVQTAQDMLERMQNMQSSQTTAAEASLAQTQSTAIQEIIVVVLATSLIVLFVMLYTVRERTKEIGTLKAIGFSNNAVMRQFVIEGMLLSVIAGAVG…	647	GC_00000032		FtsX-like permease family,MacB-like periplasmic core domain		s__PALSA-989_sp003151735	COG4591	ABC-type transport system involved in lipoprotein release, permease component LolC (LolE) (PDB:6F49)			M	Cell wall/membrane/envelope biogenesis	K02004	putative ABC transport system permease protein					yes	4
646	249	MSEVALKIENLTKSYNLGKREVQALSNLDLEVKKGEFVSIMGPSGSGKTTLLNIIGCIDKATKGKVVLDGVKIDEMAENELYKIRRDKMGFVFQSFNLLPYLNAKENVELPMELKNSSKEARSKRASELLALVGLSGRENHRPQKLSQGEQQRVAIARALANDPAIILADEPTGNLDIQNKQDIIKLLANLNIKQKTTIIMVTHDSQVAAHTERVVFLKDGKISKEKEGLLLNRKREDQSKLHKLEEKR	648	GC_00000008		Uncharacterized ABC transporter ATP-binding protein MJ0796		s__FEN-992_sp003141855	COG1136	ABC-type lipoprotein export system, ATPase component (LolD) (PDB:5GKO)			M	Cell wall/membrane/envelope biogenesis	K02003	putative ABC transport system ATP-binding protein					no	0
647	458	MTENNENQNVNSSQPTENPQEQTPATNKEETLPPQDQTEIHEEYSPFWPNNASPPPPPPSSPLFSPQPHQQKQKKSRVVIVTLLAICLLAGSFIGYAATYSSLNGKISDLQVQLQYYQSSGQNGVDTVSSLNNSASLASLYQNVKASVVIVKDLVPQYNMFGFLAGYSIQQGSGFVTTVNGQQVIVTNNHVIESSTNITVTFADGSSYTASILGSDPYADLAVLKADEMPSGVPSLSLVSSSTLNVGDTVVAVGSPYGLSGTLTTGIISALGRTIVEGSSTSGIAIPDTIQTSTEINPGNSGGPLINLQGQVVGITTAAVSDSQGLGFAIPSDTIMREIVSLVNTGEYTQHPSLNAAGTDMNLQIAQAMDTDVTYGWLVESASEGTGLEGGNTQATVLG…	649	GC_00000012		PDZ domain,Trypsin,Trypsin-like peptidase domain	merops database: subfamily S1C unassigned peptidases	s__BOG-990_sp003164295	COG0265	Periplasmic serine protease, S1-C subfamily, contain C-terminal PDZ domain (DegQ) (PDB:2HGA) (PUBMED:29686141)			O	Posttranslational modification, protein turnover, chaperones							no	1
648	256	MHLKQRVYINSLIEGTFMSAFAKPGAYDYNATVFSPDGRLYQVEYAMELVNRGATILGIKCQEGLVLAAEENAEALEKTANSLKIFQIDEHIGAAIVGLGSDARVLIQKAREDAQSNKLTYDEPADVETVTKSGSNLQQVYTQHGGGRPFGTALIIGGVDKTGSRVFCTHPSGTYKAYKAVSLGAGRETVQAQLTENYKENMTLNEILMLAVKCLKNSLRARQMPVKLTIAVIPAATKKFKLLTEAETESLIKETQ	650	GC_00000031		Proteasome subunit alpha		s__BOG-990_sp003164295	COG0638	20S proteasome, alpha and beta subunits (PRE1) (PDB:1FNT)			O	Posttranslational modification, protein turnover, chaperones	K03432	proteasome alpha subunit [EC:3.4.25.1]					no	0
649	127	MLFLDDLPLQLGAYYPVGTNNIVLNRALVDVVETKIPSKPTINALVYNLLLHEYLHALGEMSEVAVRQQVIMVAKKSFGENHQATVLARKSPWMLLKDLPLGTLAGPAVKGHMEIVKDFESVDRYII	651	GC_00000880		hypothetical protein		s__FEN-992_sp003141855													no	0
650	145	MASNIIVRDIMTKNPQVVREDTSIREVIATFSKYDINSIIIVQNDKPDKPVGIITTRDALVRGFEYGLPVGAITAQMLASSPVVTVDEQATVEQAAELMRRNRIKHVPVTSNNKLVGILTDTDVLFAVPSMLSMMEEVCRQTIPA	652	GC_00001798		Hypoxic response protein 1		s__PALSA-986_sp003133625	COG2905	Signal-transduction protein containing cAMP-binding, CBS, and nucleotidyltransferase domains			T	Signal transduction mechanisms							no	0
651	322	MFSHKILVLTVSLLLVFSVFTCFAAASVECPRCHGTGQVSSPTCIRCGGSGQIQPNITHSLLMLGSSLQQTNVSRVYHNNEDVDVYATATATINTQKKVLTETSNRTLLKANSDTLILVTFEGLKDENYFTHQLDLTVEPITCPACNGSGIGGLTVCPDCGGTGYISEAAAAGGFDFAGLAALAVGAGVVAAVSVAGFFVVRNRRLTEEKLRSFTSSEFQRWVLGSLRGNEASVLDARKGIDGFAGDGSAVVARQADNVGKMQIEGFLNSIMQVKARQGIFVAFSFGGDASAAVVRGRINYRIDVKLVTVKELLTHKAPVVV	653	GC_00004577		DnaJ central domain		s__SG8-32-3_sp001273335													yes	2
652	60	MPKEEKVKGKMSVSEAGRRGGMKTSKTHGKDFYKKIGKQGGSRVRALIEAGKRREKPLEA	654	GC_00000026		hypothetical protein		s__Methanothrix_soehngenii							K06884	uncharacterized protein					no	0
653	652	MTLKQNVIHNSGLITVISLIILTLLLVTFGNNIKLEFNPPYLRLILNTIFISATNIFVAVVSVNSFLRHGQISFAFLSGALVASGLAAFISGGVSGIPTDATFTVFNVGFLISAIMQALGAVYLSAASPASKVYSNRKIVITLMLLAPILILSAVTVLSIFGLTPPFIDLNGNTTDLRQFVIGLSFVFFVFASSVFAYQYFRSKARALYWYALALALFALDTFVSYNSAQLGDLLQWVGRISDYVGGIFFIIALLTLRQQAYVGGSFSERWFETLSNNRAQLGSLFANMLSGFAYLRVVYNANKIGVDAVFLEVNEAFEHNTGLKKNQVLGKRLTEVIKGVEEDPVNWISFFGEIAAKGKPSRTENYMQGLQRWLRISAYSPESGYIVVLIDDITNQRE…	655	GC_00000003		Histidine kinase-%2C DNA gyrase B-%2C and HSP90-like ATPase,His Kinase A (phospho-acceptor) domain		s__BOG-990_sp003164295	COG0642	Signal transduction histidine kinase (BaeS) (PDB:1JOY)			T	Signal transduction mechanisms	K02482	two-component system, NtrC family, sensor kinase [EC:2.7.13.3]					no	7
654	98	MGDLQNEKTNLSNFLQQHLKVEVQEGRNKLEIDAEKTSITDLYQAVKKFIYHRHLNNTHYASQELSKVKINRLKGHEKKKEDHKKTPQTKSEIQTWGL	656	GC_00001574		hypothetical protein		s__BOG-990_sp003164295													no	0
655	63	MPFLSRIGAINRISSSSKPAFKRLETTCPPPTTKMFLLLSFLAFSKFFQLVQHKTHITAMFNW				hypothetical protein		UNKNOWN													no	0			no tree	1
656	97	MQKVLLYIAVSLDGFIAAENDDTSWLDAYQVEDEDYGYGVFIKNVDSAIMGSRTYQQALEHPERLLNDLKTYVLTSKPLPVKHGSNVSFMLDKLKKF				hypothetical protein		s__Methanosphaerula_palustris													no	0			yes	1
657	156	MKFACPLIAVKDLEVSKKFYVEVLGQEIGLDLGWNVWFKGGFAIQLNFADIIGVAKESVKVQSHNFELYFEEEDFDGFLEKLKTFHGIEYVHPSKKHAWQQRVVRIYDPDMHIVEIGESMAVIAKRYLNQGLSVEETAKTIMHPVEFVKMVNENMT	659	GC_00002294		Glyoxalase/Bleomycin resistance protein/Dioxygenase superfamily,Glyoxalase-like domain		s__Clostridium_uliginosum	COG0346	Catechol 2,3-dioxygenase or related enzyme, vicinal oxygen chelate (VOC) family (GloA) (PDB:3R4Q) (PUBMED:11830595)			Q	Secondary metabolites biosynthesis, transport and catabolism							no	0
658	177	MANTKHGYDHYELLSALQKSIRRGLEYEAAHFAVELEEFNPTMLWNRLKIIASEDIGPANPLMPLLVDLMQKQYLTEKSKLAESAYKLYLINAVVCLCRSQKSRVTDDLQTVVYMEREAGKLPLIPDFALDKHTARGKALGKGIDGFFTEGNKVANEAFPNPYTEKAKELLKKVDSQ	660	GC_00001249		MgsA AAA ATPase C terminal		s__PALSA-989_sp003151735	COG2256	Replication-associated recombination protein RarA (DNA-dependent ATPase) (RarA) (PDB:3PVS)			L	Replication, recombination and repair							no	0
659	649	MSANLEFTQTIRDPVHGAIPVTELETRLLKTRCLSKLRWIKQMGLAFFSFPGANHTRFEHSIGTMHVASLMFDKLSRSSMSDNDRRQITRHMQEFRLAALFHDLGHAPFSHTMEEFFNRYPEYVPEKSNRDHEYYTKQIIKTNAEIAQSIQSKALIPEPLDLKYIADLSVGEEAVFGNLFSGSLDVDRLDYILRDNYYCGLPFGSIDLNALIAGLSVGKYKDKYRFFFSKDSLSFIEGFLISKFQLARTVFNHPKNRSMGLQFFDYLKKAFDEAIAYSKDRQVTLETISRLIHNQWTDYDIFYFIENPTETLRIYNSFNEKIQKTEITKIGESKISNILSGRSPDSAYPFARQTLSPHIKYDLYLLSRRPFSQRRLCDRLKETMLDIPFVKVEPYDITI…				hypothetical protein		s__UBA5214_sp002412545													no	0			yes	1			1	1
660	222	MLPKVVIYDSVSVDGAIKDFDVNVPLHYMTAARFAADAYLIGSVTSKTGIEMFMQTIPPEEPKDFIKPEIDPNDQRPHWVIADSHGIMQGLMHVNRRSEYAKNIIVLVSNSTSKAYLDYLKERNYDTIKTGEDHVDLRVALEELNSRYGVKTLLTDTGGVLASVLLEQGLADEVQLLVTSEIVGKNAVNLFRTLNRMVKMELLGSNVLEKEHVLLAYKVLKT	662	GC_00001144		RibD C-terminal domain		s__Methanosarcina_vacuolata	COG1985	Pyrimidine reductase, riboflavin biosynthesis (RibD) (PDB:2O7P)	COG1985	Riboflavin/FAD biosynthesis	H	Coenzyme transport and metabolism							no	0
661	344	MQTINAIETLNLTKTFKSKRSSPENSRWRLNFKPNVPFRAVNNLNLEIKKGELFGLLGPNGAGKTTLVKMLCTLLPPDSGTALINGFDVVKEPMKVKQSLGTLFSVGERGFFWRLNGYRNLEFYAAIYNVPRKKRHQRILEVIKLVGNTHDLYQRYSGGMKRKLALARTLLPDPQVLLLDEPTNALDVIASRNVRDFVRQTVTESGKTVLYTTHYIEEAAQICDRIGILLGGQIIACDTPDAIRGMIKKEETVNLTIGQTQVERMQDLAGVINVTENNLEILPGQKQLCVELKNINDMPVLFDFLLKEKIKLVNFKRSEPTLEEAFIKLTQKSGGAKP	663	GC_00001401		Linearmycin resistance ATP-binding protein LnrL		s__FEN-992_sp003141855	COG1131	ABC-type multidrug transport system, ATPase component (CcmA) (PDB:5DO7)			V	Defense mechanisms	K01990	ABC-2 type transport system ATP-binding protein					no	0
662	265	MTVLAELEKIFYFMKRDIISFSTYKMNILLLFGTAVFGALSFAFLGTSATNEWVEQTYHMSYTTYLLIGLAFSTYLNQSLTLVQKTINPWALEEVLVSPTRLSTFILGSSLWGFIWSTGVVVVYLGIGVLAFGVVLNINYLATIIVLALGVATFLGFSMIGAGILIVTKQGDPVTAIITLATSLFGNVLFPIVVMPLWMQAISLIVPQFYFFTSIRFALNGSTILDILPEVTILAIMCAIVVPVGYLVYSWCLKTAKKNGTLAWF	664	GC_00001438		ABC-2 type transporter		s__FEN-992_sp003141855	COG0842	ABC-type multidrug transport system, permease component (YadH)			V	Defense mechanisms							no	6
663	293	MRLEPFSNFSVEPIIRYYHIRLFYYQSKHPPKIQQIDSLNRSETSLLKEILEPIKNDQEFDFNGKTFQASDVADYKISGTPQKISEITVIMEDFPFGGRDITNRYKEVEQSQRSEKYEHKIKNRKVFIVHGRNHAPMKELRELLVDLRLIPIVLQDQASGGSLTLVEKLEKYTKDASYAFVILTPEDLGGHNEEIKNKLEANSFFETPSNNLEKNNYILSRFENRARQNVIFEMGYLFALLGRKNVCCLLQGKMENPTDIDGVVYGHFNKSIHEVRSKIVKELKEAKMSIVEN				hypothetical protein		UNKNOWN													no	0			yes	1			1	1
664	571	MPTIDIEYKELESLLNVQLNGDMEKLDDILAYVKAEVKGYNKQDETVNIEFKDTNRPDLWSVEGLTRALKGYLGQEKGAKQYSLDKSAVEVFVSKDLFNIRPYIACALVKNIHLSDAIIRGLMHLQDKLDQTYGRSRQKTSIGIYNLDLIKPPIEYAAVRPIEVTFVPLGFTEQMGLDEILEKHPKGCEYGHIVKKNPLYPMLFDADGKVLSFPPIINSNDLGKVTEESRNLLVEVTGTLHKTVLNTLNLVTTMLIDRGGKAYTTTIHYPDNSSYTEKDVVTPDFSSRCMPLSVEYTNRILGLGLTAERIAELLKIAGLSIDKVTDTEVSVLVPCYRIDVMHQVDLIEDVAVAYGYNNIVPNWRELPTIGRAKPDQHLINLARDLMIGLGYQETLNTTL…	666	GC_00000743		Phenylalanine--tRNA ligase beta subunit		s__FEN-992_sp003141855	COG0072	Phenylalanyl-tRNA synthetase beta subunit (PheT) (PDB:3L4G)	COG0072	Aminoacyl-tRNA synthetases	J	Translation, ribosomal structure and biogenesis	K01890	phenylalanyl-tRNA synthetase beta chain [EC:6.1.1.20]					no	0
665	509	MVELRVQEQQVLLGLEKNGGKANVEQLINSCNLPDAAIMRNALTLQEKNLLTIHAATQNVIKLTDEGKTYAQNGLPERKLILAIAEMGGSADLKAAAEKAGLQAQFIQIALGWVIRKKWAIYSSQTNTVNITEKLLHETVIPEGCDENLLKFLVNREQAAMDELSNPLKAEAEQIKKRKLVIIEPKTTRVLEITQDGKAALAEGKTVQQEVTQLTPELIITGKWHTTKLQKYNIEAPVAKTWPGKKHPYLSFLDEVRAKLVTLGFQEMTGTSVETSFFNFDALNVPQDHPAREESDIYYVKNPEYGDVSSHAAAVEHIKETHENGWTTGSTGWGYKYSLLAAQRLILRGHGTCLSARTLESKNLQVPSKYFSIARVYRPEVVDRTHLSEFNQVEGIIVD…	667	GC_00000679		Phenylalanine--tRNA ligase alpha subunit		s__FEN-992_sp003141855	COG0016	Phenylalanyl-tRNA synthetase alpha subunit (PheS) (PDB:3L4G)	COG0016	Aminoacyl-tRNA synthetases	J	Translation, ribosomal structure and biogenesis	K01889	phenylalanyl-tRNA synthetase alpha chain [EC:6.1.1.20]					no	0
666	596	MEIYALLNMCACVICIGLGLGVYFLNRKAIVNQLFAFVMLTNAYWALCEFMLVRAPTLEAAMLWNKILSFWPLIVAAALHFTLAFTENSVLKRKFAYLLIYLPALFFSFIDLTTDWISSAPVLKPWGYIASYPSYSLLSSLDGIWAASTTLATILLYSQYYFRLTDKTKKEQTRFVAVGFAFPIILSILTDSLFPVIGIDFPVMGNIAVSFTAFIVAYAVVKHELFGLNVEIAAENVFSTMPDSVILVSLEGKIVKVNRALVELTGYKEEEVVGRTVNELLTRADVLNMNEITPRIIAQMLKQQGQKEGKDYEISFYTKFGVKKFGSLSYSLVTNNQGQKAGIAFVLHDITEQKELSKKLIETQRLASIGELAGIIGHDLRNPLTGIKGAAYYLKTKYS…	668	GC_00000007		PAS domain S-box protein		s__BOG-990_sp003164295	COG0642	Signal transduction histidine kinase (BaeS) (PDB:1JOY)			T	Signal transduction mechanisms							no	6
667	315	MRGFLPKFLRDLTARLISVALPRVAWDKRYFQQWEKAGYHVTPNHFFFPIPDSEALIDGLWEKESELVGINMHPKKQLQLLTEVFPKYRQETVFPKTATGQPAEFFLDNESFGAVDAEVLHMMIRHFKPRRIIEIGSGYSTLVSAKACTLNKQKDNVTSELLAIEPYPNETLKHGFPGLTELIQKPLEKIDLSLFSGLGKNDLLFIDSTHVLKIGGDVKYLYLEVLPRVAGGVLVHSHDIFFPLEYPKHWIKENHWFWTEQYLLQAFLAFNREFEVLWASQYMNRRYPKQLAQTFPSYKKEVCPASLWLKRKVSV	669	GC_00003936		Methyltransferase domain		s__PALSA-989_sp003151735	COG4122	tRNA 5-hydroxyU34 O-methylase TrmR/YrrM (TrmR) (PDB:1H1D) (PUBMED:29982645)	COG4122	tRNA modification	J	Translation, ribosomal structure and biogenesis							no	0
668	412	MSNGLVWQRWVLANGLRVLYLPKPSANTAQLSIAVEYGSNSEAEAEAGSAHFLEHMLAGGSDKRIQMSRSIESHGGSLNFYTDHEYTMSFVDVLPESLPHTSQVLSELLFDDAFEEEKFASERQIILQELAEDADDPTEQIDELLLKNLFKKHPVRRPIGGYPKTINQLNLHQLEAIHTAAYEPQNMILMLMGNLSDNQIQAVLQYFVDKPKQQKIAKQLHKQETAKPPHEKVKRKGGITQTYLSIGAKTVNSKSPDAPKLDLISMILGGGASSRLFIELREKRALTYDVAALHSKGLDFGYFSISCAVKNANLDKTKALISTELANLREQLVLEEELERNKKLILSGILRGIDSPDDCQDILAFMEIQFNNAKALSSYLTKIKEVTTKDIQTAAQTYL…	670	GC_00001623		Uncharacterized zinc protease SCO5738		s__FEN-992_sp003141855	COG0612	Predicted Zn-dependent peptidase, M16 family (PqqL) (PDB:6OFS)			R	General function prediction only	K07263	zinc protease [EC:3.4.24.-]					no	0
669	258	MGKIGKISALILSLIVALPCLTLLTVDTANAQTVPKTPEFTLKLIAHPYDKAPITSIDPYTGKTIVAQEGYHSDNKSIEITIKNQEFIPYKDSNGHGINLMYNIRWKGHFDTTDNWSYFAGTATRQEYSSDYFRPSSTQYSTWAATLSLDEWERGSGNYDHKILVPVESQIDFQVEALIGYSSQRTGQAIEVGAWSVYDFTGIDSGWSSTQTLNLADGSVSPTPTVPEQSWLVILPLLLSALCVAVAIRYRKNVNFKR				hypothetical protein		s__PALSA-989_sp003151735													yes	2			no	1			1	1
670	423	MGNLVRAIFVILAALLLLPLVSPSNYAQSTWNIQTVTSRGAVATFCPIAIDSRNTPHIAYTELKETWGNDHEISFPVYYASLDEKGWNSQAVGFGRADSIVLDKQDNPHLIYVENYKGLMYAKLVGTKWIMEVIDPNVAVYNNGFGTLAIDSENFTHIAFTNGNALFYGVRTQSNNWTIELVFNESTVKLSRAPLTLDSDKNPYLLWYNSKGVQLTHIQNSSFATETIDSNITGIGNIVLDSNGYPNIVYTKNFENNSAVVYAIWTGSVWEKQTVYSTTKTTYDSVSTLTLDSYNYPHVSYVVDAGKLAYARWTGINWDIQTVDSDLGWLGGFSYLALDSNGNLHISYCGINYPAGDIRYATSEALTPIYTPPTLSSSTPSTSAFPDQNLLLLVVIIIV…				hypothetical protein		s__PALSA-986_sp003133625													yes	1			yes	1			1	1
671	472	MSQPLNKEKPVQNRFKAVEVPKQEPQERVKNFKEVVLGYTEEQAIAEASRCLNCKNAQCIVGCPVGIDIPTFIKCITQKDYEGAITKIKEKNSLPAICGRVCPQEEQCQAKCILGKKGEPVSIGRLERYVADFEREQGIKMPEVAQPNGKKVAVIGAGPAGLTVAADLAKLGYSVEIFEALHTEGGVLVYGIPEFRLPKSIVKAEVDYIEKLGVKLTPDALIGRLFTIDELFKKGFGAVFVGTGAGLPKFMNIPGENLNGVFSANEFLIRVNLMKAYRFPEYKTPLGIGKKVAVIGGGNVALDSARSAIRLNAEKVYIVYRRSKDEMPAREEEILNAEEEGIEFKFLTAPTKIIGDAQGKVTAMEYITMELSEPDASGRRKPIPIKGSETLMDVDTVII…	673	GC_00000025	SudA	Sulfide dehydrogenase subunit alpha	sudA	s__BOG-991_sp003165195	COG0493	NADPH-dependent glutamate synthase beta chain or related oxidoreductase (GltD) (PDB:1H7X)	COG0493	Glutamine biosynthesis	E|R	Amino acid transport and metabolism|General function prediction only	K00266	glutamate synthase (NADPH) small chain [EC:1.4.1.13]					no	0
672	290	MPKNKENVPMDLFSIVQKEELNPVTKKLVIYAPDIAAKAKAGQFLIIKVREESERIPLTFTDWDKENGTITVIFQEVGFSSIELGSLKVGDKIQNLAGPLGNPSEIENYGTAVIACGGLGTAVAYPVAKALKAAGNKVITLVGARNKDLFILEKEIQAVSDEVVYSTDDGSKGIKGFVSDLLKAQIAKNQKIGIVFVIGPPIMMMVTSEVTRPYGIKTIASLNPIMVDGMGMCGACRVTVADQIKFACVDGPEFDAHKVDFKELMQRLKCYCTEEKQAQHGEGHCQCHNH	674	GC_00000891	SudB	Sulfide dehydrogenase subunit beta	sudB	s__BOG-991_sp003165195	COG0543	NAD(P)H-flavin reductase (Mcr1) (PDB:3A1F)			H|C	Coenzyme transport and metabolism|Energy production and conversion							no	0
673	109	MAELSYRTKLWMVNQKGESVFGDGLAELIENIDKYHSILEAVKQLKMSYRYALHRITLAEERLGEPLITRVRGGAKGGGSSEVTPYGRDLALRYRMTQAMLEEFIDKIP	675	GC_00001059		Bacterial regulatory helix-turn-helix protein%2C lysR family	Molybdenum transport protein ModE	s__BOG-990_sp003164295	COG2005	DNA-binding transcriptional regulator ModE (molybdenum-dependent) (ModE) (PDB:1B9M) (PUBMED:19779461)			K	Transcription	K02019	molybdate transport system regulatory protein					no	0
674	282	MNHKNASIIIIAIIICASLIGYMAYSGTFSATPKTELRIFMASSLINAVTNMTTTFEQENNCRLIVNSAGSNTLYQQITSGSPCDVFMAADFKWTKQLNDSNLLLGGYKNFTSNRLEVLLPGDNPQNITSLLDLIKPGVKIVVADNAVPVGSYTNKTVTKIDATWGNSSSPLYKGAEWDGFKEKFYSNVVSYEATVEDVVGKVALNLGTVDVGVAFVSDATYGAMSGAQLLYVEVPNDVNTIGTYGIAVVGSTTNSDLAQKYMDFWLSTQGQTLLNTFGFGT	676	GC_00001335		molybdate ABC transporter%2C periplasmic molybdate-binding protein		s__BOG-991_sp003165195	COG0725	ABC-type molybdate transport system, periplasmic Mo-binding protein ModA (ModA) (PDB:1AMF)	COG0725	Molybdopterin biosynthesis	P	Inorganic ion transport and metabolism	K02020	molybdate transport system substrate-binding protein					no	1
675	298	MEHKEGNPYAQLLHLFIFNNSCRSPALNREKYYFSNKLAVALLAATVIVYLVFIALPILAVFLEIDGNQVGAQLQNSAIIEAIQLSLYTSGIATIISLLLTVPTAYFLVTRKFPGKSIIDTLIDLPIVLPPAVAGVALLLAFAPRGLLGPVFNFFGVTIPGSAVAVVLAQTFVASPFILRAAKTGFENLNPDVINSARILSGSRFRVFFTIILPLSMRGIVSGIVLTWARAIGEFGATIMFAGNLPGITQTMPLAIYSLMSSDPLAGVMLSAILIAISFAVIIAIKVLEQKKFGAKKQ	677	GC_00001369		Probable transport system permease protein NifC		s__BOG-990_sp003164295	COG0555	ABC-type sulfate transport system, permease component (CysU) (PDB:3D31)			P	Inorganic ion transport and metabolism	K02018	molybdate transport system permease protein					no	6
676	371	MITINGLWKSFGEKTVIQNLDLTVDKHEIVTLLGPNGSGKTTLLNIIAGLTPADKGEIYIDNVLVDGQKDKKRFYRSPSERKIGYVFQTISLFPHMRIEDNIAFGLKGTSLSQQEIKKRTSGLLDFVGLKEYAKFYPNQLSGGQKQRAALARSLATEPQVLLLDEPVSAVDPQLRESFRLELKNYLQALKMTAIYVTHNLSEAFVMSDKIAVMGNGRIEQVGDRREIFDKPTSAYVARFLSINAFEGKAGKMEEDFLPVIVNGVKLLTAASATLEGKDVTVTLKTEDVTLTTQSPSAKSERNHLQGVIAEMVQMRSTAQVTIDVGFLVKARIAFGVIKSLGVTVGDKVYVSFSPNVLNVFVEKMHNQASLA	678	GC_00001381		AAA domain%2C putative AbiEii toxin%2C Type IV TA system,ABC transporter		s__BOG-990_sp003164295	COG3842	ABC-type Fe3+/spermidine/putrescine transport systems, ATPase component (PotA) (PDB:1Z47)			E	Amino acid transport and metabolism							no	0
677	250	MQKPNPQENQQITDTLQELKQEIKNLRNQLNKLESQILKEKIKSIENALTQNRLLLYADQLQDELDEDIQKIPDTKCKNHDQCLDRFKTMATENLQIIRNLKIEEAMTDLDTKIGKMEQVIQKSKGSPCEACHRDFQKKLRREKRAFQTITLVEKTTEKTDAELNIDRLVEGVLEPLANSARLKILISTFEGKKSFSKIAQITGLKGGHLLFHIKKLVDAGLVAQEDNKGDYVVTQRGVDVAQKIVFLQS	679	GC_00001728		Helix-turn-helix domain,Bacterial regulatory protein%2C arsR family		s__PALSA-989_sp003151735	COG4742	Predicted transcriptional regulator, contains HTH domain			K	Transcription							no	0
678	146	MTKILIAYYTKTGNTEKIAKLIAEGAKTKPNTTVEVKKVEEINPAQAAEADAFAFGSPTYFSLMAGPMLTLLTEFYFIKDKLAGKPMVAFSTGAGSQTQANTAIENILKAFNPKLQTSLAIGNTISAADEQQAKKTGETLASAKKQ	680	GC_00001979	AA6 flavodoxins	Flavodoxin,Flavodoxin domain,NADPH-dependent FMN reductase	Flavodoxin domain,NADPH-dependent ; NAD(P)H dehydrogenase (quinone). dbCAN AA6: All experimentally characterized proteins in this family are 1,4-benzoquinone reductases. These are intracellular enzymes involved in the biodegradation of aromatic compounds and in the protection of fungal cells from reactive quinone compounds.	s__BOG-991_sp003165195	COG0426	Flavorubredoxin (NorV) (PDB:4JHC)			C	Energy production and conversion	K03809	NAD(P)H dehydrogenase (quinone) [EC:1.6.5.2]					no	0	AA6(3-109)	HMMER
679	402	MHAETAVVEKKKSSKLFVLSVVFPFLATFMANGILILLLKDITVTFFGSATPSTLGLAGQLSMYNSLAEAVAALFIGFLAIRFRHKPLFIVGVLCIAIAAAGNFLAPSFNVMVAFFALEGIGSVIITVVGLSLIGDFVPAKNKSKAVSYTLFSFYLSSIIGPPLVGLLTSMAGWRYAFLLYALPIAIIALVIAQVGIPKKLPMEKVSALKVDFVASFKSVLLNRSAVFCLLAQLLLLGSVVGMYVMTFYQLNFGIDTTQGVLILMASGGTIGLGGLFAGRIIDRFGKKRTTITFFLLDAIALFAIFQTTDLWSGLIANTIHVFFIGGGLASLNCLSLDQIPEARSTMMSMTSVFGKLGNTIAASIASFLLLTFSSFTIMGVAFTLMAFITAITLLFTKE…	681	GC_00003878		Major Facilitator Superfamily	MFS	s__FEN-992_sp003141855	COG2814	Predicted arabinose efflux permease AraJ, MFS family (AraJ) (PDB:4LDS)			G	Carbohydrate transport and metabolism							no	12
680	220	MEKALFFKSFFTTFQGKAYITQEQSESTHLSVKSLDALTVVMIAFGLAMDAFAVSIASGMSIKKDRTKAALLTAVFFGGFQMLMPVIGWAIGLSLQNIITAVDHWIAFGLLTFIGVKMIYEALKNNGKNEGEKTLKLHNLLTLAVATSIDALMVGLSFAFLQTSIILPVAVIGIITFTLSFAGFYFGGILGKTFGHRIEILGGLILIAIGVRILVEHLFA	682	GC_00001080		Putative manganese efflux pump MntP		s__ELB16-189_sp003541895	COG1971	Putative Mn2+ efflux pump MntP (MntP)			P	Inorganic ion transport and metabolism	K23242	manganese efflux pump family protein					no	6
681	538	MIHINDPSEFKGADVPVNPGVYLFKNEEGEILYVGKAKNLRSRVKNYFASIDQPPKTRQLVGKIRNIDFILVNNEVEALLKLIKQHTPKYNINLKDAKTYAYIALTREEYPRILTSRKVSPKLESFGPYTEGYTRQDLQRLVTKVFKLRTCKTIHKRACLQYHIGNCTAPCVGNVTKEQYAEQVKGARMFLEGKFDRTLFLLDQQMQQASNEQKFERALELRNQMASIRLLTQRQIVDNERRFDQDAMVFCGEGDKVRVIQMGLRKGVLLGKKEFTVDRQPMVEQEFLKAFYGVNQIPREILLNKPCWQDNDEKAALEEFLHAKRLAAVTLTVPKRGNKLCLVQLAEKNLQSSLTGNNALVDLQTALNLPRLPRVIECFDISNLGQEHVVSGMVRFTDA…	683	GC_00000914		UvrABC system protein C		s__PALSA-986_sp003133625	COG0322	Excinuclease UvrABC, nuclease subunit (UvrC) (PDB:2NRT) (PUBMED:24513124)			L	Replication, recombination and repair	K03703	excinuclease ABC subunit C					no	0
682	964	MRDSISVKGAREHNLKNIDLELPRNKLIVVTGLSGSGKSTLAFDTIYAEGQRRYVESLSAYARQFLGLMDKPDVDSIDGLSPAISIEQKSTSKNPRSTVGTVTEIYDYLRLLYARIGTHHCPKCGSSIHPQSPENITSLIMQEKGKTLVFLAPIIRGMKGTHEQVFEDLKKEGYTKLRVDQKIYETESVKDEVKLVRYEKHWIEVVIDTVAISEEERSRIAEAVEAALKAGKGTMIVIDAQDAGAEKKKELESFEGATMYSTFGACPNHPEVMFESLEPRMFSFNSPWGACPTCHGLGEITEVTPDKVIPNPDLSIMDGALAVYGKMDLSWRAQQLATVGKKHGFDVFTPIKDFTEQQVHVLLYGDQEPINGNWSNGANMWMRDGWEGVIPQTMRLYRQ…	684	GC_00000494		UvrABC system protein A		s__BOG-990_sp003164295	COG0178	Excinuclease UvrABC ATPase subunit (UvrA) (PDB:2R6F)			L	Replication, recombination and repair	K03701	excinuclease ABC subunit A					no	0
683	657	MQFELVSPFKASPGQEEAVEKLVENYKKKEKQTLLGITGSGKTFVMANVINRLQKPALIIAHNKILAAQLYAELKQFFPNNRVEYFISFYDYYQPESYLPAQDMYIEKDSTVNEQIEKMRMHAVSSIVSRNDTIIVASISCIYSLGNPEDFKSLAVNLQVGKDLSRQGLIGSLVDMQYERDDNFLEAGRFRVRGDVVDIVPAYEKDIIRVEFEGNKVKKIKEVNAVTGDVKVSIDRVTIYPARQYVVPQEKHERAIAQIRQELEQRLEVLPPLEAQRLKQRVNYDLEMINELGFCAGIENYSRHFDGRDEGEPPFTLMDYFPKDYLLIIDESHQTIPQAHAMYNGDYSRKKNLVDFGFRLPSALDNRPLKFDEFEQKMGKTLFVSATPAEYELQKSGPA…	685	GC_00000757		UvrABC system protein B		s__PALSA-986_sp003133625	COG0556	Excinuclease UvrABC helicase subunit UvrB (UvrB) (PDB:1C4O)			L	Replication, recombination and repair	K03702	excinuclease ABC subunit B					no	0
684	302	MLFFSVFNVAKANPYLPGVETAPPEGTKPQVIMLLTPQNETTIHKDSVLLTVNVTVGASRPYKGMYTSEVNKIITEVYYYADWIKENFTVYLPKTDQYGAYIDADAYRRTSVEFSKELTELPEENHTITIYTKEKGWYEGESNGAYVYQYRFYITEYATINFVVNLTLPTHTELPNVMITSPQQNGKFTSTVPLIFEGDNIAKIGYSLDGQENVTVTSNTTLTNLSNGLHTLTVYVWNFEGTVISLQSIVFSVNDSEPFLTPLVFFCVIFAFAACMGIIICLRKNRGANDPEGFEANLSINV	686	GC_00009584		hypothetical protein		s__PALSA-986_sp003133625													yes	1
685	107	MEEEFIPVLNESELAEGTMKGVDADGTPVLLIKKRGKIYAYDDRCPHQQCQISHGEIDNVSVVCPCHDWRFKIETGEYEEEPAIVMTSFECKVENGKIYVKPEVNPQ	687	GC_00001462	Rieske	Rieske [2Fe-2S] domain,Rieske-like [2Fe-2S] domain	Ferredoxin component of the alkene monooxygenase multicomponent enzyme system which catalyzes the O2- and NADH-dependent epoxidation of short chain (C2 to C6) alkenes to their corresponding epoxides (PubMed:10103255, PubMed:9312093).	s__BOG-990_sp003164295	COG2146	Ferredoxin subunit of nitrite reductase or a ring-hydroxylating dioxygenase (NirD) (PDB:1FQT) (PUBMED:23844911)			P|Q	Inorganic ion transport and metabolism|Secondary metabolites biosynthesis, transport and catabolism							no	0
686	178	MKSALLIYHSSTGNTKKVAEALKEGLEAGGVTVEVKKPQEAVDLDFYSYDLVCVGTPSISWQPAKPVIDLMNAKMNQYRDEGKIKPSAPKLPGKNAMVFVTYSGPHTGVDEATPVGKILGQYFEHWGFTVLEEMYVLCEFIGRLDLSTQGRMGDIRGKPNAEELAKVKSDAQKLAARL	688	GC_00000637	AA6 flavodoxins	Flavodoxin,Flavodoxin domain,Flavodoxin domain	Flavodoxin, PF00258.28	s__FEN-992_sp003141855	COG0716	Flavodoxin (FldA) (PDB:1AG9)	COG0716	Heme biosynthesis	C	Energy production and conversion							no	0
687	92	MTKTLELPLQVYEELIKTAQELSFMAKKTVSNAMAVEMLIEVYRAHMSDPCALDKFSMQLQTANLMAPEEFQQYWDEPEKPKLAKSKVKPKK	689	GC_00001482		hypothetical protein		s__PALSA-989_sp003151735													no	0
688	844	MSNLSRVYYKNFGRRFRSLYENSFDAVLLTNTDGSIISANPAACEMFQMTEKELQNAVRTDLVVIEPKRMNQLQEERSKKGKSRVELTLKRKDKSLFEGEVTSNVFTDSDGITKINMIIRDVTERKKAEEILRASEEKYKSLFEQAVDYILVLEFPKSGLPIIRDANEAALKLHGYTREELINQSIKLIDKNADNIKTKEFISSLKSGEAIQFEVIHTRKDGTLFNAEVISKAIKLGEENWILSIERDITERKKAETALNSALEKLHLAAEASKSGTWEWNLVTGENMWSEETWRLYGLAPEKTKASFELWLETIHPDDREKTVQAARKASQEKKELYIEYRLSDKHGKGRWLMSRGQPQKNDDGIVDRYLGVIIDITERKKAEEALKASEAKLRLLAE…	690	GC_00001853		PAS domain S-box protein		s__BOG-991_sp003165195	COG2197|COG2202|COG2205	DNA-binding response regulator, NarL/FixJ family, contains REC and HTH domains (CitB) (PDB:1A04)|PAS domain (PAS) (PDB:2MWG)|K+-sensing histidine kinase KdpD (KdpD) (PDB:2KSF)			T|K|T|T	Signal transduction mechanisms|Transcription|Signal transduction mechanisms|Signal transduction mechanisms							no	0
689	1031	MRFILLLVSLAYCGTGYNVTSSTDEVDSNQNLPTNYAPLELEKQIREYWIKNGIREKLEQIRDSPNIKGNLGYVEGPPTLNGIPHIGHARGRIMKDIRYRWKTMEGYYMPFWAGWDCQGLPVELEVEKLLGVRNKREMLERVGMERFIAECKKAIMRYHEMWLNADALLGIAINQEKAYWTYKDEYIEREWQILKRAWDQGLLEEGHYVVAYCPGCQTSLSSAEVGYEGSYKEVEDPSFYFKFKVTGTENLYFLVWTTMPFTIITDTMLAVQPTAEYVKVQVGGEVWIMVKQRVEPVMTELEIKNYQVLETVTGKSLEGTAYDYPLKDIIPKQAENETKHPLVHKVIGEDFVDVDTATGVVHLSPGNGEDDFWAANRRGVPIYAPYDDDVKFTKDAGIF…	691	GC_00000361		Isoleucine--tRNA ligase		s__PALSA-989_sp003151735	COG0060	Isoleucyl-tRNA synthetase (IleS) (PDB:1FFY)	COG0060	Aminoacyl-tRNA synthetases	J	Translation, ribosomal structure and biogenesis	K01870	isoleucyl-tRNA synthetase [EC:6.1.1.5]					LIPO	0
690	93	MDTTKICDPTAVSSTLNVRRELGQSGTDGLTDKQKQIYNIVIERGKVNREELKTELKMSEQDFYNNFAVLRHCELLRAFKEGNVVYLAKYGTQ	693	GC_00001048		hypothetical protein		s__PALSA-989_sp003151735													no	0
691	219	MILRFVGACLFVAFTAVLLFKKTFSVSLLRKSILLEGVYYLFNLPSIIYLLTGPMSTPTFDAAISYVAQLLLVTPIFLKLYLTLRKPSFGSLDAARWIAAAIIGFTFALWVKHFALALYALPPFTAGDAVLMVGFVNSAVTLLTTAVLMAAAFFPVLKKQSLTVKGKWFGAGLVLMGVYVAVFLLVSVFSPAYWIWISLIDWWIIVMPVLGVSLLTKNS	694	GC_00003235		hypothetical protein		s__BIN-L-1_sp003096235													no	7
692	117	MEGIAQIYSWTANVKGMGKAAGAECMISVTAKSMTPPKGVGLAKDQGILRTTTGEMGVIKGMDMAKMAEGKTVSVGLWSFMTSSEKLAWMNDLIAIVEFQALDPMWQDFNLTIYEWT	695	GC_00001840		hypothetical protein		s__FEN-992_sp003141855													no	0
693	310	MSLGIIGLGKIGSNLALQCIDKGVPVVGFDLAEKTELTHKGVKVAKTLQDFINSLSRPRVICLYLPAGKIIDQVITEILPFIEKSDVIVDGGNSYFKDSIRRETELSEKGIFFVDCGTSGGVNGARNGACFMVGGKPEAVAICEPVLKKLAVENGFLHVGEPGSGHYVKLVHNGIEFGMLQAIGEGVELLKHGDFSLDLAGVFKVWSNGSVIRSWLVELMAQGLSQQEGLDKVPDFVEDTGEVNWLVGEAIEKEIPVPVITQSVMELFKSRQPSCDAAKAVAVMRHGFGGHPFGKDDYIAKERRESKIKK	696	GC_00003869		Putative 6-phosphogluconate dehydrogenase YqeC	6-phosphogluconate dehydrogenase, NAD(+)-dependent, decarboxylating	s__UBA148_sp002495885	COG1023	6-phosphogluconate dehydrogenase (decarboxylating) (YqeC) (PDB:4E21)			G	Carbohydrate transport and metabolism	K00033	6-phosphogluconate dehydrogenase [EC:1.1.1.44 1.1.1.343]	M00004|M00006	Pentose phosphate pathway (Pentose phosphate cycle)|Pentose phosphate pathway, oxidative phase, glucose 6P => ribulose 5P	M00004|M00006	Pathway modules; Carbohydrate metabolism; Central carbohydrate metabolism|Pathway modules; Carbohydrate metabolism; Central carbohydrate metabolism	no	0
694	361	MTTIALLAIIPQGICQEPVLHDKAFSFVIGIDTEKYTIADSKYSDMGKNPPDWWDIKKGEITTSKYANDESILYTLKLNDKTTNFIFRYRNSTFLHLSIYPTDGSFASGAYVDRLPTDSLEATKEILQRLRVHFDAAYIQSMIDSLNSVKDKTSVNATIDSVKRQVITYPDGESYTFSYVLNDAASSPKSVVISFFNGGLEGISIPWSSYEIATDKVIITKERAIEIAKENAQNASTEPLKYRNEPIKAELTYITTDENPYIAYPLWYVELPLDYPGSTVTGWQAGIWAHTGKIAYGHPAGVLGTIDTNNQQQQNPSPTPTPLNQNNDNWQLTIYTTILAVAILSASLFIVIKHRIKK	697	GC_00005241		hypothetical protein		s__BIN-L-1_sp003096235													yes	1
695	201	MRSGRRKFATYTIIVAVALVLLFVGGNIITNSSQDLSLQLGLHLFVIRLVVAIGTCLPELAFALRASRTRHDELGLGNIFGNVLADSMLTIGVIALIQPIKPNQPLIALATGLFMLFSGALVAFLSRKNELTYKHGLLLTLCYVRFIALQYALEITGPMMLVSLSSQFHHAISCNASICYCEKRYSITPVQGCRVVIYMTL	698	GC_00004838		Sodium/calcium exchanger protein		s__RBG-16-48-13_sp001775995	COG0530	Ca2+/Na+ antiporter (ECM27) (PDB:3V5S)			P	Inorganic ion transport and metabolism							no	4
696	173	MTQSILEISQSKNNTTGSTIAKIEARIWLTVPLSRVNFLESINTAPSTKVKSATFAPKITPNPRDEEPSSAAMMPIDSSGRKAIMKLVVNSVRRKWRDRFSRRLIAMSAVRITMAKPKKSSSIKKSAMTYQLIMIHRNLKIKTQNNTYTELKITVICSKYHILVKLSRIKRKK				hypothetical protein		UNKNOWN													no	0			no tree	1
697	425	MKLIYIAIDGMGDIPTKRLDNKTPLEAAETPNMNALAQNGKTGLMYTVGKDIAPESDVAVISLLGYDPLKYSTGRGVIEAVGAGMDMKDGDVALRCNFATLGEGKTLLDRRAGRTLSTPEAVELAEAANQQIKLESYSATFEFKATLGHRAVAVIKSKKDPLSGKISNSDPAYAIINGLGVAQEKVEMVLKTVEPLEDTQAAKNAANLTNELIVKTHELWENHPVNQKRAAEGKPKANVLLSRDASSMLPKFFNINERYNVNFAALADMITERGIAKLAGMDATLLPPPSGNLEQDYDVRVKALLDVLAKHDCFYIHLKGPDEPGHDGNCQLKTDIISAVDKYFFGPLLKQISLKDNLICITSDHATPCDLKVHSDTPVPLLISGDSLGSGDDVKFCER…	700	GC_00000707		2%2C3-bisphosphoglycerate-independent phosphoglycerate mutase		s__PALSA-989_sp003151735	COG3635	2,3-bisphosphoglycerate-independent phosphoglycerate mutase, archeal type (ApgM) (PDB:2ZKT)	COG3635	Glycolysis	G	Carbohydrate transport and metabolism	K15635	2,3-bisphosphoglycerate-independent phosphoglycerate mutase [EC:5.4.2.12]	M00001|M00002|M00003	Glycolysis (Embden-Meyerhof pathway), glucose => pyruvate|Glycolysis, core module involving three-carbon compounds|Gluconeogenesis, oxaloacetate => fructose-6P	M00001|M00002|M00003	Pathway modules; Carbohydrate metabolism; Central carbohydrate metabolism|Pathway modules; Carbohydrate metabolism; Central carbohydrate metabolism|Pathway modules; Carbohydrate metabolism; Central carbohydrate metabolism	no	0
698	253	MLIVGSLCGFVFLNQLLAHFDSFNSNELATARVSHWSGYIVSLNKTEGVSSVSASWIVPSVAYSINDTYSSVWVGVGGYGESTLIQAGTEQHCENGKVEYFAWYELLPKTITRISTLDIQPGDKVTTTITLVNDATDSWLIQVVDETDGERFQKTVTYDSTRSSAEWIVERPLVNGEISTLANFNQATLTDCTVTINGVTGSIGNFTYTPAVMVEEDDTDLVSTSALNVDGSSFKVTYLNPNQTVVTAKP	701	GC_00003228		Peptidase A4 family	merops: peptidase A4	s__FEN-992_sp003141855													yes	0
699	481	MVEPSFYNIKTEVPSSYMAKFFDFIHSQYLLPQKERFSNFIRQTSSETDVLSYTVTNVQGNQVLQVEAKSGNPIEVKISPIDPTVTQTMVEEAKQDIVIALQMFEENARKSTMFFAWREGEDIVPEAFTKPEKSFNRLFLETQVIFFVVFIVFGTTIFITLAAIYPESFWIAPLILIVVQFAFVFYANKFISRSADWHITPANSTIHFLQFFLPIEEKLFAEKVTREKLIAIKKEIYQDITARRGDIDTQFAQSIFEKHDIPVKLSAKKINVYQIVKSIADRFNLPVPKIVVSNTMVPNAAASGPSPKRGLVLITTGLLVQLDEAEIVSVLGHEFGHLRGRDPLILYGLTSAEFLFRFYVLFPLAPILFSTFLFFVYFWAVMVVIFFIAKFFEARADLV…	702	GC_00000833		Peptidase family M48		s__FEN-992_sp003141855	COG0501	Zn-dependent protease with chaperone function (HtpX) (PDB:2YPT)			O	Posttranslational modification, protein turnover, chaperones	K03799	heat shock protein HtpX [EC:3.4.24.-]					no	4
700	414	MRIGFFVYEYPPQMVGGLGTYAQYITHQFVDLGHDVSVFTLNNGDGSLKTREIMKGVEVHRPIIADASNVLPYFVADDLKRWGTNIKFFNDIFIYNILSATKFINDLIGKEKYNFDVVCCHDWLSGIAGLIIKNETKIPVVFHVHSTEWGRSGGPGSETVSYLERAMAERSDRIITVSNAMQEDLTKHGWPTSKINAVWNGIDPDVYNPQKFTKEEIEALRARYGVPKDWNMLLFVGRLTWVKGVKNLVQAMPMVLNEFPNTKLVILGKGEEENDIIQLSERLNIKDHIVGRFEFVPEHERILHYAASDVCVFPSVYEPFGIVSLEAMSMEKPCVVGARGVVGFKEQIVSSGAEQNGIHINGADPADIAWGIRATLRNPEKAENWGENARKHVLDYFTW…	703	GC_00000036		Uncharacterized glycosyltransferase MJ1607		s__FEN-992_sp003141855	COG0438	Glycosyltransferase involved in cell wall bisynthesis (RfaB) (PDB:2IV7)			M	Cell wall/membrane/envelope biogenesis							no	0	GT5(13-411)	HMMER & eCAMI & DIAMOND
701	319	MTIGVVTSGGDAPGMNAAIRAVTRVGHSKGLNILGFERGWDGLLTNQFRKLTPRSVGGIIQQGGTILRTLRCPAFEDPEGVECAAQNLAANNVDALVVIGGDGSFRGGLDLSRKSGVLTVGIPATIDNDVYGTDETIGFDTAINTAVGIIDKIRDTAISHERVFIVEVMGRKRGFLALEVGICVGAEVILIPERPLNMDEIVKTMEANSKKGKRAGVIIAAEGIGDTSLLAKQMQQQTESEVRLSIVGYAQRGGSPTVRSRFLASLFAEKAVESICACEGNRAVGLQHGEVVTLPLVDAATKKKEIDLRLLDLADMLAI	704	GC_00000581		ATP-dependent 6-phosphofructokinase	pfkA	s__PALSA-986_sp003133625	COG0205	6-phosphofructokinase (PfkA) (PDB:1KZH)	COG0205	Glycolysis	G	Carbohydrate transport and metabolism							no	0
702	305	MRIRGRNPLTVLSRVSISKGSSQYYLMVESAYTVIAMACKIMEYYKKGKEHRRLYSGTSILERVRTEHILRRFISKPPLVIADIGGGTGPYAFMLAKMGYSVHLIDLTLVHTEKAKFIEKTSGHQLARISVGDARFIGLNDQSIDVVLFLGPLYHITAREDRIKALREAYRVLKPKGLIFAAGISRFTSFIDGIRGGYINDPDFVSIINQDLKNGAHMNPENKPFYFTTAFFHHPNELKQELEDSGFIFKSELAIEGPAWITKDFDTYWKVTKLRKKILSFIETIESDSTLIGASAHIMAIGKKE				Methyltransferase domain,Methyltransferase domain,Methyltransferase domain,Methyltransferase domain,Methyltransferase domain,Hypothetical methyltransferase,ubiE/COQ5 methyltransferase family		s__Tolypothrix_B_campylonemoides													no	0			yes	1			1	1
703	194	MTNHLTLRRFLHNKKALGAPVGNLIILVAAVILSTTVVLFATNVTSSQVQKEKMYIATSHIWYVNSSTSIAAIAVCNTGPIDIVLNKIDVKGLICEWNGTNNYVVYTKINGTMPGDLPFTSDISQTENTTIPIAHQDYEFQVAGEGLTVKSGWSIAFYIVVPERVMVYDLSTPLRMVITTTQSLYITETLVQTT	706	GC_00002292		hypothetical protein		s__BOG-991_sp003165195													no	1
704	150	MPRLKEVINASFPMFYRHFSNRSVNSHTGTVLVSEVNGEIAGFARLTEFMVGGRRFGCVFWLAVHPDFRRRGVAASLVRVGVDWLVGWGAVAVFGSAGRENVGSIGTFLGVSFRRVGFLGLWRFFGWRVFEFYAKIWFVPSEVVLMFGGC	707	GC_00002561		Acetyltransferase (GNAT) family,Acetyltransferase (GNAT) domain		s__PALSA-986_sp003133625													no	0
705	366	MPNQQEQSDQKQGNSKRYLRIFLQVAVMVAMFAGLLWYVGLASLVDALLTIKVEYLALAFLMYFGINIVFTYRLQRVLGKDNIKTSFGKTLLAQYAGMLTSDVTPGRSGYILTPVYLRDQNVPASKGLSSILGIQTIEFLVKVAGGLGAVIYLVNYVPTATWNELFPQTLAGINVGILIAVLGIGLMLLGAIVLALFTWSKRAISIFDRIAKIRFLKRFTGGLIGKLEEYKESSHSTQKAIPEILGLTMICWVLKGFEWWLLGLALGITNVPWIAYFLIHPLVTALAFVPITPAGIGVQEFGIIGILGLLGVPVGVAGAFAIIARGMLILEDLIGLPQIVKSTSLLFSRKKPQETTLPPASPSSSS	708	GC_00000804		TIGR00374 family protein		s__FEN-992_sp003141855	COG0392	Predicted membrane flippase AglD2/YbhN, UPF0104 family (AglD2) (PUBMED:25583072)			M	Cell wall/membrane/envelope biogenesis	K07027	glycosyltransferase 2 family protein					no	6
706	263	MKKSSIIALTIASILLISSLTLAVNFAAAAQNRGENSNRPQQKTWVRINGVINSWGEEEVNGLLQTRSRTTLLANEDKRDLTSATAIWTTNNSRPINSVRDKENFTYVFYAARLNNASVSDFSISDTDYFLNGTWNLYTVTSTITVTTDENDTIVNVHRESDTQVTQAYGELSITDNWTKFTLNIDGQDSLSGTVYRSLTRQAAFNRFAIIDQSATKATRADLSQMATCFHATPGWGNFDAQMDFNGNFEVDIADISTVAANM	709	GC_00003594		hypothetical protein		s__FEN-992_sp003141855													yes	1
707	310	MQVHRIVASCAVLLMLLMLLPINNANAQDYLEYKIQAEPDNAATWIITQVSDVTAPIDNWESFQTKIYTLTDNAATLTKRPMAIDENSLQINTTVSASSKTTEYMFKWQNFTVTQNGEETFGDVFSVTGFFMQLYGEASLQITYPPSLMVKSVTPEPNSQDAEAGTLRWYRTQDNPVKIVLTQNENTPTIGSQRPLLLLAVSSVGVAVILGGSFLVLKRRRQPRQVSTVSGAATVVVQSEEDKILNLLRSAKGSMRQSDITEQCRFSKAKTSQLLTALEKNGAVTRLKSGRDKIVTLNEGGKGEKQK	710	GC_00003545		IclR helix-turn-helix domain,MarR family		s__FEN-992_sp003141855													yes	2
708	211	MKHLNPKITTLTLTIVLLAVCLASAAQAATTTVKAAASASEPKIGDTLTVTISITDVTNLYGVDVELNWNPNVLSLIEAKSKLGVESNPGGILHESGTDTLLVVEDSASQTTGTYILIASSTGASPAFSGSGTIATLTFNVTSAGSSGLTLQSELADKPATGQTANFIQHTDTADNITTIVPEFSSIAIIAILVIAATAALVIIKKRTIKP	711	GC_00003240		Cohesin domain	cohesin	s__FEN-992_sp003141855													yes	1
709	142	MNRAFLSRTGNMTVEAFDNLFSAVESNDTSTLWERKASLAKSINDNKIDVMGALIGAISSYISAVGLLAPIILAVYELGVILAFSDFLILGFFGILLFGLYEGYFSQCRLKRLVKEHKDYTFEFSEVTDLLERKKDLRIRVT	714	GC_00004321		hypothetical protein		UNKNOWN													no	2
710	123	MIDRIKKVEIFETQQESEKDDEMLFTLFVNGKTVSSWAKTILYSNLEDIHTVDNEKRKGYGKLLLTFIEKRAQNHYAPSMRTNDFKSHDVEATDSFKLIFQWINHSIFLINGSVNSSIIFREQ				hypothetical protein		UNKNOWN													no	0			no tree	1				1
711	346	MRLRTTGVNWNSVGVKKSHCYQETFWIGLRLYRGVFLNLLGIKTPLFSGHKLTYNCNLKCKMCPFWTRTSQNLSLNEEKAILKQIYDAGICGVAFEGGEPLLRQELPQILAYSRSLPLHTSLITNGTLLKSRIDEIAPHINGVIYVSIDGLEKTHDSIRGVSGCFKKAVEGINAAKKRVPVTINTTIMSENIDEIEDLVKLAKELGVRISLSVAFEYHNANGSLPKSGQTVKVAKKLVEMRKKGYPLVNSTNYFRVVANEKNWKCKPWALINVGTDGKLILPCYVHNQYNPAESDYGYSIKAAIGAFDWKKTSNCVKCNLHCYVEPSLVLSWDLRTYVDWAFRAKH	716	GC_00002472	Radical SAM superfamily maturase	PqqA peptide cyclase		s__BIN-L-2_sp003096255	COG0535	Radical SAM superfamily maturase, SkfB/NifB/PqqE family (SkfB) (PDB:6Q2P) (PUBMED:23282011)			D|H	Cell cycle control, cell division, chromosome partitioning|Coenzyme transport and metabolism							no	0
712	546	MAYLTQTQSGQPVLILSEGTTRSKGKEAQRNNIMAARVIGEVLKTTLGPRGMDKMLIDSLGDITITNDGATILKEIDVEHPAAKMMIEIAKTQDDMVGDGTTTAVVLASELLKKAEELLDQYIHPIILVAGYRKAAEKAIEIIAKNAVTVDVEDQKMMMKVALTSMGSKSVGGAKEHFAEIAIEAVKQIAQKRGETTVADIDNIQLVKKTGKSLNETQLIRGIIVDKDIVNSGMPKKKENAKIALLNMALEIEKTEISAEIRIHEPNQMKAFLDQEEVTLKEMVNKIKAAGADIVFCQKGIDDVIQHFLTKEGIMAARRVKESDMEKLAKATGGTVNSDLNDLKPVDLGFAGLVEERKIGEDKMIFVEKCKDPHSVAILIRAGLERMVDEAERVLVDAL…	717	GC_00000006		Thermosome subunit beta	Thermosome subunit beta, a molecular chaperone	s__PALSA-989_sp003151735	COG0459	Chaperonin GroEL (HSP60 family) (GroEL) (PDB:1AON)			O	Posttranslational modification, protein turnover, chaperones	K22447	archaeal chaperonin					no	0
713	341	MSYRLTKVVPIHGCSCKLPQYQLGGLLEKAGLTGGYGEDVLAGAWENSSVVKITGNLAVLNTLDFFTPMVDEAEIQGRIAGSNVTSDIYTLGVTNIASLLTIMAYPENMPDELAVGMLKGLGDFCREMDIPLVGGHTIRNPWPIIGGAATGIGEVDRIVYTRGAKVGDRLFLTKPLGIAPAMAAYRLRKEEDGKELLSDVPADLVEKAVNKAVEGMTASNKPVSQVMQKVQVNAATDITGFGLKGHSANMAMLGKVDIVINNLYVIPGTPVLSELFGYPLLSGEAKETAGGILIAVAKENADALQSELEKAKVRYCEVGYVAAGDGEVKVLKDAKVTEAEP	718	GC_00001355		Seide%2C water dikinase		s__BOG-990_sp003164295	COG0709	Selenophosphate synthase (SelD) (PDB:2YYE)			E	Amino acid transport and metabolism	K01008	selenide, water dikinase [EC:2.7.9.3]					no	0
714	76	MTNLSAEKLDVKGKMCPLPVALTKRKLAEMQLGQMLEVTGEGQLEFDNIQRWLKNNGHEIIQATIAECEFKIITKK	719	GC_00001452		Sulfurtransferase TusA		s__BOG-991_sp003165195	COG0425	Sulfur carrier protein TusA (tRNA thiolation, molybdenum cofactor biosynthesis) (TusA) (PDB:1DCJ) (PUBMED:23894086)			J|H|O	Translation, ribosomal structure and biogenesis|Coenzyme transport and metabolism|Posttranslational modification, protein turnover, chaperones	K04085	tRNA 2-thiouridine synthesizing protein A [EC:2.8.1.-]					no	0
715	116	MAIFTLIIYDAPIGKERALSALRFAWTADLEGHKVNLWLFENGVYLAKKGQKPAQGLTNFGRMLEDLVKGGVEVKACVVCAEARGVAPTELIDGVKLATIHELVEWTANSDRVITF	720	GC_00001437		hypothetical protein		s__BOG-991_sp003165195	COG1553	Sulfur relay (sulfurtransferase) complex TusBCD TusD component, DsrE family (DsrE) (PDB:1JX7)			P	Inorganic ion transport and metabolism	K07235	tRNA 2-thiouridine synthesizing protein D [EC:2.8.1.-]					no	0
716	287	MLVIVGTVPLKELPLTEGFCEFENGKLDLDGLSLPLINGTSVVLAAASTVCTALGLGKPYALIAGDIGNGEGSNKIYRHLQGIGQKFFAKNSKTVVGMSYIKPNILYAKDGINALKRLNATLIADAGAMYVAKASGLATKFDLFTPDLGELAFLSDPEAMHPAYVRNFIFNSTNDVPLLAKQAYMFANAASSLLVKGVVDYVVKDGKVVAEIAEPCIPALEPIGGTGDSLLGIVCGFVAAGFSVEQAAVMAAKVNRLIGAFSSPNPSTKVWEMLAYIPEAVRQTKPN	721	GC_00002842		hypothetical protein		s__Thermodesulfovibrio_aggregans	COG0063	NAD(P)H-hydrate repair enzyme Nnr, NAD(P)H-hydrate dehydratase domain (Nnr2) (PDB:1KYH)			F	Nucleotide transport and metabolism							no	0
717	177	MITLVKPERTEKAIILLGNVQEAMKAEQILKLGQFYAKMVAPPPEVRIGCDLAIEIDLVDAYGASNALKKHNIKPVDTLPLKNTQLKPLGIIKTTLIGDFLMVKGGHMKLTFNTKTGEIVNISGGGCPDIPYLALNMVGKRLDQSVKPKELGQTLCAYMLEKAYEKALQIYMEANVC	722	GC_00002836		hypothetical protein		s__Methanotorris_formicicus													no	0
718	160	MVAYEMLIGTLVAGIIIGYLAQRSRMCFVGGIRDYVLVKDTHLLKAPVAFLVGAVAIFGVSYLLVGVSKWPWFVTSGLLPIAGAPLSSVAATPIWIHLLLAVIGGLGLGLFSVFAGGCPLRQHVMASEGDKSSIAYLAGFYVGAVVFTTAILPWVVQILG	724	GC_00002553		Sulphur transport		s__Methanocaldococcus_fervens													no	4
719	164	MKHAIIIAGITAGAIAAINQLVFSVAPPLAYGLCIACHARDLINWLLNTSLGLSLSVAPVSAALPVLTVIGLVVGAFIASSQNKEFKLRTTKNPVISFILGFLVMVFALILGACPLRTLLRVAYGDVIAVAGFIAITAGVVISAQLIKANTKRQIQQQIAKEAA	725	GC_00002786		Sulphur transport		s__Methanocaldococcus_A_infernus													no	4
720	309	MRFDYLTTFLTVARTNSYSIAAKELKLSQGTVSHQIAALEEYFETELFKRTATGVTVTEEGTIIKATAEKILQEVHDTKAKISESKQVLSGTIRISASTIPEEHIIPGLIFEFQKSYPKISFKITAQDSLISLNSLQVGTMDFAAVGTILGFEDQFDFIAVGEEKLVLIAPCNHNLAKYETVKLTELLQYPFIDREETSGTRREIEHLLEVNNFSVSMLNVVLQLGSTESVITAVSEARGISIISSIAAAKAEAAGLVKTVKIAEAKNSRKLYMAKPKKSLVKGCEVFWEFCKKFTYKNASVSCKREIN	726	GC_00001397		Bacterial regulatory helix-turn-helix protein%2C lysR family,LysR substrate binding domain		s__BOG-991_sp003165195	COG0583	DNA-binding transcriptional regulator, LysR family (LysR) (PDB:2FYI)			K	Transcription							no	0
721	317	MNHWEIKNAIHLYSALKESGFEVSQICCSRASCFDFAAKKRDITVLLKVASEIDAFPASDMRELKVIANRIPAAPLIVSQLSHGKPLEDDTVYSRNNVYVVNEKTVKGIAMQTGNPLVCASPGGYTVEVDGALVERRRKDLGLSIGQLAALIGVSRRTLYGYERGMAKASVSSAYKLAETLGVPIVRPVNILAKTQRAPQCLLPKTKHDLMTKLLLRQVFKKFCTCDISPIHKAPFDFVMNVPNENYLIIGGVASADEPDLNSRVDEILSICRVVYAYPVLITENKKNTNLDLSCFTVEDLRVLRSAEELIASAYQG	727	GC_00001909		Putative HTH-type transcriptional regulatory protein MA_3524		s__20-14-0-80-47-9_sp002779555	COG1395	Predicted transcriptional regulator			K	Transcription	K07728	putative transcriptional regulator					no	0
722	220	MLIAGVDEAGRGCIIGPLVVAGIAVEKEQLQALTALGVKDSKLLTPKKRETLYQEILKITKTTKTVKVTPAEIDKAVQCQRRLHKLNRLEAQTMAQVIETLKPNETFVDAADILEKRFATHIRECLTIKTRIISRHKADLIFPIVSAASIIAKVERDREIEILRSEFGDFGSGYLHDEKTKNFITDWLKTNKEYPCCVRKSWKPAKKALSDRDSTQMKLF	728	GC_00000372		Ribonuclease HII		s__FEN-992_sp003141855	COG0164	Ribonuclease HII (RnhB) (PDB:1EKE)			L	Replication, recombination and repair	K03470	ribonuclease HII [EC:3.1.26.4]					no	0
723	93	MTVADLEAAGNLQLLLFLYPNKRVKMADISIEASRATVYRALGNLLRLGLVSEERVPPYTRFIKLTEQGQKVAEKILDMEKILQAKTQKSNKK	729	GC_00004219		hypothetical protein		UNKNOWN													no	0
724	152	MKKDLTNNDLTEKLPQQLQKEYQKSRKNSPIIENLKIAAALKLWNDRGFTDIKFDVPIAYGGKTMFIKVLAKHEEGTVFGIECASNLRLGWLKKRLSTLKTCLPKDSYVVAVFPETASEKAEEAVELADEVWVTGKNGKVNQMIFHAYLGSE	730	GC_00000094		hypothetical protein		UNKNOWN													no	0
725	465	MIIVGNDVIMSVDNRTLLEILEEKDFSNILLLERIIQQIVCSNNNEEIRELLRKMHFSFIANNDNYRMQSLEKLEKFFSQFPLQRISALCSDSLVGNYLALLLMFKKIAIIDVDSARDVIMLIPKLEYKEDLFSFGFPYPEQVFLDVDERISALPKNDIENLAASCVFLFQLDYIKKNKTTVESIRQIFASVGKTEYSLKSSLIKSLSDEDVSSFFSLLRRFGININSEQEVITGYCDFIHTLEQLSLPIYFKTNNIRFNGTMFNDNFTLLLYKDSSGIDKLIFPFRQVNFFEVGKVFDPESQIFYTPRERYGRLLLRDISSFKNVETIEAATPEKIKIVASMDEDAIAEKIRLILKDANLTHHGPIEIVDILTQYLFVNNTDDLRFSGFILKGSSFDA…				hypothetical protein		s__Methanofastidiosum_sp001587715													no	0			no tree	1
726	320	MENTDEDRFDFLKSMLLDEEAIGQAAVFKITALQSRLSYPNGIDKHAVRNDIMTALTSRRPFSPRLGRSHLSEGFIQFVIDDSSASFYFVREAAFKWEFVNPATNTLDSQNIKRVGSTQRVRVGMKFADNELVVTFFGGLESLVYRARELVCETVRRYLSKADETNISFSLNDMQRILTAFGKEVYLLNIDPHDNERFRKIVERRDFGNPEIKREVLYDIAYFRISGVSIVKSPEVARLIKEEGIQITEIRGGLWALPKVRVTCKVKCTGRVEFNIPTRYFGTDTQVIYETVVTLFARLLSNEAKKDKGPLDYFFEHEKK				hypothetical protein		UNKNOWN													no	0			no tree	1				1
727	242	MSTEAIIGFVGAVLGSAVSLGGVVLSQYLIKKNDDRKDSVAKEDVAITEVYSPLVFLLDRTRELFVSIISLEKTHPEPKKSNFEPFILQYYIAKRAARHPKAFEDLLIKNAALMNPILYYDLLTFQSYLDTTYQYLDYLIIPSIKEPDELQKRLRSFGPIIKELDLAVEHIRTYSAKKVIRSKSKYVLFFDPDKNSKFEKCVDEINITITGAEIPDWDNILKCLQKDESNSKNTKKGKS				hypothetical protein		UNKNOWN													no	1			no tree	1
728	427	MALKKIREILNGCCPDQKTEIRGWVYRKREGKALIFLVLRDSTGVVQCTVKKDSPAWSAAQQLTIESSLSLEGVARKDDRAPGGYEISVESINIIGLAEIFPIGKDKSEEFIRDMRHLWLRSRKMNLVMRVRGQVFEAAREYFKQQDYTEVSPPMFISAAVEGGSTLFGLKYFDQQLYLTQSSQLYLEILMFGLEKVYCIAPSFRAEKSRTIRHLTEYWHMEGEWPFSNMEDLMRFEEGLMTHICQNVAANCEKEFAELGADINKLKTVQAPFPRITYKEAIERLKPKNPALDWGSDLGYEDEKVLADEFGKPFFVYDYPTAIKAFYCKTHPENPEIAYSVDMMVPRIGEISTGGAREDNKDRLIERMKAQGLNPEDYEWYLDLRRYGTVPHVGFGMGV…	734	GC_00000767		Asparagine--tRNA ligase		s__FEN-992_sp003141855	COG0017	Aspartyl/asparaginyl-tRNA synthetase (AsnS) (PDB:3KFU)	COG0017	Aminoacyl-tRNA synthetases	J	Translation, ribosomal structure and biogenesis	K01893	asparaginyl-tRNA synthetase [EC:6.1.1.22]					no	0
729	845	MIASASLLTNTTVNAAAPTVPTSGPLADGISVNQTIISAHLSFRPNPIGVNQSVLVNYWTSPAPGANRGHPHYIVTITDPDGEKIVKDLPSFVADGTQWFEFVPDKAGIWKLQFEFPGTYFPAGRYFRGEIVDPNFTDPTATGMSAPSNYQAVYYKPDSTEEQTLVVQEDMVGSWPAVPLPTDYWTRPVPFENREWWSILGNYPWWGPSGVPEEAWQMYYPGTTSVYNPRAQFTPWVQGPNSAHVVWKRQLSFEGIVGGDAGIGSLGYELSGYGGKPSIILFGRGYQTISRVSETSQAAQTYWQCYDIRTGEVFWERPLYTGESAPTMIEYGTVSYSGSGVVGADITPGQPTLLSLSNGYLRKYNPLTGAMTSNISISPLTTGTYYMNGYCLTVQDLGA…	735	GC_00001817	PQQ-domain protein	PQQ enzyme repeat,PQQ-like domain		s__BIN-L-2_sp003096255													yes	1
730	857	MKLLNNKIATTFAILLLFASLLLISAPNDANAVDASKPFSGALPSGVTANVTAKSYSALSVRPDPVGLNQHILINFWVAPAPAANRMFLDLTVTITKPDGTTEVIKKNSYPADGTAYIDYQVDQVGEWKFKMEFPGTYLPAGRYLAGELISATTGGSVYTESVYMQPSSTPEQTITVQEEQVISWIEDPLPTDYWTRPVAYERREWWSILGNFPWRGQTGGPMWDELYPDTNSYWMSKTRQDTFIPWVEGPDSAHVAWKRYTALGGIIGGDYGYEANTQIFQGNGLGADAISSYGFPAIVLAGRAYEVLTQPLNGVTQPQLSCYDVRTGEVYWNIALSSASVAPSVIEYAIGQSPGGGGDPTHITGLYLDYIGGGRLIKWDPVTGAMTGNYSISPLTTG…	736	GC_00004132	PQQ-domain protein	PQQ enzyme repeat,PQQ-like domain		s__BIN-L-2_sp003096255													yes	1
731	284	MQEDLVIKLSEFGFTKNQAKVYITIIESGTISVGRIAKNTQLHVQDIYKILPKLEKMGLIARTLEKPVQIKAIPIEKAFAYLISIEKDKAEKRISHLECNFKDLIDSIKKFQLPEMPDEDACFVSLTTAKQIKNQADVAFGNALSTCDLVINLDLVKPLLSRLAQRHNNRGVKIRLIIESPLPAFATFQKALPKNVNLTAKYVNKMQPVPYYVIDQTEVWISMEKETEIGLPRVLWTNGKNIVHFFQESFNEAWNKPNALQIHPPRESCELCTGIIVP	737	GC_00004373		Sugar-specific transcriptional regulator TrmB		s__FEN-992_sp003141855							K23356	HTH-type transcriptional regulator, sugar sensing transcriptional regulator					no	0
732	428	MGTLISSCARFLGIMNLSGLFRGDSAVLRGNFLLITVSWAILFTAQPIPATYSSLYYLHLGANDFLLGVMGFAGSIAVALVQFPGGYLADKHGRRWLVTTMTFGLAVSTLLFIFAPSWQFIMIGLIIQNLCAIYGPALMAMVFDSLPPENRGAGFSLQSAITSLVLLPGPLIAQYLVVAFDFDLSMRIAYTIVLFAYFTVAILRLRLKETLPPNSEDANPSLTRLLRSYPQSVKQSVRVWRKMPKSAFNLFLAIITVNGLVVSCQWYFVVYATKILGLTDAQWAIVLAFQYLSIVLPSILAGLSMDKVGRKRYLILGYLLYLPGMLLFLNADFYLMLLAFFFYGLGNILQLNSYQVLMGDLTPKNLRGTVTGCMQFFMYLVQALLLVIVGFLYAYVAPE…	738	GC_00001184		Major Facilitator Superfamily,Transmembrane secretion effector,Sugar (and other) transporter	MFS	s__FEN-992_sp003141855	COG2814	Predicted arabinose efflux permease AraJ, MFS family (AraJ) (PDB:4LDS)			G	Carbohydrate transport and metabolism							no	12
733	375	MKSFKPKTKIFVHLIVALMLASILQATQANTSLDNTEKAIPLLSNVFCFDLSKYDIKLDINVNNSDSNFGDAIQQSTHYTLTSRNGNVSADVNFVGDSLWYCNVRIRGDAIYSQTPSTDLIEQSKRVLQSYRSFVTQNGKSDSYLSEMEALLNQVKELKETSITSENIRLNITMYPTRVSNIPLQFFDWYYTENGVDSSSIRVSFSYTDGVLTSIKDTWKLFSVGSSDSISQAEAESIALSVAKNYTLEFRSENDSVNSEKADLSDVTIKSELSMQQRSDKDSALYPLWAVQFWFNGRPHGNQILGIEVCVWGDTKEVELCQAIVVLGGEDPSQSENSAGNEAFPTSTIALVSAVGIIVALAGVGITVKRKHGKQ	739	GC_00006590		hypothetical protein		s__BOG-991_sp003165195													yes	1
734	457	MQNSKDSRYKLNALKWSAVAISSVVIIEVVIGLLVNSLAVLSDGLHATLDVVSSVMLFFAAKAALKPPDEEHTYGHEKFEAIGGLIAGLILIGVALLIFYEAAVRLIEGVQFNQSLEFAGFIAIGYTLCIDVVRLVIFRKAQGIEGASIKAGFYDALSDFGSTIIALIGFGLATIGLYGTDSFASIFLGAMLCFLSFRLVRSSINELSDTASKDMIQKARKNILSCAGVVSSSNLKVRKAGNKVFVDATIQVPKLMSLEEAHALATKVEKCLKDEFGNVDSTIHIEPCEKETEMDQLVEKLATVEGVKEVHEISTIYIGGKLFITLHAFVDPKLSVEQAHVISENIEERMRQSIKQVTVHVEPSGVMLPENMVNEEQLRKVVTDAAKNVAPNLKIKKIV…	740	GC_00001394		cation diffusion facilitator family transporter		s__PALSA-989_sp003151735	COG0053	Divalent metal cation (Fe/Co/Zn/Cd) efflux pump (FieF) (PDB:2QFI)			P	Inorganic ion transport and metabolism	K13283	ferrous-iron efflux pump FieF					no	6
735	77	MPRAFILINVESGTEEEALKELRAINGVTESYTSYGVYDIIAKVQANSMDELKDLITLKIRNLSKVRSTLTLILAEE	741	GC_00000005		Lrp/AsnC ligand binding domain		s__FEN-992_sp003141855	COG1522	DNA-binding transcriptional regulator, Lrp family (Lrp) (PDB:1I1G)			K	Transcription							no	0
736	542	MVKYIFVTGGVLSSVGKGILTSSIGKMLQARGTKPTVVKIDPYVNVDAGTMNPYMHGEVFVTDDGGETDLDLGWYERFLDLSLKQDNNLTTGTVYKSVIEKERHGDFLGRCVQIVPHVTNEIKNRIKNAGKVVGADVVLTEVGGTVGDIEGLPFLEAIRQMRMEEGYENTLYVHVALVPILDVTQEMKTKPLQHSVNELRRIGIQPDIIVARSPKMIDAEALRKIALFGTIPESAVFCSYNAESVYQVPLILDKQGMGDFVCQRLSFNCAGKDYTEWQQFVNAIVKPEHEVKIALVGKYAGLTDSYVSMSEALRHGGGACKTKVCITYLEAEKFEKDPSCIKDLSNFDGVFVPYGFGPRGTEGKIAAVKYARENDIPFLGICYGFQLATIEFARNVCGL…	742	GC_00000159		CTP synthase		s__FEN-992_sp003141855	COG0504	CTP synthase (UTP-ammonia lyase) (PyrG) (PDB:1S1M)	COG0504	Pyrimidine biosynthesis	F	Nucleotide transport and metabolism	K01937	CTP synthase [EC:6.3.4.2]	M00052	Pyrimidine ribonucleotide biosynthesis, UMP => UDP/UTP,CDP/CTP	M00052	Pathway modules; Nucleotide metabolism; Pyrimidine metabolism	no	0
737	203	MNSPKNVKGYLMVVVGLDLAGVETRPTGFCVLDGLHAQTVDLYTDKEIIEKTIEANPEVIGIDAPLSLPLGRKSLEDREGPHLRLCDRELLKNGIKFFPLTLGPMRKLTKRGIMLRQLFEEKGFPVLEVYPGGAQDIFGVPRKQRGLDKLLAGLGITGLNSSLSDHELDAATAAYVCKLYLESKCVAFGTGKEIIIMPKK	743	GC_00001345		Protein of unknown function (DUF429)		s__PALSA-986_sp003133625	COG2410	Predicted nuclease (RNAse H fold)			R	General function prediction only	K09147	uncharacterized protein					no	0
738	105	MLYGENEQEIEEQLKSKDQTFVLFYESWCPFSQRFLPVFNKFAESQNKDCVKIVADYKINLCDKFGVEVFPTVLFFEKGQVTKRLDGKPSEGLNQQKLDEFAKKC	744	GC_00001312		Thioredoxin,Thioredoxin,F plasmid transfer operon protein		s__PALSA-986_sp003133625													no	0
739	229	MADQKNADASKKCKINVTKNGPYLVHGLPLSEKIIIADDEGTAIEWKEGRQLPQREAYTLCRCGQSKSKPFCDGIHAKIGFNGAETATFEPCLNRAKEVDGPTLKLHDVENLCASARFCHRAGGIWKLVPESDKPDSRRIAVEEAFDCPSGRLIIHDKEKGKIVEPKCDKTIAVIEDPQIGGGGPYRVQGGVPIESCEGRTYEVRNRVTLCRCGKSQNKPFCDSSHYPE	745	GC_00001175		Divergent 4Fe-4S mono-cluster,Iron-binding zinc finger CDGSH type		s__PALSA-986_sp003133625	COG3369	Uncharacterized conserved protein, contains Zn-finger domain of CDGSH type (PDB:2QD0)			S	Function unknown	K23886	CDGSH iron-sulfur domain-containing protein 3					no	0
740	168	MFYSLSPKNITEPSSLLFSGFLILASYDKAVLKNLMLYLKTKSLTSENIYKQSTKEVDDIFMDLMGVFQRYYDSAPEADKQTLRSMLDLIILVSQQVHSSHRQAESAMGDFKIYITALEGSYKNMDADFEKTVAQPAEREAEEKAKEEEERTKEIEEYTKRGRPKFYE	746	GC_00001683		hypothetical protein		s__FEN-992_sp003141855													no	0
741	136	MVKRLVIYSDGGARGNPGPAAAAFLAMENAEIVKTDSRFIGIRTNNQAEYEALTMGLDYALNVGAEEVICYLDSELVGRQMKGEYSVKNLELRRLYLKAHALRVRFKKAEFYNVARANSFIQKVDALVNKTLDEQL	747	GC_00000098		RNase H,Reverse transcriptase-like		s__BOG-990_sp003164295	COG0328	Ribonuclease HI (RnhA) (PDB:1LAW)			L	Replication, recombination and repair							no	0
742	305	MLVTNKELMVAARKGGYAIGAFNVQNMESVKAIVEAAMEEKSPAILQITPSVIKYAGMGYITSIVKNAGKEATVPLTMHLDHGEDYETAIKCVDAGFTSVMIDGSFLKYEENIAVTKRVVDYAHAKGASVEAELGKLAGVEERSVEEKDAILTDPNNAIDFVERTGVDTLAVAIGTSHGAYKFKSASKLDLDRLKIINDKVGIPLVLHGASSVPAWICEKAVKYGAVLDGAKGVAEDQLQAAIKLGIAKINIDTDLRLAFLSTVRQVLTESPKEFDPRKILGPAKDSMKEVAKGKMRLFGSSGKA	748	GC_00001485		Fructose-bisphosphate aldolase	FBA	s__SG8-32-3_sp001273335	COG0191	Fructose/tagatose bisphosphate aldolase (Fba) (PDB:1B57)	COG0191	Glycolysis	G	Carbohydrate transport and metabolism	K01624	fructose-bisphosphate aldolase, class II [EC:4.1.2.13]	M00001|M00003|M00165|M00167|M00345|M00344|M00611|M00612	Glycolysis (Embden-Meyerhof pathway), glucose => pyruvate|Gluconeogenesis, oxaloacetate => fructose-6P|Reductive pentose phosphate cycle (Calvin cycle)|Reductive pentose phosphate cycle, glyceraldehyde-3P => ribulose-5P|Formaldehyde assimilation, ribulose monophosphate pathway|Formaldehyde assimilation, xylulose monophosphate pathway|Oxygenic photosynthesis in plants and cyanobacteria|Anoxygenic …	M00001|M00003|M00165|M00167|M00345|M00344|M00611|M00612	Pathway modules; Carbohydrate metabolism; Central carbohydrate metabolism|Pathway modules; Carbohydrate metabolism; Central carbohydrate metabolism|Pathway modules; Energy metabolism; Carbon fixation|Pathway modules; Energy metabolism; Carbon fixation|Pathway modules; Energy metabolism; Methane metabolism|Pathway modules; Energy metabolism; Methane metabolism|Signature modules; Module set; Metabo…	no	0
744	859	MEKNNKKGTLIILILLLSTVSMLSVIDTTVAAVPLHTSADDNGSIALPEGVTPDITVKTDVYLSLRPNPVGVGQTILINLWNDPGPSYARYFTDYVLTITNPSGEEEVIKMDSYPADGTAWLEYQVNEAGTWKFKFDFMGGFFPAGNYTIPEGVSQAGYTETYTKSVYYLPDSTPETTLTVQEEMVASWTPAALPTDYWTRPVSPENREWASILGDYPWIGPGGGANWPEETSYYASNYQFTPYVQSVDSSHIVWKSQGAIGGLTGGSQGIGSFTSGGGTPNIIYQGRCYQAVTKPYAGTTQSVWQCYDLRTGNIIWERTGVTTPTAIEYAEAGAGAVAGAETVSTSASLIAISGNRLIKYNPSTGAVTANVSIPSFTTTQYYMNGYALSVQTINASAL…	749	GC_00000010	PQQ-domain protein	PQQ enzyme repeat,PQQ-like domain		s__BIN-L-2_sp003096255													yes	2
745	263	MRLDCLIHTNQIDVFTQLGLTVNQAKIYLALAQLEPSTVAQIAKATNLAREVVYRAIPALQKTGIISKTITYPIKFKAVSAEMAVKILLEKRSIETKEVKAKAADLVKQIKSRSDLESNLDTQMLSIVGKERFAIFAKKQMLTAKETMDTMVVYSRLNVWLEKSNAVLKKLMSKNVRVRLLVVCSEGAVKNKELQAFKKQANFTIKFVPDFHQTVVGVIDNKDCIINTSVGKSSVYWSNDSGIIFLCKTYFEKCWNMNEIAQT	750	GC_00003432		Sugar-specific transcriptional regulator TrmB		s__FEN-992_sp003141855							K23356	HTH-type transcriptional regulator, sugar sensing transcriptional regulator					no	0
746	193	MNAKSVALCSMFVALAVLLARITIPVGPISLYFWEIPIVIALLLFGNRFGFTVAVISVFTQALVFPRSMGLLFPVWNLIAMSTTLAAIALIRWFFCHKISETKYKAKSEKRMLIGFVAAALLLRVGIMPFVDYFMYKFMLPIFIGQAYTDTYIMGLMSFILVYNTVLTLYTVPTSYTIARKLNQSLKISTTFV	751	GC_00003135		ECF transporter%2C substrate-specific component		s__B26-1_sp001593925							K23675	riboflavin transporter					no	5
747	129	MICFKLYFCGACFCSVVEGRKCVASLVKLRIVVPEQFTVEAFRERVLETLLYPGHWITKTKDNTYCIEDESGNRINNVNIETIIKCNFKEDETSLNIDYIRLEGMPEKIAFNEIQLYKPSTKETSTIIL	752	GC_00003282		hypothetical protein		UNKNOWN													no	0
748	110	MVFMHHKFLFTLAGIFLAIAFIVPGVVFTLQANRDLESITQISQSPGHSTGPNITVADPFAVAQEHYNTTVFVIIIEVVFISLAVLMIFLGINHYHGQYDKQKKTIETEP	753	GC_00005008		hypothetical protein		s__PALSA-989_sp003151735													no	2
749	262	MSLESGKKYGFIASLINVIMPIIAVLLVVGVFFYQITSRLNGSSAFATGTFIGLAVVLSAVSIIGFILFLLSMHRLSKYYNEPSIFKNVLYAFIISIISGVIILIIDLGFIVTAANNFAQLGTTASASAVFAQFILGFAAVFVIGLVSSIINAVLYWRAFTKLGEKSGVEGFKTTGLLYLIGVVLTIIFVGVIIVWVAWIYAAESFKKLQPQPTTITSTYIPPTAPPSSGKIYCSYCGTENDTNAIYCKHCGKTLQTSQASV	754	GC_00003891		Protein of unknown function (DUF973),Protein of unknown function (DUF996)		s__ELB16-189_sp003541895													no	5
750	84	MAEVATMSAATAASSEAGSYRVKFDRENFKELVRIAKPKIIYRRKNMYFFAFDGFVMYCDQSEPIDFSQRIIDAIEFSNYQWSK	755	GC_00001877		hypothetical protein		s__UBA8941_sp8941u													no	0
751	254	MAKTHTPQAKYGNWISKRIIYIFTILTLTFVILTIIFWQFAFAAALCSIPVAYFAYARYLFSPHGKNVQHQVWDTAVSNLVWDGNGKALDIGCGNGALTIKVAKAYPKAQVTGIDFWGSKWEYSQIQCEQNAQIEGVSGRVAFQKGSASHLPFEDGYFDAAVSNLCFHEVSDTKNKRELIREALRVVKKGGSFSFQDLFLFKQVYGDIDELLTEIRSWGINRVELVVTKDSDFIPAALKLPFMLGKIAIISGEK	756	GC_00001766		Methyltransferase domain,Methyltransferase domain,Methyltransferase domain,Methyltransferase domain,Methyltransferase domain,Putative methyltransferase ,Methyltransferase small domain,ubiE/COQ5 methyltransferase family		s__BIN-L-1_sp003096235	COG2226	Ubiquinone/menaquinone biosynthesis C-methylase UbiE/MenG (UbiE) (PDB:4OBW)	COG2226	Biotin biosynthesis	H	Coenzyme transport and metabolism							no	1
752	162	MAEYISRSLAHATSHVGEKMGIRLTKSDKAFIQQLPVCHLATATEDCEPIVRPVWSVYDGVYIYFASDPDTPKLDQIDANPQVSVVYDDYDRNNWSTVRGVRIQGEAELLWSGKEYQYAHSLLKEKFPEYRTEEGGWKEGDLPIVKITPTSFARWQEGKWPK	757	GC_00001182		Pyridoxamine 5'-phosphate oxidase,Pyridoxamine 5'-phosphate oxidase		s__FEN-992_sp003141855													no	0
753	471	MKKRLAMVLSAVLIALILVSVFLILQSYSLTEKPFYVGVTYCGNSVDEAKQLIDKVKTYTNIFVLQSGPLQENQSATVEICDYAVNNDLDLIVYFGSLDWKHNVVSGFLNATTNRWGNHFLGLYYGDELGGNMLDDPPTLSEFRGDHTSVSFLPSGEIRTYETNTYVMGVNYTDSSEHYNVIKTHYPNGTITVEHSPPADAVIYQPDGTTTLRKPDGSISIVTGYGSISQFQSYQQLWDTRPLKNYKDAANYFVEKRLDATNWLHNESSSVKAFTSDYGLYWFDYLGGYDVVLAEFGWNHTETQHMGLVRGAASLQGKSWGTMLTWKFDHAPYMASGTELYDQMTLAYNGGAEYVVVFNYAPDGDGFGLLQEEHFTALQRFWTEHVEPNGEKAKVMNVE…	758	GC_00006829		hypothetical protein		s__BOG-991_sp003165195													no	1
754	601	MKIRLKTLLALIVTTLCLFMAIHQISATIIENNFSKIEREEVTQTIVRLHIAATSCYTELDSKLTSWSQKNSTYEYIKSQNTSESQTCLSAVEMQALNINYAIFIDKNGVFLTGTGLNLTSLQSMSIPTELINKLSSDEQIWKLEKFESYKTGFIQVDGQPMFLASRPILTSEGAGPARGVLIFARNFDKAEMTKLSFTLRLSLTMQSYNDWKSGGFAQDDVSAASYIKPLNEESIAGYDIINDIYGKPIFVLGAISPRAVYIQGAKTVGFIDQTLIVSGIIFTVTIIAVLEFSVLNRLGKLTVGVKNLGATGKQSQMLTVTGNDEITWLTHSINGLLEKIQSQSLKLQKTERLSAIGELARQVGHDLRNPLTSINNAIYYLKHKGATCTEKDQRTMLT…	759	GC_00000007		CHASE4 domain,Histidine kinase-%2C DNA gyrase B-%2C and HSP90-like ATPase,His Kinase A (phospho-acceptor) domain		s__BOG-991_sp003165195	COG3322|COG5002	Extracellular (periplasmic) sensor domain CHASE (specificity unknown) (CHASE4)|Sensor histidine kinase WalK (WalK) (PDB:4I5S)			T|T	Signal transduction mechanisms|Signal transduction mechanisms							no	1
755	226	MDNAQFVLFIGSAIALLLGLLSAFVPGYAYITVSSEWSNFLLPNEPHFVTINPLIIGVNDFTIKLLVSAFGGLLCLCSVRFEGKNSVPFLSFAGLSLGTIGFLLPYGSSQAAAGEYSTNIPWVGSLITLVGVMLMFAGFALKNTNVPKRALWVIPVLLIVYLISPVLIFTGNTEFFILFQVNIAISTFIGILLLFGHLIIVWAGITGLHIPENKSTSSSKEIIAKK	760	GC_00003269		hypothetical protein		UNKNOWN													no	6
756	338	MLTSLKIKAYTFLSDRDFCKKMFLKKQWRSLALMDSEGTAVETVNKCPTWFTGLVSGSTNYFLSGQGVAGITDLAYPMPNQIFGDLFINQLKIGKAENTHLIPSYVPLAITEVKPKDKSVAISYKGIGGGSELIRLWSSGALRFSEKPANPKGREFETEYPLYRKIVIGVDDTDSSIKGATFSTALQLASILDRSSRDFKFLRLTMSFNWPANPAKTTNNSSSGLVFAVKPGREKEFVFSFERLIRKATVSKQTSIVVMEKIRSPDSLKAYARKVKREKVTVDEAFHAAEKAGVKAIPITGERGLIGALAVVGLIDNAQEAITPINLKEETKTVELKR	761	GC_00002163		hypothetical protein		s__Methanobacterium_B_lacus	COG1571	tRNA(Ile2) C34 agmatinyltransferase TiaS (TiaS) (PDB:3AMT)	COG1571	tRNA modification	J	Translation, ribosomal structure and biogenesis							no	0
758	1081	MSKNPFNSPPIVGIGASAGGLDPIRALLEAIPENIGLSFVVIQHLTAGQESMLPEILSRSTKMTVVQVKDNMNVQANRVYVIPPGTTMTLQGIYFKLAPKEAANRPINAFFTSLSTELKTKAIGIVLSGTGNDGTEGLKAIKAEGGITFAQDPKTAQYPDMPQNAINSDSAYFVLSPEDIAKELISIAKHPQLAHTRAKAQKTELTKGELELKKILGIIRSAFGIDFSHYKGNTVNRRITRRMVINKIENVEAYITYLRANPKELQALFDDLLIGVTSFFREPKTFDLLKEKVLPALTRDKSLSIMRVWVPGCSTGEEVYSIAITIREFLEDNDIADLRVQVFGTDANEKSIDKARQGIYPKAIEETVSPNRLKRFFQKNNGNYQILKPIRDMCIFAKH…	762	GC_00000003		Uncharacterized 104.1 kDa protein in hypE 3'region		s__BOG-990_sp003164295	COG0642|COG0784|COG1352|COG2201|COG3883	Signal transduction histidine kinase (BaeS) (PDB:1JOY)|CheY-like REC (receiver) domain, includes chemotaxis protein CheY and sporulation regulator Spo0F (CheY) (PDB:6QRJ)|Methylase of chemotaxis methyl-accepting proteins (CheR) (PDB:1AF7)|Chemotaxis response regulator CheB, contains REC and protein-glutamate methylesterase domains (CheB) (PDB:1A2O)|Uncharacterized N-terminal coiled-coil domain of…			T|T|T|T|S	Signal transduction mechanisms|Signal transduction mechanisms|Signal transduction mechanisms|Signal transduction mechanisms|Function unknown	K13924	two-component system, chemotaxis family, CheB/CheR fusion protein [EC:2.1.1.80 3.1.1.61]					no	0
760	188	MLNRVNWFGIAGGSVTLLVILVSLYNPWWQLTIGENLMKVNASPMNTNFGLLGTQFTIPLIYALNIGSILTFLFSGIIMLIYSVMPTKPYAKDLLDFAWKKPLYAIIFSVVGLAVIILIAQTVLGINIPLVGTANVILPSQFTMGANISVLVSSAFQWPLYLAGVAAGLCITARIYHRKVSCLPSATV	763	GC_00002015		hypothetical protein		s__PALSA-986_sp003133625													no	4
761	193	MKKVKFLLSILSILIIVAPITAEVLLYQDNLLGLIIPPEITNLMNGGNVKTGINQIANTPFEPPMLSGEPQYFPENNTVKFTYNFTNPLNTEISIKTLNAKVVCHDHGFPLGEVGIDPATLEPGQTIDITAFGVLSQQALEHIATQHAGQSSINADFENLNVEMAGITIQMDLQQYVGNIPIPVEYLQYLEWP	764	GC_00004421		hypothetical protein		s__PALSA-986_sp003133625													yes	1
762	244	MSGTETLVPFIGEKKKGEDPTIIVDSREASSAQKIVKGLIEKNVTVKTQMLEKGDYILSDQCAVERKTVNDFVYTLTRRYLFEQLFLLKDVYPKAMLVLEGYLPIIYKYSSIQPQAVWGAMFNLAKNGIAIINTGSHKETVDFLYTAAKQEQIVEKRSAVVHAFKNCDTLADSQIYFVASLPNIGREKATAILGAYKTPINALMNVEYWSKTVNGLGPVITNKVKEVVSTPYEESKQKEQCKTE	765	GC_00000335		3'-flap repair endonuclease Xpf		s__BOG-990_sp003164295	COG1111|COG1948	ERCC4-related helicase (MPH1) (PDB:1WP9)|ERCC4-type crossover junction endonuclease (MUS81) (PDB:1J22)			L|L	Replication, recombination and repair|Replication, recombination and repair	K10848	DNA excision repair protein ERCC-4 [EC:3.1.-.-]					no	0
763	177	MLIRETTPLDLNDILFVECEAFQKQTEADLTRNLLVDPTAKPLLSLLAYVENQPAGHILFTKAAISNVPHINVSILAPLAVVPKFQRQGIGSALIKKGLDLLSKQGVELVFVLGHPTYYPLHGFTQAGKLGFKAPYPIPEKHSNAWMVQALKANIIGSVAGKVSCSDALNKPEYWRE	766	GC_00001693		Uncharacterized N-acetyltransferase YjhQ		s__BIN-L-2_sp003096255	COG3153	Predicted N-acetyltransferase YhbS (yhbS) (PDB:4ZBG)			R	General function prediction only	K03824	putative acetyltransferase [EC:2.3.1.-]					no	0
764	434	MSKSDKPHLNIIIMGHVDNGKSTTTGHLLYLAGVIDQRTIDAYQAEAEAMGKGTFHFAWVLDNLKEERERGVTIDLRFLQFPTKKYNMTVIDAPGHRDFIKNMITGASQADAAVLFSSAKKGEFEAGIGAGGQTREHAFLAFTLGIRQLVVAINKMDDNTVNWSKERYEEMKNEISRMLRMVGFKLEKINFVPVSGWKGDNLIKKSENMPWYTGPTLMESFDLLELPAKPTNKPLRVPIQDIYTITGIGTVPVGRVETGTLKPGQNLVFMPSNKTAEVKSIEMHHTTIPMAEPGDNIGMNVRGIAKTDVHRGDVAGPVDNPPTVAKEFIGQIIIIYHPTAIAAGYTPVLHYHTGQIAVKFVELIKKIDPRTGQVSEEHPSFLKTGDAAWVRMEPLHPIA…	767	GC_00000472		Elongation factor 1-alpha		s__BOG-991_sp003165195	COG5256	Translation elongation factor EF-1alpha (GTPase) (TEF1) (PDB:1F60)	COG5256	Translation factors	J	Translation, ribosomal structure and biogenesis	K03231	elongation factor 1-alpha					no	0
765	832	MPVEVSLDGFWRFKGFKECNGEEQKAYATNAKVDDWLLAEAPLTAHTNLLANQLIPDPFRGLNEREVQWVNQSEWWYRKEIDLTRDIVNREVVELVFGGLDTFATVWVNDAHVGEASNMFTPWRFNIKGVAKEGKNVVAIRFKPIYKVAGELEEKHKHKYACLSSDNFSARPYVRKAQYSFGWDWGPTLPTSGIWREAKIVAYNTVRLGYVSGLPVEVSKEKAKMKIVAEIHAVKDAKLNVKFALAGFGQIIKQETVLQVKVGRNFAECILDVAKPNLWWPRGTGEANLYDANVELWLGSENLDAVSVKVGIRKIELIEEPDEEGKTFIFRINGQNVFCKGANWVPADSFLPKVNFEQYFKLLTLAADANFNMLRVWGGGIYEDDNFYGLCDELGIMVW…	768	GC_00001645	GH2 beta-D-mannosidases	Beta-mannosidase B	GH2, Beta-mannosidase B, Man9	s__Dictyoglomus_turgidum	COG3250	Beta-galactosidase/beta-glucuronidase (LacZ) (PDB:5N6U) (PUBMED:19291314)			G	Carbohydrate transport and metabolism	K01192	beta-mannosidase [EC:3.2.1.25]					no	0	GH2(5-714)	HMMER & eCAMI & DIAMOND
766	108	MEHAKIVFLALLSGYLLFLSTVNNFETQTSVTCKTETDTYDNLNLTSFKVKNSTETPSPTITPTPTQTSQQKQPDVFLADQAGLIVTVVGILAVVTVFLVASRLEKND				hypothetical protein		UNKNOWN													yes	2			no tree	1
767	176	MSTKSSVSRQDLSFPKILDKNDDTTKFSCGKKEIDDFIKKEALTFQESLLGVTYLFNQGKDLIGFATLCMGYINKQKMASGQRLPKPISGYPALLIGQLGVCGKHQGNGVGTYICDFCFDRAIKLSHRVGCRFLVVDALESAVDFYVKYGFTLAPKQEKEIQKLMFLDITKGPTKR	770	GC_00004470		Acetyltransferase (GNAT) family,Acetyltransferase (GNAT) domain		s__BOG-991_sp003165195	COG0456	Ribosomal protein S18 acetylase RimI and related acetyltransferases (RimI) (PDB:1GHE)			J	Translation, ribosomal structure and biogenesis							no	0			yes Bacteria - to bathy-6 subgroup, a few bathy-6 has the gene
768	318	MTTQEWKFTAKDVALKPDLFLPGHRACAGCGPASVLRLIMKATRGPTIVTEATGCMEVVSSIYPYTSWALPWLHTAFENAAANASGIEAALKALKLKDPSREHVDVIAIAGDGGTYDIGLQALSGAIERGHDFLFVLYDNEGYMNTGIQRSGATPTGAATTTTPAGKAVPGKLEKKKPITEIVLAHELEYVATATPYYWKDMMTKVRKGLEVEGPAFLHVFAPCPRGWRTDPSKTMSYSKLSVETCVFPIWEAVNGKRTLSTPSKIYSLAPQKKKPVTAYLEGQGRFRHLFKKHVIDQIQQVTDERWQKLLKQCE	771	GC_00000449	POR	Pyruvate synthase subunit PorB		s__FEN-992_sp003141855	COG1013	Pyruvate:ferredoxin oxidoreductase or related 2-oxoacid:ferredoxin oxidoreductase, beta subunit (PorB) (PDB:1B0P)	COG1013	Pyruvate oxidation	C	Energy production and conversion	K00170	pyruvate ferredoxin oxidoreductase beta subunit [EC:1.2.7.1]	M00307|M00173|M00374|M00620|M00614	Pyruvate oxidation, pyruvate => acetyl-CoA|Reductive citrate cycle (Arnon-Buchanan cycle)|Dicarboxylate-hydroxybutyrate cycle|Incomplete reductive citrate cycle, acetyl-CoA => oxoglutarate|Anoxygenic photosynthesis in green sulfur bacteria	M00307|M00173|M00374|M00620|M00614	Pathway modules; Carbohydrate metabolism; Central carbohydrate metabolism|Pathway modules; Energy metabolism; Carbon fixation|Pathway modules; Energy metabolism; Carbon fixation|Pathway modules; Energy metabolism; Carbon fixation|Signature modules; Module set; Metabolic capacity	no	0			no
769	410	MTQLIKKETLALNGDEAVALAAKQSDVDVVAAYPITPQTIIVEKFSEYVANGEVQTQFVCTESEHSAITACIAASATGVRTFTASASAGLALMHEMLFVASGARTPIVMAIANRALSAPLNIHGDQSDTMAERDSGWIQLYAENAQEAYDTVIQAFKIAEHLDVLLPVIVGIDGFTISHTVDVLSDDEVKRFVSERQLPLVLSHEGKMVPYMLDSNNPLTIGANALPNNYFEFKRQQEEAMKNALKQIQAVNTEYANLTGRSYGNGLIETYQTGDAELIVVCLGATSGTLKVVVDELRQEGVKAGLLRLRAFRPLPVEALRNALKNAKAIAVMDKSISFGGFGGAVFHEIRHLMYDLPTHIPIVDYIYGLGGRDSSTKDLRKIFDELARIAKTGKADSL…	772	GC_00000405	POR	Pyruvate synthase subunit PorA		s__PALSA-986_sp003133625	COG0674	Pyruvate:ferredoxin oxidoreductase or related 2-oxoacid:ferredoxin oxidoreductase, alpha subunit (PorA) (PDB:5C4I)	COG0674	Pyruvate oxidation	C	Energy production and conversion	K00169	pyruvate ferredoxin oxidoreductase alpha subunit [EC:1.2.7.1]	M00307|M00173|M00374|M00620|M00614	Pyruvate oxidation, pyruvate => acetyl-CoA|Reductive citrate cycle (Arnon-Buchanan cycle)|Dicarboxylate-hydroxybutyrate cycle|Incomplete reductive citrate cycle, acetyl-CoA => oxoglutarate|Anoxygenic photosynthesis in green sulfur bacteria	M00307|M00173|M00374|M00620|M00614	Pathway modules; Carbohydrate metabolism; Central carbohydrate metabolism|Pathway modules; Energy metabolism; Carbon fixation|Pathway modules; Energy metabolism; Carbon fixation|Pathway modules; Energy metabolism; Carbon fixation|Signature modules; Module set; Metabolic capacity	no	0			no
770	96	MSRQEKGWKDVSIAAVSSKSSLGFLTGDWKTYMPVRDLEKCVTCLTCVMLCPEGAIRWRPELGKIEFDLGFCKGCGICANECPTKAISMKMPEKEE	773	GC_00000652	POR	2-oxoacid:acceptor oxidoreductase%2C delta subunit%2C pyruvate/2-ketoisovalerate family		s__BOG-990_sp003164295	COG1144	Pyruvate:ferredoxin oxidoreductase or related 2-oxoacid:ferredoxin oxidoreductase, delta subunit (PorD) (PDB:5C4I)	COG1144	Pyruvate oxidation	C	Energy production and conversion	K00171	pyruvate ferredoxin oxidoreductase delta subunit [EC:1.2.7.1]	M00307|M00173|M00374|M00620|M00614	Pyruvate oxidation, pyruvate => acetyl-CoA|Reductive citrate cycle (Arnon-Buchanan cycle)|Dicarboxylate-hydroxybutyrate cycle|Incomplete reductive citrate cycle, acetyl-CoA => oxoglutarate|Anoxygenic photosynthesis in green sulfur bacteria	M00307|M00173|M00374|M00620|M00614	Pathway modules; Carbohydrate metabolism; Central carbohydrate metabolism|Pathway modules; Energy metabolism; Carbon fixation|Pathway modules; Energy metabolism; Carbon fixation|Pathway modules; Energy metabolism; Carbon fixation|Signature modules; Module set; Metabolic capacity	no	0			no
771	184	MTEFRWHGRGGQGAWTASELLARTALDEGKFIQSFPEFGPERMGAPVTAFTRISTEPIRLHCAVYDPDVVVVLDNTLLKTVPVTAGLNRTDDCLIINSSDDPSVLKDTLRVSKGQVWTVPATEIALKILGAPITNTALLGVVAKATEIVSLGGIEKTLKGRFRPELAEKNFAVVQQAYKEAKVE	774	GC_00000537	POR	Pyruvate/ketoisovalerate oxidoreductases common subunit gamma		s__BOG-991_sp003165195	COG1014	Pyruvate:ferredoxin oxidoreductase or related 2-oxoacid:ferredoxin oxidoreductase, gamma subunit (PorG) (PDB:1B0P)	COG1014	Pyruvate oxidation	C	Energy production and conversion	K00172	pyruvate ferredoxin oxidoreductase gamma subunit [EC:1.2.7.1]	M00307|M00173|M00374|M00620|M00614	Pyruvate oxidation, pyruvate => acetyl-CoA|Reductive citrate cycle (Arnon-Buchanan cycle)|Dicarboxylate-hydroxybutyrate cycle|Incomplete reductive citrate cycle, acetyl-CoA => oxoglutarate|Anoxygenic photosynthesis in green sulfur bacteria	M00307|M00173|M00374|M00620|M00614	Pathway modules; Carbohydrate metabolism; Central carbohydrate metabolism|Pathway modules; Energy metabolism; Carbon fixation|Pathway modules; Energy metabolism; Carbon fixation|Pathway modules; Energy metabolism; Carbon fixation|Signature modules; Module set; Metabolic capacity	no	0			no			found in viruses
772	489	MTEILLTADKTLMSDYHSNEFLGFGTCAPPNFIPDWLYSYLFFPPLKTSKTGSPQTSPYGLRKTEAQLAKEGFKVSIVSPQHLKENLKEAKVLGIHVMDPFGLGPASSTLAALFKKEPFLAKYFEQMMQCPEIRKAKINGLKVIVGGPGAWQFRYREKAIKDFGIDCVVEGEAEKVIGKLVNAALNGDDLPSRYEVGIEETPKLEEIPDIIGPSINGLIEIGRGCCRGCRFCNVTLRPLRWYPVEKVERELDVNLKSGYVTGACMHAEDVMLYGSNTTKPNPEKLIELHKRIVKRCESVAWSHCSLAAVASNPKLFHEVSEIILSKQAWWGVEIGIETGSAEIAKKIMPTKAHPFKPDDWHDVVVEGMGLMHDNNLVPAGTLIVGLPEETEDDIIKTQE…	775	GC_00001066	vitamin B12 dependent Radical SAM	Radical SAM superfamily	vitamin B12 dependent Radical SAM	s__PALSA-986_sp003133625	COG1032	Radical SAM superfamily enzyme YgiQ, UPF0313 family (YgiQ) (PDB:6FD2)			R	General function prediction only							no	0			no			found in viruses
773	150	MNTIEENKAIIQKFIDSYNNRNLEIFDTLVASDYFDHTHKQQGREKIKQLFTMAFEGFPDWHETIEDIIAEGEWVWVRVKATGTHTGRWTLFGVPLPPTGNKIVMPMVFFFRIQNGKLVEGGEVDDQQDFFKQLGLIEYTDKGKQVLGSQ	776	GC_00003019		SnoaL-like polyketide cyclase,SnoaL-like domain		s__UBA117_sp002494785	COG5485	Predicted ester cyclase (PDB:3EHC)			R	General function prediction only	K06893	uncharacterized protein					no	0			yes - clusters with Methanobacterium		GR-1-provirus	yes, NCBI virus matches to https://pubmed.ncbi.nlm.nih.gov/34083435/
775	112	MAEINQENEILVTVLEKENIGKSFVGTSDLIAKSVSIPLETVAKNLRRIINNLAKVLDTIDTQGTNFQVDTVSFNLEVGASGKIALIGEVGASSNSSICIVLKKTNKCFPKT				hypothetical protein		UNKNOWN													no	0			no tree	1	GR-1-provirus
776	341	MEKPTDQEFFEELCTKLSDPIAQRLVAGMGDERLIDEAINSGVFTELDRDFLKAEAEEWKDPKKATTCMFINVTKAAALKILGPEYSGLSEIPVGFLPTRQINACSIRTPRNGAIILFDSAVIYTLMFLFRSYFSLDSWRDSKPFCHDYTEDDFGMTIFILAGFCATSNLDILNKAPALDCPSISGYDKTIICHCNFTEWFILLHEYAHVILGHLSNDTAKMRIGERSVEYYKLSQEQEFEADKFAFSKILLLCKEGGLKPTDVLIGPGLLFHLLDLSETIIKSTGGVITPSHPPAAERWKRLSKLASLESEPKAYAYRFDYWFNWIKDCASDILGSATRK				hypothetical protein		s__Fen-1467_sp003142615													no	0			phage protein - no tree	1	GR-1-provirus	only annotated match in nr is phage exclusion protein Lit family protein [Actinokineospora fastidiosa]
777	75	MRGHRDKQGKFDWASAVLDAGIISGITFFTGLGTLASSCAITPESLCVLLSAVGAEFLGILATKRGLVQKTVGSC	779	GC_00003433		hypothetical protein		UNKNOWN													no	2			few bathy		GR-1-provirus
778	188	MEAKTTLRVPDFMKPILEDIRLLRSDGNNPNRMMNKQKEELWKSLEEFGWTDPILTNQDGVFTDGEQRVSVCIAHGEFYAPVYRMKELSDAQRRRLRLIANELKGKHNKELEEEEWQRIIDLGQGEELESFLDSMGEKLPETLRDEHEKVSIIPETYELIVECNDETDQNAKFEDLQVKGWKVRVLNL	780	GC_00001678		hypothetical protein		s__PALSA-986_sp003133625													no	0			probably - short protein, clusters with Bathy in mixed clade		GR-1-provirus	yes
779	249	MDFDFSHQWQAGNSFREESVRGTYDLKDVKLEKHFHGSIPIDGLNWQIGVIVGPSGSGKTSIARKLWPNAYFADLQERYKENCFLNDFPAELSIKEIETALCSSGFSEPPSWLKSYGVLSQGQKMRVDVAHALCLPQNLVVFDEFTSTVDRTVAQIGSYAISRAVRKQSGKQFIAVTCHFDVLDWLEPDWVYDVGANVFWDYTGTLQEHKTALGTQVRVVKKNDVTHQSAYQCIGATLPCGRCLGNITI	781	GC_00001231		ABC transporter		s__BOG-991_sp003165195	COG2401	ABC-type ATPase fused to a predicted acetyltransferase domain (MK0520)			R	General function prediction only							no	0			probably - short protein, trabsfer to Bathy 6 - in viruses		GR-1-provirus	yes
780	141	MWQVFREHHYLNTKALGAGIRCYVAKYGDKPIAFIAVSNVHMKVQYYRVSRLVVLPDYQGIGVGKRLLNFMADFYKRQTKRPFYIVTSNPQLIRGLKGWQIKRFGHGSCGRSDTRINRELTKSNSRERLTASLEYVGVPKQ	782	GC_00001863		Acetyltransferase (GNAT) family,Acetyltransferase (GNAT) domain,Acetyltransferase (GNAT) domain		s__BOG-990_sp003164295	COG0456	Ribosomal protein S18 acetylase RimI and related acetyltransferases (RimI) (PDB:1GHE)			J	Translation, ribosomal structure and biogenesis							no	0			probably - short protein, trabsfer to Bathy 6		GR-1-provirus	yes
781	170	MKADLFKRRQRMVRLIAVGNSLSAVVQTLASEFKCSERAIYKDYEQMNTWAHAIEQDKQLTTILRARLDYLNREAMSMLTENGDGKALSTKDKFVKIGALNTALKITVEQIKVGQELGLIERKPEVIQSAVSLAMPFEASPEIKAAYAKFAEAQKAEKDATTKAEPNAGH	783	GC_00003366		hypothetical protein		UNKNOWN													no	0					GR-1-provirus
782	421	MPQQKLNLTPGTDFLRYCPHPAQLPFHAGKGVYSQRACLCGTGSGKTKCGLAEDIRWALDYPGSVGFIFEPSYPMMKRILFPTLESKDFFGCRYPFTQNPYVADFNRGDLRLDWFNGSQWWFVSLDDPEKAEGPNVDYAHIDEARLVRHFDTAWLTVVRRLRTSGRCMVPINPAIWLTTTTDSPGSPLYNVTENPETNSSEMRIYRWSIFENPTLPKEFLTEIVRTHTGGLADRFIYGKFATVAAGSLPFDSSKHIRGLDKALIDKVSFGVDFGWSAPSAIVVNAFDPDGRAYAVDEFYKRETTDEELAEAAKDLQAEWGKGTFWCDARFPQSILKLCRAGLDAKPYTFKREDGLRELGSRLTPASDGKPRQFVSKRCVNLISELLEYREDVKENDHAT…	784	GC_00002982		Terminase-like family		UNKNOWN							K06909	phage terminase large subunit					no	0			yes, TERMINASE		GR-1-provirus	yes
783	472	MVAKGKTEEAVEWYSENFEKYQKLAQTVEKIVKDLLKKEKINFHDVTSRAKDIEKYNEKASKEKYKDPRSEIMDMAGIRVITYLDSDAKKVAEIIKKSFKYFPEFSVDKSEQLGQDRAGYRSVHCICNLGEKFKAPENEEFVDCLFEIQIRTILQHAWAEFEHDRNYKFKGVLPLLLKRRLAMVSGNLELMDWTFESIAMSFNEYTIGLHEKTSKGDLTPLITSASLSIYLGKKLEELVKNGLQPVLYFDSKVIGELATMGITNLDQLEKAIPEDFVKTNLELKSYSTYTSTLIDLMIIYNANDYFEKAWKQTWNSLDRESINLYKHYGVQIDQLMEKYNLNVEDFSDQYEPPDYEEEYEPPEYEPDYEPPEEEPPDFEEYESPEEEYEPPEEEPPEPE…				Region found in RelA / SpoT proteins		s__Paenibacillus_wynnii													no	0			yes	1	GR-1-provirus	yes		1
784	198	MNVVRPNEKTLERLLEKGTESIILVSPFISPAGLKEILRILNSRPSHLKELEMWIRLSAQDHENGLTDYQILLDFLKHVKNNLKVTVKVRYSEKLHAKIYMTQCQALVTSSNLTSNGFGNNFEAGILLDSVEEMAQLRKFIINNRGAFKNISLAKLEKFCKDLPKFASKPFVSEVARDPIDITGIFKDPPHYNLPGLR				PLD-like domain,NgoFVII restriction endonuclease		s__Clostridium_B_luticellarii													no	0			yes	1	GR-1-provirus	found in viruses
785	921	MFECPNCEEFEKFLQVKKGFCRTITIRTYYDKTITRKLSAWSSLKYEKEDGIYCLKCDSLLAVSPKRLEFLQLNDEPPVKVKYEQIKVAPKIQKLIKTFPDTQVDIHWAPQRPQKAKYAKLDGKKLGIPPKLLEAIEKAHGINDECYYSHQVEAIKLAMQGKNVVIQTPTSSGKTHCYLIPVFSELINNHDSTALFIFPTKALSYDQIIKLTDLSEDNSPNELNPERNLFNVTIDGRKIVCAKYDRDVQAEMDKRNIRSKARVIITNPDALHFKMLPHLKTKAGSFEDFFKNLRYVVLDEIHSYRGAFGANVALLMRRLRLLCFRLGNTKLQFVCCSATVPNPLNQAETIVGLPFETIMNDGAPSHPKAFLLWNPALLKDELTRREPTTDAIDVLTKVV…				Uncharacterized ATP-dependent helicase YprA	NCBI virus: DNA helicase	s__DTU014_sp900016865													no	0			yes	1	GR-1-provirus	yes		1
786	332	MLEATEGKPLRIAGVAMTAGMSRNNNVYTPEELQAFAPKLIGSPLYLEHVTVNNAIGKVTNCVFDAQTKSLLYEAEINDSAIAEKIRNGLIQHVSVGADYDTLDSANVPHGLHNAEMSLVAVPGIPETNIQVLESLLHKATENLEPEIPGEYFLGFVQNSNLFLPEHFRAAWLDQVNGVLALMGKTRADPAVERCHEILFLKSKWQPNTVADWLKLHPDYAMSAGSNVQINGVEQMEKEELEVKLSETEAKLATAESKLAETNNRIENLKQLVPGVDLLVNPPKLMPVSECLQRLGRLELPKMQERLSLGNQLQAQKVRKEIFEVKQKYGVA	788	GC_00004349		hypothetical protein	NCBI virus: phage prohead protease	UNKNOWN													no	0			no (present in many Bathy but poor alignment)		GR-1-provirus	yes
787	142	MADKTGKTWMAVGETDDPNALIESFEAEAAITKGSPVYLSADDKVSESPGGDEAIGVAVKTVALGEKCPVLKRGRVKVTANGAITRGKAVCSAASRKITQLVDQAVNEGGSATYTLYYNRKLGTALESATTDGDLIFIDVEK	790	GC_00000052		Uncharacterized conserved protein (DUF2190)	NCBI virus: scaffolding protein	s__FEN-992_sp003141855													no	0			no		GR-1-provirus	yes
788	308	MQGQGEQRELYEKLKAKTESPFFKRYVQMGIKEGLFSDAASALGTMHNTLVEASYPELIGRNIINVMPTTEAMERFPLDVDAVAYRYAEGSMTRLSGKKSPTVDIHTNKLTESSEEWTREFVEDATWNVMNNMVSKVGRALGIQETTDVIALYAAIAAADLASGAELAGGAAVFSWTKLLELHNAVKGENWKPTVLAINEMQLHQLLNDDKFVKSVYLPSSETDIVQGSIGSVLGMKVQASTLVPNGTAYAIDTRVASAMLLRRDVTVEDWESVKEGKYGVRATTRFGLGVLRSKAVARMTNIKLTLT	791	GC_00000044		hypothetical protein	NCBI virus: major head protein	s__PALSA-989_sp003151735													no	0			no		GR-1-provirus	yes
789	409	MSSVLRRIREILSYAPAGGAVSPNGRAFYDTSSIPLAKVMELYERDPTCKASVDLLAASTVGMGFYTTVNETYDKAKEAKAAVDKFCEDINLDGLLNDMAKPLIGCGNDFWLKLTPDKLTDTVRMPIDAVQRIGLSSVPTLKLPYKVTGYQLKNTYMGDSKESNELKPKAVIHWRLDGDVPSGYGVGLLQVLLHTLTIDSDRRPSVAWMKAKIERIMPKIFEKYAGPDVLAMLEGTDEETCKKFEQAIKNRSEEGAWLFYNKKIDVRPVTIDPRAQGFVYYIDHIINQFYLGCETPLPRLFSTPGFTEASARAALDLQDMLIKPVQRYVKRQVEREIFAPIVAQAGLDSAKAKVRLNYGSPETPELVPADLIKAAEIGLVRPEEFRKNAVKFGWQLWDT…	792	GC_00000039		hypothetical protein	NCBI virus: portal protein	s__FEN-992_sp003141855													no	0			no		GR-1-provirus	yes
790	79	MVEVPYGQYSEAYKAIHSALMDITCPPPGKRTTKLSFNWNVDGTLKSVLFYQVSELLFTLTFVWNLDGTLNEVSRLEGV	793	GC_00001388		hypothetical protein		s__FEN-992_sp003141855													no	0			no		GR-1-provirus	one match to virus gene
791	181	MERTIEKIGWNALWRIDKFRDPEGEVARCLQAGLSMQAALERFAGAFIATERIEANLALNEGLQELIDLAFGLGTPTAFDTTNGYLGVGDSNSAAAAAQTGLQAATNKLYKVFDDTYPVRTNQTVEARATFGSAEGNFAWEEYTLANGNSDAAKNLNRKVESKGTKASGETWTLSLQITFS	794	GC_00001998		hypothetical protein		s__FEN-992_sp003141855													no	0			yes - gene present in phages		GR-1-provirus	yes
[truncated: 2,148 more rows]
