# Supplementary material for: High quality Bathyarchaeia MAGs from lignocellulose-impacted environments elucidate metabolism and evolutionary mechanisms
Source: ISME Commun. 2024 Dec 10;4(1):ycae156. doi: 10.1093/ismeco/ycae156 (PMC11697101; doi:10.1093/ismeco/ycae156)
Supplement: Supplementary_data_ycae156 [file supplementary_data_ycae156.zip › Table_S1_revised_2.xlsx]

## Sheet: Content
Tab	Content
Table S1A	Summary data and quality statistics for the MAG constructed in this study.
Table S1B	Amplicon data from the mills samples used for metagenome sequencing.
Table S1C	Summary of the metagenomes used for constructing Bathyarchaeia MAGs.
Table S1D	Representative Bathyarchaeia MAGs from the genome taxonomy database included in the phylogenomic analysis.
Table S1E	Publicly available MAGs included in the pangenome analysis.
Table S1F	Amplicon data from the cultures investigated.

## Sheet: Table S1A
Table S1A. Overview of the MAG constructed in this study. The quality of the MAG is indicated next to the MAG name: High quality (H), medium quality (M) and low quality (L).
Name	Meta. abund.a	16S abund. b	size	Number of scaffolds	C / R c	N50	# CDS	5S rRNA	16S rRNA	23S rRNA	tRNA	Bathy	accession numbers	gtdb classification
Mill A
Bathy8-F81_MillA (M)	0.2 / 0.5	0.2 / 0.3	1877200	91	97 /0.5	30720	1758	1	1		27	8		d__Archaea;p__Thermoproteota;c__Bathyarchaeia;o__B26-1;f__BA1;g__BIN-L-1;s__
Bathy6-F18_MillA (H)	0.9 /0.5	0.8 / 0.6	2551100	58	93 / 1.3	82875	2512	2	1	partial	45	6A		d__Archaea;p__Thermoproteota;c__Bathyarchaeia;o__B26-1;f__UBA233;g__PALSA-986;s__
Bathy6-F112_MillA (H)	2.2 / 0.7	3.6 / 1.1	2681944	24	99 / 5.6	174175	2624	2	1	partial	41	6 B		d__Archaea;p__Thermoproteota;c__Bathyarchaeia;o__B26-1;f__UBA233;g__PALSA-986;s__
Bathy6-F33_MillA (M)	1.9 / 0.9	2.5 / 1.9	2750262	26	97 / 3.7	186836	2615	2	partial	partial	35	6 C		d__Archaea;p__Thermoproteota;c__Bathyarchaeia;o__B26-1;f__UBA233;g__JADGNF01;s__
MillA_idba_mb_bin.30 (M)	0.5 / 0.2		2156328	245	90 / 3.7	11407	2270	2	partial	partial	34	6 C		d__Archaea;p__Thermoproteota;c__Bathyarchaeia;o__B26-1;f__UBA233;g__JADGNF01;s__
MillA_msp_mb_bin.49 (M)	0.2 / 0.3		2523723	322	91 / 4.2	9586	2553		partial	partial	19	6 C		d__Archaea;p__Thermoproteota;c__Bathyarchaeia;o__B26-1;f__UBA233;g__JADGNF01;s__
Mill B
Bathy6-F86_MillB (H)	1.6 / 0.8	2.4 / 1.4	2949794	4	99 / 5.6	2135134	2880	3	1	1	38	6 B		d__Archaea;p__Thermoproteota;c__Bathyarchaeia;o__B26-1;f__UBA233;g__PALSA-986;s__
MillB_mghcomb_bin.30 (M)	0.1 / 0.4		2564041	192	99 / 4.6	21356	2622	3		partial	38	6 B		d__Archaea;p__Thermoproteota;c__Bathyarchaeia;o__B26-1;f__UBA233;g__PALSA-986;s__
Bathy6-F28_MillB (H)	0.9 / 0.5	1.7 / 0.5	2733033	1	98 / 3.7	2733033	2784	2	1	1	39	6 C		d__Archaea;p__Thermoproteota;c__Bathyarchaeia;o__B26-1;f__UBA233;g__JADGNF01;s__
Mill C
Bathy6-F36_MillC (H)	0.01 / 1.5	0.4 / 1.6	2798248	146	97 / 4.6	26183	2763	1	1		33	6 A		d__Archaea;p__Thermoproteota;c__Bathyarchaeia;o__B26-1;f__UBA233;g__PALSA-986;s__
MillC_mghcomb_bin.145 (M)	0.5 / 0.6		2783019	74	96 / 7.5	57224	2818	1	partial	partial	39	6 A		d__Archaea;p__Thermoproteota;c__Bathyarchaeia;o__B26-1;f__UBA233;g__PALSA-986;s__
Bathy6-F90_cMAG_MillC (H)	2.6 / 3.6	1.2 / 3.6	3040071	1	99 / 5.6	3040071	2928	2	1	1	36	6 B		d__Archaea;p__Thermoproteota;c__Bathyarchaeia;o__B26-1;f__UBA233;g__PALSA-986;s__
Bathy6-F77_MillC (M)	0.2 / 0.6	0.1 / 0.7	2638809	195	96 / 6.5	29252	2789	1	partial	partial	40	6		d__Archaea;p__Thermoproteota;c__Bathyarchaeia;o__B26-1;f__UBA233;g__PALSA-986;s__
Bathy6-F17_MillC (L)	0.4 / 0.5	0.2 / 0.5	3030986	205	98 / 22	21478	2837	2	1	1	44	6 C		d__Archaea;p__Thermoproteota;c__Bathyarchaeia;o__B26-1;f__UBA233;g__JADGNF01;s__
MillC_msp_mb_bin.78 (L)	0.2 / 0.6		2099545	291	28034	8875	2205	1		partial	19	6 C		d__Archaea;p__Thermoproteota;c__Bathyarchaeia;o__B26-1;f__UBA233;g__JADGNF01;s__
MillC_comgh_maxbin.046 (M)	0.4 / 0.8		2224827	322	90 / 9.3	12104	2384	partial		partial	29	6 C		d__Archaea;p__Thermoproteota;c__Bathyarchaeia;o__B26-1;f__UBA233;g__JADGNF01;s__
Beaver droppings (BD)
BDPHmgh_maxbin.019 (H)	0.01/ 1.8		2902907	19	99 / 4.6	435193	2778	2	partial	partial	30	6 B		d__Archaea;p__Thermoproteota;c__Bathyarchaeia;o__B26-1;f__UBA233;g__PALSA-986;s__
BDPHmgh_mb_bin.105b (H)	0 / 0.8		2638260	14	98 / 5.1	402305	2591	1	1	1	37	6 C		d__Archaea;p__Thermoproteota;c__Bathyarchaeia;o__B26-1;f__UBA233;g__JADGNF01;s__
BDmgh_mb_bin.135 (M)	0.01 /3.6		2227081	284	93 / 2.8	9556	2328	2	partial	partial	36	6 C		d__Archaea;p__Thermoproteota;c__Bathyarchaeia;o__B26-1;f__UBA233;g__JADGNF01;s__
BDmsp_maxbin.141(M)	0 / 2.6		2518594	34	99 / 7.5	236950	2456	2		partial	39	6 A		d__Archaea;p__Thermoproteota;c__Bathyarchaeia;o__B26-1;f__UBA233;g__PALSA-986;s__
BDmsp_maxbin.149 (M)	0 / 0.2		2122059	475	82 / 3.4	6275	2356				8	6 A		d__Archaea;p__Thermoproteota;c__Bathyarchaeia;o__B26-1;f__UBA233;g__PALSA-986;s__
BPmsp_mb_bin.90 (M)	0 / 0.6		2836529	61	98 / 3.7	74796	2777	1			30	6 A		d__Archaea;p__Thermoproteota;c__Bathyarchaeia;o__B26-1;f__UBA233;g__PALSA-986;s__
Moose rumen (MR)
MRmsp_maxbin.096 (L)	0 / 0.1		2045086	654	80 / 15.2	4201	2366	1		1	26	8		d__Archaea;p__Thermoproteota;c__Bathyarchaeia;o__B26-1;f__BA1;g__BIN-L-1;s__
MRmsp_mb_bin.153 (M)	0 / 0.2		2794950	94	99 / 4.6	44851	2794	1		1	34	6 B		d__Archaea;p__Thermoproteota;c__Bathyarchaeia;o__B26-1;f__UBA233;g__PALSA-986;s__
MRPHidbaud_mb_bin.29 (M)	0 / 5.4		3067352	115	90 / 3.7	36334	2909	1	partial	partial	36	6 A		d__Archaea;p__Thermoproteota;c__Bathyarchaeia;o__B26-1;f__UBA233;g__PALSA-986;s__
MRPHmsp_maxbin.041 (L)	0 / 0.3		1721048	22	88 / 21	100410	1685	1			18	6 C		d__Archaea;p__Thermoproteota;c__Bathyarchaeia;o__B26-1;f__UBA233;g__JADGNF01;s__
MillA granules (TG)
TGPmsp_mb_bin.49 (M)	0 / 0.35		3170763	281	97 / 7.1	16282	3220	1		partial	38	6 A		d__Archaea;p__Thermoproteota;c__Bathyarchaeia;o__B26-1;f__UBA233;g__PALSA-986;s__
TGPmgh_mb_bin.10 (M)	0 / 0.64		2911338	33	99 / 2.8	174865	2807	1	partial		37	6 A		d__Archaea;p__Thermoproteota;c__Bathyarchaeia;o__B26-1;f__UBA233;g__PALSA-986;s__
TG_idbaud_maxbin.040 (M)	0.02 / 1.3		2976904	119	98 / 6.7	65152	2914	3	partial	partial	44	6 A		d__Archaea;p__Thermoproteota;c__Bathyarchaeia;o__B26-1;f__UBA233;g__PALSA-986;s__
TGPidbaud_mb_bin.66 (M)	0 / 2.4		3073599	52	99 /5.6	97265	2878	4	partial	partial	39	6 A		d__Archaea;p__Thermoproteota;c__Bathyarchaeia;o__B26-1;f__UBA233;g__PALSA-986;s__
TG_mgh_maxbin.056 (M)	0 / 0.7		2350283	113	96 / 4.2	35474	2354	1			34	6 B		d__Archaea;p__Thermoproteota;c__Bathyarchaeia;o__B26-1;f__UBA233;g__PALSA-986;s__
TGPidbaud_mb_bin.78 (M)	0 / 0.4		2062054	222	89 / 5.0	11971	2139	partial			30	6 C		d__Archaea;p__Thermoproteota;c__Bathyarchaeia;o__B26-1;f__UBA233;g__JADGNF01;s__
TGP_mgh_maxbin.041 (M)	0 / 1.0		2970344	46	99 / 3.7	211904	2800	2	3 partial	3 partial		6 C		d__Archaea;p__Thermoproteota;c__Bathyarchaeia;o__B26-1;f__UBA233;g__JADGNF01;s__
TGmsp_mb_bin.75 (M)	0 / 0.2		1947023	219	80 / 6.5	11665	2056	1	13 tRNA		13	6 A		d__Archaea;p__Thermoproteota;c__Bathyarchaeia;o__B26-1;f__UBA233;g__PALSA-986;s__
TGdbaud_mb_bin.76 (M)	0 / 0.5		1908972	77	94 / 7.3	42808	1951	1	partial	partial	35	6 D		d__Archaea;p__Thermoproteota;c__Bathyarchaeia;o__B26-1;f__UBA233;g__SG8-32-3;s__
a) Meta. abund. refers to abundance of the MAGs obtained by mapping metagenome reads to the MAGs. For The first number and second number refers to abundance in sample Mill_A_R1_170802_1 and Mill_A_R1_171227_1 for MillA, sample Mill_B_AHD1_170726_1 and Mill_B_AHD1_180117_1 for MillB and Mill_C_170825_1 and Mill_C_171204_1 for MillC (see Table S1). BD, MR and TG the abundance in the cellulose enric…
b) 16S rRNA abund. refers to relative abundance in 16S rRNA amplicon data from the same samples as listed in a). For overall 16S abundance in the mills and cultures see Supplementary Tables S1D and S1E.
c ) Percent completion and redundancy estimated by CheckM (Parks et al., 2015).

## Sheet: Table S1B
Table S1B	16S rRNA mplicon data from the same mills samples used for metagenome sequencing.
The sequences were processed and analyzed using QIIME2 and DADA2.
Callahan, B.J., McMurdie, P.J., Rosen, M.J., Han, A.W., Johnson, A.J.A., and Holmes, S.P. (2016) DADA2: High-resolution sample inference from Illumina amplicon data. Nat Methods 13: 581–583
Bolyen, E., Rideout, J.R., Dillon, M.R., Bokulich, N.A., Abnet, C.C., Al-Ghalith, G.A., et al. (2019) Reproducible, interactive, scalable and extensible microbiome data science using QIIME 2. Nat Biotechnol.
																				Total Bathyarchaeia
max %	ASV ID	Feature#	sequence	taxonomy from QIIME2	organism	kingdom	phylum	class	order	family	genus	species	MillB.AHD1.170706.	MillB.AHD1.180117.	MillA.170802.	MillA.171227.	MillC.170825.	MillC.171204.		MillB.AHD1.170706.	MillB.AHD1.180117.	MillA.170802.	MillA.171227.	MillC.170825.	MillC.171204.
0.0231177	a40da9b5742407d79866052bc00c89df	Feature4	GGGAGTACACAAGAGGGGGGACTTGCGGTTTAATTGGATTCAACGCCGGAAATCTCACCAAGGGCGACAGCAGTATGAAGGACAGATTAAAGGTCTTTCCTGACACGCTGAGAGGAGGTGCATGGCCGTCGGAAGTTCGTGCCGCGAGGTGTCCTGTTAAGTCAGGCAACGAACAAGACCCACGCTATTATTTGCCCGGCTAGCTTCGGCTTTGCCGGCACAATAATGGGACCGCGTATGTTAAATACGAGGAAGGTGTAGGCCACGGTAGGTCAGTATGCCCCGAATCCCTTGGGCCACACGCGAGTCACAATGGTTGGGACAATAAGCTGCTACTCCGAAAGGAGACGCCAATCTCTAAACCCAATCTTAGTCCAGATTGAGGGCTGTAACTCGCCC…	D_0__Archaea	Archaea_Feature4	k_Archaea	k_Archaea	k_Archaea	k_Archaea	k_Archaea	k_Archaea	k_Archaea	0	0	0	0	0	0.0231177		2.45403	2.6283	10.7497	7.25006	2.87548	11.5268
0.00889142	018b77c149d2819b3563d3cbe8393cd1	Feature2	#N/A	D_0__Archaea	Archaea_Feature2	k_Archaea	k_Archaea	k_Archaea	k_Archaea	k_Archaea	k_Archaea	k_Archaea	0	0	0	0	0	0
0.00711313	9f31952036b38f085de5c3e3844dd122	Feature3	GGGAGTACACAAGAGGGGGGACTTGCGGTTTAATTGGATTCAACGCCGGAAATCTCACCAAGGGCGACAGCAGTATGAAGGACAGATTAAAGGTCTTTCCTGACACGCTGAGAGGAGGTGCATGGCCGTCGGAAGTTCGTGCCGCGAGGTGTCCTGTTAAGTCAGGCAACGAACAAGACCCACGCTATTATTTGCCCGGCTAGCTTCGGCTTTGCCGGCACAATAATGGGACCGCGTATGTTAAATACGAGGAAGGTGTAGGCCACGGTAGGTCAGTACGCCCCGAATCCCTTGGGCCACACGCGAGTCACAATGGTTGGGACAATAAGCTGCTACTCCGAAAGGAGACGCCAATCTCTAAACCCAATCTTAGTCCAGATTGAGGGCTGTAACTCGCCC…	D_0__Archaea	Archaea_Feature3	k_Archaea	k_Archaea	k_Archaea	k_Archaea	k_Archaea	k_Archaea	k_Archaea	0	0	0	0	0	0
0.0657965	621ed43d1caf6953b4bf74769cc41be8	Feature5	GGGAGCACCACAAGGGGTGAAGCTTGCGGTTCAATTGGACTCAACGCCGGAAATCTTACCGGGAGCGCCAGCAGAATGAAGGTCAGGCTGACGACCTTACCAGACAGGCTAAGAGGTGGTGCATGGCCGTCGCCAGTTCGTGCCGTGAGGTATCCTGTTAAGTCAGGCAACGAACGAGACCCGCGCCTTTAGTTGCCAGCAATAGACTTCGGTCTAGTTGGGAACGCTAAAGGGACTGCCATCTTATAGATGGATGAAGGAGCGAGCCACGGCAGGTCAGTATGCCCCGAATCTCCCGGGCCACACGCGAGCTGCAATGGTATGGACAATGGGCTGCAACTCCGAAAGGAGAAGCTAATCTCTAAACCATATCTCAGTTGGGATTGTCGGCTGCAACTC…	D_0__Archaea; D_1__Asgardaeota	Asgardaeota_Feature5	k_Archaea	p_Asgardaeota	p_Asgardaeota	p_Asgardaeota	p_Asgardaeota	p_Asgardaeota	p_Asgardaeota	0	0	0	0	0	0.0551268
0.0409005	7d483d95290dd91a19e8c889833aa5d0	Feature6	GGGAGCACCACAAGGGGTGAAGCTTGCGGTTCAATTGGACTCAACGCCGGAAATCTTACCGGGAGCGCCAGCAGAATGAAGGTCAGGCTGACGACCTTACCAGACAGGCTAAGAGGTGGTGCATGGCCGTCGCCAGTTCGTGCCGTGAGGTATCCTGTTAAGTCAGGCAACGAACGAGACCCGCGCCTTTAGTTGCCAGCAATAGACTTAGGTCTAGTTGGGAACGCTAAAGGGACTGCCATCTTATAGATGGATGAAGGAGCGAGCCACGGCAGGTCAGTATGCCCCGAATCTCCCGGGCCACACGCGAGCTGCAATGGTATGGACAATGGGCTGCAACTCCGAAAGGAGAAGCTAATCTCTAAACCATATCTCAGTTGGGATTGTCGGCTGCAACTC…	D_0__Archaea; D_1__Asgardaeota	Asgardaeota_Feature6	k_Archaea	p_Asgardaeota	p_Asgardaeota	p_Asgardaeota	p_Asgardaeota	p_Asgardaeota	p_Asgardaeota	0	0	0	0	0	0
0.00889142	ec05f9b9b37c736086f9ff718ba76cfc	Feature7	GGGAGCACCACAAGGGGTGAAGCTTGCGGTTCAATTGGACTCAACGCCGGAAATCTTACCGGGAGCGCCAGCAGAATGAAGGTCAGGCTGACGACCTTACCAGACAGGCTAAGAGGTGGTGCATGGCCGTCGCCAGTTCGTGCCGTGAGGTATCCTGTTAAGTCAGGCAACGAACGAGACCCGCGCCTTTAGTTGCCAGCAATAGACTTAGGTCTAGTTGGGAACGCTAAAGGGACTGCCATCTTATAGATGGATGAAGGAGCGAGCCACGGCAGGTCAGTATGCCCCGAATCTCCCGGGCCACACGCGAGCTGCAATGGTATGGACAATGGGCTGCAACTCCGAAAGGAGAAGCTAATCTCTAAACCATATCTCAGTTGGGATTGTCGGCTGCAACTC…	D_0__Archaea; D_1__Asgardaeota	Asgardaeota_Feature7	k_Archaea	p_Asgardaeota	p_Asgardaeota	p_Asgardaeota	p_Asgardaeota	p_Asgardaeota	p_Asgardaeota	0	0	0	0	0	0
0.0853576	a4603e2c21149ea0653075fe1e1238bf	Feature10	GGGAGCACCACAAGGGGTGAAGCCTGCGGTTCAATTGGACTTAACGCCGGAAATCTTACCGGGAGCGCCAGCAGTATGAAGGTCAGGCTGACGACCTTACCAGACAGGCTAAGAGGTGGTGCATGGCCGTCGCCAGTTCGTGCCGTGAGGTATCCTGTTAAGTCAGGCAACGAACGAGACCCGCACCTTTAGTTGCCATCAATGAGGCCTCGGCCTCTTGGGAACGCTAAAGGGACCGCCATCTTATAGATGGATGAAGGAGCGGGCCACGGCAGGTCAGTATGCCCCGAATCTCCCGGGCCACACGCGGGCTGCAATGGTATGGACAGTGGGACGCAACTCCGAAAGGAGAAGCTAATCTCTAAACCATATCTCAGTTGGGATTGTCGGCTGCAACTC…	D_0__Archaea; D_1__Asgardaeota; D_2__Odinarchaeia; D_3__uncultured sediment archaeon; D_4__uncultured sediment archaeon; D_5__uncultured sediment archaeon; D_6__uncultured sediment archaeon	Odinarchaeia_Feature10	k_Archaea	p_Asgardaeota	c_Odinarchaeia	c_Odinarchaeia	c_Odinarchaeia	c_Odinarchaeia	c_Odinarchaeia	0	0	0.0266743	0.0231177	0	0
0.0106697	d6b9b008a471106d0e25c7e66f5cc6a5	Feature9	GGGAGCACCACAAGGGGTGAAGCCTGCGGTTCAATTGGACTCAACGCCGGGAAACTTACCGGGGGCGACAGCAGAATGAAGGTCAGGCTGACGACCTTACCAGACAAGCTGAGCGGAGGTGCATGGCCGTCGCCAGTTCGTGCCGTGAGGTATCCTGTTAAGTCAGGCAACGAACGAGACCCACACGCTTAGTTGCCAGCAAAAGCCGAAAGGTTTGTTGGGAACACTAAGTGGACTGCCATCGTACAGGTGGAGGAAGGAGTGGGCCACGGCAGGTCAGTATGCCCCTAATCCCCCGGGCTACACGCGGGCTGCAATGGTATGGACAATGGGTTGCAACTCTGAAAAGAGAAGCCAATCTCGAAACCATATCTCAGTTGGGATTGTCGGCTGTAACCC…	D_0__Archaea; D_1__Asgardaeota; D_2__Lokiarchaeia; D_3__uncultured crenarchaeote; D_4__uncultured crenarchaeote; D_5__uncultured crenarchaeote; D_6__uncultured crenarchaeote	Lokiarchaeia_Feature9	k_Archaea	p_Asgardaeota	c_Lokiarchaeia	c_Lokiarchaeia	c_Lokiarchaeia	c_Lokiarchaeia	c_Lokiarchaeia	0	0	0	0	0	0.00889142
0.024896	4e4840aca365f3048b1349060e9aed33	Feature8	GGGAGCACCACAAGGGGTGAAGCCTGCGGTTCAATTGGACTCAACGCCGGGAAACTTACCGGGGGCGACAGCAGAATGAAGGTCAGGCTGACGACCTTACCAGACAAGCTGAGCGGAGGTGCATGGCCGTCGCCAGTTCGTGCCGTGAGGTATCCTGTTAAGTCAGGCAACGAACGAGACCCACATGCTTAGTTGCCATCAAGAGCCGAAAGGTTTGTTGGGAACGCTAAGCGGACTGCCATCCGTACAGGAGGAGGAAGGAGTGGGCCACGGCAGGTCAGTATGCCCCTAATCCCCCGGGCCACACGCGGGCTGCAATGGTATGGACAATGGGTCGCAACTCTGAAAAGAGAAGCCAATCTCGAAACCATATCTCAGTTGGGATTGTCGGCTGTAACC…	D_0__Archaea; D_1__Asgardaeota; D_2__Lokiarchaeia; D_3__uncultured crenarchaeote; D_4__uncultured crenarchaeote; D_5__uncultured crenarchaeote; D_6__uncultured crenarchaeote	Lokiarchaeia_Feature8	k_Archaea	p_Asgardaeota	c_Lokiarchaeia	c_Lokiarchaeia	c_Lokiarchaeia	c_Lokiarchaeia	c_Lokiarchaeia	0	0	0	0	0	0
0.00177828	5c165c2a933e7ca8570bcb769aa5fb33	Feature120	#N/A	D_0__Archaea; D_1__Crenarchaeota; D_2__Verstraetearchaeia; D_3__Methanomethyliales; D_4__Methanomethyliaceae; D_5__Candidatus Methanomethylicus	Candidatus_Methanomethylicus_Feature120	k_Archaea	p_Crenarchaeota	c_Verstraetearchaeia	o_Methanomethyliales	f_Methanomethyliaceae	g_Candidatus Methanomethylicus	g_Candidatus Methanomethylicus	0	0	0	0	0	0
3.76818	f64932229da7feff33c78702d6c8db07	Feature90	GGGAGCACCACAAGGGGTGAAGCTTGCGGTTTAATTGGAGTCAACGCCGGAAATCTCACCGGGAGCGACAGCAGTGTGAAAGCCAGATTAAAGGTCTTGCTAGACGAGCTGAGAGGAGGTGCATGGCCGTCGCCAGTTCGTGCCGTGAGGTGTCCTGTTAAGTCAGGCAACGATCGAGACCCGCATCCTCTGTTGCAACCAGTTTTGAGCTGGGCACACTGAGGAGACCGCCACTGATAAAGTGGAGGAAGGAGCGGGCCACGGCAGGTCAGTATGCCCCGAATCTCCCGGGCCACACGCGAGCTGCAATGGCAGGTACAATGGGTTCCGACCTCGAAAGGGGAAGGCAATCTCGAAAGCCTGCCGTAGTTGGGATTGAGGGTTGAAACCCACCCTCAT…	D_0__Archaea; D_1__Crenarchaeota; D_2__Bathyarchaeia	Bathyarchaeia_Feature90	k_Archaea	p_Crenarchaeota	c_Bathyarchaeia	c_Bathyarchaeia	c_Bathyarchaeia	c_Bathyarchaeia	c_Bathyarchaeia	0	0	0.0462354	0	1.23235	3.67038
1.61112	55f307d305ec854e9800a48290da07db	Feature36	GGGAGCACCACAAGGGGTGAAGCTTGCGGTTTAATTGGAGTCAACGCCGGAAATCTCACCGGGAGCGACAGCAGTGTGAAGGCCAGATTAAAGGTCTTGCCAGACGAGCTGAGAGGAGGTGCATGGCCGTCGCCAGTTCGTGCCGTGAGGTGTCCTGTTAAGTCAGGCAACGATCGAGACCCGCGTCCTCTGTTGCTACTAGCCTTGTGCTGGGCACACTGAGGAGACCGCCACTGATAAAGTGGAGGAAGGAGCGGGCCACGGCAGGTCAGTATGCCCCGAATCTCCCGGGCCACACGCGAGCTGCAATGGCAGGTACAATGGGTTCCGACCTCGAAAGGGGGAGGCAATCTCGAAAGCCTGCCGTAGTTGGAATCGAGGGTTGAAACCCACCCTCGT…	D_0__Archaea; D_1__Crenarchaeota; D_2__Bathyarchaeia	Bathyarchaeia_Feature36	k_Archaea	p_Crenarchaeota	c_Bathyarchaeia	c_Bathyarchaeia	c_Bathyarchaeia	c_Bathyarchaeia	c_Bathyarchaeia	0	0	0	0	0.364548	1.61112
2.41847	a13f81bc918339e116c8fb26d3d7fe99	Feature65	GGGAGCACCACAAGGGGTGAAGCTTGCGGTTTAATTGGAGTCAACGCCGGAAATCTCACCGGGAGCGACAGCAGTATGAAAGCCAGATTGAAGGTCTTGCTAGACGAGCTGAGAGGAGGTGCATGGCCGTCGCCAGTTCGTGCCGTGAGGTGTCCTGTTAAGTCAGGCAACGATCGAGACCCGCGTCCTCTGTTGCAACCAGCTTTGTGCTGGGCACACTGAGGAGACCGCCACTGATAAAGTGGAGGAAGGAGCGGGCCACGGCAGGTCAGTATGCCCCGAATCTCCCGGGCCACACGCGAGCTGCAATGGCAAGTACAATGGGTTCCGACCTCGAAAGGGGGAGGCAATCTCTAAAGCTTGCCGTAGTTGGAATTGAGGGTTGAAACCCACCCTCAT…	D_0__Archaea; D_1__Crenarchaeota; D_2__Bathyarchaeia	Bathyarchaeia_Feature65	k_Archaea	p_Crenarchaeota	c_Bathyarchaeia	c_Bathyarchaeia	c_Bathyarchaeia	c_Bathyarchaeia	c_Bathyarchaeia	0	0.00177828	0.0675748	0	0.551268	1.52221
2.70299	c921b7834dadf07c004e698885d4fd55	Feature76	GGGAGCACCACAAGGGGTGAAGCTTGCGGTTTAATTGGAGTCAACGCCGGAAATCTCACCGGGAGCGACAGCAGTGTGAAGGCCAGATTAAAGGTCTTGCCAGACGAGCTGAGAGGAGGTGCATGGCCGTCGCCAGTTCGTGCCGTGAGGTGTCCTGTTAAGTCAGGCAACGATCGAGACCCGCGTCCTCTGTTGCTACCAGTCTTGTGCTGGGCACACTGAGGAGACCGCCACTGATAAAGTGGAGGAAGGAGCGGGCCACGGCAGGTCAGTATGCCCCGAATCTCCCGGGCCACACGCGAGCTGCAATGGCAGGTACAATGGGTTCCGACCTCGAAAGGGGGAGGCAATCTCGAAAGCCTGCCGTAGTTGGGATTGAGGGCTGTAACCCGCCCTCAT…	D_0__Archaea; D_1__Crenarchaeota; D_2__Bathyarchaeia	Bathyarchaeia_Feature76	k_Archaea	p_Crenarchaeota	c_Bathyarchaeia	c_Bathyarchaeia	c_Bathyarchaeia	c_Bathyarchaeia	c_Bathyarchaeia	0	0.0657965	0.620621	0.368105	0.263186	0.697087
0.834015	ccf82c8f0f9c905d52462f91220f96b4	Feature77	GGGAGCACCACAAGGGGTGAAGCTTGCGGTTTAATTGGAGTCAACGCCGGAAATCTCACCGGGAGCGACAGCAGTGTGAAAGCCAGATTAAAGGTCTTGCTAGACGAGCTGAGAGGAGGTGCATGGCCGTCGCCAGTTCGTGCCGTGAGGTGTCCTGTTAAGTCAGGCAACGATCGAGACCCGCGTCCTCTGTTGCTACTAGCTTTGTGCTGGGCACACTGAGGAGACCGCCACTGATAAAGTGGAGGAAGGAGCGGGCCACGGCAGGTCAGTATGCCCCGAATCTCCCGGGCCACACGCGAGCTGCAATGGCAGGTACAATGGGTTCCGACCTCGAAAGGGGGAGGCAATCTCGAAAACCTGCCGTAGTTGGGATCGAGGGTTGAAACTCACCCTCGT…	D_0__Archaea; D_1__Crenarchaeota; D_2__Bathyarchaeia	Bathyarchaeia_Feature77	k_Archaea	p_Crenarchaeota	c_Bathyarchaeia	c_Bathyarchaeia	c_Bathyarchaeia	c_Bathyarchaeia	c_Bathyarchaeia	0	0.00533485	0	0.104919	0.108475	0.681083
0.650852	13d415f409f049c9432b2a14a4256232	Feature17	GGGAGCACCACAAGGGGTGAAGCTTGCGGTTTAATTGGAGTCAACGCCGGAAATCTCACCGGGAGCGACAGCAGTGTGATAGCCAGATTAAAGGTCTTGCTAGACGAGCTGAGAGGAGGTGCATGGCCGTCGCCAGTTCGTGCCGTGAGGTGTCCTGTTAAGTCAGGCAACGATCGAGACCCGCGTCCTCTGTTGCTACCAGTCTTGTGCTGGGCACACTGAGGAGACCGCCGCTGATAAAGCGGAGGAAGGAGCGGGCCACGGCAGGTCAGTATGCCCCGAATCTCCCGGGCCACACGCGAGCTGCAATGGCAGGTACAATGGGTTCCGACCTCGAAAGGGGAAGGCAATCTCGAAAACCTGCCGTAGTTGGGATCGAGGGCTGTAACTCGCCCTCGT…	D_0__Archaea; D_1__Crenarchaeota; D_2__Bathyarchaeia	Bathyarchaeia_Feature17	k_Archaea	p_Crenarchaeota	c_Bathyarchaeia	c_Bathyarchaeia	c_Bathyarchaeia	c_Bathyarchaeia	c_Bathyarchaeia	0	0	0	0	0.167159	0.46591
0.583277	bc4f1197db4aca4fa58e1be7ac11a52a	Feature74	GGGAGCACCACAAGGGGTGAAGCTTGCGGTTTAATTGGAGTCAACGCCGGAAATCTCACCGGGAGCGACAGCAGTGTGAAGGCCAGATTAAAGGTCTTGCCAGACGAGCTGAGAGGAGGTGCATGGCCGTCGCCAGTTCGTGCCGTGAGGTGTCCTGTTAAGTCAGGCAACGATCGAGACCCGCGTCCTCTGTTGCAACCAGTCTTGAGCTGGGCACACTGAGGAGACCGCCACTGATAAAGTGGAGGAAGGAGCGGGCCACGGCAGGTCAGTATGCCCCGAATCTCCCGGGCCACACGCGAGCTGCAATGGCAGGTACAATGGGTTCCGACCTCGAAAGGGGGAGGCAATCTCGAAAACCTGCCGTAGTTGGGATCGAGGGCTGTAACTCGCCCTCGT…	D_0__Archaea; D_1__Crenarchaeota; D_2__Bathyarchaeia	Bathyarchaeia_Feature74	k_Archaea	p_Crenarchaeota	c_Bathyarchaeia	c_Bathyarchaeia	c_Bathyarchaeia	c_Bathyarchaeia	c_Bathyarchaeia	0	0.037344	0	0	0.0835793	0.457019
3.35384	e90ce30dceeccb8cfd27c5af37360cfc	Feature86	GGGAGCACCACAAGGGGTGAAGCTTGCGGTTTAATTGGAGTCAACGCCGGAAATCTCACCGGGAGCGACAGCAGTGTGAAAGCCAGATTAAAGGTCTTGCTAGACGAGCTGAGAGGAGGTGCATGGCCGTCGCCAGTTCGTGCCGTGAGGTGTCCTGTTAAGTCAGGCAACGATCGAGACCCGCATCCTCTGTTGCAACCAGTTTTGAGCTGGGCACACTGAGGAGACCGCCACTGATAAAGTGGAGGAAGGAGCGGGCCACGGCAGGTCAGTATGCCCCGAATCTCCCGGGCCACACGCGAGCTGCAATGGCAGGTACAATGGGTTCCGACCTCGAAAGGGGAAGGCAATCTCGAAAACCTGCCGTAGTTGGGATTGAGGGTTGAAACCCACCCTCAT…	D_0__Archaea; D_1__Crenarchaeota; D_2__Bathyarchaeia	Bathyarchaeia_Feature86	k_Archaea	p_Crenarchaeota	c_Bathyarchaeia	c_Bathyarchaeia	c_Bathyarchaeia	c_Bathyarchaeia	c_Bathyarchaeia	1.16478	1.42974	0.378774	0.483693	0	0.371661
0.320091	338726937e1ba5150eaee4e596ebaa77	Feature24	GGGAGCACCACAAGGGGTGAAGCTTGCGGTTTAATTGGAGTCAACGCCGGAAATCTCACCGGGAGCGACAGCAGTGTGAAAGCCAGATTAAAGGTCTTGCTAGACGAGCTGAGAGGAGGTGCATGGCCGTCGCCAGTTCGTGCCGTGAGGTGTCCTGTTAAGTCAGGCAACGATCGAGACCCGCGTCCTCTGTTGCAACCAGTCTTGTGCTGGGCACACTGAGGAGACCGCCACTGATAAAGTGGAGGAAGGAGCGGGCCACGGCAGGTCAGTATGCCCCGAATCTCCCGGGCCACACGCGAGCTGCAATGGCAGGTACAATGGGTTCCGACCTCGAAAGGGGGAGGCAATCTCGAAAGCCTGCCGTAGTTGGGATTGAGGGCTGTAACCCGCCCTCAT…	D_0__Archaea; D_1__Crenarchaeota; D_2__Bathyarchaeia	Bathyarchaeia_Feature24	k_Archaea	p_Crenarchaeota	c_Bathyarchaeia	c_Bathyarchaeia	c_Bathyarchaeia	c_Bathyarchaeia	c_Bathyarchaeia	0	0	0.0160046	0.00889142	0.0551268	0.320091
0.296973	d083777794fb3a579a385d666037fa5d	Feature79	GGGAGCACCACAAGGGGTGAAGCTTGCGGTTTAATTGGAGTCAACGCCGGAAATCTCACCGGGAGCGACAGCAGAGTGAAGGCCAGATTAAAGGTCTTGCCAGACAAGCTGAGAGGAGGTGCATGGCCGTCGCCAGTTCGTGCCGTGAGGTGTCCTGTTAAGTCAGGCAACGATCGAGACCCACATCCACTGTTGCTACTAGCCTTGTGCTGGGCACACTGTGGAGACCGCCGCTGATAAAGCGGAGGAAGGAGTGGGCCACGGCAGGTCAGTATGCCCCGAATCTCCCGGGCCACACGCGAGCTGCAATGGCAGGTACAATGAGTTCCGACCTCGAAAGGGGAAGGCAATCTCCAAAGCCTGCCGTAGTTGGGATCGAGGGTTGAAACTCACCCTCGT…	D_0__Archaea; D_1__Crenarchaeota; D_2__Bathyarchaeia	Bathyarchaeia_Feature79	k_Archaea	p_Crenarchaeota	c_Bathyarchaeia	c_Bathyarchaeia	c_Bathyarchaeia	c_Bathyarchaeia	c_Bathyarchaeia	0	0	0	0	0	0.296973
0.275634	98b205620d7ee8326171183e9eefdf1c	Feature63	GGGAGCACCACAAGGGGTGAAGCTTGCGGTTTAATTGGAGTCAACGCCGGAAATCTCACCGGGAGCGACAGCAGTGTGAAAGCCAGATTAAAGGTCTTGCTAGACGAGCTGAGAGGAGGTGCATGGCCGTCGCCAGTTCGTGCCGTGAGGTGTCCTGTTAAGTCAGGCAACGATCGAGACCCGCGTCCTCTGTTGCTACCAGTTTTGCGCTGGGCACACTGAGGAGACCGCCACTGATAAAGTGGAGGAAGGAGCGGGCCACGGCAGGTCAGTATGCCCCGAATCTCCCGGGCCACACGCGAGCTGCAATGGCAGGTACAATGGGTTCCGACCTCGAAAGGGGGAGGCAATCTCGAAAACCTGCCGTAGTTGGGATCGAGGGCTGTAACCCGCCCTCGT…	D_0__Archaea; D_1__Crenarchaeota; D_2__Bathyarchaeia	Bathyarchaeia_Feature63	k_Archaea	p_Crenarchaeota	c_Bathyarchaeia	c_Bathyarchaeia	c_Bathyarchaeia	c_Bathyarchaeia	c_Bathyarchaeia	0	0	0	0	0	0.275634
0.517481	b574e302f5d1de940a5fc61544309297	Feature109	GGGAGCACCACAAGGGGTGAAGCTTGCGGTTTAATTGGAGTCAACGCCGGAAATCTCACCGGGAGCGACAGCAGTGTGAAGGCCAGATTAAAGGTCTTGCCAGACGAGCTGAGAGGAGGTGCATGGCCGTCGCCAGTTCGTGCCGTGAGGTGTCCTGTTAAGTCAGGCAACGATCGAGACCCGCGTCCTCTGTTGCTACCAGTCTTGTGCTGGGCACACTGAGGAGACCGCCACTGATAAAGTGGAGGAAGGAGCGGGCCACGGCAGGTCAGTATGCCCCGAATCTCCCGGGCCACACGCGAGCTGCAATGGCAGGTACAATGGGTTCCGACCTTGAAAGGGGAAGGCAATCTCGAAAGCCTGCCGTAGTTGGGATTGAGGGTTGTAACCCACCCTCAT…	D_0__Archaea; D_1__Crenarchaeota; D_2__Bathyarchaeia; D_3__unidentified archaeon; D_4__unidentified archaeon; D_5__unidentified archaeon; D_6__unidentified archaeon	Bathyarchaeia_Feature109	k_Archaea	p_Crenarchaeota	c_Bathyarchaeia	c_Bathyarchaeia	c_Bathyarchaeia	c_Bathyarchaeia	c_Bathyarchaeia	0	0	0.0426788	0.00711313	0	0.22762
2.49493	4bea6a593cfafba30c5aacea224aa66d	Feature28	GGGAGCACCACAAGGGGTGAAGCTTGCGGTTTAATTGGAGTCAACGCCGGAAATCTCACCGGGAGCGACAGCAGAGTGAAGGCCAGATTAAAGGTCTTGCTAGACGAGCTGAGAGGAGGTGCATGGCCGTCGCCAGTTCGTGCCGTGAGGTGTCCTGTTAAGTCAGGCAACGATCGAGACCCGCGTCCTCTGTTGCTACCAGTTTTGCGCTGGGCACACTGAGGAGACCGCCACTGATAAAGTGGAGGAGGGAGCGGGCCACGGCAGGTCAGTATGCCCCGAATCTCCCGGGCCACACGCGAGCTGCAATGGCAGGTACAATGGGTTCCAACCTCGAAAGGGGGAGGCAATCTCGAAAACCTGCCGTAGTTGGGATCGAGGGCTGTAACTCGCCCTCGT…	D_0__Archaea; D_1__Crenarchaeota; D_2__Bathyarchaeia	Bathyarchaeia_Feature28	k_Archaea	p_Crenarchaeota	c_Bathyarchaeia	c_Bathyarchaeia	c_Bathyarchaeia	c_Bathyarchaeia	c_Bathyarchaeia	0.851798	0.510367	1.5311	1.27859	0.0302308	0.170715
0.122702	0c550be747bb771b44d93eea07fa830f	Feature16	#N/A	D_0__Archaea; D_1__Crenarchaeota; D_2__Bathyarchaeia	Bathyarchaeia_Feature16	k_Archaea	p_Crenarchaeota	c_Bathyarchaeia	c_Bathyarchaeia	c_Bathyarchaeia	c_Bathyarchaeia	c_Bathyarchaeia	0	0	0	0	0	0.122702
0.106697	db2bf6abaa52aa91708f24cd412dff3f	Feature84	GGGAGCACCACAAGGGGTGAAGCTTGCGGTTTAATTGGAGTCAACGCCGGAAATCTCACCGGGAGCGACAGCAGTGTGAAGGCCAGATTAAAGGTCTTGCCAGACGAGCTGAGAGGAGGTGCATGGCCGTCGCCAGTTCGTGCCGTGAGGTGTCCTGTTAAGTCAGGCAACGATCGAGACCCGCGTCCTCTGTTGCTACTAGCCTTGTGCTGGGCACACTGAGGAGACCGCCACTGATAAAGTGGAGGAAGGAGCGGGCCACGGCAGGTCAGTATGCCCCGAATCTCCCGGGCCACACGCGAGCTGCAATGGCAGGTACAATGGGTTCCGACCTCGAAAGGGGGAGGCAATCTCGAAAGCCTGCCGTAGTTGGAATCGAAGGCTGAAACCCGCCTTCGT…	D_0__Archaea; D_1__Crenarchaeota; D_2__Bathyarchaeia	Bathyarchaeia_Feature84	k_Archaea	p_Crenarchaeota	c_Bathyarchaeia	c_Bathyarchaeia	c_Bathyarchaeia	c_Bathyarchaeia	c_Bathyarchaeia	0	0	0	0	0	0.106697
0.10314	9912c95b62dc91fd57ad01d1c9d16f28	Feature97	GGGAGCACCACAAGGGGTGAAGCTTGCGGTTTAATTGGAGTCAACGCCGGAAATCTCACCGGGAGCGACAGCAGTGTGAAGGCCAGATTAAAGGTCTTGCCAGACGAGCTGAGAGGAGGTGCATGGCCGTCGCCAGTTCGTGCCGTGAGGTGTCCTGTTAAGTCAGGCAACGATCGAGACCCGCGTCCTCTGTTGCTACTAGCCTTGTGCTGGGCACACTGAGGAGACCGCCACTGATAAAGTGGAGGAAGGAGCGGGCCACGGCAGGTCAGTATGCCCCGAATCTCCCGGGCCACACGCGAGCTGCAATGGCAGGTACAATGAGTTCCAACCTCGAAAGGGGGAGGCAATCTCGAAAGCCTGCCGTAGTTGGGATCGAAGGCTGCAACCCGCCTTCGT…	D_0__Archaea; D_1__Crenarchaeota; D_2__Bathyarchaeia; D_3__metagenome; D_4__metagenome; D_5__metagenome; D_6__metagenome	Bathyarchaeia_Feature97	k_Archaea	p_Crenarchaeota	c_Bathyarchaeia	c_Bathyarchaeia	c_Bathyarchaeia	c_Bathyarchaeia	c_Bathyarchaeia	0	0	0	0	0	0.10314
0.142263	cf0a6a63b79f86d7811f82f29fe2dc42	Feature78	GGGAGCACCACAAGGGGTGAAGCTTGCGGTTTAATTGGAGTCAACGCCGGAAATCTCACCGGGAGCGACAGCAGTGTGAAGGCCAGATTAAAGGTCTTGCCAGACGAGCTGAGAGGAGGTGCATGGCCGTCGCCAGTTCGTGCCGTGAGGTGTCCTGTTAAGTCAGGCAACGATCGAGACCCGCGTCCTCTGTTGCTACTAGCCTTGCGCTGGGCACACTGAGGAGACCGCCGCTGATAAAGCGGAGGAAGGAGCGGGCCACGGCAGGTCAGTATGCCCCGAATCTCCCGGGCCACACGCGAGCTGCAATGGCAGGTACAATGGGTTCCAACCTCGAAAGGGGGAGGCAATCTCGAAAGCCTGCCGTAGTTGGGATCGAGGGTTGAAACCCACCCTCGT…	D_0__Archaea; D_1__Crenarchaeota; D_2__Bathyarchaeia	Bathyarchaeia_Feature78	k_Archaea	p_Crenarchaeota	c_Bathyarchaeia	c_Bathyarchaeia	c_Bathyarchaeia	c_Bathyarchaeia	c_Bathyarchaeia	0	0	0	0	0	0.0711313
1.6787	d590c0ffaa500d1cc9724fb2a84db2a4	Feature81	GGGAGCACCACAAGGCGTGAAGCTTGCGGTTCAATTGGAGTCAACGCCGGGAACCTTACCGGGGGCGACAGCAGAATGATAACCAGATTGAAGGTCTTGTTTGACAAGCTGAGAGGAGGTGCATGGCCGTCGCCAGTTCGTGCCGTGAGGTGTCCTGTTAAGTCAGGCAACGATCGAGACCCGCACCACTAGTTGCTACTAAGGAAGTTTTCCAAGGGGCACTCTAGTGGGACTGCCGTCGATAAGACGGAGGAAGGAGCGGGCCACGGCAGGTCAGTATGCCCCGAATCCCCCGGGCTACACGCGAGCTGCAATGGCAGGAACAATGGGTTCCGACCTTGGAAAGGGAAGGCAATCTCTAAATCCTGCCTCAGTTTGGATCGAAGGCTGGAACCCGCC…	D_0__Archaea; D_1__Crenarchaeota; D_2__Bathyarchaeia	Bathyarchaeia_Feature81	k_Archaea	p_Crenarchaeota	c_Bathyarchaeia	c_Bathyarchaeia	c_Bathyarchaeia	c_Bathyarchaeia	c_Bathyarchaeia	0	0	0.18672	0.542376	0	0.0640182
0.0853576	07d9e02508c17a8d3bf0f1a125396205	Feature12	#N/A	D_0__Archaea; D_1__Crenarchaeota; D_2__Bathyarchaeia	Bathyarchaeia_Feature12	k_Archaea	p_Crenarchaeota	c_Bathyarchaeia	c_Bathyarchaeia	c_Bathyarchaeia	c_Bathyarchaeia	c_Bathyarchaeia	0	0	0	0	0	0.0515702
8.02895	4f67b2e9051e62074d8585fd089395ee	Feature33	GGGAGCACCACAAGGGGTGAAGCTTGCGGTTTAATTGGAGTCAACGCCGGAAATCTCACCGGGAGCGACAGCAGTGTGAAGGCCAGATTAAAGGTCTTGCTAGACGAGCTGAGAGGAGGTGCATGGCCGTCGCCAGTTCGTGCCGTGAGGTGTCCTGTTAAGTCAGGCAACGATCGAGACCCGCGTCCTCTGTTGCTACCAGTTTTGTGCTGGGCACACTGAGGAGACCGCCACTGATAAAGTGGAGGAAGGAGCGGGCCACGGCAGGTCAGTATGCCCCGAATCTCCCGGGCCACACGCGAGCTGCAATGGCAGGTACAATGGGTTCCGACCTCGAAAGGGGGAGGCAATCTCGAAAGCCTGCCGTAGTTGGGATCGAGGGCTGTAACTCGCCCTCGT…	D_0__Archaea; D_1__Crenarchaeota; D_2__Bathyarchaeia	Bathyarchaeia_Feature33	k_Archaea	p_Crenarchaeota	c_Bathyarchaeia	c_Bathyarchaeia	c_Bathyarchaeia	c_Bathyarchaeia	c_Bathyarchaeia	0	0	2.47537	1.90988	0	0.0426788
0.0409005	7ffc5d513c867d52603a7088fb1d77f4	Feature54	GGGAGCACCACAAGGGGTGAAGCTTGCGGTTTAATTGGAGTCAACGCCGGAAATCTCACCGGGAGCGACAGCAGTGTGATAGCCAGATTAAAGGTCTTGCTAGACGAGCTGAGAGGAGGTGCATGGCCGTCGCCAGTTCGTGCCGTGAGGTGTCCTGTTAAGTCAGGCAACGATCGAGACCCGCGTCCTCTGTTGCAACCAGTCTTGTGCTGGGCACACTGAGGAGACCGCCACTGATAAAGTGGAGGAAGGAGCGGGCCACGGCAGGTCAGTATGCCCCGAATCTCCCGGGCCACACGCGAGCTGCAATGGCAGGTACAATGGGTTCCGACCTCGAAAGGGGAAGGCAATCTCGAAAGCCTGCCGTAGTTGGGATCGAAGGCTGTAACCCGCCTTCGT…	D_0__Archaea; D_1__Crenarchaeota; D_2__Bathyarchaeia	Bathyarchaeia_Feature54	k_Archaea	p_Crenarchaeota	c_Bathyarchaeia	c_Bathyarchaeia	c_Bathyarchaeia	c_Bathyarchaeia	c_Bathyarchaeia	0	0	0	0	0	0.0409005
0.199168	0a09170962ac7c3da1828eb98f1b560e	Feature14	#N/A	D_0__Archaea; D_1__Crenarchaeota; D_2__Bathyarchaeia	Bathyarchaeia_Feature14	k_Archaea	p_Crenarchaeota	c_Bathyarchaeia	c_Bathyarchaeia	c_Bathyarchaeia	c_Bathyarchaeia	c_Bathyarchaeia	0	0	0	0	0	0.0391222
0.0426788	f42b47848675c30f752a594919d593cb	Feature117	GGGAGCACCACAAGGGGTGAAGCTTGCGGTTTAATTGGAGTCAACGCCGGAAATCTCACCGGGAGCGACAGCAGTGTGAAGGCCAGATTAAAGGTCTTGCCAGACGAGCTGAGAGGAGGTGCATGGCCGTCGCCAGTTCGTGCCGTGAGGTGTCCTGTTAAGTCAGGCAACGATCGAGACCCGCGTCCTCTGTTGCTACTAGCCTTGTGCTGGGCACACTGAGGAGACCGCCACTGATAAAGTGGAGGAAGGAGCGGGCCACGGCAGGTCAGTATGCCCCGAATCTCCCGGGCCACACGCGAGCTGCAATGGCAGGTACAATGGGTTCCGACCTCGAAAGGGGGAGGCAATCTCGAAAGCCTGCCGTAGTTGGGATTGAGGGTTGAAACCCACCCTCAT…	D_0__Archaea; D_1__Crenarchaeota; D_2__Bathyarchaeia; D_3__unidentified archaeon; D_4__unidentified archaeon; D_5__unidentified archaeon; D_6__unidentified archaeon	Bathyarchaeia_Feature117	k_Archaea	p_Crenarchaeota	c_Bathyarchaeia	c_Bathyarchaeia	c_Bathyarchaeia	c_Bathyarchaeia	c_Bathyarchaeia	0	0	0	0	0	0.0337874
0.117367	b6a09652c975d114251f5774e05167cb	Feature73	GGGAGCACCACAAGGCGTGAAGCTTGCGGTTCAATTGGAGTCAACGCCGGGAACCTTACCGGGGGCGACAGCAGTATGATGGCCAGATTGAAGGTCTTGCATGACAAGCTGAGAGGAGGTGCATGGCCGTCGCCAGTTCGTGCCGTGAGGTGTCCTGTTAAGTCAGGCAACGATCGAGACCCGCACCCCTAGTTGCTACTGAGGAAGTCTTCCAATGGGCACTCTAGGGGGACTGCCGTCGACAAGACGGAGGAAGGAGCGGGCTACGGCAGGTCAGCATGCCCCGAATCCCCCGGGCTACACGCGAGCTGCAATGGCAGGGACAATGGGTTCCGACCTTGAAAAGGGAAGGCAATCTCGAAACCCTGCCTCAGTTTGGATCGAAGGCTGAAACCCGCC…	D_0__Archaea; D_1__Crenarchaeota; D_2__Bathyarchaeia	Bathyarchaeia_Feature73	k_Archaea	p_Crenarchaeota	c_Bathyarchaeia	c_Bathyarchaeia	c_Bathyarchaeia	c_Bathyarchaeia	c_Bathyarchaeia	0	0	0	0	0	0.0284525
0.0266743	8a8c3038e20ba93dcce143cd8011662d	Feature58	GGGAGCACCACAAGGGGTGAAGCTTGCGGTTTAATTGGAGTCAACGCCGGAAATCTCACCGGGAGCGACAGCAGTGTGAAAGCCAGATTAAAGGTCTTGCTAGACGAGCTGAGAGGAGGTGCATGGCCGTCGCCAGTTCGTGCCGTGAGGTGTCCTGTTAAGTCAGGCAACGATCGAGACCCGCGTCCTCTGTTGCAACCAGTCTTGTGCTGGGCACACTGAGGAGACCGCCACTGATAAAGTGGAGGAAGGAGCGGGCCACGGCAGGTCAGTATGCCCCGAATCTCCCGGGCCACACGCGAGCTGCAATGGCAGGTACAATGGGTTCCGACCTCGAAAGGGGAAGGCAATCTCGAAAGCCTGCCGTAGTTGGGATCGAAGGCTGTAACCCGCCTTCGT…	D_0__Archaea; D_1__Crenarchaeota; D_2__Bathyarchaeia	Bathyarchaeia_Feature58	k_Archaea	p_Crenarchaeota	c_Bathyarchaeia	c_Bathyarchaeia	c_Bathyarchaeia	c_Bathyarchaeia	c_Bathyarchaeia	0	0	0	0	0	0.0266743
0.606395	6bd024ea0aeb5304f33d8a4395df7786	Feature47	GGGAGCACCACAAGGGGTGAAGCTTGCGGTTTAATTGGAGTCAACGCCGGAAATCTCACCGGGAGCGACAGCAGTGTGAAGGCCAGATTAAAGGTCTTGCCAGACGAGCTGAGAGGAGGTGCATGGCCGTCGCCAGTTCGTGCCGTGAGGTGTCCTGTTAAGTCAGGCAACGATCGAGACCCGCGTCCTCTGTTGCTACCAGTCTTGTGCTGGGCACACTGAGGAGACCGCCACTGATAAAGTGGAGGAAGGAGCGGGCCACGGCAGGTCAGTATGCCCCGAATCTCCCGGGCCACACGCGAGCTGCAATGGCAGGTACAATGGGTTCCAACCTCGAAAGGGGGAGGCAATCTCGAAAGCCTGCCGTAGTTGGGATTGAGGGTTGTAACCCACCCTCAT…	D_0__Archaea; D_1__Crenarchaeota; D_2__Bathyarchaeia	Bathyarchaeia_Feature47	k_Archaea	p_Crenarchaeota	c_Bathyarchaeia	c_Bathyarchaeia	c_Bathyarchaeia	c_Bathyarchaeia	c_Bathyarchaeia	0	0	0.211616	0.0871359	0.00711313	0.0142263
0.0142263	a46881139bf1c50c3e9816b9f5c8a652	Feature67	GGGAGCACCACAAGGGGTGAAGCTTGCGGTTTAATTGGAGTCAACGCCGGAAATCTCACCGGGAGCGACAGCAGTGTGAAGGCCAGATTAAAGGTCTTGCCAGACGAGCTGAGAGGAGGTGCATGGCCGTCGCCAGTTCGTGCCGTGAGGTGTCCTGTTAAGTCAGGCAACGATCGAGACCCGCGTCCTCTGTTGCAACCAGCTTTGTGCTGGGCACACTGAGGAGACCGCCACTGATAAAGTGGAGGAAGGAGCGGGCCACGGCAGGTCAGTATGCCCCGAATCTCCCGGGCCACACGCGAGCTGCAATGGCAGGTACAATGGGTTCCGACCTCGAAAGGGGAAGGCAATCTCGAAAGCCTGCCGTAGTTGGAATCGAAGGCTGAAACCCGCCTTCGT…	D_0__Archaea; D_1__Crenarchaeota; D_2__Bathyarchaeia	Bathyarchaeia_Feature67	k_Archaea	p_Crenarchaeota	c_Bathyarchaeia	c_Bathyarchaeia	c_Bathyarchaeia	c_Bathyarchaeia	c_Bathyarchaeia	0	0	0	0	0	0.0142263
0.0497919	e6ce65195a8c7b6b81e3bfef036d3b9b	Feature85	GGGAGCACCACAAGGGGTGAAGCTTGCGGTTTAATTGGAGTCAACGCCGGAAATCTCACCGGGAGCGACAGCAGTGTGAGAGCCAGATTAAAGGTCTTGCTGGACGAGCTGAGAGGAGGTGCATGGCCGTCGCCAGTTCGTGCCGTGAGGTGTCCTGTTAAGTCAGGCAACGATCGAGACCCGCGTCCTCTGTTGCAACCAGTCTTGTGCTGGGCACACTGAGGAGACCGCCGCTGATAAAGCGGAGGAAGGAGCGGGCCACGGCAGGTCAGTATGCCCCGAATCTCCCGGGCCACACGCGAGCTGCAATGGCAGGTACAATGGGTTCCGACCTTGTAAAGGGAAGGCAATCTCGAAAACCTGCCGTAGTTGGGATCGAGGGCTGTAACCCGCCCTCGT…	D_0__Archaea; D_1__Crenarchaeota; D_2__Bathyarchaeia	Bathyarchaeia_Feature85	k_Archaea	p_Crenarchaeota	c_Bathyarchaeia	c_Bathyarchaeia	c_Bathyarchaeia	c_Bathyarchaeia	c_Bathyarchaeia	0	0	0	0	0.0106697	0
0.00177828	7aaf60a9f62a9743325269513e34fe7c	Feature52	#N/A	D_0__Archaea; D_1__Crenarchaeota; D_2__Bathyarchaeia	Bathyarchaeia_Feature52	k_Archaea	p_Crenarchaeota	c_Bathyarchaeia	c_Bathyarchaeia	c_Bathyarchaeia	c_Bathyarchaeia	c_Bathyarchaeia	0	0	0	0	0.00177828	0
4.47238	c7036d05533ebf721941de835b3008b7	Feature112	GGGAGCACCACAAGGGGTGAAGCTTGCGGTTTAATTGGAGTCAACGCCGGAAATCTCACCGGGAGCGACAGCAGTGTGAAAGCCAGATTAAAGGTCTTGCTAGACGAGCTGAGAGGAGGTGCATGGCCGTCGCCAGTTCGTGCCGTGAGGTGTCCTGTTAAGTCAGGCAACGATCGAGACCCGCATCCTCTGTTGCAACCAGTTTTGTGCTGGGCACACTGAGGAGACCGCCACTGATAAAGTGGAGGAAGGAGCGGGCCACGGCAGGTCAGTATGCCCCGAATCTCCCGGGCCACACGCGAGCTGCAATGGCAGGTACAATGGGTTCCGACCTCGAAAGGGGAAGGCAATCTCGAAAGCCTGCCGTAGTTGGGATTGAGGGTTGAAACCCACCCTCAT…	D_0__Archaea; D_1__Crenarchaeota; D_2__Bathyarchaeia; D_3__unidentified archaeon; D_4__unidentified archaeon; D_5__unidentified archaeon; D_6__unidentified archaeon	Bathyarchaeia_Feature112	k_Archaea	p_Crenarchaeota	c_Bathyarchaeia	c_Bathyarchaeia	c_Bathyarchaeia	c_Bathyarchaeia	c_Bathyarchaeia	0	0	3.60992	1.09898	0	0
8.24412	18b87fbf7e63f9e3380fd28c616422c1	Feature18	GGGAGCACCACAAGGGGTGAAGCTTGCGGTTTAATTGGAGTCAACGCCGGAAATCTCACCGGGAGCGACAGCAGTATGAAAGCCAGATTAAAGGTCTTGCTAGACGAGCTGAGAGGAGGTGCATGGCCGTCGCCAGTTCGTGCCGTGAGGTGTCCTGTTAAGTCAGGCAACGATCGAGACCCGCGTCCTCTGTTGCAACCAGTTTTGTGCTGGGCACACTGAGGAGACCGCCACTGATAAAGTGGAGGAAGGAGCGGGCCACGGCAGGTCAGTATGCCCCGAATCTCCCGGGCCACACGCGAGCTGCAATGGCAGGTACAATGGGTTCCGACCTCGAAAGGGGGAGGCAATCTCGAAAGCCTGCCGTAGTTGGAATTGAGGGTTGAAACCCACCCTCAT…	D_0__Archaea; D_1__Crenarchaeota; D_2__Bathyarchaeia	Bathyarchaeia_Feature18	k_Archaea	p_Crenarchaeota	c_Bathyarchaeia	c_Bathyarchaeia	c_Bathyarchaeia	c_Bathyarchaeia	c_Bathyarchaeia	0	0	0.753992	0.593947	0	0
0.894477	5f98e225875574d0636333003033fb63	Feature40	GGGAGCACCACAAGGGGTGAAGCTTGCGGTTTAATTGGAGTCAACGCCGGAAATCTCACCGGGAGCGACAGCAGTGTGAAGGCCAGATTAAAGGTCTTGCCAGACGAGCTGAGAGGAGGTGCATGGCCGTCGCCAGTTCGTGCCGTGAGGTGTCCTGTTAAGTCAGGCAACGATCGAGACCCGCGTCCTCTGTTGCAACCAGTCTTGTGCTGGGCACACTGAGGAGACCGCCACTGATAAAGTGGAGGAAGGAGCGGGCCACGGCAGGTCAGTATGCCCCGAATCTCCCGGGCCACACGCGAGCTGCAATGGCAGGTACAATGGGTTCCGACCTCGAAAGGGGGAGGCAATCTCGAAAGCCTGCCGTAGTTGGGATCGAGGGCTGTAACTCGCCCTCGT…	D_0__Archaea; D_1__Crenarchaeota; D_2__Bathyarchaeia	Bathyarchaeia_Feature40	k_Archaea	p_Crenarchaeota	c_Bathyarchaeia	c_Bathyarchaeia	c_Bathyarchaeia	c_Bathyarchaeia	c_Bathyarchaeia	0	0	0.204503	0	0	0
0.675748	6079c1fd7def89b86a35d26878062b72	Feature41	GGGAGCACCACAAGGGGTGAAGCTTGCGGTTTAATTGGAGTCAACGCCGGAAATCTCACCGGGAGCGACAGCAGTGTGAGAGCCAGATTAAAGGTCTTGCTAGACGAGCTGAGAGGAGGTGCATGGCCGTCGCCAGTTCGTGCCGTGAGGTGTCCTGTTAAGTCAGGCAACGATCGAGACCCGCGTCCTCTGTTGCAACCAGTCTTGTGCTGGGCACACTGAGGAGACCGCCGCTGATAAAGCGGATGAAGGAGCGGGCCACGGCAGGTCAGTATGCCCCGAATCTCCCGGGCCACACGCGAGCTGCAATGGCAGGTACAATGGGTTCCGACCTCGAAAGGGGAAGGCAATCTCGAAAGCCTGCCGTAGTTGGGATCGAGGGCTGTAACCCGCCCTCGT…	D_0__Archaea; D_1__Crenarchaeota; D_2__Bathyarchaeia	Bathyarchaeia_Feature41	k_Archaea	p_Crenarchaeota	c_Bathyarchaeia	c_Bathyarchaeia	c_Bathyarchaeia	c_Bathyarchaeia	c_Bathyarchaeia	0	0	0.112032	0.270299	0	0
0.832237	5c9fa7921c4177eb9c09c1ac9a5c7894	Feature39	GGGAGCACCACAAGGGGTGAAGCTTGCGGTTTAATTGGAGTCAACGCCGGAAATCTCACCGGGAGCGACAGCAGTATGAAAGCCAGATTGAAGGTCTTGCTAGACGAGCTGAGAGGAGGTGCATGGCCGTCGCCAGTTCGTGCCGTGAGGTGTCCTGTTAAGTCAGGCAACGATCGAGACCCGCGTCCTCTGTTGCAACCAGCTTTGTGCTGGGCACACTGAGGAGACCGCCACTGATAAAGTGGAGGAAGGAGCGGGCCACGGCAGGTCAGTATGCCCCGAATCTCCCGGGCCACACGCGAGCTGCAATGGCAAGTACAATGGGTTCCGACCTCGAAAGGGGGAGGCAATCTCGAAAGCTTGCCGTAGTTGGAATTGAGGGTTGAAACCCACCCTCAT…	D_0__Archaea; D_1__Crenarchaeota; D_2__Bathyarchaeia	Bathyarchaeia_Feature39	k_Archaea	p_Crenarchaeota	c_Bathyarchaeia	c_Bathyarchaeia	c_Bathyarchaeia	c_Bathyarchaeia	c_Bathyarchaeia	0	0	0.106697	0.0924707	0	0
0.234733	1a0630cd07c7337eddcbfc4849e5fa68	Feature19	GGGAGCACCACAAGGGGTGAAGCTTGCGGTTTAATTGGAGTCAACGCCGGAAATCTCACCGGGAGCGACAGCAGTGTGAAGGCCAGATTAAAGGTCTTGCCAGACGAGCTGAGAGGAGGTGCATGGCCGTCGCCAGTTCGTGCCGTGAGGTGTCCTGTTAAGTCAGGCAACGATCGAGACCCGCGTCCTCTGTTGCTACTAGCCTTGTGCTGGGCACACTGAGGAGACCGCCACTGATAAAGTGGAGGAAGGAGCGGGCCACGGCAGGTCAGTATGCCCCGAATCTCCCGGGCCACACGCGAGCTGCAATGGCAGGTACAATGGGTTCCGACCTCGAAAGGGGGAGGCAATCTCGAAAGCCTGCCGTAGTTGGAATCGAAGGCTGAAACCCGCCTTCGT…	D_0__Archaea; D_1__Crenarchaeota; D_2__Bathyarchaeia	Bathyarchaeia_Feature19	k_Archaea	p_Crenarchaeota	c_Bathyarchaeia	c_Bathyarchaeia	c_Bathyarchaeia	c_Bathyarchaeia	c_Bathyarchaeia	0	0	0.104919	0	0	0
0.416118	3b995793be59240d2f2c567ca3e52b83	Feature26	GGGAGCACCACAAGGGGTGAAGCTTGCGGTTTAATTGGAGTCAACGCCGGAAATCTCACCGGGAGCGACAGCAGTGTGAAAGCCAGATTAAAGGTCTTGCTAGACGAGCTGAGAGGAGGTGCATGGCCGTCGCCAGTTCGTGCCGTGAGGTGTCCTGTTAAGTCAGGCAACGATCGAGACCCGCGTCCTCTGTTGCTACTAGCTTTGTGCTGGGCACACTGAGGAGACCGCCACTGATAAAGTGGAGGAAGGAGCGGGCCACGGCAGGTCAGTATGCCCCGAATCTCCCGGGCCACACGCGAGCTGCAATGGCAGGTACAATGGGTTCCGACCTCGAAAGGGGAAGGCAATCTCGAAAACCTGCCGTAGTTGGGATCGAGGGTTGAAACTCACCCTCGT…	D_0__Archaea; D_1__Crenarchaeota; D_2__Bathyarchaeia	Bathyarchaeia_Feature26	k_Archaea	p_Crenarchaeota	c_Bathyarchaeia	c_Bathyarchaeia	c_Bathyarchaeia	c_Bathyarchaeia	c_Bathyarchaeia	0	0	0.101362	0.115588	0	0
0.423231	ea5d2e7cf8d2bd526314e2814aae11fd	Feature88	GGGAGCACCACAAGGGGTGAAGCTTGCGGTTTAATTGGAGTCAACGCCGGAAATCTCACCGGGAGCGACAGCAGTGTGAGAGCCAGATTAAAGGTCTTGCTAGACGAGCTGAGAGGAGGTGCATGGCCGTCGCCAGTTCGTGCCGTGAGGTGTCCTGTTAAGTCAGGCAACGATCGAGACCCGCGTCCTCTGTTGCAACCAGTCTTGTGCTGGGCACACTGAGGAGACCGCCGCTGATAAAGCGGAGGAAGGAGCGGGCCACGGCAGGTCAGTATGCCCCGAATCTCCCGGGCCACACGCGAGCTGCAATGGCAGGTACAATGGGTTCCGACCTCGAAAGGGGAAGGCAATCTCGAAAGCCTGCCGTAGTTGGGATCGAGGGCTGTAACCCGCCCTCGT…	D_0__Archaea; D_1__Crenarchaeota; D_2__Bathyarchaeia	Bathyarchaeia_Feature88	k_Archaea	p_Crenarchaeota	c_Bathyarchaeia	c_Bathyarchaeia	c_Bathyarchaeia	c_Bathyarchaeia	c_Bathyarchaeia	0	0	0.0622399	0.208059	0	0
0.0586834	b2e036e2f157ea7a0f89710238b387db	Feature71	GGGAGCACCACAAGGGGTGAAGCTTGCGGTTTAATTGGAGTCAACGCCGGAAATCTCACCGGGAGCGACAGCAGTGTGAGGGCCAGATTAAAGGTCTTGCCAGACGAGCTGAGAGGAGGTGCATGGCCGTCGCCAGTTCGTGCCGTGAGGTGTCCTGTTAAGTCAGGCAACGATCGAGACCCGCGTCCTCTGTTGCTACCAGCTTTGCGCTGGGCACACTGAGGAGACCGCCGCTGATAAAGCGGAGGAAGGAGCGGGCCACGGCAGGTCAGTATGCCCCGAATCTCCCGGGCCACACGCGAGCTGCAATGGCAGGTACAATGGGTTCCGACCTCGAAAGGGGGAGGCAATCTCGAAAGCCTGCCGTAGTTGGGATCGAGGGCTGTAACCCGCCCTCGT…	D_0__Archaea; D_1__Crenarchaeota; D_2__Bathyarchaeia	Bathyarchaeia_Feature71	k_Archaea	p_Crenarchaeota	c_Bathyarchaeia	c_Bathyarchaeia	c_Bathyarchaeia	c_Bathyarchaeia	c_Bathyarchaeia	0	0	0.0586834	0	0	0
0.286304	4da636e620ee732acbef01a903179ebf	Feature32	GGGAGCACCACAAGGGGTGAAGCTTGCGGTTTAATTGGAGTCAACGCCGGAAATCTCACCGGGAGCGACAGCAGTGTGAAAGCCAGATTAAAGGTCTTGCTAGACGAGCTGAGAGGAGGTGCATGGCCGTCGCCAGTTCGTGCCGTGAGGTGTCCTGTTAAGTCAGGCAACGATCGAGACCCGCGTCCTCTGTTGCTACTAGCTTTGTGCTGGGCACACTGAGGAGACCGCCACTGATAAAGTGGAGGAAGGAGCGGGCCACGGCAGGTCAGTATGCCCCGAATCTCCCGGGCCACACGCGAGCTGCAATGGCAGGTACAATGGGTTCCGACCTTGTAAGGGGAAGGTAATCTCGAAAGCCTGCCGTAGTTGGGATCGAGGGTTGAAACTCACCCTCGT…	D_0__Archaea; D_1__Crenarchaeota; D_2__Bathyarchaeia	Bathyarchaeia_Feature32	k_Archaea	p_Crenarchaeota	c_Bathyarchaeia	c_Bathyarchaeia	c_Bathyarchaeia	c_Bathyarchaeia	c_Bathyarchaeia	0.0302308	0.0320091	0.0426788	0.0231177	0	0
0.163602	bf0600d24bfc0872f8ea5c245fe1059b	Feature75	GGGAGCACCACAAGGGGTGAAGCTTGCGGTTTAATTGGAGTCAACGCCGGAAATCTCACCGGGAGCGACAGCAGTGTGAAGGCCAGATTAAAGGTCTTGCCAGACGAGCTGAGAGGAGGTGCATGGCCGTCGCCAGTTCGTGCCGTGAGGTGTCCTGTTAAGTCAGGCAACGATCGAGACCCGCGTCCTCTGTTGCTACTAGCCTTGTGCTGGGCACACTGAGGAGACCGCCACTGATAAAGTGGAGGAAGGAGCGGGCCACGGCAGGTCAGTATGCCCCGAATCTCCCGGGCCACACGCGAGCTGCAATGGCAGGTACAATGGGTTCCGACCTCGTAAGGGGGAGGCAATCTCGAAAGCCTGCCGTAGTTGGGATCGAGGGTTGAAACCCACCCTCGT…	D_0__Archaea; D_1__Crenarchaeota; D_2__Bathyarchaeia	Bathyarchaeia_Feature75	k_Archaea	p_Crenarchaeota	c_Bathyarchaeia	c_Bathyarchaeia	c_Bathyarchaeia	c_Bathyarchaeia	c_Bathyarchaeia	0	0	0.0160046	0.0391222	0	0
4.00647	b4d84c4758951abcbad8b922af58881c	Feature72	GGGAGCACCACAAGGGGTGAAGCTTGCGGTTTAATTGGAGTCAACGCCGGAAATCTCACCGGGAGCGACAGCAGTGTGAAGGCCAGATTAAAGGTCTTGCCAGACGAGCTGAGAGGAGGTGCATGGCCGTCGCCAGTTCGTGCCGTGAGGTGTCCTGTTAAGTCAGGCAACGATCGAGACCCGCATCCTCTGTTGCAACCAGTTTTGTGCTGGGCACACTGAGGAGACCGCCACTGATAAAGTGGAGGAAGGAGCGGGCCACGGCAGGTCAGTATGCCCCGAATCTCCCGGGCCACACGCGAGCTGCAATGGCAGGTACAATGGGTTCCAACCTCGAAAGGGGAAGGCAATCTCGAAAACCTGCCGTAGTTGGGATTGAGGGTTGAAACTCACCCTCAT…	D_0__Archaea; D_1__Crenarchaeota; D_2__Bathyarchaeia	Bathyarchaeia_Feature72	k_Archaea	p_Crenarchaeota	c_Bathyarchaeia	c_Bathyarchaeia	c_Bathyarchaeia	c_Bathyarchaeia	c_Bathyarchaeia	0.407227	0.542376	0	0	0	0
0.024896	fb228a86f36c4fff2895f545d4b70b4a	Feature92	GGGAGCACCACAAGGGGTGAAGCTTGCGGTTTAATTGGAGTCAACGCCGGAAATCTCACCGGGAGCGACAGCAGTGTGAAGGCCAGATTAAAGGTCTTGCCAGACGAGCTGAGAGGAGGTGCATGGCCGTCGCCAGTTCGTGCCGTGAGGTGTCCTGTTAAGTCAGGCAACGATCGAGACCCGCGTCCTCTGTTGCAACCAGTCTTGAGCTGGGCACACTGAGGAGACCGCCACTGATAAAGTGGAGGAAGGAGCGGGCCACGGCAGGTCAGTATGCCCCGAATCTCCCGGGCCACACGCGAGCTGCAATGGCAGGTACAATGGGTTCCGACCTCGAAAGGGGAAGGCAATCTCGAAAACCTGCCGTAGTTGGGATTGAGGGTTGAAACCCACCCTCAT…	D_0__Archaea; D_1__Crenarchaeota; D_2__Bathyarchaeia	Bathyarchaeia_Feature92	k_Archaea	p_Crenarchaeota	c_Bathyarchaeia	c_Bathyarchaeia	c_Bathyarchaeia	c_Bathyarchaeia	c_Bathyarchaeia	0	0.00177828	0	0	0	0
0.0106697	8013d3fe1e8b1dc42da30cf73fd2a1ab	Feature55	GGGAGCACCACAAGGGGTGAAGCTTGCGGTTTAATTGGAGTCAACGCCGGAAATCTCACCGGGAGCGACAGCAGTGTGAAAGCCAGATTAAAGGTCTTGCTAGACGAGCTGAGAGGAGGTGCATGGCCGTCGCCAGTTCGTGCCGTGAGGTGTCCTGTTAAGTCAGGCAACGATCGAGACCCGCGTCCTCTGTTGCTACTAGCTTTGTGCTGGGCACACTGAGGAGACCGCCACTGATAAAGTGGAGGAAGGAGCGGGCCACGGCAGGTCAGTATGCCCCGAATCTCCCGGGCCACACGCGAGCTGCAATGGCAAGTACAATGGGTTCCGACCTCGAAAGGGGGAGGCAATCTCTAAAGCTTGCCGTAGTTGGAATTGAGGGTTGAAACCCACCCTCAT…	D_0__Archaea; D_1__Crenarchaeota; D_2__Bathyarchaeia	Bathyarchaeia_Feature55	k_Archaea	p_Crenarchaeota	c_Bathyarchaeia	c_Bathyarchaeia	c_Bathyarchaeia	c_Bathyarchaeia	c_Bathyarchaeia	0	0.00177828	0	0	0	0
0.330761	2d9dfb3cda33e2f8d4a010741f0fa983	Feature95	GGGAGCACCACAAGGGGTGAAGCTTGCGGTTTAATTGGAGTCAACGCCGGAAATCTCACCGGGAGCGACAGCAGTGTGAAGGCCAGATTAAAGGTCTTGCCAGACGAGCTGAGAGGAGGTGCATGGCCGTCGCCAGTTCGTGCCGTGAGGTGTCCTGTTAAGTCAGGCAACGATCGAGACCCGCGTCCTCTGTTGCTACTAGCCTTGTGCTGGGCACACTGAGGAGACCGCCACTGATAAAGTGGAGGAAGGAGCGGGCCACGGCAGGTCAGTATGCCCCGAATCTCCCGGGCCACACGCGAGCTGCAATGGCAGGTACAATGAGTTCCGACCTCGAAAGGGGGAGGCAATCTCGAAAGCCTGCCGTAGTTGGGATCGAAGGCTGCAACCCGCCTTCGT…	D_0__Archaea; D_1__Crenarchaeota; D_2__Bathyarchaeia; D_3__metagenome; D_4__metagenome; D_5__metagenome; D_6__metagenome	Bathyarchaeia_Feature95	k_Archaea	p_Crenarchaeota	c_Bathyarchaeia	c_Bathyarchaeia	c_Bathyarchaeia	c_Bathyarchaeia	c_Bathyarchaeia	0	0	0	0	0	0
0.330761	4cfd4b6b1d48c286fcda83d7307d2115	Feature105	GGGAGCACCACAAGGGGTGAAGCTTGCGGTTTAATTGGAGTCAACGCCGGAAATCTCACCGGGAGTGACAGCAGTGTGAAAGCCAGATTAAAGGTCTTGCTAGACGAGCTGAGAGGAGGTGCATGGCCGTCGCCAGTTCGTGCCGTGAGGTGTCCTGTTAAGTCAGGCAACGATCGAGACCCGCATCCTCTGTTGCAACCAGTTTTGTGCTGGGCACACTGAGGAGACCGCCACTGATAAAGTGGAGGAAGGAGCGGGCCACGGCAGGTCAGTATGCCCCGAATCTCCCGGGCCACACGCGAGCTGCAATGGCAGGTACAATGGGTTCCGACCTCGAAAGGGGAAGGCAATCTCGAAAGCCTGCCGTAGTTGGGATTGAGGGTTGAAACCCACCCTCAT…	D_0__Archaea; D_1__Crenarchaeota; D_2__Bathyarchaeia; D_3__unidentified archaeon; D_4__unidentified archaeon; D_5__unidentified archaeon; D_6__unidentified archaeon	Bathyarchaeia_Feature105	k_Archaea	p_Crenarchaeota	c_Bathyarchaeia	c_Bathyarchaeia	c_Bathyarchaeia	c_Bathyarchaeia	c_Bathyarchaeia	0	0	0	0	0	0
0.204503	fe4fd0022ea52b7ccaf17d597ffc480c	Feature93	GGGAGCACCACAAGGGGTGAAGCTTGCGGTTTAATTGGAGTCAACGCCGGAAATCTCACCGGGAGCGACAGCAGTGTGAAGGCCAGATTAAAGGTCTTGCTAGACGAGCTGAGAGGAGGTGCATGGCCGTCGCCAGTTCGTGCCGTGAGGTGTCCTGTTAAGTCAGGCAACGATCGAGACCCGCGTCCTCTGTTGCTACTAGTTTTGTGCTGGGCACACTGAGGAGACCGCCACTGATAAAGTGGAGGAAGGAGCGGGCCACGGCAGGTCAGTATGCCCCGAATCTCCCGGGCCACACGCGAGCTGCAATGGCAGGTACAATGGGTTCCGACCTCGAAAGGGGGAGGCAATCTCGAAAGCCTGCCGTAGTTGGGATTGAGGGCTGTAACCCGCCCTCAT…	D_0__Archaea; D_1__Crenarchaeota; D_2__Bathyarchaeia	Bathyarchaeia_Feature93	k_Archaea	p_Crenarchaeota	c_Bathyarchaeia	c_Bathyarchaeia	c_Bathyarchaeia	c_Bathyarchaeia	c_Bathyarchaeia	0	0	0	0	0	0
0.192055	57121e8133f5051850778d12e5a53ea8	Feature37	GGGAGCACCACAAGGGGTGAAGCTTGCGGTTTAATTGGAGTCAACGCCGGAAATCTCACCGGGAGCGACAGCAGTGTGAAAGCCAGATTAAAGGTCTTGCTAGACGAGCTGAGAGGAGGTGCATGGCCGTCGCCAGTTCGTGCCGTGAGGTGTCCTGTTAAGTCAGGCAACGATCGAGACCCGCGTCCTCTGTTGCAACCAGTTTTGAGCTGGGCACACTGAGGAGACCGCCACTGATAAAGTGGAGGAAGGAGCGGGCCACGGCAGGTCAGTATGCCCCGAATCTCCCGGGCCACACGCGAGCTGCAATGGCAGGTACAATGGGTTCCGACCTCGAAAGGGGGAGGCAATCTCGAAAACCTGCCGTAGTTGGGATCGAGGGTTGAAACTCACCCTCGT…	D_0__Archaea; D_1__Crenarchaeota; D_2__Bathyarchaeia	Bathyarchaeia_Feature37	k_Archaea	p_Crenarchaeota	c_Bathyarchaeia	c_Bathyarchaeia	c_Bathyarchaeia	c_Bathyarchaeia	c_Bathyarchaeia	0	0	0	0	0	0
0.145819	7211a6efab45b91352751546bc993365	Feature50	GGGAGCACCACAAGGGGTGAAGCTTGCGGTTTAATTGGAGTCAACGCCGGAAATCTCACCGGGAGCGACAGCAGTGTGAAGGCCAGATTAAAGGTCTTGCCAGACGAGCTGAGAGGAGGTGCATGGCCGTCGCCAGTTCGTGCCGTGAGGTGTCCTGTTAAGTCAGGCAACGATCGAGACCCGCGTCCTCTGTTGCTACCAGTCTTGTGCTGGGCACACTGAGGAGACCGCCACTGATAAAGTGGAGGAAGGAGCGGGCCACGGCAGGTCAGTATGCCCCGAATCTCCCGGGCCACACGCGAGCTGCAATGGTAGGTACAATGGGTTCCGACCTCGAAAGGGGGAGGCAATCTCGAAAGCCTGCCGTAGTTGGGATTGAGGGCTGTAACCCGCCCTCAT…	D_0__Archaea; D_1__Crenarchaeota; D_2__Bathyarchaeia	Bathyarchaeia_Feature50	k_Archaea	p_Crenarchaeota	c_Bathyarchaeia	c_Bathyarchaeia	c_Bathyarchaeia	c_Bathyarchaeia	c_Bathyarchaeia	0	0	0	0.0177828	0	0
0.120923	5a0414367aa2af3f5d4c75642a3c9157	Feature38	GGGAGCACCACAAGGGGTGAAGCTTGCGGTTTAATTGGAGTCAACGCCGGAAATCTCACCGGGAGCGACAGCAGTGTGAAGGCCAGATTAAAGGTCTTGCCAGACGAGCTGAGAGGAGGTGCATGGCCGTCGCCAGTTCGTGCCGTGAGGTGTCCTGTTAAGTCAGGCAACGATCGAGACCCGCGTCCTCTGTTGCTACCAGTTTTGTGCTGGGCACACTGAGGAGACCGCCACTGATAAAGTGGAGGAAGGAGCGGGCCACGGCAGGTCAGTATGCCCCGAATCTCCCGGGCCACACGCGAGCTGCAATGGCAGGTACAATGGGTTCCGACCTCGAAAGGGGGAGGCAATCTCGAAAGCCTGCCGTAGTTGGGATTGAGGGCTGTAACCCGCCCTCAT…	D_0__Archaea; D_1__Crenarchaeota; D_2__Bathyarchaeia	Bathyarchaeia_Feature38	k_Archaea	p_Crenarchaeota	c_Bathyarchaeia	c_Bathyarchaeia	c_Bathyarchaeia	c_Bathyarchaeia	c_Bathyarchaeia	0	0	0	0	0	0
0.10314	fdfffcd49bd196b622fe0dd317771d26	Feature118	GGGAGCACCACAAGGGGTGAAGCTTGCGGTTTAATTGGAGTCAACGCCGGAAATCTCACCGGGAGCGACAGCAGTGTGAAGGCCAGATTAAAGGTCTTGCCAGACGAGCTGAGAGGAGGTGCATGGCCGTCGCCAGTTCGTGCCGTGAGGTGTCCTGTTAAGTCAGGCAACGATCGAGACCCGCGTCCTCTGTTGCTACTAGCCTTGTGCTGGGCACACTGAGGAGACCGCCACTGATAAAGTGGAGGAAGGAGCGGGCCACGGCAGGTCAGTATGCCCCGAATCTCCCGGGCCACACGCGAGCTGCAATGGCAGGTACAATGGGTTCCGACCTCGAAAGGGGAAGGCAATCTCGAAAGCCTGCCGTAGTTGGGATTGAGGGTTGAAACCCACCCTCAT…	D_0__Archaea; D_1__Crenarchaeota; D_2__Bathyarchaeia; D_3__unidentified archaeon; D_4__unidentified archaeon; D_5__unidentified archaeon; D_6__unidentified archaeon	Bathyarchaeia_Feature118	k_Archaea	p_Crenarchaeota	c_Bathyarchaeia	c_Bathyarchaeia	c_Bathyarchaeia	c_Bathyarchaeia	c_Bathyarchaeia	0	0	0	0	0	0
0.0675748	6544050ad8ccc18a5c7311194610c566	Feature44	GGGAGCACCACAAGGGGTGAAGCTTGCGGTTTAATTGGAGTCAACGCCGGAAATCTCACCGGGAGCGACAGCAGTGTGAAGGCCAGATTAAAGGTCTTGCCAGACGAGCTGAGAGGAGGTGCATGGCCGTCGCCAGTTCGTGCCGTGAGGTGTCCTGTTAAGTCAGGCAACGATCGAGACCCGCGTCCTCTGTTGCAACCAGTTTTGAGCTGGGCACACTGAGGAGACCGCCACTGATAAAGTGGAGGAAGGAGCGGGCCACGGCAGGTCAGTATGCCCCGAATCTCCCGGGCCACACGCGAGCTGCAATGGCAGGTACAATGGGTTCCGACCTCGAAAGGGGGAGGCAATCTCGAAAGCCTGCCGTAGTTGGAATCGAGGGTTGAAACCCACCCTCGT…	D_0__Archaea; D_1__Crenarchaeota; D_2__Bathyarchaeia	Bathyarchaeia_Feature44	k_Archaea	p_Crenarchaeota	c_Bathyarchaeia	c_Bathyarchaeia	c_Bathyarchaeia	c_Bathyarchaeia	c_Bathyarchaeia	0	0	0	0	0	0
0.0551268	29d0d5e6ed81d1d592ac76885e6942b5	Feature23	GGGAGCACCACAAGGGGTGAAGCTTGCGGTTTAATTGGAGTCAACGCCGGAAATCTCACCGGGAGCGACAGCAGTGTGAAGGCCAGATTAAAGGTCTTGCCAGACGAGCTGAGAGGAGGTGCATGGCCGTCGCCAGTTCGTGCCGTGAGGTGTCCTGTTAAGTCAGGCAACGATCGAGACCCGCATCCTCTGTTGCAACCAGTTTTGTGCTGGGCACACTGAGGAGACCGCCACTGATAAAGTGGAGGAAGGAGCGGGCCACGGCAGGTCAGTATGCCCCGAATCTCCCGGGCCACACGCGAGCTGCAATGGCAGGTACAATGGGTTCCGACCTCGAAAGGGGGAGGCAATCTCGAAAGCCTGCCGTAGTTGGGATTGAGGGCTGTAACCCGCCCTCAT…	D_0__Archaea; D_1__Crenarchaeota; D_2__Bathyarchaeia	Bathyarchaeia_Feature23	k_Archaea	p_Crenarchaeota	c_Bathyarchaeia	c_Bathyarchaeia	c_Bathyarchaeia	c_Bathyarchaeia	c_Bathyarchaeia	0	0	0	0	0	0
0.0533485	77481c417121a536574dcc72affd0c04	Feature51	GGGAGCACCACAAGGGGTGAAGCTTGCGGTTTAATTGGAGTCAACGCCGGAAATCTCACCGGGAGCGACAGCAGTGTGAAAGCCAGATTAAAGGTCTTGCTAGACGAGCTGAGAGGAGGTGCATGGCCGTCGCCAGTTCGTGCCGTGAGGTGTCCTGTTAAGTCAGGCAACGATCGAGACCCGCGTCCTCTGTTGCTACCAGTTTTGCGCTGGGCACACTGAGGAGACCGCCACTGATAAAGTGGAGGAAGGAGCGGGCCACGGCAGGTCAGTATGCCCCGAATCTCCCGGGCCACACGCGAGCTGCAATGGCAGGTACAATGGGTTCCGACCTCGAAAGGGGGAGGCAATCTCGAAAACCTGCCGTAGTTGGGATCGAGGGCTGTAACTCGCCCTCGT…	D_0__Archaea; D_1__Crenarchaeota; D_2__Bathyarchaeia	Bathyarchaeia_Feature51	k_Archaea	p_Crenarchaeota	c_Bathyarchaeia	c_Bathyarchaeia	c_Bathyarchaeia	c_Bathyarchaeia	c_Bathyarchaeia	0	0	0	0	0	0
0.0515702	3dd8859ed047ae6d88c0829e33accccf	Feature103	GGGAGCACCACAAGGGGTGAAGCTTGCGGTTTAATTGGAGTCAACGCCGGAAATCTCACCGGGAGCGACAGCAGTGTGAAGGCCAGATTAAAGGTCTTGCCAGACGAGCTGAGAGGAGGTGCATGGCCGTCGCCAGTTCGTGCCGTGAGGTGTCCTGTTAAGTCAGGCAACGATCGAGACCCGCATCCTCTGTTGCTACTAGCCTTGTGCTGGGCACACTGAGGAGACCGCCACTGATAAAGTGGAGGAAGGAGCGGGCCACGGCAGGTCAGTATGCCCCGAATCTCCCGGGCCACACGCGAGCTGCAATGGCAGGTACAATGGGTTCCGACCTCGAAAGGGGAAGGCAATCTCGAAAACCTGCCGTAGTTGGGATTGAGGGTTGAAACTCACCCTCAT…	D_0__Archaea; D_1__Crenarchaeota; D_2__Bathyarchaeia; D_3__unidentified archaeon; D_4__unidentified archaeon; D_5__unidentified archaeon; D_6__unidentified archaeon	Bathyarchaeia_Feature103	k_Archaea	p_Crenarchaeota	c_Bathyarchaeia	c_Bathyarchaeia	c_Bathyarchaeia	c_Bathyarchaeia	c_Bathyarchaeia	0	0	0	0	0	0
0.0391222	d8efb7a7db50d54be955e361b60590b1	Feature82	GGGAGCACCACAAGGGGTGAAGCTTGCGGTTTAATTGGAGTCAACGCCGGAAATCTCACCGGGAGCGACAGCAGTGTGAGAGCCAGATTAAAGGTCTTGCTAGACGAGCTGAGAGGAGGTGCATGGCCGTCGCCAGTTCGTGCCGTGAGGTGTCCTGTTAAGTCAGGCAACGATCGAGACCCGCGTCCTCTGTTGCAACCAGTCTTGTGCTGGGCACACTGAGGAGACCGCCGCTGATAAAGCGGAGGAAGGAGCGGGCCACGGCAGGTCAGTATGCCCCGAATCTCCCGGGCCACACGCGAGCTGCAATGGCAGGTACAATGGGTTCCGACCTTGTAAAGGGAAGGCAATCTCGAAAACCTGCCGTAGTTGGGATCGAGGGCTGTAACCCGCCCTCGT…	D_0__Archaea; D_1__Crenarchaeota; D_2__Bathyarchaeia	Bathyarchaeia_Feature82	k_Archaea	p_Crenarchaeota	c_Bathyarchaeia	c_Bathyarchaeia	c_Bathyarchaeia	c_Bathyarchaeia	c_Bathyarchaeia	0	0	0	0	0	0
0.0391222	ef626a2869247695b0c13374055fb25e	Feature116	GGGAGCACCACAAGGGGTGAAGCTTGCGGTTTAATTGGAGTCAACGCCGGAAATCTCACCGGGAGCGACAGCAGTGTGAAGGCCAGATTAAAGGTCTTGCCAGACGAGCTGAGAGGAGGTGCATGGCCGTCGCCAGTTCGTGCCGTGAGGTGTCCTGTTAAGTCAGGCAACGATCGAGACCCGCATCCTCTGTTGCTACTAGCCTTGTGCTGGGCACACTGAGGAGACCGCCACTGATAAAGTGGAGGAAGGAGCGGGCCACGGCAGGTCAGTATGCCCCGAATCTCCCGGGCCACACGCGAGCTGCAATGGCAGGTACAATGGGTTCCAACCTCGAAAGGGGAAGGCAATCTCGAAAACCTGCCGTAGTTGGGATTGAGGGTTGAAACTCACCCTCAT…	D_0__Archaea; D_1__Crenarchaeota; D_2__Bathyarchaeia; D_3__unidentified archaeon; D_4__unidentified archaeon; D_5__unidentified archaeon; D_6__unidentified archaeon	Bathyarchaeia_Feature116	k_Archaea	p_Crenarchaeota	c_Bathyarchaeia	c_Bathyarchaeia	c_Bathyarchaeia	c_Bathyarchaeia	c_Bathyarchaeia	0	0	0	0	0	0
0.0355657	6d9e39661d934f2674fc49d6065ed2fb	Feature48	GGGAGCACCACAAGGGGTGAAGCTTGCGGTTTAATTGGAGTCAACGCCGGAAATCTCACCGGGAGCGACAGCAGTGTGAAGGCCAGATTAAAGGTCTTGCTAGACGAGCTGAGAGGAGGTGCATGGCCGTCGCCAGTTCGTGCCGTGAGGTGTCCTGTTAAGTCAGGCAACGATCGAGACCCGCGTCCTCTGTTGCTACCAGTTTTGTGCTGGGCACACTGAGGAGACCGCCACTGATAAAGTGGAGGAAGGAGCGGGCCACGGCAGGTCAGTATGCCCCGAATCTCCCGGGCCACACGCGAGCTGCAATGGCAGGTACAATGGGTTCCAACCTCGAAAGGGGGAGGCAATCTCGAAAGCCTGCCGTAGTTGGGATTGAGGGCTGTAACCCGCCCTCAT…	D_0__Archaea; D_1__Crenarchaeota; D_2__Bathyarchaeia	Bathyarchaeia_Feature48	k_Archaea	p_Crenarchaeota	c_Bathyarchaeia	c_Bathyarchaeia	c_Bathyarchaeia	c_Bathyarchaeia	c_Bathyarchaeia	0	0	0	0	0	0
0.0337874	e85170f553f54f5f79d0b685b28e4eca	Feature115	GGGAGCACCACAAGGGGTGAAGCTTGCGGTTTAATTGGAGTCAACGCCGGAAATCTCACCGGGAGCGACAGCAGTGTGAAGGCCAGATTAAAGGTCTTGCCAGACGAGCTGAGAGGAGGTGCATGGCCGTCGCCAGTTCGTGCCGTGAGGTGTCCTGTTAAGTCAGGCAACGATCGAGACCCGCATCCTCTGTTGCTACTAGCCTTGTGCTGGGCACACTGAGGAGACCGCCACTGATAAAGTGGAGGAAGGAGCGGGCCACGGCAGGTCAGTATGCCCCGAATCTCCCGGGCCACACGCGAGCTGCAATGGCAGGTACAATGGGTTCCGACCTCGAAAGGGGAAGGCAATCTCGAAAACCTGCCGTAGTTGGGATTGAGGGTTGAAACCCACCCTCAT…	D_0__Archaea; D_1__Crenarchaeota; D_2__Bathyarchaeia; D_3__unidentified archaeon; D_4__unidentified archaeon; D_5__unidentified archaeon; D_6__unidentified archaeon	Bathyarchaeia_Feature115	k_Archaea	p_Crenarchaeota	c_Bathyarchaeia	c_Bathyarchaeia	c_Bathyarchaeia	c_Bathyarchaeia	c_Bathyarchaeia	0	0	0	0	0	0
0.0320091	51a836d3e74b17362c7744f41384584f	Feature106	GGGAGCACCACAAGGGGTGAAGCTTGCGGTTTAATTGGAGTCAACGCCGGAAATCTCACCGGGAGCGACAGCAGTGTGAAGGCCAGATTAAAGGTCTTGCCAGACGAGCTGAGAGGAGGTGCATGGCCGTCGCCAGTTCGTGCCGTGAGGTGTCCTGTTAAGTCAGGCAACGATCGAGACCCGCGTCCTCTGTTGCTACTAGCCTTGTGCTGGGCACACTGAGGAGACCGCCACTGATAAAGTGGAGGAAGGAGCGGGCCACGGCAGGTCAGTATGCCCCGAATCTCCCGGGCCACACGCGAGCTGCAATGGCAGGTACAATGGGTTCCGACCTCGAAAGGGGAAGGCAATCTCGAAAGCCTGCCGTAGTTGGGATTGAAGGCTGAAACCCGCCTTCAT…	D_0__Archaea; D_1__Crenarchaeota; D_2__Bathyarchaeia; D_3__unidentified archaeon; D_4__unidentified archaeon; D_5__unidentified archaeon; D_6__unidentified archaeon	Bathyarchaeia_Feature106	k_Archaea	p_Crenarchaeota	c_Bathyarchaeia	c_Bathyarchaeia	c_Bathyarchaeia	c_Bathyarchaeia	c_Bathyarchaeia	0	0	0	0	0	0
0.0266743	ef1ac8e3b601cb44097e721b5271b042	Feature89	GGGAGCACCACAAGGGGTGAAGCTTGCGGTTTAATTGGAGTCAACGCCGGAAATCTCACCGGGGGCGACAGCAGTGTGAAGGCCAGATTAAAGGTCTTGCCAGACGAGCTGAGAGGAGGTGCATGGCCGTCGCCAGTTCGTGCCGTGAGGTGTCCTGTTAAGTCAGGCAACGATCGAGACCCGCGTCCTCTGTTGCTACTGGTTTTGAGCCAGGCACACTGAGGAGACCGCCGCTGACAAAGCGGAGGAAGGAGCGGGCCACGGCAGGTCAGTATGCCCCGAATCTCCCGGGCCACACGCGAGCTGCAATGGCAGGTACAGTGGGTTCCGACCTCGAAAGGGGGAGGCAATCTCGAAAGCCTGCCGTAGTTGGGATCGTGGGTTGAAACTCACCCTCGT…	D_0__Archaea; D_1__Crenarchaeota; D_2__Bathyarchaeia	Bathyarchaeia_Feature89	k_Archaea	p_Crenarchaeota	c_Bathyarchaeia	c_Bathyarchaeia	c_Bathyarchaeia	c_Bathyarchaeia	c_Bathyarchaeia	0	0	0	0	0	0
0.024896	a3a53314acef20ca80bf330d91724f4d	Feature66	GGGAGCACCACAAGGGGTGAAGCTTGCGGTTTAATTGGAGTCAACGCCGGAAATCTCACCGGGAGCGACAGCAGTGTGAAGGCCAGATTAAAGGTCTTGCCAGACGAGCTGAGAGGAGGTGCATGGCCGTCGCCAGTTCGTGCCGTGAGGTGTCCTGTTAAGTCAGGCAACGATCGAGACCCGCGTCCTCTGTTGCTACCAGTTTTGTGCTGGGCACACTGAGGAGACCGCCACTGATAAAGTGGAGGAAGGAGCGGGCCACGGCAGGTCAGTATGCCCCGAATCTCCCGGGCCACACGCGAGCTGCAATGGCAGGTACAATGGGTTCCAACCTCGAAAGGGGGAGGCAATCTCGAAAGCCTGCCGTAGTTGGGATTGAGGGCTGTAACCCGCCCTCAT…	D_0__Archaea; D_1__Crenarchaeota; D_2__Bathyarchaeia	Bathyarchaeia_Feature66	k_Archaea	p_Crenarchaeota	c_Bathyarchaeia	c_Bathyarchaeia	c_Bathyarchaeia	c_Bathyarchaeia	c_Bathyarchaeia	0	0	0	0	0	0
0.0213394	1874fa753d128dc94dd0c7207e02aada	Feature101	#N/A	D_0__Archaea; D_1__Crenarchaeota; D_2__Bathyarchaeia; D_3__unidentified archaeon; D_4__unidentified archaeon; D_5__unidentified archaeon; D_6__unidentified archaeon	Bathyarchaeia_Feature101	k_Archaea	p_Crenarchaeota	c_Bathyarchaeia	c_Bathyarchaeia	c_Bathyarchaeia	c_Bathyarchaeia	c_Bathyarchaeia	0	0	0	0	0	0
0.0195611	04188043cd780509ba93557e6ae70223	Feature11	#N/A	D_0__Archaea; D_1__Crenarchaeota; D_2__Bathyarchaeia	Bathyarchaeia_Feature11	k_Archaea	p_Crenarchaeota	c_Bathyarchaeia	c_Bathyarchaeia	c_Bathyarchaeia	c_Bathyarchaeia	c_Bathyarchaeia	0	0	0	0	0	0
0.0177828	bdebf4e16f0e71c0d0cdf8b11037b423	Feature110	GGGAGCACCACAACGCGTGGAGCCTGCGGTTTAATTGGATTCAACGCCGGACATCTCACCAGGGGCGACAGCAGAATGATGGCCAGGTTGATGACCTTGCTTGACAAGCTGAGAGGAGGTGCATGGCCGCCGTCAGCTCGTACCGTGAGGCGTCCTGTTAAGTCAGGCAACGATCGAGACCCGCATCCTCTGTTGCAACCAGTTTTGAGCTGGGCACACTGAGGAGACCGCCACTGATAAAGTGGAGGAAGGAGCGGGCCACGGCAGGTCAGTATGCCCCGAATCTCCCGGGCCACACGCGAGCTGCAATGGCAGGTACAATGGGTTCCGACCTCGAAAGGGGAAGGCAATCTCGAAAACCTGCCGTAGTTGGGATTGAGGGTTGAAACCCACCCTCAT…	D_0__Archaea; D_1__Crenarchaeota; D_2__Bathyarchaeia; D_3__unidentified archaeon; D_4__unidentified archaeon; D_5__unidentified archaeon; D_6__unidentified archaeon	Bathyarchaeia_Feature110	k_Archaea	p_Crenarchaeota	c_Bathyarchaeia	c_Bathyarchaeia	c_Bathyarchaeia	c_Bathyarchaeia	c_Bathyarchaeia	0	0	0	0	0	0
0.0160046	6889cfa4ee18dac9400c37896a3a26ad	Feature46	GGGAGCACCACAAGGGGTGAAGCTTGCGGTTTAATTGGAGTCAACGCCGGAAATCTCACCGGGAGCGACAGCAGTGTGAGGGCCAGATTAAAGGTCTTGCCAGACGAGCTGAGAGGAGGTGCATGGCCGTCGCCAGTTCGTGCCGTGAGGTGTCCTGTTAAGTCAGGCAACGATCGAGACCCGCGTCCTCTGTTGCTACCAGCTTTGCGCTGGGCACACTGAGGAGACCGCCGCTGATAAAGCGGAGGAAGGAGCGGGCCACGGCAGGTCAGTATGCCCCGAATCTCCCGGGCCACACGCGAGCTGCAATGGCAGGTACAATGGGTTCCGACCTCGAAAGGGGAAGGCAATCTCGAAAGCCTGCCGTAGTTGGGATCGAGGGCTGTAACCCGCCCTCGT…	D_0__Archaea; D_1__Crenarchaeota; D_2__Bathyarchaeia	Bathyarchaeia_Feature46	k_Archaea	p_Crenarchaeota	c_Bathyarchaeia	c_Bathyarchaeia	c_Bathyarchaeia	c_Bathyarchaeia	c_Bathyarchaeia	0	0	0	0	0	0
0.0160046	89e8fee2417eb979a44cd305ec260306	Feature57	GGGAGCACCACAAGGGGTGAAGCTTGCGGTTTAATTGGAGTCAACGCCGGAAATCTCACCGGGAGCGACAGCAGTGTGAAAGCCAGATTAAAGGTCTTGCTAGACGAGCTGAGAGGAGGTGCATGGCCGTCGCCAGTTCGTGCCGTGAGGTGTCCTGTTAAGTCAGGCAACGATCGAGACCCGCGTCCTCTGTTGCTACCAGTTTTGTGCTGGGCACACTGAGGAGACCGCCACTGATAAAGTGGAGGAAGGAGCGGGCCACGGCAGGTCAGTATGCCCCGAATCTCCCGGGCCACACGCGAGCTGCAATGGCAGGTACAATGGGTTCCGACCTCGAAAGGGGGAGGCAATCTCGAAAACCTGCCGTAGTTGGGATCGAGGGCTGTAACCCGCCCTCGT…	D_0__Archaea; D_1__Crenarchaeota; D_2__Bathyarchaeia	Bathyarchaeia_Feature57	k_Archaea	p_Crenarchaeota	c_Bathyarchaeia	c_Bathyarchaeia	c_Bathyarchaeia	c_Bathyarchaeia	c_Bathyarchaeia	0	0	0	0	0	0
0.0142263	0c0a7bea76f5a517731fe48ec6173835	Feature15	#N/A	D_0__Archaea; D_1__Crenarchaeota; D_2__Bathyarchaeia	Bathyarchaeia_Feature15	k_Archaea	p_Crenarchaeota	c_Bathyarchaeia	c_Bathyarchaeia	c_Bathyarchaeia	c_Bathyarchaeia	c_Bathyarchaeia	0	0	0	0	0	0
0.0142263	712bed843fd59189cbd78956be1a65f6	Feature49	GGGCCCGCACAAGCAGCGGAGCGTGTGGTTTAATTCGATGATACACGAAGAACCTTACCAGGGTTTGACATACAAGTGGTAGGGAAGCGAAAGCAGAACGACCCTTCGGGGAGCTTGAACAGGTGCTGCATGGCTGTCGTCAGCTCGTGTCGTGAGATGTTCGGTTAAGTCAGGCAACGATCGAGACCCGCGTCCTCTGTTGCTACCAGTTTTGCGCTGGGCACACTGAGGAGACCGCCACTGATAAAGTGGAGGAAGGAGCGGGCCACGGCAGGTCAGTATGCCCCGAATCTCCCGGGCCACACGCGAGCTGCAATGGCAGGTACAATGGGTTCCGACCTCGAAAGGGGGAGGCAATCTCGAAAGCCTGCCGTAGTTGGGATCGAGGGCTGTAACTCG…	D_0__Archaea; D_1__Crenarchaeota; D_2__Bathyarchaeia	Bathyarchaeia_Feature49	k_Archaea	p_Crenarchaeota	c_Bathyarchaeia	c_Bathyarchaeia	c_Bathyarchaeia	c_Bathyarchaeia	c_Bathyarchaeia	0	0	0	0	0	0
0.0142263	96324534d2294f75c78d0e06c5bd4c3c	Feature62	GGGAGCACCACAAGGGGTGAAGCTTGCGGTTTAATTGGAGTCAACGCCGGAAATCTCACCGGGAGCGACAGCAGTGTGATAGCCAGATTAAAGGTCTTGCTAGACGGGCTGAGAGGAGGTGCATGGCCGTCGCCAGTTCGTGCCGTGAGGTGTCCTGTTAAGTCAGGCAACGATCGAGACCCGCGTCCTCTGTTGCAACCAGTCTTGTGCTGGGCACACTGAGGAGACCGCCACTGATAAAGTGGAGGAAGGAGCGGGCCACGGCAGGTCAGTATGCCCCGAATCTCCCGGGCCACACGCGAGCTGCAATGGCAGGTACAATGGGTTCCGACCTCGAAAGGGGAAGGCAATCTCGAAAGCCTGCCGTAGTTGGGATCGAAGGCTGTAACCCGCCTTCGT…	D_0__Archaea; D_1__Crenarchaeota; D_2__Bathyarchaeia	Bathyarchaeia_Feature62	k_Archaea	p_Crenarchaeota	c_Bathyarchaeia	c_Bathyarchaeia	c_Bathyarchaeia	c_Bathyarchaeia	c_Bathyarchaeia	0	0	0	0	0	0
0.0142263	a485ae7e7e76ededcdacd7da4a2015be	Feature68	GGGAGCACCACAAGGGGTGAAGCTTGCGGTTTAATTGGAGTCAACGCCGGAAATCTCACCGGGAGCGACAGCAGTGTGAAGGCCAGATTAAAGGTCTTGCCAGACGAGCTGAGAGGAGGTGCATGGCCGTCGCCAGTTCGTGCCGTGAGGTGTCCTGTTAAGTCAGGCAACGATCGAGACCCGCGTCCTCTGTTGCTACTAGCCTTGTGCTGGGCACACTGAGGAGACCGCCACTGATAAAGTGGAGGAAGGAGCGGGCCACGGCAGGTCAGTATGCCCCGAATCTCCCGGGCCACACGCGAGCTGCAATGGCAGGTACAATGGGTTCCGACCTCGTAAGGGGAAGGCAATCTCGAAAGCCTGCCGTAGTTGGGATCGAGGGTTGTAACCCATCCTCGT…	D_0__Archaea; D_1__Crenarchaeota; D_2__Bathyarchaeia	Bathyarchaeia_Feature68	k_Archaea	p_Crenarchaeota	c_Bathyarchaeia	c_Bathyarchaeia	c_Bathyarchaeia	c_Bathyarchaeia	c_Bathyarchaeia	0	0	0	0	0	0
0.0106697	27d0211f7228caf30cc89cf033d092ef	Feature22	#N/A	D_0__Archaea; D_1__Crenarchaeota; D_2__Bathyarchaeia	Bathyarchaeia_Feature22	k_Archaea	p_Crenarchaeota	c_Bathyarchaeia	c_Bathyarchaeia	c_Bathyarchaeia	c_Bathyarchaeia	c_Bathyarchaeia	0	0	0	0	0	0
0.0106697	4106320adaff4b569b800b277174df4f	Feature27	#N/A	D_0__Archaea; D_1__Crenarchaeota; D_2__Bathyarchaeia	Bathyarchaeia_Feature27	k_Archaea	p_Crenarchaeota	c_Bathyarchaeia	c_Bathyarchaeia	c_Bathyarchaeia	c_Bathyarchaeia	c_Bathyarchaeia	0	0	0	0	0	0
0.0106697	ea49bf71a3e1bce205798ab4910dc488	Feature87	GGGAGCACCACAAGGGGTGAAGCTTGCGGTTTAATTGGAGTCAACGCCGGAAATCTCACCGGGAGCGACAGCAGTGTGAAAGCCAGATTAAAGGTCTTGCTAGACGAGCTGAGAGGAGGTGCATGGCCGTCGCCAGTTCGTGCCGTGAGGTGTCCTGTTAAGTCAGGCAACGATCGAGACCCGCGTCCTCTGTTGCTACCAGTCTTGTGCTGGGCACACTGAGGAGACCGCCACTGATAAAGTGGAGGAAGGAGCGGGCCACGGCAGGTCAGTATGCCCCGAATCTCCCGGGCCACACGCGAGCTGCAATGGCAGGTACAATGGGTTCCGACCTTGAAAAGGGGAGGCAATCTCGAAAGCCTGCCGTAGTTGGGATCGAGGGTTGTAACCCACCCTCGT…	D_0__Archaea; D_1__Crenarchaeota; D_2__Bathyarchaeia	Bathyarchaeia_Feature87	k_Archaea	p_Crenarchaeota	c_Bathyarchaeia	c_Bathyarchaeia	c_Bathyarchaeia	c_Bathyarchaeia	c_Bathyarchaeia	0	0	0	0	0	0
0.0106697	4fb3de9271a36a54fb8c09c0c7d13933	Feature100	#N/A	D_0__Archaea; D_1__Crenarchaeota; D_2__Bathyarchaeia; D_3__uncultured bacterium; D_4__uncultured bacterium; D_5__uncultured bacterium; D_6__uncultured bacterium	Bathyarchaeia_Feature100	k_Archaea	p_Crenarchaeota	c_Bathyarchaeia	c_Bathyarchaeia	c_Bathyarchaeia	c_Bathyarchaeia	c_Bathyarchaeia	0	0	0	0	0	0
0.00889142	09ca146a38852a33a8ca013821668f88	Feature13	#N/A	D_0__Archaea; D_1__Crenarchaeota; D_2__Bathyarchaeia	Bathyarchaeia_Feature13	k_Archaea	p_Crenarchaeota	c_Bathyarchaeia	c_Bathyarchaeia	c_Bathyarchaeia	c_Bathyarchaeia	c_Bathyarchaeia	0	0	0	0	0	0
0.00889142	63176997191a20302d136e88e55258ef	Feature43	#N/A	D_0__Archaea; D_1__Crenarchaeota; D_2__Bathyarchaeia	Bathyarchaeia_Feature43	k_Archaea	p_Crenarchaeota	c_Bathyarchaeia	c_Bathyarchaeia	c_Bathyarchaeia	c_Bathyarchaeia	c_Bathyarchaeia	0	0	0	0	0	0
0.00889142	5ece237ca7cf04cc5df3a9b87c451e4e	Feature98	#N/A	D_0__Archaea; D_1__Crenarchaeota; D_2__Bathyarchaeia; D_3__uncultured archaeon; D_4__uncultured archaeon; D_5__uncultured archaeon; D_6__uncultured archaeon	Bathyarchaeia_Feature98	k_Archaea	p_Crenarchaeota	c_Bathyarchaeia	c_Bathyarchaeia	c_Bathyarchaeia	c_Bathyarchaeia	c_Bathyarchaeia	0	0	0	0	0	0
0.00711313	1a88c711d116fc2547360e010b015bca	Feature20	#N/A	D_0__Archaea; D_1__Crenarchaeota; D_2__Bathyarchaeia	Bathyarchaeia_Feature20	k_Archaea	p_Crenarchaeota	c_Bathyarchaeia	c_Bathyarchaeia	c_Bathyarchaeia	c_Bathyarchaeia	c_Bathyarchaeia	0	0	0	0	0	0
0.00711313	3560482e650d54f41837e0f054cc1842	Feature25	#N/A	D_0__Archaea; D_1__Crenarchaeota; D_2__Bathyarchaeia	Bathyarchaeia_Feature25	k_Archaea	p_Crenarchaeota	c_Bathyarchaeia	c_Bathyarchaeia	c_Bathyarchaeia	c_Bathyarchaeia	c_Bathyarchaeia	0	0	0	0	0	0
0.00711313	5526598aa94b409d90f7dbdf0792ebfd	Feature35	#N/A	D_0__Archaea; D_1__Crenarchaeota; D_2__Bathyarchaeia	Bathyarchaeia_Feature35	k_Archaea	p_Crenarchaeota	c_Bathyarchaeia	c_Bathyarchaeia	c_Bathyarchaeia	c_Bathyarchaeia	c_Bathyarchaeia	0	0	0	0	0	0
0.00711313	8148a549bf1450a066d98aaad7a96ff9	Feature56	GGGAGCACCACAAGGGGTGAAGCTTGCGGTTTAATTGGAGTCAACGCCGGAAATCTCACCGGGAGCGACAGCAGTATGAAAGCCAGATTAAAGGTCTTGCTAGACGAGCTGAGAGGAGGTGCATGGCCGTCGCCAGTTCGTGCCGTGAGGTGTCCTGTTAAGTCAGGCAACGATCGAGACCCGCGTCCTCTGTTGCAACCAGTTTTGTGCTGGGCACACTGAGGAGACCGCCACTGATAAAGTGGAGGAAGGAGCGGGCCACGGCAGGTCAGTATGCCCCGAATCTCCTGGGCTACACGCGCGCTACAAAGGTTGGGACAATGGGCTCCGACATCGAAAGGTGAAGGCAATCTCGAAACCCAATCGTAGTTCGGATTGAGGGTTGTAACTCCCCCTCAT…	D_0__Archaea; D_1__Crenarchaeota; D_2__Bathyarchaeia	Bathyarchaeia_Feature56	k_Archaea	p_Crenarchaeota	c_Bathyarchaeia	c_Bathyarchaeia	c_Bathyarchaeia	c_Bathyarchaeia	c_Bathyarchaeia	0	0	0	0	0	0
0.00711313	992972458334a741f5fd59150a82b61a	Feature64	GGGAGCACCACAAGGGGTGAAGCTTGCGGTTTAATTGGAGTCAACGCCGGAAATCTCACCGGGAGCGACAGCAGTGTGAGAGCCAGATTAAAGGTCTTGCTGGACGAGCTGAGAGGAGGTGCATGGCCGTCGCCAGTTCGTGCCGTGAGGTGTCCTGTTAAGTCAGGCAACGATCGAGACCCGCGTCCTCTGTTGCAACCAGTCTTGTGCTGGGCACACTGAGGAGACCGCCGCTGATAAAGCGGAGGAAGGAGCGGGCCACGGCAGGTCAGTATGCCCCGAATCTCCCGGGCCACACGCGAGCTGCAATGGCAGGTACAATGGGTTCCGACCTCGAAAGGGGAAGGCAATCTCGAAAACCTGCCGTAGTTGGGATCGAAGGCTGTAACCCGCCTTCGT…	D_0__Archaea; D_1__Crenarchaeota; D_2__Bathyarchaeia	Bathyarchaeia_Feature64	k_Archaea	p_Crenarchaeota	c_Bathyarchaeia	c_Bathyarchaeia	c_Bathyarchaeia	c_Bathyarchaeia	c_Bathyarchaeia	0	0	0	0	0	0
0.00711313	44b5bce5fab7613ccc5802be8c790a27	Feature96	#N/A	D_0__Archaea; D_1__Crenarchaeota; D_2__Bathyarchaeia; D_3__metagenome; D_4__metagenome; D_5__metagenome; D_6__metagenome	Bathyarchaeia_Feature96	k_Archaea	p_Crenarchaeota	c_Bathyarchaeia	c_Bathyarchaeia	c_Bathyarchaeia	c_Bathyarchaeia	c_Bathyarchaeia	0	0	0	0	0	0
0.00711313	a17ce71f8abc8eee3c7a53d7f5324e04	Feature99	GGGAGCACCACAACGCGTGGAGCCTGCGGTTTAATTGGATTCAACGCCGGACATCTCACCAGGGGCGACAGCAGGATGATGGCCAGATTGACGATCTTGCTTGACAAGCTGAGAGGAGGTGCATGGCCGTCCCCAGTTCGTGCCGTGAGGTGTCCTGTTAAGTCAGGCAACGATCGAGACCCGCACCACTAGTTGCTACTAAGGAAGTTTTCCAAGGGGCACTCTAGTGGGACTGCCGTCGATAAGACGGAGGAAGGAGCGGGCCACGGCAGGTCAGTATGCCCCGAATCCCCCGGGCTACACGCGAGCTGCAATGGCAGGAACAATGGGTTCCGACCTTGGAAAGGGAAGGCAATCTCTAAATCCTGCCTCAGTTTGGATCGAAGGCTGGAACCCGCC…	D_0__Archaea; D_1__Crenarchaeota; D_2__Bathyarchaeia; D_3__uncultured archaeon; D_4__uncultured archaeon; D_5__uncultured archaeon; D_6__uncultured archaeon	Bathyarchaeia_Feature99	k_Archaea	p_Crenarchaeota	c_Bathyarchaeia	c_Bathyarchaeia	c_Bathyarchaeia	c_Bathyarchaeia	c_Bathyarchaeia	0	0	0	0	0	0
0.00711313	9b0a204a9b171a0512bbd8ce4daec1a1	Feature108	GGGCCCGCACAAGCGGTGGAGTATGTGGTTTAATTCGACGCAACGCGAAGAACCTTACCTAGGCTTGACATCCCCGGACAGCCATGGAAACATGGTCTTCCACCTTCGGGTGGACCGGGAGACAGGTGCTGCATGGCCGTCGCCAGTTCGTGCCGTGAGGTGTCCTGTTAAGTCAGGCAACGATCGAGACCCGCATCCTCTGTTGCAACCAGTTTTGTGCTGGGCACACTGAGGAGACCGCCACTGATAAAGTGGAGGAAGGAGCGGGCCACGGCAGGTCAGTATGCCCCGAATCTCCCGGGCCACACGCGAGCTGCAATGGCAGGTACAATGGGTTCCGACCTCGAAAGGGGAAGGCAATCTCGAAAACCTGCCGTAGTTGGGATTGAGGGTTGAAAC…	D_0__Archaea; D_1__Crenarchaeota; D_2__Bathyarchaeia; D_3__unidentified archaeon; D_4__unidentified archaeon; D_5__unidentified archaeon; D_6__unidentified archaeon	Bathyarchaeia_Feature108	k_Archaea	p_Crenarchaeota	c_Bathyarchaeia	c_Bathyarchaeia	c_Bathyarchaeia	c_Bathyarchaeia	c_Bathyarchaeia	0	0	0	0	0	0
0.00711313	e7b3f2b2095b9d587f9d648d5a1ccd59	Feature114	GGGAGCACTACAACGGGTGGAGCCTGCGGTTTAATTGGACTCAACGCCGGAAAACTCACCGGGGGCGACAGCAATATGTAGGTCAAGCTAAAGACTTTACCAGAATCGCTGAGAGGAGGTGCATGGCCGTCGCCAGTTCGTGCCGTGAGGTGTCCTGTTAAGTCAGGCAACGATCGAGACCCGCGTCCTCTGTTGCTACTAGCTTTGTGCTGGGCACACTGAGGAGACCGCCACTGATAAAGTGGAGGAAGGAGCGGGCCACGGCAGGTCAGTATGCCCCGAATCTCCCGGGCCACACGCGAGCTGCAATGGCAGGTACAATGGGTTCCGACCTCGAAAGGGGAAGGCAATCTCGAAAACCTGCCGTAGTTGGGATTGAGGGTTGAAACCCACCCTCAT…	D_0__Archaea; D_1__Crenarchaeota; D_2__Bathyarchaeia; D_3__unidentified archaeon; D_4__unidentified archaeon; D_5__unidentified archaeon; D_6__unidentified archaeon	Bathyarchaeia_Feature114	k_Archaea	p_Crenarchaeota	c_Bathyarchaeia	c_Bathyarchaeia	c_Bathyarchaeia	c_Bathyarchaeia	c_Bathyarchaeia	0	0	0	0	0	0
0.00533485	4cbd66eca9e35a9ddecc83e19a91dcee	Feature30	#N/A	D_0__Archaea; D_1__Crenarchaeota; D_2__Bathyarchaeia	Bathyarchaeia_Feature30	k_Archaea	p_Crenarchaeota	c_Bathyarchaeia	c_Bathyarchaeia	c_Bathyarchaeia	c_Bathyarchaeia	c_Bathyarchaeia	0	0	0	0	0	0
0.00533485	547e998bc94c7e8f2a128cd720a3cbde	Feature34	#N/A	D_0__Archaea; D_1__Crenarchaeota; D_2__Bathyarchaeia	Bathyarchaeia_Feature34	k_Archaea	p_Crenarchaeota	c_Bathyarchaeia	c_Bathyarchaeia	c_Bathyarchaeia	c_Bathyarchaeia	c_Bathyarchaeia	0	0	0	0	0	0
0.00533485	65a06192e8f01d9cd9d6779b5f19fbce	Feature45	#N/A	D_0__Archaea; D_1__Crenarchaeota; D_2__Bathyarchaeia	Bathyarchaeia_Feature45	k_Archaea	p_Crenarchaeota	c_Bathyarchaeia	c_Bathyarchaeia	c_Bathyarchaeia	c_Bathyarchaeia	c_Bathyarchaeia	0	0	0	0	0	0
0.00533485	7dbe13d1dd7e6a3093d90f6e5ce27d1f	Feature53	#N/A	D_0__Archaea; D_1__Crenarchaeota; D_2__Bathyarchaeia	Bathyarchaeia_Feature53	k_Archaea	p_Crenarchaeota	c_Bathyarchaeia	c_Bathyarchaeia	c_Bathyarchaeia	c_Bathyarchaeia	c_Bathyarchaeia	0	0	0	0	0	0
0.00533485	acdfa4d1193758e76f797ad115342b0a	Feature69	GGGAGCACCACAAGGGGTGAAGCTTGCGGTTTAATTGGAGTCAACGCCGGAAATCTCACCGGGAGCGACAGCAGTATGAAAGCCAGATTAAAGGTCTTGCTAGACGAGCTGAGAGGAGGTGCATGGCCGTCGCCAGTTCGTGCCGTGAGGTGTCCTGTTAAGTCAGGCAACGATCGAGACCCGCGTCCTCTGTTGCAACCAGTTTTGTGCTGGGCACACTGAGGAGACCGCCACTGATAAAGTGGAGGAAGGAGCGGGCCACGGCAGGTCAGTATGCCCCGAATCTCCCGGGCCACACGCGAGCTGCAATGGCAGGTACAATGGGCTTCGACACCGAAAGGTGAAGACAATCCTCAAACCCATCCATAGTTCGGATTGGGGGCTGTAACCCGCCCCCAT…	D_0__Archaea; D_1__Crenarchaeota; D_2__Bathyarchaeia	Bathyarchaeia_Feature69	k_Archaea	p_Crenarchaeota	c_Bathyarchaeia	c_Bathyarchaeia	c_Bathyarchaeia	c_Bathyarchaeia	c_Bathyarchaeia	0	0	0	0	0	0
0.00533485	1105266e28e04e1b4fdaef1eb6bfc191	Feature94	#N/A	D_0__Archaea; D_1__Crenarchaeota; D_2__Bathyarchaeia; D_3__metagenome; D_4__metagenome; D_5__metagenome; D_6__metagenome	Bathyarchaeia_Feature94	k_Archaea	p_Crenarchaeota	c_Bathyarchaeia	c_Bathyarchaeia	c_Bathyarchaeia	c_Bathyarchaeia	c_Bathyarchaeia	0	0	0	0	0	0
0.00533485	5e62f941adcfb72282b6c3b5e84e1a5e	Feature107	#N/A	D_0__Archaea; D_1__Crenarchaeota; D_2__Bathyarchaeia; D_3__unidentified archaeon; D_4__unidentified archaeon; D_5__unidentified archaeon; D_6__unidentified archaeon	Bathyarchaeia_Feature107	k_Archaea	p_Crenarchaeota	c_Bathyarchaeia	c_Bathyarchaeia	c_Bathyarchaeia	c_Bathyarchaeia	c_Bathyarchaeia	0	0	0	0	0	0
0.00533485	c333df2f17bf7caff6a68dcbe6b49c4f	Feature111	GGGCCCGCACAAGCAGTGGATTATGTGGTTTAATTCGAAGCAACGCGAAGAACCTTACCAGGGCTTGACATCTAACTAACGAAGCAGAGATGCATAAGGTGCCCTTCGGGGAAAGTTAAGACAGGTGGTGCATGGTTGTCGTCAGCTCGTGTCGTGAGGTGTCCTGTTAAGTCAGGCAACGATCGAGACCCGCATCCTCTGTTGCAACCAGTTTTGAGCTGGGCACACTGAGGAGACCGCCACTGATAAAGTGGAGGAAGGAGCGGGCCACGGCAGGTCAGTATGCCCCGAATCTCCCGGGCCACACGCGAGCTGCAATGGCAGGTACAATGGGTTCCGACCTCGAAAGGGGAAGGCAATCTCGAAAACCTGCCGTAGTTGGGATTGAGGGTTGAAACC…	D_0__Archaea; D_1__Crenarchaeota; D_2__Bathyarchaeia; D_3__unidentified archaeon; D_4__unidentified archaeon; D_5__unidentified archaeon; D_6__unidentified archaeon	Bathyarchaeia_Feature111	k_Archaea	p_Crenarchaeota	c_Bathyarchaeia	c_Bathyarchaeia	c_Bathyarchaeia	c_Bathyarchaeia	c_Bathyarchaeia	0	0	0	0	0	0
0.00355657	25f84f09be347ae47a8a5078fde0e161	Feature21	#N/A	D_0__Archaea; D_1__Crenarchaeota; D_2__Bathyarchaeia	Bathyarchaeia_Feature21	k_Archaea	p_Crenarchaeota	c_Bathyarchaeia	c_Bathyarchaeia	c_Bathyarchaeia	c_Bathyarchaeia	c_Bathyarchaeia	0	0	0	0	0	0
0.00355657	61bfa75d869b3535966bd11768133a7b	Feature42	#N/A	D_0__Archaea; D_1__Crenarchaeota; D_2__Bathyarchaeia	Bathyarchaeia_Feature42	k_Archaea	p_Crenarchaeota	c_Bathyarchaeia	c_Bathyarchaeia	c_Bathyarchaeia	c_Bathyarchaeia	c_Bathyarchaeia	0	0	0	0	0	0
0.00355657	8b61989b73ee74c95a074330c00de701	Feature59	#N/A	D_0__Archaea; D_1__Crenarchaeota; D_2__Bathyarchaeia	Bathyarchaeia_Feature59	k_Archaea	p_Crenarchaeota	c_Bathyarchaeia	c_Bathyarchaeia	c_Bathyarchaeia	c_Bathyarchaeia	c_Bathyarchaeia	0	0	0	0	0	0
0.00355657	9182bc574ce897506e61cd0305212269	Feature61	#N/A	D_0__Archaea; D_1__Crenarchaeota; D_2__Bathyarchaeia	Bathyarchaeia_Feature61	k_Archaea	p_Crenarchaeota	c_Bathyarchaeia	c_Bathyarchaeia	c_Bathyarchaeia	c_Bathyarchaeia	c_Bathyarchaeia	0	0	0	0	0	0
0.00355657	b2038087b71522c86ac3f0b950e8c689	Feature70	GGGAGCACAACAACGGGTGGAGCCTGCGGTTTAATTGGACTCAACGCCGGACAACTCACCGGGGGCGACAGCAATATGTAGGCCAAGCTGAAGACTTTGCCTGAATCGCTGAGAGGAGGTGCATGGCCGTCGCCAGTTCGTACTGTGAAGCATCCTGTTAAGTCAGGCAACGATCGAGACCCGCATCCTCTGTTGCAACCAGTTTTGAGCTGGGCAAACTGAGGAGACCGCCACTGATAAAGTGGAGGAAGGAGCGGGCCACGGCAGGTCAGTATGCCCCGAATCTCCCGGGCCACACGCGAGCTGCAATGGCAGGTACAATGGGTTCCGACCTCGAAAGGGGAAGGCAATCTCGAAAACCTGCCGTAGTTGGGATTGAGGGTTGAAACCCACCCTCAT…	D_0__Archaea; D_1__Crenarchaeota; D_2__Bathyarchaeia	Bathyarchaeia_Feature70	k_Archaea	p_Crenarchaeota	c_Bathyarchaeia	c_Bathyarchaeia	c_Bathyarchaeia	c_Bathyarchaeia	c_Bathyarchaeia	0	0	0	0	0	0
0.00355657	fa2eaae8d9b6461ecf6e72b35c4c632a	Feature91	GGGCCCGCACAAGCAGAGGAACATGTGGTTTAATTCGATGATACGCGAGGAACCTTACCTGGGCTTAAATGTAGAGTGCATTGGTGTGAAAGCATCATTTTCTTCGGAACTCTCTGCAAGGTGCTGCATGGTTGTCGTCAGCTCGTGCCGTGAGGTGTCCTGTTAAGTCAGGCAACGATCGAGACCCGCGTCCTCTGTTGCAACCAGCTTTGTGCTGGGCACACTGAGGAGACCGCCACTGATAAAGTGGAGGAAGGAGCGGGCCACGGCAGGTCAGTATGCCCCGAATCTCCCGGGCCACACGCGAGCTGCAATGGCAGGTACAATGGGTTCCGACCTCGAAAGGGGGAGGCAATCTCGAAAGCCTGCCGTAGTTGGGATCGAGGGCTGTAACTCGCC…	D_0__Archaea; D_1__Crenarchaeota; D_2__Bathyarchaeia	Bathyarchaeia_Feature91	k_Archaea	p_Crenarchaeota	c_Bathyarchaeia	c_Bathyarchaeia	c_Bathyarchaeia	c_Bathyarchaeia	c_Bathyarchaeia	0	0	0	0	0	0
0.00355657	40317a139dce8f42cfef467c9ae2ec51	Feature104	#N/A	D_0__Archaea; D_1__Crenarchaeota; D_2__Bathyarchaeia; D_3__unidentified archaeon; D_4__unidentified archaeon; D_5__unidentified archaeon; D_6__unidentified archaeon	Bathyarchaeia_Feature104	k_Archaea	p_Crenarchaeota	c_Bathyarchaeia	c_Bathyarchaeia	c_Bathyarchaeia	c_Bathyarchaeia	c_Bathyarchaeia	0	0	0	0	0	0
0.00355657	c88c0e20cccf314f9e5027ebf07dbda0	Feature113	GGGAGCACCACAACAGGTGGAGCCTGCGGTTTAATTGGACTCAACGCCGGGAAGCTCACCGGATAAGACAGCTGAATGATTGCCGGGCTGAAGACTCTGCATGACTAGCTGAGAGGAGATGCATGGCCGTCGCCAGTTCGTGCCGTGAGGTGTCCTGTTAAGTCAGGCAACGATCGAGACCCGCGTCCTCTGTTGCTACCAGTCTTGTGCTGGGCACACTGAGGAGACCGCCACTGATAAAGTGGAGGAAGGAGCGGGCCACGGCAGGTCAGTATGCCCCGAATCTCCCGGGCCACACGCGAGCTGCAATGGCAAGTACAATGGGTTCCGACCTCGAAAGGGGGAGGCAATCTCTAAAGCTTGCCGTAGTTGGAATTGAGGGTTGAAACCCACCCTCAT…	D_0__Archaea; D_1__Crenarchaeota; D_2__Bathyarchaeia; D_3__unidentified archaeon; D_4__unidentified archaeon; D_5__unidentified archaeon; D_6__unidentified archaeon	Bathyarchaeia_Feature113	k_Archaea	p_Crenarchaeota	c_Bathyarchaeia	c_Bathyarchaeia	c_Bathyarchaeia	c_Bathyarchaeia	c_Bathyarchaeia	0	0	0	0	0	0
0.00355657	ff11850040c178302cf7c42df625c539	Feature119	GGGCCCGCACAAGCGGTGGAGTATGTGGTTTAATTCGACGCAACGCGAAGAACCTTACCTAGGCTTGACATCCCCGGACAGCCATGGAAACATGGTCTTCCACCTTCGGGTGGACCGGGAGACAGGTGCTGCATGGCCGTCGCCAGTTCGTGCCGTGAGGTGTCCTGTTAAGTCAGGCAACGATCGAGACCCGCATCCTCTGTTGCAACCAGTTTTGTGCTGGGCACACTGAGGAGACCGCCACTGATAAAGTGGAGGAAGGAGCGGGCCACGGCAGGTCAGTATGCCCCGAATCTCCCGGGCCACACGCGAGCTGCAATGGCAGGTACAATGGGTTCCAACCTCGAAAGGGGAAGGCAATCTCGAAAACCTGCCGTAGTTGGGATTGAGGGTTGAAAC…	D_0__Archaea; D_1__Crenarchaeota; D_2__Bathyarchaeia; D_3__unidentified archaeon; D_4__unidentified archaeon; D_5__unidentified archaeon; D_6__unidentified archaeon	Bathyarchaeia_Feature119	k_Archaea	p_Crenarchaeota	c_Bathyarchaeia	c_Bathyarchaeia	c_Bathyarchaeia	c_Bathyarchaeia	c_Bathyarchaeia	0	0	0	0	0	0
0.00177828	4c98fae62d60c88d5e8e7197ee07167c	Feature29	#N/A	D_0__Archaea; D_1__Crenarchaeota; D_2__Bathyarchaeia	Bathyarchaeia_Feature29	k_Archaea	p_Crenarchaeota	c_Bathyarchaeia	c_Bathyarchaeia	c_Bathyarchaeia	c_Bathyarchaeia	c_Bathyarchaeia	0	0	0	0	0	0
0.00177828	4d710dd9a043668fb9e50b12f27f3548	Feature31	#N/A	D_0__Archaea; D_1__Crenarchaeota; D_2__Bathyarchaeia	Bathyarchaeia_Feature31	k_Archaea	p_Crenarchaeota	c_Bathyarchaeia	c_Bathyarchaeia	c_Bathyarchaeia	c_Bathyarchaeia	c_Bathyarchaeia	0	0	0	0	0	0
0.00177828	8cb285a1865b5c9fac392b108a6cd953	Feature60	#N/A	D_0__Archaea; D_1__Crenarchaeota; D_2__Bathyarchaeia	Bathyarchaeia_Feature60	k_Archaea	p_Crenarchaeota	c_Bathyarchaeia	c_Bathyarchaeia	c_Bathyarchaeia	c_Bathyarchaeia	c_Bathyarchaeia	0	0	0	0	0	0
0.00177828	d46b8b243dccc03e768cf5c499e11fde	Feature80	GGGCCCGCACAAGCGGTGGAGTATGTGGTTTACTTCGATGATACGCGAGGAACCTTACCAGGGTTTGACATGTGCAGCGAGTTGTGAGAGATCACGATGCCCTTCGGGGGCTGCACACAGGTGCTGCATGGCCGTCGCCAGTTCGTGCCGTGAGGTGTCCTGTTAAGTCAGGCAACGATCGAGACCCGCATCCTCTGTTGCAACCAGTTTTGAGCTGGGCACACTGAGGAGACCGCCACTGATAAAGTGGAGGAAGGAGCGGGCCACGGCAGGTCAGTATGCCCCGAATCTCCCGGGCCACACGCGAGCTGCAATGGCAGGTACAATGGGTTCCGACCTCGAAAGGGGGAGGCAATCTCGAAAGCCTGCCGTAGTTGGAATTGAGGGTTGAAACCCACC…	D_0__Archaea; D_1__Crenarchaeota; D_2__Bathyarchaeia	Bathyarchaeia_Feature80	k_Archaea	p_Crenarchaeota	c_Bathyarchaeia	c_Bathyarchaeia	c_Bathyarchaeia	c_Bathyarchaeia	c_Bathyarchaeia	0	0	0	0	0	0
0.00177828	d92885aaf701bef8f56ebdcbc7f81a8f	Feature83	GGGCCCGCACAAGCGGAGGAACATGTGGTTTAATTCGATGATACGCGAGGAACCTTACCTGGGCTTAAATGTAGAGTGCATTGGTGTGAAAGCATCATTTTCTTCGGAACTCTCTGCAAGGTGCTGCATGGTTGTCGTCAGCTCGTGCCGTGAGGTGTCCTGTTAAGTCAGGCAACGATCGAGACCCGCGTCCTCTGTTGCTACCAGTTTTGTGCTGGGCACACTGAGGAGACCGCCACTGATAAAGTGGAGGAGGGAGCGGGCCACGGCAGGTCAGTATGCCCCGAATCTCCCGGGCCACACGCGAGCTGCAATGGCAGGTACAATGGGTTCCAACCTCGAAAGGGGGAGGCAATCTCGAAAACCTGCCGTAGTTGGGATCGAGGGCTGTAACTCGCC…	D_0__Archaea; D_1__Crenarchaeota; D_2__Bathyarchaeia	Bathyarchaeia_Feature83	k_Archaea	p_Crenarchaeota	c_Bathyarchaeia	c_Bathyarchaeia	c_Bathyarchaeia	c_Bathyarchaeia	c_Bathyarchaeia	0	0	0	0	0	0
0.00177828	218c74e4e31c7b00084254fc0adfaba9	Feature102	#N/A	D_0__Archaea; D_1__Crenarchaeota; D_2__Bathyarchaeia; D_3__unidentified archaeon; D_4__unidentified archaeon; D_5__unidentified archaeon; D_6__unidentified archaeon	Bathyarchaeia_Feature102	k_Archaea	p_Crenarchaeota	c_Bathyarchaeia	c_Bathyarchaeia	c_Bathyarchaeia	c_Bathyarchaeia	c_Bathyarchaeia	0	0	0	0	0	0
0.00711313	5ac460c629274d72eaccbb92768d8c63	Feature124	#N/A	D_0__Archaea; D_1__Diapherotrites; D_2__Iainarchaeia; D_3__Iainarchaeales; D_4__Diapherotrites archaeon SCGC AAA011-N19; D_5__Diapherotrites archaeon SCGC AAA011-N19; D_6__Diapherotrites archaeon SCGC AAA011-N19	Diapherotrites_archaeon_SCGC_AAA011-N19_Feature124	k_Archaea	p_Diapherotrites	c_Iainarchaeia	o_Iainarchaeales	f_Diapherotrites archaeon SCGC AAA011-N19	g_Diapherotrites archaeon SCGC AAA011-N19	s_Diapherotrites archaeon SCGC AAA011-N19	0	0	0	0	0	0.00177828
0.0355657	0826321750d07ae5429f084203871212	Feature125	#N/A	D_0__Archaea; D_1__Diapherotrites; D_2__Iainarchaeia; D_3__Iainarchaeales; D_4__metagenome; D_5__metagenome; D_6__metagenome	Iainarchaeales_Feature125	k_Archaea	p_Diapherotrites	c_Iainarchaeia	o_Iainarchaeales	o_Iainarchaeales	o_Iainarchaeales	o_Iainarchaeales	0	0	0	0	0	0.0106697
0.0231177	d06a18f890d501ffa7b9368a852c0b33	Feature122	GGGTGCACTACAAGGGGTGGATGCTGCGGTTTAATTGGATGCAACGCCAGATATTTTACCAAGGCTGACAGCCAAATGATGGTCAAATTAAAGATTTTACCTGATACGCTGAGAGCTACTGTATGGCCATCGTCAGCTCGTACTGTGAAGCATCCTGTTAACTCAGGTAACGGGCGAGACCCATGCTAATAGTTGCAATCATTTTTCTTAGGAAAAATGAGCACTCTATTAGGACTGCATTGGTAACAATGAGGAAGGAATGGGCGAAGGTAGGTCTGTATAGTGCGAATGTCTTGGGCAACACGCGGCATACAATGGTTAAGCCAATGAGTAGCTAACCCGAAAGGGGGTGCCAATCCCAAAAACTTAACCCTAGTTCAGATTGAGGGTTGCAACTCA…	D_0__Archaea; D_1__Diapherotrites; D_2__Iainarchaeia; D_3__Iainarchaeales	Iainarchaeales_Feature122	k_Archaea	p_Diapherotrites	c_Iainarchaeia	o_Iainarchaeales	o_Iainarchaeales	o_Iainarchaeales	o_Iainarchaeales	0	0	0.0106697	0	0	0
0.0177828	f61461eede90f5553dfff3f0f9701449	Feature123	GGGTGCACTACAAGGGGTGGATGCTGCGGTTTAATTGGATGAAACGCCAGATATCTCACCAGAACAGACAGCAAGATGATGGTCAGTCTAAAGGGCTTACCTGATGCGCTGAGAGGTGCTGTATGGCCGTCGCCAGCTCGTACTGTGAAGCTTCCTGTTAACTCAGGTAACGGGCGAGACCCATGTTATTAGTTGCTACTTCTTTTAGTGATAAGAGAAGGCACTCTAATAAGACTGCATTGGTAACAATGAGGAAGGAATGGGCGAAGGCAGGTCTGTATAGCCCGATTGCTCTGGGCAACACGCGGCATACAATGGTTAAGACAATGAGTATCTAACCCGAAAGGGGATGGCAATCTCAGAAACTTAGCCCAAGTTCGGATTGAGGGTTGCAACTCA…	D_0__Archaea; D_1__Diapherotrites; D_2__Iainarchaeia; D_3__Iainarchaeales	Iainarchaeales_Feature123	k_Archaea	p_Diapherotrites	c_Iainarchaeia	o_Iainarchaeales	o_Iainarchaeales	o_Iainarchaeales	o_Iainarchaeales	0	0	0	0	0	0
0.00711313	b77dd4586161764f947aded5628aca98	Feature127	GGGCTCACTACAAGGGGTGGATGTTGCGGTTTAATTGGATGCAACGCCAGAAAATCTTACCAGGGAGGACAGCAGGGTGATTGACAGTCTGAAGGGCTTTCATGACACGCTGAGAGGTCCTGTATGGCCACCGCCAGCTCGTACCGTGAGGCTTCCTGTTAACTCAGGCAACGGGCGAGACCCATGCTCATAGTTGCTACTCTTGCTTTTGCGAGGGGCACTCTATGAGGACTGCGGCAGTAATGCTGAGGAAGGTATGGTCAACGGTAGGTCTGTATGAGCCGAATTTCCTGGGCAACACGCGCCACACAATGGTGAAGACAATGGGTCGCTTACCCGAAAGGGGTCGCTAATCTCTTAAACTTCACCTCAGTTCGGATTGAGGGCTGTAACCCGCCC…	D_0__Archaea; D_1__Diapherotrites; D_2__Iainarchaeia; D_3__Iainarchaeales; D_4__metagenome; D_5__metagenome; D_6__metagenome	Iainarchaeales_Feature127	k_Archaea	p_Diapherotrites	c_Iainarchaeia	o_Iainarchaeales	o_Iainarchaeales	o_Iainarchaeales	o_Iainarchaeales	0	0	0	0	0	0
0.00355657	817dcc9e724d696e3afd78092b2b7169	Feature126	#N/A	D_0__Archaea; D_1__Diapherotrites; D_2__Iainarchaeia; D_3__Iainarchaeales; D_4__metagenome; D_5__metagenome; D_6__metagenome	Iainarchaeales_Feature126	k_Archaea	p_Diapherotrites	c_Iainarchaeia	o_Iainarchaeales	o_Iainarchaeales	o_Iainarchaeales	o_Iainarchaeales	0	0	0	0	0	0
0.00177828	219400ace89abd4455857b6b7588cc37	Feature121	#N/A	D_0__Archaea; D_1__Diapherotrites; D_2__Iainarchaeia; D_3__Iainarchaeales	Iainarchaeales_Feature121	k_Archaea	p_Diapherotrites	c_Iainarchaeia	o_Iainarchaeales	o_Iainarchaeales	o_Iainarchaeales	o_Iainarchaeales	0	0	0	0	0	0
0.0426788	2c0733cd99c5701e160f09a9a1d7b125	Feature130	GGGAGCACCACAAGGCGTGGATGCTGCGGTTCAATTGGATACAACGCCCGGAACCTTACCCGGGGAGACGGCACTATGATAGCCAGACTGAAGATCTTGCTTGAGGAGCCGAGAGGTGCTGCATGGCCATCGTCAGCTCGTGGTGCGAACTGTCAGGTTAAGTCCTGTAACGAGCGAGACCCTCATGCGCTGTTGCTAATTTCATCTGCGGATGAGATGCACACTGCGTGGACTGCCCGTGTCAAATGGGAGGAAGGAGGGGGCGACGGTAGGTCAGTATGGCCTGAATCTCTCGGGGCTACACGTGGCATACAATGCTTATGACAATGGGCTGCTACTCCGAAAGGAGATGCTAATCCCCCAAACATAAGCTCAGTTCGGATTGAGGGCTGAAACTCG…	D_0__Archaea; D_1__Diapherotrites; D_2__Micrarchaeia; D_3__uncultured euryarchaeote; D_4__uncultured euryarchaeote; D_5__uncultured euryarchaeote; D_6__uncultured euryarchaeote	Micrarchaeia_Feature130	k_Archaea	p_Diapherotrites	c_Micrarchaeia	c_Micrarchaeia	c_Micrarchaeia	c_Micrarchaeia	c_Micrarchaeia	0	0	0	0	0	0.00533485
0.0729096	0d852feb48279488479bcea2405e2675	Feature128	#N/A	D_0__Archaea; D_1__Diapherotrites; D_2__Micrarchaeia; D_3__uncultured archaeon; D_4__uncultured archaeon; D_5__uncultured archaeon; D_6__uncultured archaeon	Micrarchaeia_Feature128	k_Archaea	p_Diapherotrites	c_Micrarchaeia	c_Micrarchaeia	c_Micrarchaeia	c_Micrarchaeia	c_Micrarchaeia	0	0	0	0	0	0.00355657
0.0569051	73cbc133d1d315f977b00fcdbcbe0b54	Feature129	GGGAGCACCACAAGGCGTGGAGGCTGCGGTTTAATTGGATTCAACGCCGGGAATCTTACTGGGAGCGACGGCAGAATGATAGCCAGGCTGAAGACCTTGCTTGACAAGCCGAGAGGTGCTGCATGGCCATCGTCAGCTCGTGGTGTGAACTGTCCGGTTAAGTCCGGCAACGAGCGAGACCCATGTCCTTAGTTGCTATCTTCAACTCCGGTTGAAGAGCACTCTAAGGAGACCGCCAGCGTTAAGCTGGAGGAAGGAGTGGGCGACGGTAGGTCAGTATGGCCCGAATCTCCCAGGCTACACGTGGCCTACAATGATTGAAACAAAGGGCTGCAAATTCGAAAGGGTAAGCTAATCCCTGAAATTCAATCTCAGTGCAGATCGAGGGCTGCAACTCGC…	D_0__Archaea; D_1__Diapherotrites; D_2__Micrarchaeia; D_3__uncultured archaeon; D_4__uncultured archaeon; D_5__uncultured archaeon; D_6__uncultured archaeon	Micrarchaeia_Feature129	k_Archaea	p_Diapherotrites	c_Micrarchaeia	c_Micrarchaeia	c_Micrarchaeia	c_Micrarchaeia	c_Micrarchaeia	0	0	0	0	0	0
0.330761	173632db5faf92f2709e9e6c3b36baf0	Feature353	GGGAGCACTACAACGGGTGGAGCCTGCGGTTTAATTGGATTCAACGCCGGAAATCTCACCGGGGGCGACAGCAATATGAAGGTCAGGCTGAAGACCTTACCCGATTAGCTGAGAGGTGGTGCATGGCCGTCGTCAGTTCGTACTGTGAAGCATCCTGTTAAGTCAGGCAACGAGCGAGACCCACGTCCACAGTTGCCAGCATACCCTCCGGGGTGATGGGTACACTGTGGAGACCGCCGCTGCTAAAGCGGAGGAAGGAGTGGGCAACGGTAGGTCAGTATGCCCCGAATCTCCCGGGCTACACGCGGGCTACAATGGTTGGTACAATGGGCATCTACCCCGAAAGGGGAAGGAAATCTCTTAAAGCCAATCGTAGTTCGGATTGAGGGCTGCAACTCG…	D_0__Archaea; D_1__Euryarchaeota; D_2__Methanomicrobia; D_3__Methanosarcinales; D_4__Methanosaetaceae; D_5__Methanosaeta; D_6__Methanosaeta harundinacea 6Ac	Methanosaeta_Feature353	k_Archaea	p_Euryarchaeota	c_Methanomicrobia	o_Methanosarcinales	f_Methanosaetaceae	g_Methanosaeta	s_Methanosaeta harundinacea 6Ac	0	0	0	0	0	0
0.00177828	72ca6b7ba042aed135363077878d680a	Feature251	#N/A	D_0__Archaea; D_1__Euryarchaeota; D_2__Methanomicrobia; D_3__Methanomicrobiales; D_4__Methanomicrobiaceae; D_5__Methanofollis; D_6__Methanofollis liminatans DSM 4140	Methanofollis_Feature251	k_Archaea	p_Euryarchaeota	c_Methanomicrobia	o_Methanomicrobiales	f_Methanomicrobiaceae	g_Methanofollis	s_Methanofollis liminatans DSM 4140	0	0	0	0	0	0
0.00711313	d9e72bae124b87c35508182aa849acfa	Feature443	GGGAGCACCGCAACGGGAGGAGCGTGCGGTTTAATTGGATTCAACACCGGAAAACTCACCAAGGGAGACCATCACATGAAAGCCAGGCTAATGACTTTGCTTGATTCTTGGAGAAGTGGTGCATGGCCATCGTCAGTTCGTACTGTAAAGCGTTCTCTTAAGTGAGATAACGAACAAGACCCTCACTTATAATTGCTAACTAGATCTCCGGATCTGGTGCACATTATCGGGACCGCTGGCGCTAAGTCAGAGGAAGGAGAGGTCAACGGTAGGTCAGTATGCCCTGAATCTCTTGGGCTACACGCGCGCTACAAAGGGCGGGACAATGAGTTCCGACACCGAAAGGTGAAGGTAATCTCCAAACCCGTCCGTAGTTCGGACTGAGGGTTGTAACTCACC…	D_0__Archaea; D_1__Euryarchaeota; D_2__Thermoplasmata; D_3__Methanomassiliicoccales; D_4__Methanomethylophilaceae; D_5__Candidatus Methanomethylophilus; D_6__Methanoculleus sp. CAG:1088	Candidatus_Methanomethylophilus_Feature443	k_Archaea	p_Euryarchaeota	c_Thermoplasmata	o_Methanomassiliicoccales	f_Methanomethylophilaceae	g_Candidatus Methanomethylophilus	s_Methanoculleus sp. CAG:1088	0	0	0	0	0	0
0.0142263	74b9db0b8870411c1a490856e67736f4	Feature134	GGGCCCGCACAAGCAGCGGAGCATGTGGCTTAATTCGACGCAACGCGAAGAACCTTACCAGGGCTTGACATGCAGGGAAAAACGGCGGAAACGTCGTGTCCGTAAGGGCCCTGCACAGGTGGTGCATGGCCGTCGTCAGTTCGTACTGTGAAGCATCCTGTTAAGTCAGGCAACGAGCGAGACCCACGTCCACAGTTGCCAGCATACCCTCCGGGGTGATGGGTACACTGTGGAGACCGCCGCTGCTAAAGCGGAGGAAGGAATGGGCAACGGTAGGTCAGTATGCCCCGAATCTCCCGGGCTACACGCGGGCTACAATGGTTGGTACAATGGGCATCTACCCCGAAAGGGGAAGGAAATCTCTTAAAGCCAATCGTAGTTCGGATTGAGGGCTGCAAC…	D_0__Archaea; D_1__Euryarchaeota	Euryarchaeota_Feature134	k_Archaea	p_Euryarchaeota	p_Euryarchaeota	p_Euryarchaeota	p_Euryarchaeota	p_Euryarchaeota	p_Euryarchaeota	0	0	0	0	0	0
0.00711313	7ac6373abaeaee2f9b70da7b917490c9	Feature135	GGGCCCGCACAGGCGGTGGAGTATGTGGTTTAATTCGACGCAACGCGAAAAACCTTACCTGGGCTTGAACTGCTAATGGTAAAAACCGGAAACGGTAATGACCCGCAAGGGAGTTAGCAGAGGTGCTGCATGGCCGTCGTCAGTTCGTACTGTGAAGCATCCTGTTAAGTCAGGCAACGAGCGAGACCCACGTCCACAGTTGCCAGCATACCCTCCGGGGTGATGGGTACACTGTGGAGACCGCCGCTGCTAAAGCGGAGGAAGGAATGGGCAACGGTAGGTCAGTATGCCCCGAATCTCCCGGGCTACACGCGGGCTACAATGGTTGGTACAATGGGCATCTACCCCGAAAGGGGAAGGAAATCTCTTAAAGCCAATCGTAGTTCGGATTGAGGGCTG…	D_0__Archaea; D_1__Euryarchaeota	Euryarchaeota_Feature135	k_Archaea	p_Euryarchaeota	p_Euryarchaeota	p_Euryarchaeota	p_Euryarchaeota	p_Euryarchaeota	p_Euryarchaeota	0	0	0	0	0	0
0.00711313	f5c526f2efcfe1270c97864f1418343e	Feature137	GGACCCGCACAAGCGGTGGAGCATGTGGTTTAATTCGAAGCAACGCGAAGAACCTTACCAAATCTTGACATCCCGATGACGACTTCTTAATGGAAGTTTCCCTTTTTGAGCATTGGAGACAGGTGGTGCATGGCCGTCGTCAGTTCGTACTGTGAAGCATCCTGTTAAGTCAGGCAACGAGCGAGACCCACGCCCACAGTTGCCAGCATACCCTCCGGGGTGATGGGTACACTGTGGAGACCGCCGCTGCTAAAGCGGAGGAAGGAATGGGCAACGGTAGGTCAGTATGCCCCGAATCTCCCGGGCTACACGCGGGCTACAATGGTTGGTACAATGGGCATCTACCCCGAAAGGGGAAGGAAATCTCTTAAAGCCAATCGTAGTTCGGATTGAGGGCTG…	D_0__Archaea; D_1__Euryarchaeota	Euryarchaeota_Feature137	k_Archaea	p_Euryarchaeota	p_Euryarchaeota	p_Euryarchaeota	p_Euryarchaeota	p_Euryarchaeota	p_Euryarchaeota	0	0	0	0	0	0
0.00533485	0cd8e78df0cd89b5d421b072b8b38ebe	Feature131	#N/A	D_0__Archaea; D_1__Euryarchaeota	Euryarchaeota_Feature131	k_Archaea	p_Euryarchaeota	p_Euryarchaeota	p_Euryarchaeota	p_Euryarchaeota	p_Euryarchaeota	p_Euryarchaeota	0	0	0	0	0	0
0.00177828	1c8063849e222f982d5db16f3ab496b0	Feature132	#N/A	D_0__Archaea; D_1__Euryarchaeota	Euryarchaeota_Feature132	k_Archaea	p_Euryarchaeota	p_Euryarchaeota	p_Euryarchaeota	p_Euryarchaeota	p_Euryarchaeota	p_Euryarchaeota	0	0	0	0	0	0
0.00177828	6db50d1dd6192854affff43099048cda	Feature133	#N/A	D_0__Archaea; D_1__Euryarchaeota	Euryarchaeota_Feature133	k_Archaea	p_Euryarchaeota	p_Euryarchaeota	p_Euryarchaeota	p_Euryarchaeota	p_Euryarchaeota	p_Euryarchaeota	0	0	0	0	0	0
0.00177828	b17eff2757c3ee66ad21415c42f8d235	Feature136	#N/A	D_0__Archaea; D_1__Euryarchaeota	Euryarchaeota_Feature136	k_Archaea	p_Euryarchaeota	p_Euryarchaeota	p_Euryarchaeota	p_Euryarchaeota	p_Euryarchaeota	p_Euryarchaeota	0	0	0	0	0	0
0.0320091	f99483c5e779c2c836cf9e7a13be69e9	Feature216	GGGAGCACCACAACGGGTGGAGCCTGCGGTTTAATTGGACTCAACGCCGGGCAGCTCACCGGATAAGACAGCTGGATGATAGCCGGGCTGAAGACTCTGCTTGACTAGCTGAGAGGAGGTGCATGGCCGTCGTCAGTTCGTACTGTGAAGCATCCTGTTAAGTCAGGCAACGAGCGAGACCCACGCCAACAGTTGCCAGCATGTCCTCCGGGATGATGGGGACACTGTTGGGACCGCCTCTGCTAAAGAGGAGGAAGGAATGGGCAACGGTAGGTCAGCATGCCCCGAATTACCCGGGCTACACGCGGGCTACAATGGACAGGACAATGGGTATCGACACCGAAAGGTGAAGGCAATCTCCTAAACCTGCCCTTAGTTCGGATTGCGGGCTGCAACTCG…	D_0__Archaea; D_1__Euryarchaeota; D_2__Methanomicrobia; D_3__Methanomicrobiales	Methanomicrobiales_Feature216	k_Archaea	p_Euryarchaeota	c_Methanomicrobia	o_Methanomicrobiales	o_Methanomicrobiales	o_Methanomicrobiales	o_Methanomicrobiales	0	0	0	0	0	0.0320091
0.0177828	dcda79f7723d8cce157dc83f89f556b3	Feature214	GGGAGCACTACAACGGGTGGAGCCTGCGGTTTAATTGGATTCAACGCCGGAAATCTCACCGGGGGCGACAGCGATATGAAGGTCAGGCTGAAGACCTTACCCGATTAGCTGAGAGGTGGTGCATGGCCGTCGTCAGTTCGTACTGTGAAGCATCCTGTTAAGTCAGGCAACGAGCGAGACCCACGCCAACAGTTGCCAGCATGGCCTCCGGGCTGATGGGGACACTGTTGGGACCGCCTCTGCTAAAGAGGAGGAAGGAATGGGCAACGGTAGGTCAGCATGCCCCGAATTATCCGGGCTACACGCGGGCTACAATGGTCAGGACAATGGGTATCGACACCGAGAGGTGGAGGCAATCTCCTAAACCTGTCCTTAGTTCGGATTGTGGGCTGCAACTCG…	D_0__Archaea; D_1__Euryarchaeota; D_2__Methanomicrobia; D_3__Methanomicrobiales	Methanomicrobiales_Feature214	k_Archaea	p_Euryarchaeota	c_Methanomicrobia	o_Methanomicrobiales	o_Methanomicrobiales	o_Methanomicrobiales	o_Methanomicrobiales	0	0	0	0	0	0
0.00711313	4e81c08f111b1806f1255ed0ce863806	Feature211	#N/A	D_0__Archaea; D_1__Euryarchaeota; D_2__Methanomicrobia; D_3__Methanomicrobiales	Methanomicrobiales_Feature211	k_Archaea	p_Euryarchaeota	c_Methanomicrobia	o_Methanomicrobiales	o_Methanomicrobiales	o_Methanomicrobiales	o_Methanomicrobiales	0	0	0	0	0	0
0.00711313	e70354b9f7a4e37e4d31071c355577dd	Feature215	GGGAGCACCACAACGGGTGGAGCCTGCGGTTTAATTGGACTCAACGCCGGACAGCTCACCGGGTAGGACAGCGATATGATAGTCGGGCTGAAGACTCTACTTGATCAGCTGAGAGGAGGTGCATGGCCGTCGTCAGTTCGTACTGTGAAGCATCCTGTTAAGTCAGGCAACGAGCGAGACCCACGCCAACAGTTGCCAGCACAGTCTCCGGACTGGTGGGGACACTGTTGGGACCGCCTCTGCTAAAGAGGAGGAAGGAATGGGCAACGGTAGGTCAGCATGCCCCGAATTATCCGGGCTACACGCGGGCTACAATGGTCAGGACAATGGGTATCGACACCGAAAGGTGAAGGCAATCTCCTAAACCTGTCCTTAGTTCGGATTGTGGGCTGCAACTCG…	D_0__Archaea; D_1__Euryarchaeota; D_2__Methanomicrobia; D_3__Methanomicrobiales	Methanomicrobiales_Feature215	k_Archaea	p_Euryarchaeota	c_Methanomicrobia	o_Methanomicrobiales	o_Methanomicrobiales	o_Methanomicrobiales	o_Methanomicrobiales	0	0	0	0	0	0
0.00533485	3f9cac663212cc8aee582ac5f7e565a3	Feature301	#N/A	D_0__Archaea; D_1__Euryarchaeota; D_2__Methanomicrobia; D_3__Methanomicrobiales; D_4__uncultured	Methanomicrobiales_Feature301	k_Archaea	p_Euryarchaeota	c_Methanomicrobia	o_Methanomicrobiales	o_Methanomicrobiales	o_Methanomicrobiales	o_Methanomicrobiales	0	0	0	0	0	0
0.00355657	468d3ee37344cf321ef25b13069aaa0a	Feature210	#N/A	D_0__Archaea; D_1__Euryarchaeota; D_2__Methanomicrobia; D_3__Methanomicrobiales	Methanomicrobiales_Feature210	k_Archaea	p_Euryarchaeota	c_Methanomicrobia	o_Methanomicrobiales	o_Methanomicrobiales	o_Methanomicrobiales	o_Methanomicrobiales	0	0	0	0	0	0
0.00355657	c015412f10ed642d2f71088f6b53196f	Feature212	GGGAGCACCACAACAGGTGGAGCCTGCGGTTTAATCGGACTCAACGCCGGAAATCTCACCGGATAAGACAGCTGAATGATAGCCGGGCTGAAGACTCTGCTTGACTAGCTGAGAGGAGGTGCATGGCCGTCGTCAGTTCGTACTGTGAAGCATCCTGTTAAGTCAGGCAACGAGCGAGACCCACGCCAACAGTTGCCAGCACGTCCTCCGGGATGGTGGGGACACTGTTGGGACCGCCTCTGCTAAAGAGGAGGAAGGAATGGGCAACGGTAGGTCAGCATGCCCCGAATTATCCGGGCTACACGCGGGCTACAATGGTCAGGACAATGGGTATCGACACCGAAAGGTGAAGGCAATCTCCTAAACCTGTCCTTAGTTCGGATTGTGGGCTGCAACTCG…	D_0__Archaea; D_1__Euryarchaeota; D_2__Methanomicrobia; D_3__Methanomicrobiales	Methanomicrobiales_Feature212	k_Archaea	p_Euryarchaeota	c_Methanomicrobia	o_Methanomicrobiales	o_Methanomicrobiales	o_Methanomicrobiales	o_Methanomicrobiales	0	0	0	0	0	0
0.00355657	0134fb16d7bb32747299188316157359	Feature300	#N/A	D_0__Archaea; D_1__Euryarchaeota; D_2__Methanomicrobia; D_3__Methanomicrobiales; D_4__uncultured	Methanomicrobiales_Feature300	k_Archaea	p_Euryarchaeota	c_Methanomicrobia	o_Methanomicrobiales	o_Methanomicrobiales	o_Methanomicrobiales	o_Methanomicrobiales	0	0	0	0	0	0
0.00177828	0da0d8f141b0cabb7b65ee8d0573a3ca	Feature207	#N/A	D_0__Archaea; D_1__Euryarchaeota; D_2__Methanomicrobia; D_3__Methanomicrobiales	Methanomicrobiales_Feature207	k_Archaea	p_Euryarchaeota	c_Methanomicrobia	o_Methanomicrobiales	o_Methanomicrobiales	o_Methanomicrobiales	o_Methanomicrobiales	0	0	0	0	0	0
0.00177828	2f7e09204335fbb9a9f79e7c2dcef571	Feature208	#N/A	D_0__Archaea; D_1__Euryarchaeota; D_2__Methanomicrobia; D_3__Methanomicrobiales	Methanomicrobiales_Feature208	k_Archaea	p_Euryarchaeota	c_Methanomicrobia	o_Methanomicrobiales	o_Methanomicrobiales	o_Methanomicrobiales	o_Methanomicrobiales	0	0	0	0	0	0
0.00177828	3264ce0115f4c95747cb553cbaa968e3	Feature209	#N/A	D_0__Archaea; D_1__Euryarchaeota; D_2__Methanomicrobia; D_3__Methanomicrobiales	Methanomicrobiales_Feature209	k_Archaea	p_Euryarchaeota	c_Methanomicrobia	o_Methanomicrobiales	o_Methanomicrobiales	o_Methanomicrobiales	o_Methanomicrobiales	0	0	0	0	0	0
0.00177828	dbe49d4abed8f761a8d58ac21cd648fe	Feature213	GGGAGCACCACAACAGGTGGAGCCTGCGGTTTAATCGGACTCAACGCCGGAAATCTCACCGGATAAGACAGCTGAATGATAGCCGGGCTGAAGACTCTGCTTGACTAGCTGAGAGGAGGTGCATGGCCGTCGTCAGTTCGTACTGTGAAGCATCCTGTTAAGTCAGGCAACGAGCGAGACCCACGCCAACAGTTGCCAGCACGTCCTCCGGGATGGTGGGGACACTGTTGGGACCGCCTCTGCTAAAGAGGAGGAAGGAATGGGCAACGGTAGGTCAGCATGCCCCGAATTATCCGGGCTACACGCGGGCTACAATGGGCAGGACAATGGGTATCGACACCGAAAGGTGAAGGCAATCTCCTAAACCTGTCCTTAGTTCGGATTGTGGGCTGCAACTCG…	D_0__Archaea; D_1__Euryarchaeota; D_2__Methanomicrobia; D_3__Methanomicrobiales	Methanomicrobiales_Feature213	k_Archaea	p_Euryarchaeota	c_Methanomicrobia	o_Methanomicrobiales	o_Methanomicrobiales	o_Methanomicrobiales	o_Methanomicrobiales	0	0	0	0	0	0
0.00177828	d34a3dc6704e0a1fa2639dd7d05ac27d	Feature302	GGGAGCACCACAACGGGTGGAGCCTGCGGTTTAATCGGACTCAACGCCGGGAATCTCACCGGATAAGACAGCTGAATGATAGTCGGGATGAAGACTCTACTTGACTAGCTGAGAGGAGGTGCATGGCCGTCGTCAGTTCGTACTGTGAAGCATCCTGTTAAGTCAGGCAACGAGCGAGACCCACGCCAACAGTTGCCAGCACAGTCTCCGGACTGGTGGGGACACTGTTGGGACCGCCTCTGCTAAAGAGGAGGAAGGAATGGGCAACGGTAGGTCAGCATGCCCCGAATTATCCGGGCTACACGCGGGCTACAATGGGCAGGACAATGGGTTTCGACACCGAAAGGTGAAGGCAATCTCTTAAACCTGCTCGTAGTTCGGATTGCGGGTTGCAACTCG…	D_0__Archaea; D_1__Euryarchaeota; D_2__Methanomicrobia; D_3__Methanomicrobiales; D_4__uncultured	Methanomicrobiales_Feature302	k_Archaea	p_Euryarchaeota	c_Methanomicrobia	o_Methanomicrobiales	o_Methanomicrobiales	o_Methanomicrobiales	o_Methanomicrobiales	0	0	0	0	0	0
0.912259	43efdcf8c882a29833eec430d01e7e56	Feature411	GGGAGCACTACAAGGGGTGGAGGCTGCGGTTTAATTGGATTCAACGCCGGGAAACTCACTGGGAGCGACAGCAGAATGACAGCCAGGCTAACGACCTTGCCAGACAAGCTGAGAGGAGGTGCATGGCCGCCGTCAGTTCGTACCGTGAGGCGTACTCTTAAGTGAGTCAACGAACGAGACCCTCACCTGCAGTTGCCAGCTTGCCCTCCGGGGCGATGGGGACTCTGCAGGGACCGCTGGTGCTAAACCAGAGGAAGGAGGGGGCAACGGTAGGTCAGTATGCCCCGAATCTCCCAGGCTACACGCGGCCTACAATGAGCGAGACAATGAGTCCTGACGCCGAAAGGCGTAAGTAATCTCCTAAACTCGCCCGAAGTTCGGATTGAGGGTTGCAACTCA…	D_0__Archaea; D_1__Euryarchaeota; D_2__Thermococci; D_3__Methanofastidiosales; D_4__uncultured; D_5__archaeon enrichment culture clone A11; D_6__archaeon enrichment culture clone A11	Methanofastidiosales_Feature411	k_Archaea	p_Euryarchaeota	c_Thermococci	o_Methanofastidiosales	o_Methanofastidiosales	o_Methanofastidiosales	o_Methanofastidiosales	0	0.012448	0	0	0.858911	0.755771
0.0106697	7c666ffebbd534f317310d24266a09e3	Feature412	GGGAGCACCGCAACGGGAGGAGCGTGCGGTTTAATTGGATTCAACACCGGAAAACTCACCAGGAGCGACGGTTACATGGAAGTCAGGCTGATGACCTTACTCGATTTTCCGAGAGGTGGTGCATGGCCGTCGTCAGTTCGTACCGTAAGGCGTTCTCTTAAGTGAGATAACGAACGAGACCCTCACCTGCAGTTGCCAGCTTGCCCTCCGGGGCGATGGGGACTCTGCAGGGACCGCTGGTGCTAAACCAGAGGAAGGAGGGGGCAACGGTAGGTCAGTATGCCCCGAATCTCCCAGGCTACACGCGGCCTACAATGAGCGAGACAATGAGTCCTGACGCCGAAAGGCGTAAGTAATCTCCTAAACTCGCCCGAAGTTCGGATTGAGGGTTGCAACTCA…	D_0__Archaea; D_1__Euryarchaeota; D_2__Thermococci; D_3__Methanofastidiosales; D_4__uncultured; D_5__archaeon enrichment culture clone A11; D_6__archaeon enrichment culture clone A11	Methanofastidiosales_Feature412	k_Archaea	p_Euryarchaeota	c_Thermococci	o_Methanofastidiosales	o_Methanofastidiosales	o_Methanofastidiosales	o_Methanofastidiosales	0	0	0	0	0	0
0.00711313	2bd4c1b86d63a03610b3c3f20614439a	Feature410	#N/A	D_0__Archaea; D_1__Euryarchaeota; D_2__Thermococci; D_3__Methanofastidiosales; D_4__uncultured; D_5__archaeon enrichment culture clone A11; D_6__archaeon enrichment culture clone A11	Methanofastidiosales_Feature410	k_Archaea	p_Euryarchaeota	c_Thermococci	o_Methanofastidiosales	o_Methanofastidiosales	o_Methanofastidiosales	o_Methanofastidiosales	0	0	0	0	0	0
0.00177828	c1614707b177237f6bc6402bf841637c	Feature413	GGGAGCACTACAAGGGGTGGAGGCTGCGGTTTACTTGGATTCAACGCCGGGAAACTCACTGGGAGCGACAGCAGAATGACAGCCAGGCTAACGACCTTGCCAGACAAGCTGAGAGGAGGTGCATGGCCGCCGTCAGTTCGTACCGTGAGGCGTACTCTTAAGTGAGTCAACGAACGAGACCCTCACCTGCAGTTGCCAGCTTGCCCTCCGGGGCGATGGGGACTCTGCAGGGACCGCTGGTGCTAAACCAGAGGAAGGAGGGGGCAACGGTAGGTCAGTATGCCCCGAATCTCCCAGGCTACACGCGGCCTACAATGAGCGAGACAATGAGTCCTGACGCCGAAAGGCGTAAGTAATCTCCTAAACTCGCCCGAAGTTCGGATTGAGGGTTGCAACTCA…	D_0__Archaea; D_1__Euryarchaeota; D_2__Thermococci; D_3__Methanofastidiosales; D_4__uncultured; D_5__archaeon enrichment culture clone A11; D_6__archaeon enrichment culture clone A11	Methanofastidiosales_Feature413	k_Archaea	p_Euryarchaeota	c_Thermococci	o_Methanofastidiosales	o_Methanofastidiosales	o_Methanofastidiosales	o_Methanofastidiosales	0	0	0	0	0	0
12.6703	606bdf51f1df013aa29ad6d2a8554f69	Feature291	GGGAGCACCACAACGGGTGGAGCCTGCGGTTTAATCGGACTCAACGCCGGGAATCTCACCGGATAAGACAGCTGAATGATAGTCGGGATGAAGACTCTACTTGACTAGCTGAGAGGAGGTGCATGGCCGTCGTCAGTTCGTACTGTGAAGCATCCTGTTTAGTCAGGCAACGAGCGAGACCCACGCGAGCAGTTGCCAGCTTGACCTTCGGGTTGATGGGGACACTGCTCGGACCGCCTCTGCTAAAGGGGAGGAAGGAATGGGCAACGGTAGGTCAGCATGCCCCGAATTATCCGGGCTACACGCGGGCTACAATGGATAGGACAATGGGTTTCTACACCGAGAGGTGATGACAATCTCCTAAACCTATCCGAAGTTCGGATTGCGGGTTGTAACTCA…	D_0__Archaea; D_1__Euryarchaeota; D_2__Methanomicrobia; D_3__Methanomicrobiales; D_4__Methanospirillaceae; D_5__Methanospirillum	Methanospirillum_Feature291	k_Archaea	p_Euryarchaeota	c_Methanomicrobia	o_Methanomicrobiales	f_Methanospirillaceae	g_Methanospirillum	g_Methanospirillum	0	0.0497919	0	0	1.00117	1.63602
0.24896	b845e6dd8ee972aaf261f3fb1c095d15	Feature294	GGGAGCACCACAACGGGTGGAGCCTGCGGTTTAATCGGACTCAACGCCGGAAATCTCACCGGATAAGACAGCTGAATGATAGTCGGGATGAAGACTCTACTTGACTAGCTGAGAGGAGGTGCATGGCCGTCGTCAGTTCGTACTGTGAAGCATCCTGTTTAGTCAGGCAACGAGCGAGACCCACGCGAGCAGTTGCCAGCTTGACCTTCGGGTTGATGGGGACACTGCTCGGACCGCCTCTGCTAAAGGGGAGGAAGGAATGGGCAACGGTAGGTCAGCATGCCCCGAATTATCCGGGCTACACGCGGGCTACAATGGACAGGACAATGGGTTTCGACACCGAGAGGTGAGGATAATCTCCTAAACCTGTCCGAAGTTCGGATTGCGGGTTGTAACTCA…	D_0__Archaea; D_1__Euryarchaeota; D_2__Methanomicrobia; D_3__Methanomicrobiales; D_4__Methanospirillaceae; D_5__Methanospirillum	Methanospirillum_Feature294	k_Archaea	p_Euryarchaeota	c_Methanomicrobia	o_Methanomicrobiales	f_Methanospirillaceae	g_Methanospirillum	g_Methanospirillum	0.0391222	0	0	0	0.152932	0.13515
0.0906925	a5edb6ec97a5c5e7775b3a23bfeda22a	Feature293	GGGAGCACCACAACGGGTGGAGCCTGCGGTTTAATCGGACTCAACGCCGGGAATCTCACCGGATAAGACAGCTGAATGATAGTCGGGATGAAGACTCTACTTGACTAGCTGAGAGGAGGTGCATGGCCGTCGTCAGTTCGTACTGTGAAGCATCCTGTTTAGTCAGGCAACGAGCGAGACCCACGCGAGCAGTTGCCAGCTTGACCTTCGGGTTGATGGGGACACTGCTCGGACCGCCTCTGCTAAAGGGGAGGAAGGAATGGGCAACGGTAGGTCAGCATGCCCCGAATTATCCGGGCTACACGCGGGCTACAATGGACAGGACAATGGGTTTCGACACCGAGAGGTGAGGATAATCTCCTAAACCTGTCCGAAGTTCGGATTGCGGGTTGTAACTCA…	D_0__Archaea; D_1__Euryarchaeota; D_2__Methanomicrobia; D_3__Methanomicrobiales; D_4__Methanospirillaceae; D_5__Methanospirillum	Methanospirillum_Feature293	k_Archaea	p_Euryarchaeota	c_Methanomicrobia	o_Methanomicrobiales	f_Methanospirillaceae	g_Methanospirillum	g_Methanospirillum	0	0.0195611	0	0	0.0177828	0.0409005
0.0302308	c5661616578d04d4032dd72532f1b1e3	Feature297	GGGAGCACCACAACGGGTGGAGCCTGCGGTTTAATCGGACTCAACGCCGGAAATCTCACCGGATAAGACAGCTGAATGATAGTCGGGATGAAGACTCTACTTGACTAGCTGAGAGGAGGTGCATGGCCGTCGTCAGTTCGTACTGTGAAGCATCCTGTTTAGTCAGGCAACGAGCGAGACCCACGCGAGCAGTTGCCAGCTTGACCTTCGGGTTGATGGGGACACTGCTCGGACCGCCTCTGCTAAAGGGGAGGAAGGAATGGGCAACGGTAGGTCAGCATGCCCCGAATTATCCGGGCTACACGCGGGCTACAATGGATAGGACAATGGGTTTCTACACCGAGAGGTGATGACAATCTCCTAAACCTATCCGAAGTTCGGATTGCGGGTTGTAACTCA…	D_0__Archaea; D_1__Euryarchaeota; D_2__Methanomicrobia; D_3__Methanomicrobiales; D_4__Methanospirillaceae; D_5__Methanospirillum	Methanospirillum_Feature297	k_Archaea	p_Euryarchaeota	c_Methanomicrobia	o_Methanomicrobiales	f_Methanospirillaceae	g_Methanospirillum	g_Methanospirillum	0.0266743	0	0	0	0	0
0.355657	d9fa028460e2756d79af03687dcdf11c	Feature298	GGGAGCACCACAACGGGTGGAGCCTGCGGTTTAATCGGACTCAACGCCGGGAATCTCACCGGATAAGACAGCTGAATGATAGTCGGGATGAAGACTCTACTTGACTAGCTGAGAGGAGGTGCATGGCCGTCGTCAGTTCGTACTGTGAAGCATCCTGTTTAGTCAGGCAACGAGCGAGACCCACGCGAGCAGTTGCCAGCTTGACCTTCGGGTTGATGGGGACACTGCTCGGACCGCCTCTGCTAAAGGGGAGGAAGGAATGGGCAACGGTAGGTCAGCATGCCCCGAATTATCCGGGCTACACGCGGGCTACAATGGATAGGACAATGGGTTTCTACACCGAGAGGTGATGACAATCTCCTAAACCTATCCGAAGTTCGGATTGCGGGTTGTAACTCA…	D_0__Archaea; D_1__Euryarchaeota; D_2__Methanomicrobia; D_3__Methanomicrobiales; D_4__Methanospirillaceae; D_5__Methanospirillum	Methanospirillum_Feature298	k_Archaea	p_Euryarchaeota	c_Methanomicrobia	o_Methanomicrobiales	f_Methanospirillaceae	g_Methanospirillum	g_Methanospirillum	0	0	0	0	0	0
0.177828	0b7f702bbd684cbbad2af4aef25ea315	Feature288	#N/A	D_0__Archaea; D_1__Euryarchaeota; D_2__Methanomicrobia; D_3__Methanomicrobiales; D_4__Methanospirillaceae; D_5__Methanospirillum	Methanospirillum_Feature288	k_Archaea	p_Euryarchaeota	c_Methanomicrobia	o_Methanomicrobiales	f_Methanospirillaceae	g_Methanospirillum	g_Methanospirillum	0	0	0	0	0	0
0.11381	baea970d475939141d60ec93a655dec7	Feature295	GGGAGCACCACAACGGGTGGAGCCTGCGGTTTAATCGGACTCAACGCCGGGAATCTCACCGGATAAGACAGCTGAATGATAGTCGGGATGAAGACTCTACTTGACTAGCTGAGAGGAGGTGCATGGCCGTCGTCAGTTCGTACTGTGAAGCATCCTGTTTAGTCAGGCAACGAGCGAGACCCACGCGAGCAGTTGCCAGCTTGACCTTCGGGTTGATGGGGACACTGCTCGGACCGCCTCTGCTAAAGGGGAGGAAGGAATGGGCAACGGTAGGTCAGCATGCCCCGAATTATCCGGGCTACACGCGGGCTACAATGGATAGGACAATGGGTTTCTACACCGAGAGGTGATGATAATCTCCTAAACCTATCCGAAGTTCGGATTGCGGGTTGTAACTCA…	D_0__Archaea; D_1__Euryarchaeota; D_2__Methanomicrobia; D_3__Methanomicrobiales; D_4__Methanospirillaceae; D_5__Methanospirillum	Methanospirillum_Feature295	k_Archaea	p_Euryarchaeota	c_Methanomicrobia	o_Methanomicrobiales	f_Methanospirillaceae	g_Methanospirillum	g_Methanospirillum	0	0	0	0	0	0
0.081801	8393b2a6b8770740f2fc7ad86b24265f	Feature292	GGGAGCACCACAACGGGTGGAGCCTGCGGTTTAATCGGACTCAACGCCGGAAATCTCACCGGATAAGACAGCTGCATGATAGTCGGGATGAAGACTCTACTTGACTAGCTGAGAGGAGGTGCATGGCCGTCGTCAGTTCGTACTGTGAAGCATCCTGTTTAGTCAGGCAACGAGCGAGACCCACGCGAGCAGTTGCCAGCTTGACCTTCGGGTTGATGGGGACACTGCTCGGACCGCCTCTGCTAAAGGGGAGGAAGGAATGGGCAACGGTAGGTCAGCATGCCCCGAATTATCCGGGCTACACGCGGGCTACAATGGACAGGACAATGGGTTTCGACACCGAGAGGTGAGGATAATCTCCTAAACCTGTCCGAAGTTCGGATTGCGGGTTGTAACTCA…	D_0__Archaea; D_1__Euryarchaeota; D_2__Methanomicrobia; D_3__Methanomicrobiales; D_4__Methanospirillaceae; D_5__Methanospirillum	Methanospirillum_Feature292	k_Archaea	p_Euryarchaeota	c_Methanomicrobia	o_Methanomicrobiales	f_Methanospirillaceae	g_Methanospirillum	g_Methanospirillum	0	0	0	0	0	0
0.012448	522cbd0f0465996a47c6e05b309583d2	Feature290	#N/A	D_0__Archaea; D_1__Euryarchaeota; D_2__Methanomicrobia; D_3__Methanomicrobiales; D_4__Methanospirillaceae; D_5__Methanospirillum	Methanospirillum_Feature290	k_Archaea	p_Euryarchaeota	c_Methanomicrobia	o_Methanomicrobiales	f_Methanospirillaceae	g_Methanospirillum	g_Methanospirillum	0	0	0	0	0	0
0.00978056	2e81d70e0920ff27cd421a67f81cc4f0	Feature289	#N/A	D_0__Archaea; D_1__Euryarchaeota; D_2__Methanomicrobia; D_3__Methanomicrobiales; D_4__Methanospirillaceae; D_5__Methanospirillum	Methanospirillum_Feature289	k_Archaea	p_Euryarchaeota	c_Methanomicrobia	o_Methanomicrobiales	f_Methanospirillaceae	g_Methanospirillum	g_Methanospirillum	0	0	0	0	0	0
0.00889142	ff4b3bcd4241865cf7f9e93d2aeaa79b	Feature299	GGGAGCACCACAACGGGTGGAGCCTGCGGTTTAATCGGACTCAACGCCGGAAATCTCACCGGATAAGACAGCTGCATGATAGTCGGGATGAAGACTCTACTTGACTAGCTGAGAGGAGGTGCATGGCCGTCGTCAGTTCGTACTGTGAAGCATCCTGTTTAGTCAGGCAACGAGCGAGACCCACGCGAGCAGTTGCCAGCTTGACCTTCGGGTTGATGGGGACACTGCTCGGACCGCCTCTGCTAAAGGGGAGGAAGGAATGGGCAACGGTAGGTCAGCATGCCCCGAATTATCCGGGCTACACGCGGGCTACAATGGATAGGACAATGGGTTTCTACACCGAGAGGTGATGACAATCTCCTAAACCTATCCGAAGTTCGGATTGCGGGTTGTAACTCA…	D_0__Archaea; D_1__Euryarchaeota; D_2__Methanomicrobia; D_3__Methanomicrobiales; D_4__Methanospirillaceae; D_5__Methanospirillum	Methanospirillum_Feature299	k_Archaea	p_Euryarchaeota	c_Methanomicrobia	o_Methanomicrobiales	f_Methanospirillaceae	g_Methanospirillum	g_Methanospirillum	0	0	0	0	0	0
0.00177828	01551393114bf34cb638efd787eb47b3	Feature287	#N/A	D_0__Archaea; D_1__Euryarchaeota; D_2__Methanomicrobia; D_3__Methanomicrobiales; D_4__Methanospirillaceae; D_5__Methanospirillum	Methanospirillum_Feature287	k_Archaea	p_Euryarchaeota	c_Methanomicrobia	o_Methanomicrobiales	f_Methanospirillaceae	g_Methanospirillum	g_Methanospirillum	0	0	0	0	0	0
0.00177828	c14904e961874b1f30c417f65b0c9611	Feature296	GGGAGCACCACAACGGGTGGAGCCTGCGGTTTAATCGGACTCAACGCCGGGAATCTCACCGGATAAGACAGCTGAATGATAGTCGGGATGAAGACTCTACTTGACTAGCTGAGAGGAGGTGCATGGCCGTCGTCAGTTCGTACTGTGAAGCATCCTGTTTAGTCAGGCAACGAGCGAGACCCACGCGAGCAGTTGCCAGCTTGACCTTCGGGTTGATGGGGACACTGCTCGGACCGCCTCTGCTAAAGGGGAGGAAGGAATGGGCAACGGTAGGTCAGCATGCCCCGAATTATCCGGGCTACACGCGGGCTACAATGACTGGGACAATGGGCTCCTACCCCGAAAGGGGATGGTAATCTCGAAAGCCGGTCCCAGTTCGGATCGAAGTCTGCAACCCGA…	D_0__Archaea; D_1__Euryarchaeota; D_2__Methanomicrobia; D_3__Methanomicrobiales; D_4__Methanospirillaceae; D_5__Methanospirillum	Methanospirillum_Feature296	k_Archaea	p_Euryarchaeota	c_Methanomicrobia	o_Methanomicrobiales	f_Methanospirillaceae	g_Methanospirillum	g_Methanospirillum	0	0	0	0	0	0
53.9425	5d7fd0c1e5f0737da7c645c0ad6cd753	Feature391	GGGAGCACAACAACGGGTGGAGCCTGCGGTTTAATTGGACTCAACGCCGGACAACTCACCGGGGGCGACAGCAATATGTAGGCCAAGCTGAAGACTTTGCCTGAATCGCTGAGAGGAGGTGCATGGCCGTCGCCAGTTCGTACTGTGAAGCATCCTGTTAAGTCAGGCAACGAGCGAGACCCGTGCCCACTGTTACCAGCATGTCCTCCGGGACGATGGGTACTCTGTGGGGACCGCCGATGTTAAATCGGAGGAAGGTGCGGGCCACGGTAGGTCAGTATGCCCCGAATCTCCCGGGCTACACGCGGGCTACAATGGATGGGACAATGGGTCCCTCCCCTGAAAAGGGCTGGTAATCTCACAAACCCATTCGTAGTTCGGATCGAGGGCTGTAACTCG…	D_0__Archaea; D_1__Euryarchaeota; D_2__Methanomicrobia; D_3__Methanosarcinales; D_4__Methanosarcinaceae; D_5__Methanosarcina	Methanosarcina_Feature391	k_Archaea	p_Euryarchaeota	c_Methanomicrobia	o_Methanosarcinales	f_Methanosarcinaceae	g_Methanosarcina	g_Methanosarcina	14.5339	0.131593	0.0978056	0.0355657	0.380553	0.136928
0.0195611	1b04199431456b0c75055861b7c65c23	Feature385	#N/A	D_0__Archaea; D_1__Euryarchaeota; D_2__Methanomicrobia; D_3__Methanosarcinales; D_4__Methanosarcinaceae; D_5__Methanosarcina	Methanosarcina_Feature385	k_Archaea	p_Euryarchaeota	c_Methanomicrobia	o_Methanosarcinales	f_Methanosarcinaceae	g_Methanosarcina	g_Methanosarcina	0	0	0.00889142	0	0	0
0.0213394	1c7b10cf91e8a945e9900fea73fcea1a	Feature386	#N/A	D_0__Archaea; D_1__Euryarchaeota; D_2__Methanomicrobia; D_3__Methanosarcinales; D_4__Methanosarcinaceae; D_5__Methanosarcina	Methanosarcina_Feature386	k_Archaea	p_Euryarchaeota	c_Methanomicrobia	o_Methanosarcinales	f_Methanosarcinaceae	g_Methanosarcina	g_Methanosarcina	0	0	0.00711313	0	0	0
0.0284525	b759727d14fa7d380b836b4f9a9179c6	Feature395	GGGAGCACAACAACGGGTGGAGCCTGCGGTTTAATTGGACTCAACGCCGGACAACTCACCGGGGGCGACAGCAATATGTAGGCCAAGCTGAAGACTTTGCCTGAATCGCTGAGAGGAGGTGCATGGCCGTCGCCAGTTCGTACTGTGAAGCATCCTGTTAAGTCAGGCAACGAGCGAGACCCGTGCCCACTGTTACCAGCATGTCCTCCGGGACGATGGGTACTCTGTGGGGACCGCCGATGTTAAATCGGAGGAAGGTGCGGGCCACGGTAGGTCAGTATGCCCCGAATCTCCCGGGCTACACGCGGGCTACAATGGATGGGACAATGGGTCCCTCCCCCGAAAGGGGTTGGTAATCTCACAAACCCATTCTTAGTTCGGATCGAGGGCTGTAACTCG…	D_0__Archaea; D_1__Euryarchaeota; D_2__Methanomicrobia; D_3__Methanosarcinales; D_4__Methanosarcinaceae; D_5__Methanosarcina	Methanosarcina_Feature395	k_Archaea	p_Euryarchaeota	c_Methanomicrobia	o_Methanosarcinales	f_Methanosarcinaceae	g_Methanosarcina	g_Methanosarcina	0	0	0.00177828	0	0	0
3.26493	d3077df60e8594fe051cb02c51fa5150	Feature397	GGGAGCACAACAACGGGTGGAGCCTGCGGTTTAATTGGACTCAACGCCGGACAACTCACCGGGGGCGACAGCAATATGTAGGCCAAGCTGAAGACTTTGCCTGAATCGCTGAGAGGAGGTGCATGGCCGTCGCCAGTTCGTACTGTGAAGCATCCTGTTAAGTCAGGCAACGAGCGAGACCCGTGCCCACTGTTACCAGCATGTCCTCCGGGACGATGGGTACTCTGTGGGGACCGCCGATGTTAAATCGGAGGAAGGTGCGGGCCACGGTAGGTCAGTATGCCCCGAATCTCCCGGGCTACACGCGGGCTACAATGGATGGGACAATGGGTCCCTCCCCTGAAAAGGGCTGGTAATCTCACAAACCCATTCGTAGTTCGGATCGAGGGCTGTAACTCG…	D_0__Archaea; D_1__Euryarchaeota; D_2__Methanomicrobia; D_3__Methanosarcinales; D_4__Methanosarcinaceae; D_5__Methanosarcina	Methanosarcina_Feature397	k_Archaea	p_Euryarchaeota	c_Methanomicrobia	o_Methanosarcinales	f_Methanosarcinaceae	g_Methanosarcina	g_Methanosarcina	0.876694	0	0	0	0	0
0.00355657	2cb3b0900a4c42ad03c301bb1bab227e	Feature388	#N/A	D_0__Archaea; D_1__Euryarchaeota; D_2__Methanomicrobia; D_3__Methanosarcinales; D_4__Methanosarcinaceae; D_5__Methanosarcina	Methanosarcina_Feature388	k_Archaea	p_Euryarchaeota	c_Methanomicrobia	o_Methanosarcinales	f_Methanosarcinaceae	g_Methanosarcina	g_Methanosarcina	0.00355657	0	0	0	0	0
0.503254	14132e75501ead1e02d0ff69650beff5	Feature384	GGGAGCACAACAACGGGTGGAGCCTGCGGTTTAATTGGACTCAACGCCGGACAACTCACCGGGGGCGACAGCAATATGTAGGCCAAGCTGAAGACTTTGCCTGAATCGCTGAGAGGAGGTGCATGGCCGTCGCCAGTTCGTACTGTGAAGCATCCTGTTAAGTCAGGCAACGAGCGAGACCCGTGCCCACTGTTACCAGCATGTCCTCCGGGACGATGGGTACTCTGTGGGGACCGCCGATGTTAAATCGGAGGAAGGTGCGGGCCACGGTAGGTCAGTATGCCCCGAATCTCCCGGGCTACACGCGGGCTACAATGGATGGGACAATGGGTCCCTCCCCTGAAAAGGGCTGGTAATCTCACAAACCCATTCGTAGTTCGGATCGAGGGCTGTAACTCG…	D_0__Archaea; D_1__Euryarchaeota; D_2__Methanomicrobia; D_3__Methanosarcinales; D_4__Methanosarcinaceae; D_5__Methanosarcina	Methanosarcina_Feature384	k_Archaea	p_Euryarchaeota	c_Methanomicrobia	o_Methanosarcinales	f_Methanosarcinaceae	g_Methanosarcina	g_Methanosarcina	0	0	0	0	0	0
0.407227	2a76bc6a826a49576c6aeab76b90880b	Feature387	GGGAGCACAACAACGGGTGGAGCCTGCGGTTTAATTGGACTCAACGCCGGACAACTCACCGGGGGCGACAGCAATATGTAGGCCAAGCTGAAGACTTTGCCTGAATCGCTGAGAGGAGGTGCATGGCCGTCGCCAGTTCGTACTGTGAAGCATCCTGTTAAGTCAGGCAACGAGCGAGACCCGTGCCCACTGTTACCAGCATGTCCTCCGGGACGATGGGTACTCTGTGGGGACCGCCGATGTTAAATCGGAGGAAGGTGCGGGCCACGGTAGGTCAGTATGCCCCGAATCTCCCGGGCTACACGCGGGCTACAATGGATGGGACAATGGGTCCCTCCCCTGAAAAGGGCTGGTAATCTCACAAACCCATTCGTAGTTCGGATCGAGGGCTGTAACTCG…	D_0__Archaea; D_1__Euryarchaeota; D_2__Methanomicrobia; D_3__Methanosarcinales; D_4__Methanosarcinaceae; D_5__Methanosarcina	Methanosarcina_Feature387	k_Archaea	p_Euryarchaeota	c_Methanomicrobia	o_Methanosarcinales	f_Methanosarcinaceae	g_Methanosarcina	g_Methanosarcina	0	0	0	0	0	0
0.284525	c29eb49a32202700aae97a5601b2d2d8	Feature396	GGGAGCACAACAACGGGTGGAGCCTGCGGTTTAATTGGACTCAACGCCGGACAACTCACCGGGGGCGACAGCAATATGTAGGCCAAGCTGAAGACTTTGCCTGAATCGCTGAGAGGAGGTGCATGGCCGTCGCCAGTTCGTACTGTGAAGCATCCTGTTAAGTCAGGCAACGAGCGAGACCCGTGCCCACTGTTACCAGCATGTCCTCCGGGACGATGGGTACTCTGTGGGGACCGCCGATGTTAAATCGGAGGAAGGTGCGGGCCACGGTAGGTCAGTATGCCCCGAATCTCCCGGGCTACACGCGGGCTACAATGGATGGGACAATGGGTCCCTCCCCTGAAAAGGGCTGGTAATCTCACAAACCCATTCGTAGTTCGGATCGAGGGCTGTAACTCG…	D_0__Archaea; D_1__Euryarchaeota; D_2__Methanomicrobia; D_3__Methanosarcinales; D_4__Methanosarcinaceae; D_5__Methanosarcina	Methanosarcina_Feature396	k_Archaea	p_Euryarchaeota	c_Methanomicrobia	o_Methanosarcinales	f_Methanosarcinaceae	g_Methanosarcina	g_Methanosarcina	0	0	0	0	0	0
0.0320091	e22f2564fa8e6b571e54abd62c02642c	Feature399	GGGAGCACAACAACGGGTGGAGCCTGCGGTTTAATTGGACTCAACGCCGGACAACTCACCGGGGGCGACAGCAATATGTAGGCCAAGCTGAAGACTTTGCCTGAATCGCTGAGAGGAGGTGCATGGCCGTCGCCAGTTCGTACTGTGAAGCATCCTGTTAAGTCAGGCAACGAGCGAGACCCGTGCCCACTGTTACCAGCATGTCCTCCGGGACGATGGGTACTCTGTGGGGACCGCCGATGTTAAATCGGAGGAAGGTGCGGGCTACGGTAGGTCAGTATGCCCCGAATCTCCCGGGCTACACGCGGGCTACAATGGATGGGACAATGGGCCCCTCCCCTGAAAAGGGCTGGTAATCTCACAAACCCATTCGTAGTTCGGATCGAGGGCTGTAACTCG…	D_0__Archaea; D_1__Euryarchaeota; D_2__Methanomicrobia; D_3__Methanosarcinales; D_4__Methanosarcinaceae; D_5__Methanosarcina	Methanosarcina_Feature399	k_Archaea	p_Euryarchaeota	c_Methanomicrobia	o_Methanosarcinales	f_Methanosarcinaceae	g_Methanosarcina	g_Methanosarcina	0	0	0	0	0	0
0.0213394	4bd25d9577503f9c3c9e4b3e966a30e5	Feature390	GGGAGCACAACAACGGGTGGAGCCTGCGGTTTAATTGGACTCAACGCCGGACAACTCACCGGGGACGACAGCAATATGTAGGTCAGGCTGAAGACCTTACCTGAATCGCTGAGAGGAGGTGCATGGCCGTCGCCAGTTCGTACTGTGAAGCATCCTGTTAAGTCAGGCAACGAGCGAGACCCGTGCCCACTGTTACCAGCATATCCTCCGGGATGATGGGTACTCTGTGGGGACCGCCGGTGTTAAATCGGAGGAAGGTGCGGGCCACGGTAGGTCAGTATGCCCCGAATTTCCCGGGCTACACGCGGGCTACAATGAATGGGACAATGGGTCCCTCCCCTGAAAAGGGCTGGTAATCTCACAAACCCATCCTTAGTTCGGATCGAGGGCTGTAACTCG…	D_0__Archaea; D_1__Euryarchaeota; D_2__Methanomicrobia; D_3__Methanosarcinales; D_4__Methanosarcinaceae; D_5__Methanosarcina	Methanosarcina_Feature390	k_Archaea	p_Euryarchaeota	c_Methanomicrobia	o_Methanosarcinales	f_Methanosarcinaceae	g_Methanosarcina	g_Methanosarcina	0	0	0	0	0	0
0.0142263	6edda7a6efc43b21ac8b901f26d46a25	Feature393	GGGAGCACAACAACGGGTGGAGCCTGCGGTTTAATTGGACTCAACGCCGGACAACTCACCGGGGGCGACAGCATTATGTAGGCCAGGCTGAAGACCTTGCCTGAATCGCTGAGAGGAGGTGCATGGCCGTCGCCAGTTCGTACTGTGAAGCATCCTGTTAAGTCAGGCAACGAGCGAGACCCGTGCCCACTGTTACCAGCATGTCCTCCGGGACGATGGGTACTCTGTGGGGACCGCCGATGTTAAATCGGAGGAAGGTGCGGGCCACGGTAGGTCAGTATGCCCCGAATCTCCCGGGCTACACGCGGGCTACAATGGATGGGACAATGGGTCCCTCCCCCGAAAGGGGTTGGTAATCTCACAAACCCATTCTTAGTTCGGATCGAGGGCTGTAACTCG…	D_0__Archaea; D_1__Euryarchaeota; D_2__Methanomicrobia; D_3__Methanosarcinales; D_4__Methanosarcinaceae; D_5__Methanosarcina	Methanosarcina_Feature393	k_Archaea	p_Euryarchaeota	c_Methanomicrobia	o_Methanosarcinales	f_Methanosarcinaceae	g_Methanosarcina	g_Methanosarcina	0	0	0	0	0	0
0.00355657	430898e2d8079c65f6374153c7b98d98	Feature389	#N/A	D_0__Archaea; D_1__Euryarchaeota; D_2__Methanomicrobia; D_3__Methanosarcinales; D_4__Methanosarcinaceae; D_5__Methanosarcina	Methanosarcina_Feature389	k_Archaea	p_Euryarchaeota	c_Methanomicrobia	o_Methanosarcinales	f_Methanosarcinaceae	g_Methanosarcina	g_Methanosarcina	0	0	0	0	0	0
0.00355657	60b07417441675919715a695d93da866	Feature392	#N/A	D_0__Archaea; D_1__Euryarchaeota; D_2__Methanomicrobia; D_3__Methanosarcinales; D_4__Methanosarcinaceae; D_5__Methanosarcina	Methanosarcina_Feature392	k_Archaea	p_Euryarchaeota	c_Methanomicrobia	o_Methanosarcinales	f_Methanosarcinaceae	g_Methanosarcina	g_Methanosarcina	0	0	0	0	0	0
0.00355657	dbe87109585cf8b7ee34d8dd9bdc1b87	Feature398	GGGAGCACCGCAACGGGAGGAGCGTGCGGTTCAATTGGATTCAACGCCGGACAACTCACCAGGAGCGACGGTTACATGAAGGCCAGGCTGATGACCTTGCCTGATTTTCCGAGAGGTGGTGCATGGCCGTCGCCAGATCGTACTGTGAAGCATCCTGTTAAGTCAGGCAACGAGCGAGACCCGTGCCCACTGTTACCAGCATGTCCTCCGGGACGATGGGTACTCTGTGGGGACCGCCGATGTTAAATCGGAGGAAGGTGCGGGCCACGGTAGGTCAGTATGCCCCGAATCTCCCGGGCTACACGCGGGCTACAATGGATGGGACAATGGGTCCCTCCCCTGAAAAGGGCTGGTAATCTCACAAACCCATTCGTAGTTCGGATCGAGGGCTGTAACTCG…	D_0__Archaea; D_1__Euryarchaeota; D_2__Methanomicrobia; D_3__Methanosarcinales; D_4__Methanosarcinaceae; D_5__Methanosarcina	Methanosarcina_Feature398	k_Archaea	p_Euryarchaeota	c_Methanomicrobia	o_Methanosarcinales	f_Methanosarcinaceae	g_Methanosarcina	g_Methanosarcina	0	0	0	0	0	0
0.00177828	00f84535ac31cbc79b5221c627f19924	Feature383	#N/A	D_0__Archaea; D_1__Euryarchaeota; D_2__Methanomicrobia; D_3__Methanosarcinales; D_4__Methanosarcinaceae; D_5__Methanosarcina	Methanosarcina_Feature383	k_Archaea	p_Euryarchaeota	c_Methanomicrobia	o_Methanosarcinales	f_Methanosarcinaceae	g_Methanosarcina	g_Methanosarcina	0	0	0	0	0	0
0.00177828	9a88e9970fba1ee2fb5899a112a73bca	Feature394	#N/A	D_0__Archaea; D_1__Euryarchaeota; D_2__Methanomicrobia; D_3__Methanosarcinales; D_4__Methanosarcinaceae; D_5__Methanosarcina	Methanosarcina_Feature394	k_Archaea	p_Euryarchaeota	c_Methanomicrobia	o_Methanosarcinales	f_Methanosarcinaceae	g_Methanosarcina	g_Methanosarcina	0	0	0	0	0	0
0.00177828	0382571123f840c9e4ea22e93ee25e6b	Feature400	#N/A	D_0__Archaea; D_1__Euryarchaeota; D_2__Methanomicrobia; D_3__Methanosarcinales; D_4__Methanosarcinaceae; D_5__Methanosarcina; D_6__uncultured bacterium	Methanosarcina_Feature400	k_Archaea	p_Euryarchaeota	c_Methanomicrobia	o_Methanosarcinales	f_Methanosarcinaceae	g_Methanosarcina	g_Methanosarcina	0	0	0	0	0	0
56.4765	85a02102f59e02f94ce6a5ed7ec33320	Feature327	GGGAGCACTACAACGGGTGGAGCCTGCGGTTTAATTGGATTCAACGCCGGAAATCTCACCGGGGGCGACAGCGATATGAAGGTCAGGCTGAAGACCTTACCCGATTAGCTGAGAGGTGGTGCATGGCCGTCGTCAGTTCGTACTGTGAAGCATCCTGTTAAGTCAGGCAACGAGCGAGACCCACGTCCACAGTTGCCAGCATACCCTCCGGGGTGATGGGTACACTGTGGAGACCGCCGCTGCTAAAGCGGAGGAAGGAATGGGCAACGGTAGGTCAGTATGCCCCGAATCTCCCGGGCTACACGCGGGCTACAATGGTTGGTACAATGGGCATCTACCCCGAAAGGGGAAGGAAATCTCTTAAAGCCAATCGTAGTTCGGATTGAGGGCTGCAACTCG…	D_0__Archaea; D_1__Euryarchaeota; D_2__Methanomicrobia; D_3__Methanosarcinales; D_4__Methanosaetaceae; D_5__Methanosaeta	Methanosaeta_Feature327	k_Archaea	p_Euryarchaeota	c_Methanomicrobia	o_Methanosarcinales	f_Methanosaetaceae	g_Methanosaeta	g_Methanosaeta	0.282747	2.86126	4.08472	31.6321	16.7941	13.1362
53.8215	4f4a1ff25a2f6328dd80d4fd2df91745	Feature319	GGGAGCACCACAACGGGTGGAGCTTGCGGTTTAATTGGATTCAACGCCGGAAATCTTACCGGGACCGACAGCAATATGAAGGCCAGGCTGAAGACTTTGCCGGATTAGCTGAGAGGTGGTGCATGGCCGTCGTCAGTTCGTACTGTGAAGCATCCTGTTAAGTCAGGCAACGAGCGAGACCCACGCCCACAGTTGCCAGCGTACTCTCTGGAGTGACGGGTACACTGTGGGGACCGCCGCTGCTAAAGCGGAGGAAGGAATGGGCAACGGTAGGTCAGTATGCCCCGAATATCCCGGGCTACACGCGAGCTACAATGGTTGGTACAATGGGTATCTACCCCGAAAGGGGACGGGAATCTCCTAAAACCAATCTTAGTTCGGATTGAGGGCTGCAACTCG…	D_0__Archaea; D_1__Euryarchaeota; D_2__Methanomicrobia; D_3__Methanosarcinales; D_4__Methanosaetaceae; D_5__Methanosaeta	Methanosaeta_Feature319	k_Archaea	p_Euryarchaeota	c_Methanomicrobia	o_Methanosarcinales	f_Methanosaetaceae	g_Methanosaeta	g_Methanosaeta	3.2756	12.0496	15.9903	5.49312	27.398	7.86535
5.97859	f345328ed535af51007451b2bbfad786	Feature349	GGGAGCACCACAACGGGTGGAGCTTGCGGTTTAATTGGATTCAACGCCGGAAATCTTACCGGGACCGACAGCAATATGAAGGCCAGGCTGAAGACTTTGCCGGATTAGCTGAGAGGTGGTGCATGGCCGTCGTCAGTTCGTACTGTGAAGCATCCTGTTAAGTCAGGCAACGAGCGAGACCCACGCCCACAGTTGCCAGCGTACTCTCCGGAGTGACGGGTACACTGTGGGGACCGCCGCTGCTAAAGCGGAGGAAGGAATGGGCAACGGTAGGTCAGTATGCCCCGAATATCCCGGGCTACACGCGAGCTACAATGGTTGGTACAATGGGTATCTACCCCGAAAGGGGACGGGAATCTCCTAAAACCAATCTTAGTTCGGATTGAGGGCTGCAACTCG…	D_0__Archaea; D_1__Euryarchaeota; D_2__Methanomicrobia; D_3__Methanosarcinales; D_4__Methanosaetaceae; D_5__Methanosaeta	Methanosaeta_Feature349	k_Archaea	p_Euryarchaeota	c_Methanomicrobia	o_Methanosarcinales	f_Methanosaetaceae	g_Methanosaeta	g_Methanosaeta	0.748657	1.12743	1.02429	0.42501	0.650852	0.769997
0.46591	20c9e561069b09ab2c1d1fdc64c91882	Feature307	GGGAGCACCACAACGGGTGGAGCTTGCGGTTTAATTGGATTCAACGCCGGAAATCTTACCGGGACCGACAGCAATATGAAGGCCAGGCTGAAGACTTTGCCGGATTAGCTGAGAGGTGGTGCATGGCCGTCGTCAGTTCGTACTGTGAAGCATCCTGTTAAGTCAGGCAACGAGCGAGACCCACGCCCACAGTTGCCAGCGTACTCTCTGGAGTGACGGGTACACTGTGGGGACCGCCGCTGCTAAAGCGGAGGAAGGAATGGGCAACGGTAGGTCAGTATGCCCCGAATATCCCGGGCTACACGCGAGCTACAATGGTTGGTACAATGGGTATCTACCCCGAAAGGGGACGGGAATCTCCTAAAACCAATCTTAGTTCGGATTGAGGGCTGCAACTCG…	D_0__Archaea; D_1__Euryarchaeota; D_2__Methanomicrobia; D_3__Methanosarcinales; D_4__Methanosaetaceae; D_5__Methanosaeta	Methanosaeta_Feature307	k_Archaea	p_Euryarchaeota	c_Methanomicrobia	o_Methanosarcinales	f_Methanosaetaceae	g_Methanosaeta	g_Methanosaeta	0	0	0	0	0.250738	0
0.00533485	6525ec366e715152c13b24c05b7ba72f	Feature324	#N/A	D_0__Archaea; D_1__Euryarchaeota; D_2__Methanomicrobia; D_3__Methanosarcinales; D_4__Methanosaetaceae; D_5__Methanosaeta	Methanosaeta_Feature324	k_Archaea	p_Euryarchaeota	c_Methanomicrobia	o_Methanosarcinales	f_Methanosaetaceae	g_Methanosaeta	g_Methanosaeta	0	0	0.00533485	0	0	0
0.654408	4b9e74068eb72db197aadf09be1b6c3e	Feature315	GGGAGCACTACAACGGGTGGAGCCTGCGGTTTAATTGGATTCAACGCCGGAAATCTCACCGGGGGCGACAGCGATATGAAGGTCAGGCTGAAGACCTTACCCGATTAGCTGAGAGGTGGTGCATGGCCGTCGTCAGTTCGTACTGTGAAGCATCCTGTTAAGTCAGGCAACGAGCGAGACCCACGTCCACAGTTGCCAGCATACCCTCCGGGGTGATGGGTACACTGTGGAGACCGCCGCTGCTAAAGCGGAGGAAGGAATGGGCAACGGTAGGTCAGTATGCCCCGAATCTCCCGGGCTACACGCGGGCTACAATGGTTGGTACAATGGGCATCTACCCCGAAAGGGGAAGGAAATCTCTTAAAGCCAATCGTAGTTCGGATTGAGGGCTGCAACTCG…	D_0__Archaea; D_1__Euryarchaeota; D_2__Methanomicrobia; D_3__Methanosarcinales; D_4__Methanosaetaceae; D_5__Methanosaeta	Methanosaeta_Feature315	k_Archaea	p_Euryarchaeota	c_Methanomicrobia	o_Methanosarcinales	f_Methanosaetaceae	g_Methanosaeta	g_Methanosaeta	0	0	0	0	0	0
0.59039	625d8dccb6b9a7f43c6632c539519e52	Feature323	GGGAGCACCACAACGGGTGGAGCTTGCGGTTTAATTGGATTCAACGCCGGAAATCTTACCGGGACCGACAGCAATATGAAGGCCAGGCTGAAGACTTTGCCGGATTAGCTGAGAGGTGGTGCATGGCCGTCGTCAGTTCGTACTGTGAAGCATCCTGTTAAGTCAGGCAACGAGCGAGACCCACGCCCACAGTTGCCAGCGTACTCTCCGGAGTGACGGGTACACTGTGGGGACCGCCGCTGCTAAAGCGGAGGAAGGAATGGGCAACGGTAGGTCAGTATGCCCCGAATATCCCGGGCCACACGCGAGCTACAATGGTTGGTACAATGGGTATCTACCCCGAAAGGGGACGGAAATCTCCTAAAACCAATCTTAGTTCGGATTGAGGGCTGCAACTCG…	D_0__Archaea; D_1__Euryarchaeota; D_2__Methanomicrobia; D_3__Methanosarcinales; D_4__Methanosaetaceae; D_5__Methanosaeta	Methanosaeta_Feature323	k_Archaea	p_Euryarchaeota	c_Methanomicrobia	o_Methanosarcinales	f_Methanosaetaceae	g_Methanosaeta	g_Methanosaeta	0	0	0	0	0	0
0.483693	9a572af8ac3c6cc1732a39226eee1667	Feature330	GGGAGCACCACAACGGGTGGAGCTTGCGGTTTAATTGGATTCAACGCCGGAAATCTTACCGGGACCGACAGCAATATGAAGGCCAGGCTGAAGACTTTGCCGGATTAGCTGAGAGGTGGTGCATGGCCGTCGTCAGTTCGTACTGTGAAGCATCCTGTTAAGTCAGGCAACGAGCGAGACCCACGCCCACAGTTGCCAGCGTACTCTCTGGAGTGACGGGTACACTGTGGGGACCGCCGCTGCTAAAGCGGAGGAAGGAATGGGCAACGGTAGGTCAGTATGCCCCGAATATCCCGGGCTACACGCGAGCTACAATGGTTGGTACAATGGGTATCTACCCCGAAAGGGGACGGGAATCTCCTAAAACCAATCTTAGTTCGGATTGAGGGCTGCAACTCG…	D_0__Archaea; D_1__Euryarchaeota; D_2__Methanomicrobia; D_3__Methanosarcinales; D_4__Methanosaetaceae; D_5__Methanosaeta	Methanosaeta_Feature330	k_Archaea	p_Euryarchaeota	c_Methanomicrobia	o_Methanosarcinales	f_Methanosaetaceae	g_Methanosaeta	g_Methanosaeta	0	0	0	0	0	0
0.387666	4bb78c562c4c993498300eaab4d9de56	Feature316	GGGAGCACCACAACGGGTGGAGCTTGCGGTTTAATTGGATTCAACGCCGGAAATCTTACCGGGACCGACAGCAACATGAAGGCCAGGCTGAAGACTTTGCCGGATTAGCTGAGAGGTGGTGCATGGCCGTCGTCAGTTCGTACTGTGAAGCATCCTGTTAAGTCAGGCAACGAGCGAGACCCACGCCCACAGTTGCCAGCGTACTCTCCGGAGTGACGGGTACACTGTGGGGACCGCCGCTGCTAAAGCGGAGGAAGGAATGGGCAACGGTAGGTCAGTATGCCCCGAATATCCCGGGCCACACGCGAGCTACAATGGTTGGTACAATGGGTATCTACCCCGAAAGGGGACGGAAATCTCCTAAAACCAATCTTAGTTCGGATTGAGGGCTGCAACTCG…	D_0__Archaea; D_1__Euryarchaeota; D_2__Methanomicrobia; D_3__Methanosarcinales; D_4__Methanosaetaceae; D_5__Methanosaeta	Methanosaeta_Feature316	k_Archaea	p_Euryarchaeota	c_Methanomicrobia	o_Methanosarcinales	f_Methanosaetaceae	g_Methanosaeta	g_Methanosaeta	0	0	0	0	0	0
0.382331	34a1484d35ed06d197c6840c6a6022d3	Feature309	GGGAGCACTACAACGGGTGGAGCCTGCGGTTTAATTGGATTCAACGCCGGAAATCTCACCGGGGGCGACAGCGATATGAAGGTCAGGCTGAAGACCTTACCCGATTAGCTGAGAGGTGGTGCATGGCCGTCGTCAGTTCGTACTGTGAAGCATCCTGTTAAGTCAGGCAACGAGCGAGACCCACGTCCACAGTTGCCAGCATACCCTCCGGGGTGATGGGTACACTGTGGAGACCGCCGCTGCTAAAGCGGAGGAAGGAATGGGCAACGGTAGGTCAGTATGCCCCGAATCTCCCGGGCTACACGCGGGCTACAATGGTTGGTACAATGGGCATCTACCCCGAAAGGGGAAGGAAATCTCTTAAAGCCAATCGTAGTTCGGATTGAGGGCTGCAACTCG…	D_0__Archaea; D_1__Euryarchaeota; D_2__Methanomicrobia; D_3__Methanosarcinales; D_4__Methanosaetaceae; D_5__Methanosaeta	Methanosaeta_Feature309	k_Archaea	p_Euryarchaeota	c_Methanomicrobia	o_Methanosarcinales	f_Methanosaetaceae	g_Methanosaeta	g_Methanosaeta	0	0	0	0	0	0
0.375218	495edf73d17c93f6d4714e9a244d4c49	Feature314	GGGAGCACCACAACGGGTGGAGCTTGCGGTTTAATTGGATTCAACGCCGGAAATCTTACCGGGACCGACAGCAATATGAAGGCCAGGCTGAAGACTTTGCCGGATTAGCTGAGAGGTGGTGCATGGCCGTCGTCAGTTCGTACTGTGAAGCATCCTGTTAAGTCAGGCAACGAGCGAGACCCACGCCCACAGTTGCCAGCGTACTCTCTGGAGTGACGGGTACACTGTGGGGACCGCCGCTGCTAAAGCGGAGGAAGGAATGGGCAACGGTAGGTCAGTATGCCCCGAATATCCCGGGCTACACGCGAGCTACAATGGTTGGTACAATGGGTATCTACCCCGAAAGGGGACGGGAATCTCCTAAAACCAATCTTAGTTCGGATTGAGGGCTGCAACTCG…	D_0__Archaea; D_1__Euryarchaeota; D_2__Methanomicrobia; D_3__Methanosarcinales; D_4__Methanosaetaceae; D_5__Methanosaeta	Methanosaeta_Feature314	k_Archaea	p_Euryarchaeota	c_Methanomicrobia	o_Methanosarcinales	f_Methanosaetaceae	g_Methanosaeta	g_Methanosaeta	0	0	0	0	0	0
0.36277	b3b1bfc76f88741626358c1586fdbe7d	Feature333	GGGAGCATCACAACGGGTGGAGCTTGCGGTTTAATTGGATTCAACGCCGGAAATCTTACCGGGACCGACAGCAATATGAAGGCCAGGCTGAAGACTTTGCCGGATTAGCTGAGAGGTGGTGCATGGCCGTCGTCAGTTCGTACTGTGAAGCATCCTGTTAAGTCAGGCAACGAGCGAGACCCACGCCCACAGTTGCCAGCGTACTCTCTGGAGTGACGGGTACACTGTGGGGACCGCCGCTGCTAAAGCGGAGGAAGGAATGGGCAACGGTAGGTCAGTATGCCCCGAATATCCCGGGCTACACGCGAGCTACAATGGTTGGTACAATGGGTATCTACCCCGAAAGGGGACGGGAATCTCCTAAAACCAATCTTAGTTCGGATTGAGGGCTGCAACTCG…	D_0__Archaea; D_1__Euryarchaeota; D_2__Methanomicrobia; D_3__Methanosarcinales; D_4__Methanosaetaceae; D_5__Methanosaeta	Methanosaeta_Feature333	k_Archaea	p_Euryarchaeota	c_Methanomicrobia	o_Methanosarcinales	f_Methanosaetaceae	g_Methanosaeta	g_Methanosaeta	0	0	0	0	0	0
0.346765	9e05ec97e3d31fd8c57c987334e2d1b4	Feature331	GGGAGCACTACAACGGGTGGAGCCTGCGGTTTAATTGGATTCAACGCCGGAAATCTCACCGGGGGCGACAGCGATATGAAGGTCAGGCTGAAGACCTTACCCGATTAGCTGAGAGGTGGTGCATGGCCGTCGTCAGTTCGTACTGTGAAGCATCCTGTTAAGTCAGGCAACGAGCGAGACCCACGTCCACAGTTGCCAGCATACCCTCCGGGGTGATGGGTACACTGTGGAGACCGCCGCTGCTAAAGCGGAGGAAGGAATGGGCAACGGTAGGTCAGTATGCCCCGAATCTCCCGGGCTACACGCGGGCTACAATGGTTGGTACAATGGGCATCTACCCCGAAAGGGGAAGGAAATCTCTTAAAGCCAATCGTAGTTCGGATTGAGGGCTGCAACTCG…	D_0__Archaea; D_1__Euryarchaeota; D_2__Methanomicrobia; D_3__Methanosarcinales; D_4__Methanosaetaceae; D_5__Methanosaeta	Methanosaeta_Feature331	k_Archaea	p_Euryarchaeota	c_Methanomicrobia	o_Methanosarcinales	f_Methanosaetaceae	g_Methanosaeta	g_Methanosaeta	0	0	0	0	0	0
0.305865	b0a803122f6cd3e7f09f1a636f037bb0	Feature332	GGGAGCACCACAACGGGTGGAGCTTGCGGTTTAATTGGATTCAACGCCGGAAATCTTACCGGGACCGACAGCAATATGAAGGCCAGGCTGAAGACTTTGCCGGATTAGCTGAGAGGTGGTGCATGGCCGTCGTCAGTTCGTACTGTGAAGCATCCTGTTAAGTCAGGCAACGAGCGAGACCCACGCCCACAGTTGCCAGCGTACTCTCTGGAGTGACGGGTACACTGTGGGGACCGCCGCTGCTAAAGCGGAGGAAGGAATGGGCAACGGTAGGTCAGTATGCCCCGAATATCCCGGGCTACACGCGAGCTACAATGGTTGGTACAATGGGTATCTACCCCGAAAGGGGACGGGAATCTCCTAAAACCAATCTTAGTTCGGATTGAGGGCTGCAACTCG…	D_0__Archaea; D_1__Euryarchaeota; D_2__Methanomicrobia; D_3__Methanosarcinales; D_4__Methanosaetaceae; D_5__Methanosaeta	Methanosaeta_Feature332	k_Archaea	p_Euryarchaeota	c_Methanomicrobia	o_Methanosarcinales	f_Methanosaetaceae	g_Methanosaeta	g_Methanosaeta	0	0	0	0	0	0
0.184941	dcfd046cdb8888c2d51b8d6286374afd	Feature344	GGGAGCATTACAACGGGTGGAGCCTGCGGTTTAATTGGATTCAACGCCGGAAATCTCACCGGGGGCGACAGCGATATGAAGGTCAGGCTGAAGACCTTACCCGATTAGCTGAGAGGTGGTGCATGGCCGTCGTCAGTTCGTACTGTGAAGCATCCTGTTAAGTCAGGCAACGAGCGAGACCCACGTCCACAGTTGCCAGCATACCCTCCGGGGTGATGGGTACACTGTGGAGACCGCCGCTGCTAAAGCGGAGGAAGGAATGGGCAACGGTAGGTCAGTATGCCCCGAATCTCCCGGGCTACACGCGGGCTACAATGGTTGGTACAATGGGCATCTACCCCGAAAGGGGAAGGAAATCTCTTAAAGCCAATCGTAGTTCGGATTGAGGGCTGCAACTCG…	D_0__Archaea; D_1__Euryarchaeota; D_2__Methanomicrobia; D_3__Methanosarcinales; D_4__Methanosaetaceae; D_5__Methanosaeta	Methanosaeta_Feature344	k_Archaea	p_Euryarchaeota	c_Methanomicrobia	o_Methanosarcinales	f_Methanosaetaceae	g_Methanosaeta	g_Methanosaeta	0	0	0	0	0	0
0.170715	f039b8b6e450c3d186c19908c958f150	Feature348	GGGAGCACTACAACGGGTGGAGCCTGCGGTTTAATTGGATTCAACGCCGGAAATCTCACCGGGGGCGACAGCGATATGAAGGTCAGGCTGAAGACCTTACCCGATTAGCTGAGAGGTGGTGCATGGCCATCGTCAGTTCGTACTGTGAAGCATCCTGTTAAGTCAGGCAACGAGCGAGACCCACGTCCACAGTTGCCAGCATACCCTCCGGGGTGATGGGTACACTGTGGAGACCGCCGCTGCTAAAGCGGAGGAAGGAATGGGCAACGGTAGGTCAGTATGCCCCGAATCTCCCGGGCTACACGCGGGCTACAATGGTTGGTACAATGGGCATCTACCCCGAAAGGGGAAGGAAATCTCTTAAAGCCAATCGTAGTTCGGATTGAGGGCTGCAACTCG…	D_0__Archaea; D_1__Euryarchaeota; D_2__Methanomicrobia; D_3__Methanosarcinales; D_4__Methanosaetaceae; D_5__Methanosaeta	Methanosaeta_Feature348	k_Archaea	p_Euryarchaeota	c_Methanomicrobia	o_Methanosarcinales	f_Methanosaetaceae	g_Methanosaeta	g_Methanosaeta	0	0	0	0	0	0
0.0746879	eea3b5a611258a9662f49e8d53627fc6	Feature354	GGGAGCACAACAACGGGTGGAGCTTGCGGTTTAATTGGATTCAACGCCGGAAATCTTACCGGGACCGACAGCAACATGAAGGCCAAGCTGAAGACTTTGCCGGATTAGCTGAGAGGTGGTGCATGGCCGTCGTCAGTTCGTACTGTGAAGCATCCTGTTAAGTCAGGCAACGAGCGAGACCCACGCCCACAGTTGCCAGCGTACTCTCCGGAGTGACGGGTACACTGTGGGGACCGCCGCTGCTAAAGCGGAGGAAGGAATGGGCAACGGTAGGTCAGTATGCCCCGAATATCCCGGGCCACACGCGAGCTACAATGGTTGGTACAATGGGTATCTACCCCGAAAGGGGACGGAAATCTCCTAAAACCAATCTTAGTTCGGATTGAGGGCTGCAACTCG…	D_0__Archaea; D_1__Euryarchaeota; D_2__Methanomicrobia; D_3__Methanosarcinales; D_4__Methanosaetaceae; D_5__Methanosaeta; D_6__uncultured Methanosarcina sp.	Methanosaeta_Feature354	k_Archaea	p_Euryarchaeota	c_Methanomicrobia	o_Methanosarcinales	f_Methanosaetaceae	g_Methanosaeta	g_Methanosaeta	0	0	0	0	0	0
0.0213394	4cc7ff90834fac52dab6ff92bd3d726e	Feature317	GGGAGCACCACAACGGGTGGAGCTTGCGGTTTAATTGGATTCAACGCCGGAAATCTTACCGGGACCGACAGCAATATGAAGGCCAGGCTGAAGACTTTGCCGGATTAGCTGAGAGGTGGTGCATGGCCGTCGTCAGTTCGTACTGTGAAGCATCCTGTTAAGTCAGGCAACGAGCGAGACCCACGCCCACAGTTGCCAGCGTACTCTCTGGAGTGACGGGTACACTGTGGGGACCGCCGCTGCTAAAGCGGAGGAAGGAATGGGCAACGGTAGGTCAGTATGCCCCGAATATCCCGGGCTACACGCGAGCTACAATGGTTGGTACAATGGGTAGCTAAGCCGCGAGGCGGAGCCAATCCTAAAAAGCCGGTCTCAGTTCAGATTGCAGGCTGCAACTCG…	D_0__Archaea; D_1__Euryarchaeota; D_2__Methanomicrobia; D_3__Methanosarcinales; D_4__Methanosaetaceae; D_5__Methanosaeta	Methanosaeta_Feature317	k_Archaea	p_Euryarchaeota	c_Methanomicrobia	o_Methanosarcinales	f_Methanosaetaceae	g_Methanosaeta	g_Methanosaeta	0	0	0	0	0	0
0.0177828	6e6d03a5a8505f562f0b73dc514c7696	Feature325	GGGAGCACTACAACGGGTGGAGCCTGCGGTTTAATTGGATTCAACGCCGGAAATCTCACCGGGGGCGACAGCGATATGAAGGTCAGGCTGAAGACCTTACCCGATTAGCTGAGAGGTGGTGCATGGCCGTCGTCAGTTCGTACTGTGAAGCATCCTGTTAAGTCAGGCAACGAGCGAGACCCACGTCCACAGTTGCCAGCATACCCTCCGGGGTGATGGGTACACTGTGGAGACCGCCGCTGCTAAAGCGGAGGAAGGAATGGGCAACGGTAGGTCAGTATGCCCCGAATCTCCCGGGCTACACGCGGGCTACAATGGTTGGTACAATGGGCATCTACCCCGAAAGGGGAAGGAAATCTCAAAAAGCCGTCCTCAGTTCGGATTGCAGTCTGCAACTCG…	D_0__Archaea; D_1__Euryarchaeota; D_2__Methanomicrobia; D_3__Methanosarcinales; D_4__Methanosaetaceae; D_5__Methanosaeta	Methanosaeta_Feature325	k_Archaea	p_Euryarchaeota	c_Methanomicrobia	o_Methanosarcinales	f_Methanosaetaceae	g_Methanosaeta	g_Methanosaeta	0	0	0	0	0	0
0.0160046	c212e09380b3687ba64f848cce2a7515	Feature335	GGGAGCACAACAACGGGTGGAGCCTGCGGTTTAATTGGACTCAACGCCGGACAACTCACCGGGGGCGACAGCATTATGTAGGCCAGGCTGAAGACCTTGCCTGAATCGCTGAGAGGAGGTGCATGGCCGTCGCCAGTTCGTACTGTGAAGCATCCTGTTAAGTCAGGCAACGAGCGAGACCCACGCCCACAGTTGCCAGCGTACTCTCTGGAGTGACGGGTACACTGTGGGGACCGCCGCTGCTAAAGCGGAGGAAGGAATGGGCAACGGTAGGTCAGTATGCCCCGAATATCCCGGGCTACACGCGAGCTACAATGGTTGGTACAATGGGTATCTACCCCGAAAGGGGACGGGAATCTCCTAAAACCAATCTTAGTTCGGATTGAGGGCTGCAACTCG…	D_0__Archaea; D_1__Euryarchaeota; D_2__Methanomicrobia; D_3__Methanosarcinales; D_4__Methanosaetaceae; D_5__Methanosaeta	Methanosaeta_Feature335	k_Archaea	p_Euryarchaeota	c_Methanomicrobia	o_Methanosarcinales	f_Methanosaetaceae	g_Methanosaeta	g_Methanosaeta	0	0	0	0	0	0
0.0142263	5060b4f57db3062f0a3b38134178a199	Feature320	GGGAGCACCACAACGGGTGGAGCTTGCGGTTTAATTGGATTCAACGCCGGAAATCTTACCGGGACCGACAGCAATATGAAGGCCAGGCTGAAGACTTTGCCGGATTAGCTGAGAGGTGGTGCATGGCCGTCGTCAGTTCGTACTGTGAAGCATCCTGTTAAGTCAGGCAACGAGCGAGACCCACGCCCACAGTTGCCAGCGTACTCTCTGGAGTGACGGGTACACTGTGGGGACCGCCGCTGCTAAAGCGGAGGAAGGAATGGGCAACGGTAGGTCAGTATGCCCCGAATATCCCGGGCTACACGCGAGCTACAATGGTTGGTACAATGGGTAGCAAAGCCGCGAGGTGGAGCCAATCCCCAAAGCCGGTCTCAGTTCAGATTGCAGGCTGCAACCCGC…	D_0__Archaea; D_1__Euryarchaeota; D_2__Methanomicrobia; D_3__Methanosarcinales; D_4__Methanosaetaceae; D_5__Methanosaeta	Methanosaeta_Feature320	k_Archaea	p_Euryarchaeota	c_Methanomicrobia	o_Methanosarcinales	f_Methanosaetaceae	g_Methanosaeta	g_Methanosaeta	0	0	0	0	0	0
0.0142263	96b06b1687372e8b8c8ba141973095fa	Feature329	GGGAGCACCACAACGGGTGGAGCTTGCGGTTTAATTGGATTCAACGCCGGAAATCTTACCGGGACCGACAGCAATATGAAGGCCAGGCTGAAGACTTTGCCGGATTAGCTGAGAGGTGGTGCATGGCCGTCGTCAGTTCGTACTGTGAAGCATCCTGTTAAGTCAGGCAACGAGCGAGACCCACGCCCACAGTTGCCAGCGTACTCTCTGGAGTGACGGGTACACTGTGGGGACCGCCGCTGCTAAAGCGGAGGAAGGAATGGGCAACGGCAGGTCAGTATGCCCCGAATATCCCGGGCTACACGCGAGCTACAATGGTTGGTACAATGGGTATCTACCCCGAAAGGGGACGGGAATCTCCTAAAACCAATCTTAGTTCGGATCGGAGTCTGCAACTCG…	D_0__Archaea; D_1__Euryarchaeota; D_2__Methanomicrobia; D_3__Methanosarcinales; D_4__Methanosaetaceae; D_5__Methanosaeta	Methanosaeta_Feature329	k_Archaea	p_Euryarchaeota	c_Methanomicrobia	o_Methanosarcinales	f_Methanosaetaceae	g_Methanosaeta	g_Methanosaeta	0	0	0	0	0	0
0.0142263	d6e92e8d2177f30d727e7a58e516e293	Feature339	GGGAGCACTACAACGGGTGGAGCCTGCGGTTTAATTGGATTCAACGCCGGAAATCTCACCGGGGGCGACAGCGATATGAAGGTCAGGCTGAAGACTTTACCGGATTAGCTGAGAGGTGGTGCATGGCCGTCGTCAGTTCGTACTGTGAAGCATCCTGTTAAGTCAGGCAACGAGCGAGACCCACATCCACAGTTGCCAGCATATTCTCCGGAATGATGGGTACACTGTGGAGACCGCCGCTGCTAAAGCGGAGGAAGGAGTGGGCAACGGTAGGTCAGTATGCCCCGAATCTCCCGGGCTACACGCGGGCTACAATGGTTGGTACAATGGGCATCTACCCCGAAAGGGGAAGGAAATCTCTTAAAACCAATCGTAGTTCGGATTGAGGGCTGCAACTCG…	D_0__Archaea; D_1__Euryarchaeota; D_2__Methanomicrobia; D_3__Methanosarcinales; D_4__Methanosaetaceae; D_5__Methanosaeta	Methanosaeta_Feature339	k_Archaea	p_Euryarchaeota	c_Methanomicrobia	o_Methanosarcinales	f_Methanosaetaceae	g_Methanosaeta	g_Methanosaeta	0	0	0	0	0	0
0.012448	f671501d5ba4d5fa57933ebc21351163	Feature350	GGGAGCACCACAACGGGTGGAGCTTGCGGTTTAATTGGATTCAACGCCGGAAATCTTACCGGGACCGACAGCAATATGAAGGCCAGGCTGAAGACTTTGCCGGATTAGCTGAGAGGTGGTGCATGGCCGTCGTCAGTTCGTACTGTGAAGCATCCTGTTAAGTCAGGCAACGAGCGAGACCCACGCCCACAGTTGCCAGCGTACTCTCTGGAGTGACGGGTACACTGTGGGGACCGCCGCTGCTAAAGCGGAGGAAGGAATGGGCAACGGTAGGTCAGTATGCCCCGAATATCCCGGGCTACACACGTGCTACAATGGCTGGTACAAAGGGTCGCCAACCCGCGAGGGGGAGCTAATCCCAAAAAACCAGTCCCAGTTCGGATTGCAGTCTGCAACTCG…	D_0__Archaea; D_1__Euryarchaeota; D_2__Methanomicrobia; D_3__Methanosarcinales; D_4__Methanosaetaceae; D_5__Methanosaeta	Methanosaeta_Feature350	k_Archaea	p_Euryarchaeota	c_Methanomicrobia	o_Methanosarcinales	f_Methanosaetaceae	g_Methanosaeta	g_Methanosaeta	0	0	0	0	0	0
0.0106697	bb6c5a0f6375cc3f9a50cb8a493faf08	Feature334	GGGAGCACTACAACGGGTGGAGCCTGCGGTTTAATTGGATTCAACGCCGGAAATCTCACCGGGGGCGACAGCGATATGAAGGTCAGGCTGAAGACCTTACCCGATTAGCTGAGAGGTGGTGCATGGCCGTCGTCAGTTCGTACTGTGAAGCATCCTGTTAAGTCAGGCAACGAGCGAGACCCACGTCCACAGTTGCCAGCATACCCTCCGGGGTGATGGGTACACTGTGGAGACCGCCGCTGCTAAAGCGGAGGAAGGAATGGGCAACGGTAGGTCAGTATGCCCCGAATCTCCCGGGCTACACGCGGGCTACAATGGTTGGTACAAAGAGCAGCCAACTCGCGAGAGTGAGCAAATCTCAAAAAGCCATCCTCAGTTCGGATTGGAGTCTGCAACTCG…	D_0__Archaea; D_1__Euryarchaeota; D_2__Methanomicrobia; D_3__Methanosarcinales; D_4__Methanosaetaceae; D_5__Methanosaeta	Methanosaeta_Feature334	k_Archaea	p_Euryarchaeota	c_Methanomicrobia	o_Methanosarcinales	f_Methanosaetaceae	g_Methanosaeta	g_Methanosaeta	0	0	0	0	0	0
0.0106697	dc9499308591e147119fef9c0bc77ee2	Feature342	GGGAGCACCACAACGGGTGGAGCTTGCGGTTTAATTGGATTCAACGCCGGAAATCTTACCGGGACCGACAGCAATATGAAGGCCAGGCTGAAGACTTTGCCGGATTAGCTGAGAGGTGGTGCATGGCCGTCGTCAGTTCGTACTGTGAAGCATCCTGTTAAGTCAGGCAACGAGCGAGACCCACGCCCACAGTTGCCAGCGTACTCTCCGGAGTGACGGGTACACTGTGGGGACCGCCGCTGCTAAAGCGGAGGAAGGAATGGGCAACGGTAGGTCAGTATGCCCCGAATATCCCGGGCTACACGCGAGCTACAATGGTTGGTACAATGGGTATCTACCCCGAAAGGGGATGGAAATCTCCTAAAGCCAATCTTAGTTCGGATTGAGGGCTGCAACTCG…	D_0__Archaea; D_1__Euryarchaeota; D_2__Methanomicrobia; D_3__Methanosarcinales; D_4__Methanosaetaceae; D_5__Methanosaeta	Methanosaeta_Feature342	k_Archaea	p_Euryarchaeota	c_Methanomicrobia	o_Methanosarcinales	f_Methanosaetaceae	g_Methanosaeta	g_Methanosaeta	0	0	0	0	0	0
0.00889142	089bd6032a5df3274b4bf143d295825e	Feature303	#N/A	D_0__Archaea; D_1__Euryarchaeota; D_2__Methanomicrobia; D_3__Methanosarcinales; D_4__Methanosaetaceae; D_5__Methanosaeta	Methanosaeta_Feature303	k_Archaea	p_Euryarchaeota	c_Methanomicrobia	o_Methanosarcinales	f_Methanosaetaceae	g_Methanosaeta	g_Methanosaeta	0	0	0	0	0	0
0.00889142	0a844f7a6e90da4bacec3d375124eda0	Feature304	#N/A	D_0__Archaea; D_1__Euryarchaeota; D_2__Methanomicrobia; D_3__Methanosarcinales; D_4__Methanosaetaceae; D_5__Methanosaeta	Methanosaeta_Feature304	k_Archaea	p_Euryarchaeota	c_Methanomicrobia	o_Methanosarcinales	f_Methanosaetaceae	g_Methanosaeta	g_Methanosaeta	0	0	0	0	0	0
0.00889142	4e47e7514b6b194ac5549d93e23784b3	Feature318	#N/A	D_0__Archaea; D_1__Euryarchaeota; D_2__Methanomicrobia; D_3__Methanosarcinales; D_4__Methanosaetaceae; D_5__Methanosaeta	Methanosaeta_Feature318	k_Archaea	p_Euryarchaeota	c_Methanomicrobia	o_Methanosarcinales	f_Methanosaetaceae	g_Methanosaeta	g_Methanosaeta	0	0	0	0	0	0
0.00711313	476d3ceca8652a32486e12e8f7a6b3ae	Feature313	#N/A	D_0__Archaea; D_1__Euryarchaeota; D_2__Methanomicrobia; D_3__Methanosarcinales; D_4__Methanosaetaceae; D_5__Methanosaeta	Methanosaeta_Feature313	k_Archaea	p_Euryarchaeota	c_Methanomicrobia	o_Methanosarcinales	f_Methanosaetaceae	g_Methanosaeta	g_Methanosaeta	0	0	0	0	0	0
0.00711313	5ee974e9b8a732e4f63677460efd997f	Feature322	#N/A	D_0__Archaea; D_1__Euryarchaeota; D_2__Methanomicrobia; D_3__Methanosarcinales; D_4__Methanosaetaceae; D_5__Methanosaeta	Methanosaeta_Feature322	k_Archaea	p_Euryarchaeota	c_Methanomicrobia	o_Methanosarcinales	f_Methanosaetaceae	g_Methanosaeta	g_Methanosaeta	0	0	0	0	0	0
0.00711313	dcd52cecc2ed785713398c7401b56548	Feature343	GGGAGCACTACAACGGGTGGAGCCTGCGGTTTAATTGGATTCAACGCCGGAAATCTCACCGGGGGCGACAGCGATATGAAGGTCAGGCTGAAGACCTTACCCGATTAGCTGAGAGGTGGTGCATGGCCGTCGTCAGTTCGTACTGTGAAGCATCCTGTTAAGTCAGGCAACGAGCGAGACCCACGTCCACAGTTGCCAGCATACCCTCCGGGGTGATGGGTACACTGTGGAGACCGCCGCTGCTAAAGCGGAGGAAGGAATGGGCAACGGTAGGTCAGTATGCCCCGAATCTCCCGGGCTACACGCGGGCTACAATGGTTGGTACAGAGGGCAGCTACCTGGTGACAGGATGCTAATCTCCAAAACCGGTCTCAGTTCGGATCGAAGTCTGCAACTCGA…	D_0__Archaea; D_1__Euryarchaeota; D_2__Methanomicrobia; D_3__Methanosarcinales; D_4__Methanosaetaceae; D_5__Methanosaeta	Methanosaeta_Feature343	k_Archaea	p_Euryarchaeota	c_Methanomicrobia	o_Methanosarcinales	f_Methanosaetaceae	g_Methanosaeta	g_Methanosaeta	0	0	0	0	0	0
0.00711313	faba5a42fc181071c07bac8339516a6f	Feature351	GGGAGCACCACAACGGGTGGAGCTTGCGGTTTAATTGGATTCAACGCCGGAAATCTTACCGGGACCGACAGCAATATGAAGGCCAGGCTGAAGACTTTGCCGGATTAGCTGAGAGGTGGTGCATGGCCGTCGTCAGTTCGTACTGTGAAGCATCCTGTTAAGTCAGGCAACGAGCGAGACCCACGCCCACAGTTGCCAGCGTACTCTCTGGAGTGACGGGTACACTGTGGGGACCGCCGCTGCTAAAGCGGAGGAAGGAATGGGCAACGGTAGGTCAGTATGCCCCGAATATCCCGGGCTACACGCGAGCTACAATGGCCGGTACAGAGGGCAGCGAAGCCGTGAGGTGGAGCGAATCCCAAAAAGCCGGTCTCAGTTCGGATTGCAGGCTGCAATTCG…	D_0__Archaea; D_1__Euryarchaeota; D_2__Methanomicrobia; D_3__Methanosarcinales; D_4__Methanosaetaceae; D_5__Methanosaeta	Methanosaeta_Feature351	k_Archaea	p_Euryarchaeota	c_Methanomicrobia	o_Methanosarcinales	f_Methanosaetaceae	g_Methanosaeta	g_Methanosaeta	0	0	0	0	0	0
0.00533485	0ff5c9a4d927247529d08f5ab94d4a32	Feature305	#N/A	D_0__Archaea; D_1__Euryarchaeota; D_2__Methanomicrobia; D_3__Methanosarcinales; D_4__Methanosaetaceae; D_5__Methanosaeta	Methanosaeta_Feature305	k_Archaea	p_Euryarchaeota	c_Methanomicrobia	o_Methanosarcinales	f_Methanosaetaceae	g_Methanosaeta	g_Methanosaeta	0	0	0	0	0	0
0.00533485	cf4c747dea86c80bb0f0315b2184c1a1	Feature337	GGGAGCACTACAACGGGTGGAGCCTGCGGTTTAATTGGATTCAACGCCGGAAATCTCACCGGGGGCGACAGCGATATGAAGGTCAGGCTGAAGACCTTACCCGATTAGCTGAGAGGTGGTGCATGGCCGTCGTCAGTTCGTACTGTGAAGCATCCTGTTAAGTCAGGCAACGAGCGAGACCCACGTCCACAGTTGCCAGCATACCCTCCGGGGTGATGGGTACACTGTGGAGACCGCCGCTGCTAAAGCGGAGGAAGGAATGGGCAACGGTAGGTCAGTATGCCCCGAATCTCCCGGGCCACACGCGAGCTGCAATGACAGGTACAATGGGTTCCGACCTCGAAAGGGGGAGGCAATCTCGAAAGCCTGCCGTAGTTGGGATTGAGGGCTGTAACCCGC…	D_0__Archaea; D_1__Euryarchaeota; D_2__Methanomicrobia; D_3__Methanosarcinales; D_4__Methanosaetaceae; D_5__Methanosaeta	Methanosaeta_Feature337	k_Archaea	p_Euryarchaeota	c_Methanomicrobia	o_Methanosarcinales	f_Methanosaetaceae	g_Methanosaeta	g_Methanosaeta	0	0	0	0	0	0
0.00533485	fca4e1bab1b0df51e00e10467602393a	Feature352	GGGAGCACCACAACGGGTGGAGCTTGCGGTTTAATTGGATTCAACGCCGGAAATCTTACCGGGACCGACAGCAATATGAAGGCCAGGCTGAAGACTTTGCCGGATTAGCTGAGAGGTGGTGCATGGCCGTCGTCAGTTCGTACTGTGAAGCATCCTGTTAAGTCAGGCAACGAGCGAGACCCACGCCCACAGTTGCCAGCGTACTCTCTGGAGTGACGGGTACACTGTGGGGACCGCCGCTGCTAAAGCGGAGGAAGGAATGGGCAACGGTAGGTCAGTATGCCCCGAATATCCCGGGCTACACGCGAGCTACAATGGTTGGTACAAAGGGAAGCAAAGGAGCGATCCGGAGCCAATCCCAAAAAAGCAGCCTCAGTTCGGATCGCAGTCTGCAACTCG…	D_0__Archaea; D_1__Euryarchaeota; D_2__Methanomicrobia; D_3__Methanosarcinales; D_4__Methanosaetaceae; D_5__Methanosaeta	Methanosaeta_Feature352	k_Archaea	p_Euryarchaeota	c_Methanomicrobia	o_Methanosarcinales	f_Methanosaetaceae	g_Methanosaeta	g_Methanosaeta	0	0	0	0	0	0
0.00355657	10d86de07f5a8ed4ba07c41cebc617d7	Feature306	#N/A	D_0__Archaea; D_1__Euryarchaeota; D_2__Methanomicrobia; D_3__Methanosarcinales; D_4__Methanosaetaceae; D_5__Methanosaeta	Methanosaeta_Feature306	k_Archaea	p_Euryarchaeota	c_Methanomicrobia	o_Methanosarcinales	f_Methanosaetaceae	g_Methanosaeta	g_Methanosaeta	0	0	0	0	0	0
0.00355657	375a845678ded12537cdbe10680719d4	Feature310	#N/A	D_0__Archaea; D_1__Euryarchaeota; D_2__Methanomicrobia; D_3__Methanosarcinales; D_4__Methanosaetaceae; D_5__Methanosaeta	Methanosaeta_Feature310	k_Archaea	p_Euryarchaeota	c_Methanomicrobia	o_Methanosarcinales	f_Methanosaetaceae	g_Methanosaeta	g_Methanosaeta	0	0	0	0	0	0
0.00355657	3a803ac796dc31e20003020df816712e	Feature311	#N/A	D_0__Archaea; D_1__Euryarchaeota; D_2__Methanomicrobia; D_3__Methanosarcinales; D_4__Methanosaetaceae; D_5__Methanosaeta	Methanosaeta_Feature311	k_Archaea	p_Euryarchaeota	c_Methanomicrobia	o_Methanosarcinales	f_Methanosaetaceae	g_Methanosaeta	g_Methanosaeta	0	0	0	0	0	0
0.00355657	83d5b07bc4b2799d6700b171359ae12f	Feature326	#N/A	D_0__Archaea; D_1__Euryarchaeota; D_2__Methanomicrobia; D_3__Methanosarcinales; D_4__Methanosaetaceae; D_5__Methanosaeta	Methanosaeta_Feature326	k_Archaea	p_Euryarchaeota	c_Methanomicrobia	o_Methanosarcinales	f_Methanosaetaceae	g_Methanosaeta	g_Methanosaeta	0	0	0	0	0	0
0.00355657	c9009f666a1a9c45cb4bdb2840f0c164	Feature336	GGGAGCACCACAACGGGTGGAGCTTGCGGTTTAATTGGATTCAACGCCGGAAATCTTACCGGGACCGACAGCAATATGAAGGCCAGGCTGAAGACTTTGCCGGATTAGCTGAGAGGTGGTGCATGGCCGTCGTCAGTTCGTACTGTGAAGCATCCTGTTAAGTCAGGCAACGAGCGAGACCCACGCCCACAGTTGCCAGCGTACTCTCTGGAGTGACGGGTACACTGTGGGGACCGCCGCTGCTAAAGCGGAGGAAGGAATGGGCAACGGTAGGTCAGTATGCCCCGAATATCCCGGGCTACACGCGAGCTACAATGGTTGATACAATGGGTTGCCAAGCCGCGAGGCGGAGCCAATCCTAAAAAGCTGGCCTCAGTTCAGATTGCAGTCTGCAACTCG…	D_0__Archaea; D_1__Euryarchaeota; D_2__Methanomicrobia; D_3__Methanosarcinales; D_4__Methanosaetaceae; D_5__Methanosaeta	Methanosaeta_Feature336	k_Archaea	p_Euryarchaeota	c_Methanomicrobia	o_Methanosarcinales	f_Methanosaetaceae	g_Methanosaeta	g_Methanosaeta	0	0	0	0	0	0
0.00355657	dc8ddfd2428da9c2ed9108a670511bf7	Feature341	GGGAGCACCACAACGGGTGGAGCTTGCGGTTTAATTGGATTCAACGCCGGAAATCTTACCGGGACCGACAGCAATATGAAGGCCAGGCTGAAGACTTTGCCGGATTAGCTGAGAGGTGGTGCATGGCCGTCGTCAGTTCGTACTGTGAAGCATCCTGTTAAGTCAGGCAACGAGCGAGACCCACGCCCACAGTTGCCAGCGTACTCTCTGGAGTGACGGGTACACTGTGGGGACCGCCGCTGCTAAAGCGGAGGAAGGAATGGGCAACGGTAGGTCAGTATGCCCCGAATATCCCGGGCTACACGCGAGCTACAATGGTTGGTACAATTGGTTGCGACAGAGCGATCTGGAGCTAATCTGTAAAGCCATCCTCAGTTCGGATTGCAGGCTGCAACTCGC…	D_0__Archaea; D_1__Euryarchaeota; D_2__Methanomicrobia; D_3__Methanosarcinales; D_4__Methanosaetaceae; D_5__Methanosaeta	Methanosaeta_Feature341	k_Archaea	p_Euryarchaeota	c_Methanomicrobia	o_Methanosarcinales	f_Methanosaetaceae	g_Methanosaeta	g_Methanosaeta	0	0	0	0	0	0
0.00355657	e4432bd4919a72761fb8be047b444f15	Feature346	GGGAGCACCACAACGGGTGGAGCTTGCGGTTTAATTGGATTCAACGCCGGAAATCTTACCGGGACCGACAGCAATATGAAGGCCAGGCTGAAGACTTTGCCGGATTAGCTGAGAGGTGGTGCATGGCCGTCGTCAGTTCGTACTGTGAAGCATCCTGTTAAGTCAGGCAACGAGCGAGACCCACGCCCACAGTTGCCAGCGTACTCTCTGGAGTGACGGGTACACTGTGGGGACCGCCGCTGCTAAAGCGGAGGAAGGAATGGGCAACGGTAGGTCAGTATGCCCCGAATATCCCGGGCTACACGCGAGCTACAATGGTTGGTACAATAGGTTGCCAAGTCGTGAGACGGAGCCAATCCTCCAAAGCTGGCCTCAGTTCAGATTGTAGGCTGCAACTCG…	D_0__Archaea; D_1__Euryarchaeota; D_2__Methanomicrobia; D_3__Methanosarcinales; D_4__Methanosaetaceae; D_5__Methanosaeta	Methanosaeta_Feature346	k_Archaea	p_Euryarchaeota	c_Methanomicrobia	o_Methanosarcinales	f_Methanosaetaceae	g_Methanosaeta	g_Methanosaeta	0	0	0	0	0	0
0.00355657	ed1d7c79a93b576890d07b967e5ef2e5	Feature347	GGGAGCACTACAACGGGTGGAGCCTGCGGTTTAATTGGATTCAACGCCGGAAATCTCACCGGGGGCGACAGCGATATGAAGGTCAGGCTGAAGACCTTACCCGATTAGCTGAGAGGTGGTGCATGGCCGTCGTCAGTTCGTACTGTGAAGCATCCTGTTAAGTCAGGCAACGAGCGAGACCCACGTCCACAGTTGCCAGCATACCCTCCGGGGTGATGGGTACACTGTGGAGACCGCCGCTGCTAAAGCGGAGGAAGGAATGGGCAACGGTAGGTCAGTATGCCCCGAATCTCCCGGGCTACACGCGGGCTACAAAGGGTGGGACAATGGGCTTCGACACCGAAAGGTGAAGACAATCCTTAAACCCATCCATAGTTCGGATTGGGGGCTGTAACCCGC…	D_0__Archaea; D_1__Euryarchaeota; D_2__Methanomicrobia; D_3__Methanosarcinales; D_4__Methanosaetaceae; D_5__Methanosaeta	Methanosaeta_Feature347	k_Archaea	p_Euryarchaeota	c_Methanomicrobia	o_Methanosarcinales	f_Methanosaetaceae	g_Methanosaeta	g_Methanosaeta	0	0	0	0	0	0
0.00177828	26a49a423c9758d9065f822e79a9d759	Feature308	#N/A	D_0__Archaea; D_1__Euryarchaeota; D_2__Methanomicrobia; D_3__Methanosarcinales; D_4__Methanosaetaceae; D_5__Methanosaeta	Methanosaeta_Feature308	k_Archaea	p_Euryarchaeota	c_Methanomicrobia	o_Methanosarcinales	f_Methanosaetaceae	g_Methanosaeta	g_Methanosaeta	0	0	0	0	0	0
0.00177828	46fcba6eefd77bb63eba58366818c099	Feature312	#N/A	D_0__Archaea; D_1__Euryarchaeota; D_2__Methanomicrobia; D_3__Methanosarcinales; D_4__Methanosaetaceae; D_5__Methanosaeta	Methanosaeta_Feature312	k_Archaea	p_Euryarchaeota	c_Methanomicrobia	o_Methanosarcinales	f_Methanosaetaceae	g_Methanosaeta	g_Methanosaeta	0	0	0	0	0	0
0.00177828	547329a7520c619cd20b44286460dffd	Feature321	#N/A	D_0__Archaea; D_1__Euryarchaeota; D_2__Methanomicrobia; D_3__Methanosarcinales; D_4__Methanosaetaceae; D_5__Methanosaeta	Methanosaeta_Feature321	k_Archaea	p_Euryarchaeota	c_Methanomicrobia	o_Methanosarcinales	f_Methanosaetaceae	g_Methanosaeta	g_Methanosaeta	0	0	0	0	0	0
0.00177828	87af15b0d481a9bd8108ca36ca5c2abf	Feature328	#N/A	D_0__Archaea; D_1__Euryarchaeota; D_2__Methanomicrobia; D_3__Methanosarcinales; D_4__Methanosaetaceae; D_5__Methanosaeta	Methanosaeta_Feature328	k_Archaea	p_Euryarchaeota	c_Methanomicrobia	o_Methanosarcinales	f_Methanosaetaceae	g_Methanosaeta	g_Methanosaeta	0	0	0	0	0	0
0.00177828	d0ee8650db1e945eb03ab3f02b26cb14	Feature338	GGGAGCACCACAACGGGTGGAGCTTGCGGTTTAATTGGATTCAACGCCGGAAATCTTACCGGGACCGACAGCAATATGAAGGCCAGGCTGAAGACTTTGCCGGATTAGCTGAGAGGTGGTGCATGGCCGTCGTCAGTTCGTACTGTGAAGCATCCTGTTAAGTCAGGCAACGAGCGAGACCCACGTCCACAGTTGCCAGCATACCCTCCGGGGTGATGGGTACACTGTGGAGACCGCCGCTGCTAAAGCGGAGGAAGGAATGGGCAACGGTAGGTCAGTATGCCCCGAATATCCCGGGCTACACGCGAGCTACAATGGTTGGTACAATGGGTTGCCAAGCCGCGAGGCGGAGCCAATCCTAAAAAGCTGGCCTCAGTTCAGATTGCAGTCTGCAACTCG…	D_0__Archaea; D_1__Euryarchaeota; D_2__Methanomicrobia; D_3__Methanosarcinales; D_4__Methanosaetaceae; D_5__Methanosaeta	Methanosaeta_Feature338	k_Archaea	p_Euryarchaeota	c_Methanomicrobia	o_Methanosarcinales	f_Methanosaetaceae	g_Methanosaeta	g_Methanosaeta	0	0	0	0	0	0
0.00177828	d9a9b9421bb861f3cc1625553893b000	Feature340	GGGAGCACCACAACGGGTGGAGCTTGCGGTTTAATTGGATTCAACGCCGGAAATCTTACCGGGACCGACAGCAATATGAAGGCCAGGCTGAAGACTTTGCCGGATTAGCTGAGAGGTGGTGCATGGCCGTCGTCAGTTCGTACTGTGAAGCATCCTGTTAAGTCAGGCAACGAGCGAGACCCACGCCCACAGTTGCCAGCGTACTCTCTGGAGTGACGGGTACACTGTGGGGACCGCCGCTGCTAAAGCGGAGGAAGGAATGGGCAACGGTAGGTCAGTATGCCCCGATTATCCCGGGCTACACGCGAGCTACAATGGCTAGGACAATGGGTTCCAACACTGAAAAGTGAAGGTAATCTCCTAAACCTAGTCTTAGTTCGGATTGAGGGCTGTAACTCG…	D_0__Archaea; D_1__Euryarchaeota; D_2__Methanomicrobia; D_3__Methanosarcinales; D_4__Methanosaetaceae; D_5__Methanosaeta	Methanosaeta_Feature340	k_Archaea	p_Euryarchaeota	c_Methanomicrobia	o_Methanosarcinales	f_Methanosaetaceae	g_Methanosaeta	g_Methanosaeta	0	0	0	0	0	0
0.00177828	de72afe3c0c7032f7672bba657411b2e	Feature345	GGGAGCACCACAACGGGTGGAGCTTGCGGTTTAATTGGATTCAACGCCGGAAATCTTACCGGGACCGACAGCAATATGAAGGCCAGGCTGAAGACTTTGCCGGATTAGCTGAGAGGTGGTGCATGGCCGTCGTCAGTTCGTACTGTGAAGCATCCTGTTAAGTCAGGCAACGAGCGAGACCCACGCCCACAGTTGCCAGCGTACTCTCTGGAGTGACGGGTACACTGTGGGGACCGCCGCTGCTAAAGCGGAGGAAGGAATGGGCAACGGTAGGTCAGTATGCCCCTTATATCCTGGGCTACACACGTAATACAATGGCGCGAAACAAAGGGAAGCTAAGCCGCGAGGTGGAGCGAATCCCAAAAAGGCGTCTCAGTTCGGATCGCAGGCTGCAACCCG…	D_0__Archaea; D_1__Euryarchaeota; D_2__Methanomicrobia; D_3__Methanosarcinales; D_4__Methanosaetaceae; D_5__Methanosaeta	Methanosaeta_Feature345	k_Archaea	p_Euryarchaeota	c_Methanomicrobia	o_Methanosarcinales	f_Methanosaetaceae	g_Methanosaeta	g_Methanosaeta	0	0	0	0	0	0
0.272077	8bdb0d091fb7b4fbbf9d2e7dea9a4818	Feature286	GGGAGCACCACAACAGGTGGAGCCTGCGGTTTAATCGGACTCAACGCCGGGAAACTCACCAGTTAAGACAGCTGAATGATAGTCGGGCTGAAGACTCTACTTGACTAGCTGAGAGGAGGTGCATGGCCGTCGTCAGTTCGTACTGTGAAGCATCCTGTTAAGTCAGGCAACGAGCGAGACCCACGCCAACAGTTGCCAGCTCGTCCTCCGGGATGGAGGGGACACTGTTGGGACCGCCTCTGCTAAAGAGGAGGAAGGAATGGGCAACGGTAGGTCAGCATGCCCCGAATTAATTGGGCTACACGCGGGCTACAATGGGTGGGACAATGGGTATCGACACCGAAAGGTGAAGGCAATCTCCTAAACCCATCCGTAGTTCGGATTGTGGGCTGCAACTCG…	D_0__Archaea; D_1__Euryarchaeota; D_2__Methanomicrobia; D_3__Methanomicrobiales; D_4__Methanoregulaceae; D_5__Methanoregula; D_6__uncultured archaeon	Methanoregula_Feature286	k_Archaea	p_Euryarchaeota	c_Methanomicrobia	o_Methanomicrobiales	f_Methanoregulaceae	g_Methanoregula	g_Methanoregula	0	0	0	0	0.163602	0.181385
0.13515	4853b4750e30e897224f6387f30a5453	Feature285	GGGAGCACCACAACAGGTGGAGCCTGCGGTTTAATCGGACTCAACGCCGGAAAACTCACCGGATAAGACAGCTGGATGATAGTCGGGCTGAAGACTCTACTTGACTAGCTGAGAGGAGGTGCATGGCCGTCGTCAGTTCGTACTGTGAAGCATCCTGTTAAGTCAGGCAACGAGCGAGACCCACGCCAACAGTTGCCAGCTCATCCCCCGGGATGGAGGGGACACTGTTGGGACCGCCTCTGCTAAAGAGGAGGAAGGAATGGGCAACGGTAGGTCAGCATGCCCCGAATTATCCGGGCTACACGCGGGCTACAATGGGTGGGACAATGGGTATCGACACCGAAAGGTGAAGGCAATCTCCTAAACCCATCCTTAGTTCGGATTGTGGGTTGCAACTCA…	D_0__Archaea; D_1__Euryarchaeota; D_2__Methanomicrobia; D_3__Methanomicrobiales; D_4__Methanoregulaceae; D_5__Methanoregula; D_6__metagenome	Methanoregula_Feature285	k_Archaea	p_Euryarchaeota	c_Methanomicrobia	o_Methanomicrobiales	f_Methanoregulaceae	g_Methanoregula	g_Methanoregula	0	0	0	0	0	0.13515
0.136928	92c7c1bbdbcb8822bd0ff4f3e2d8b7ae	Feature279	GGGAGCACCACAACAGGTGGAGCCTGCGGTTTAATCGGACTCAACGCCGGGAAACTCACCAGTTAAGACAGCTGAATGATAGTCGGGCTGAAGACTCTACTTGACTAGCTGAGAGGAGGTGCATGGCCGTCGTCAGTTCGTACTGTGAAGCATCCTGTTAAGTCAGGCAACGAGCGAGACCCACGCCAACAGTTGCCAGCTCGTCCTCCGGGATGGAGGGGACACTGTTGGGACCGCCTCTGCTAAAGAGGAGGAAGGAATGGGCAACGGTAGGTCAGCATGCCCCGAATTAATTGGGCTACACGCGGGCTACAATGGGTGGGACAAAGGGTATCGACACCGAAAGGTGAAGGCAATCTCCTAAACCCATCCGTAGTTCGGATTGTGGGCTGCAACTCG…	D_0__Archaea; D_1__Euryarchaeota; D_2__Methanomicrobia; D_3__Methanomicrobiales; D_4__Methanoregulaceae; D_5__Methanoregula	Methanoregula_Feature279	k_Archaea	p_Euryarchaeota	c_Methanomicrobia	o_Methanomicrobiales	f_Methanoregulaceae	g_Methanoregula	g_Methanoregula	0	0	0	0	0.0533485	0.0746879
0.0391222	d15a53d9a0232ea03c329d1a23186375	Feature282	GGGAGCACCACAACAGGTGGAGCCTGCGGTTTAATCGGACTCAACGCCGGGAAACTCACCAGTTAAGACAGCTGAATGATAGTCGGGCTGAAGACTCTACTTGACTAGCTGAGAGGAGGTGCATGGCCGTCGTCAGTTCGTACTGTGAAGCATCCTGTTAAGTCAGGCAACGAGCGAGACCCACGCCAACAGTTGCCAGCTCGTCCTCCGGGATGGAGGGGACACTGTTGGGACCGCCTCTGCTAAAGAGGAGGAAGGAATGGGCAACGGTAGGTCAGCATGCCCCGAATTAACTGGGCTACACGCGGGCTACAATGGGTGGGACAATGGGTATCGACACCGAAAGGTGAAGGCAATCTCCTAAACCCATCCTTAGTTCGGATTGTGGGTTGCAACTCA…	D_0__Archaea; D_1__Euryarchaeota; D_2__Methanomicrobia; D_3__Methanomicrobiales; D_4__Methanoregulaceae; D_5__Methanoregula	Methanoregula_Feature282	k_Archaea	p_Euryarchaeota	c_Methanomicrobia	o_Methanomicrobiales	f_Methanoregulaceae	g_Methanoregula	g_Methanoregula	0	0	0	0	0.0266743	0.00533485
0.00533485	30a5bc2a1d734054539e86b00a33da6d	Feature275	#N/A	D_0__Archaea; D_1__Euryarchaeota; D_2__Methanomicrobia; D_3__Methanomicrobiales; D_4__Methanoregulaceae; D_5__Methanoregula	Methanoregula_Feature275	k_Archaea	p_Euryarchaeota	c_Methanomicrobia	o_Methanomicrobiales	f_Methanoregulaceae	g_Methanoregula	g_Methanoregula	0	0	0	0	0	0.00355657
0.0746879	b4528ae6120c3b2a18e35f11386eba2f	Feature281	GGGAGCACCACAACAGGTGGAGCCTGCGGTTTAATCGGACTCAACGCCGGGAAACTCACCAGTTAAGACAGCTGAATGATAGTCGGGCTGAAGACTCTACTTGACTAGCTGAGAGGAGGTGCATGGCCGTCGTCAGTTCGTACTGTGAAGCATCCTGTTAAGTCAGGCAACGAGCGAGACCCACGCCAACAGTTGCCAGCTCGTCCTCCGGGATGGTGGGGACACTGTTGGGACCGCCTCTGCTAAAGAGGAGGAAGGAATGGGCAACGGTAGGTCAGCATGCCCCGAATTAACTGGGCTACACGCGGGCTACAATGGGTGGGACAATGGGTATCGACACCGAAAGGTGAAGGCAATCTCCTAAACCCATCCTTAGTTCGGATTGTGGGTTGCAACTCA…	D_0__Archaea; D_1__Euryarchaeota; D_2__Methanomicrobia; D_3__Methanomicrobiales; D_4__Methanoregulaceae; D_5__Methanoregula	Methanoregula_Feature281	k_Archaea	p_Euryarchaeota	c_Methanomicrobia	o_Methanomicrobiales	f_Methanoregulaceae	g_Methanoregula	g_Methanoregula	0	0	0	0	0.0480137	0
0.0142263	607d0c63fd543c9f01415db6a76c89c7	Feature276	GGGAGCACCACAACAGGTGGAGCCTGCGGTTTAATCGGACTCAACGCCGGGAAACTCACCAGATAAGACAGCTGAATGATAGTCGGGCTGAAGACTCTACTTGACTAGCTGAGAGGAGGTGCATGGCCGTCGTCAGTTCGTACTGTGAAGCATCCTGTTAAGTCAGGCAACGAGCGAGACCCACGCCAACAGTTGCCAGCTCATCCCCCGGGATGGAGGGGACACTGTTGGGACCGCCTCTGCTAAAGAGGAGGAAGGAATGGGCAACGGTAGGTCAGCATGCCCCGAATTATCCGGGCTACACGCGGGCTACAATGGGTGGGACAATGGGTATCGACACCGAAAGGTGAAGGCAATCTCCTAAACCCATCCTTAGTTCGGATTGTGGGTTGCAACTCA…	D_0__Archaea; D_1__Euryarchaeota; D_2__Methanomicrobia; D_3__Methanomicrobiales; D_4__Methanoregulaceae; D_5__Methanoregula	Methanoregula_Feature276	k_Archaea	p_Euryarchaeota	c_Methanomicrobia	o_Methanomicrobiales	f_Methanoregulaceae	g_Methanoregula	g_Methanoregula	0	0	0	0	0	0
0.0142263	fabe67fea7c02566e51fd13af46a0d2c	Feature284	GGGAGCACCACAACGGGTGGAGCTTGCGGTTTAATTGGATTCAACGCCGGAAATCTTACCGGGACCGACAGCAATATGAAGGCCAGGCTGAAGACTTTGCCGGATTAGCTGAGAGGTGGTGCATGGCCGTCGTCAGTTCGTACTGTGAAGCATCCTGTTAAGTCAGGCAACGAGCGAGACCCACGCCAACAGTTGCCAGCTCGTCCTCCGGGATGGAGGGGACACTGTTGGGACCGCCTCTGCTAAAGAGGAGGAAGGAATGGGCAACGGTAGGTCAGCATGCCCCGAATTATCCGGGCTACACGCGGGCTACAATGGGTGGGACAATGGGTATCGACACCGAAAGGTGAAGGCAATCTCCTAAACCCATCCTTAGTTCGGATTGTGGGTTGCAACTCA…	D_0__Archaea; D_1__Euryarchaeota; D_2__Methanomicrobia; D_3__Methanomicrobiales; D_4__Methanoregulaceae; D_5__Methanoregula	Methanoregula_Feature284	k_Archaea	p_Euryarchaeota	c_Methanomicrobia	o_Methanomicrobiales	f_Methanoregulaceae	g_Methanoregula	g_Methanoregula	0	0	0	0	0	0
0.012448	d3e18dd2f19d373187a0f80ec0c450f2	Feature283	GGGAGCACCACAACAGGTGGAGCCTGCGGTTTAATCGGACTCAACGCCGGGAAACTCACCAGATAAGACAGCTGAATGATAGTCGGGCTGAAGACTCTACTTGACTAGCTGAGAGGAGGTGCATGGCCGTCGTCAGTTCGTACTGTGAAGCATCCTGTTAAGTCAGGCAACGAGCGAGACCCACGCCAACAGTTGCCAGCTCATCCCCCGGGATGGAGGGGACACTGTTGGGACCGCCTCTGCTAAAGAGGAGGAAGGAATGGGCAACGGTAGGTCAGCATGCCCCGAATTATCTGGGCTACACGCGGGCTACAATGGGTGGGACAATGGGTATCGACACCGAGAGGTGAAGGCAATCTCCTAAACCCATCCTTAGTTCGGATTGTGGGTTGCAACTCA…	D_0__Archaea; D_1__Euryarchaeota; D_2__Methanomicrobia; D_3__Methanomicrobiales; D_4__Methanoregulaceae; D_5__Methanoregula	Methanoregula_Feature283	k_Archaea	p_Euryarchaeota	c_Methanomicrobia	o_Methanomicrobiales	f_Methanoregulaceae	g_Methanoregula	g_Methanoregula	0	0	0	0	0	0
0.0106697	98315bdc6b34fe9b40250eff63c57e03	Feature280	GGGAGCACTACAACGGGTGGAGCCTGCGGTTTAATTGGATTCAACGCCGGAAATCTCACCGGGGGCGACAGCGATATGAAGGTCAGGCTGAAGACCTTACCCGATTAGCTGAGAGGTGGTGCATGGCCGTCGTCAGTTCGTACTGTGAAGCATCCTGTTAAGTCAGGCAACGAGCGAGACCCACGCCAACAGTTGCCAGCTCATCCCCCGGGATGGAGGGGACACTGTTGGGACCGCCTCTGCTAAAGAGGAGGAAGGAATGGGCAACGGTAGGTCAGCATGCCCCGAATTAATTGGGCTACACGCGGGCTACAATGGGTGGGACAATGGGTATCGACACCGAAAGGTGAAGGCAATCTCCTAAACCCATCCGTAGTTCGGATTGTGGGCTGCAACTCG…	D_0__Archaea; D_1__Euryarchaeota; D_2__Methanomicrobia; D_3__Methanomicrobiales; D_4__Methanoregulaceae; D_5__Methanoregula	Methanoregula_Feature280	k_Archaea	p_Euryarchaeota	c_Methanomicrobia	o_Methanomicrobiales	f_Methanoregulaceae	g_Methanoregula	g_Methanoregula	0	0	0	0	0	0
0.00355657	64baac0eade061e80dded76cfc09be35	Feature277	#N/A	D_0__Archaea; D_1__Euryarchaeota; D_2__Methanomicrobia; D_3__Methanomicrobiales; D_4__Methanoregulaceae; D_5__Methanoregula	Methanoregula_Feature277	k_Archaea	p_Euryarchaeota	c_Methanomicrobia	o_Methanomicrobiales	f_Methanoregulaceae	g_Methanoregula	g_Methanoregula	0	0	0	0	0	0
0.00355657	670fe3e4263480b709c4d596adff0eb9	Feature278	#N/A	D_0__Archaea; D_1__Euryarchaeota; D_2__Methanomicrobia; D_3__Methanomicrobiales; D_4__Methanoregulaceae; D_5__Methanoregula	Methanoregula_Feature278	k_Archaea	p_Euryarchaeota	c_Methanomicrobia	o_Methanomicrobiales	f_Methanoregulaceae	g_Methanoregula	g_Methanoregula	0	0	0	0	0	0
36.8389	36cf6ab2cbe573d31eecd78c096472ab	Feature364	GGGAGCACTACAACGGGTGGAGCCTGCGGTTTAATTGGACTCAACGCCGGAAAACTCACCGGGGGCGACAGCAATATGTAGGTCAAGCTAAAGACTTTACCAGAATCGCTGAGAGGAGGTGCATGGCCGTCGTCAGTTCGTACTGTGAAGCATCCTGTTAAGTCAGGCAACGAGCGAGACCCGTGCCCACTGTTGCCAGCATGTCCTTCGGGATGATGGGTACTCTGTGGGGACCGCCGATGCTAAATCGGAGGAAGGTGCGGGCTACGGTAGGTCAGTATGCCCCGAATCTCCCGGGCTACACGCGGGCTACAATGACTGGGACAATGGGCTCCTACCCCGAAAGGGGATGGTAATCTCATAAACCCAGCCGTAGTTCGGATCGAGGGCTGCAACCCG…	D_0__Archaea; D_1__Euryarchaeota; D_2__Methanomicrobia; D_3__Methanosarcinales; D_4__Methanosarcinaceae; D_5__Methanomethylovorans	Methanomethylovorans_Feature364	k_Archaea	p_Euryarchaeota	c_Methanomicrobia	o_Methanosarcinales	f_Methanosarcinaceae	g_Methanomethylovorans	g_Methanomethylovorans	0.371661	1.09187	25.1556	13.0544	0.485471	1.15766
12.7699	db1c260ec780aedd35e1ae8ecefe71cb	Feature376	GGGAGCACTACAACGGGTGGAGCCTGCGGTTTAATTGGACTCAACGCCGGAAAACTCACCGGGGGCGACAGCAATATGTAGGTCAAGCTAAAGACTTTACCAGAATCGCTGAGAGGAGGTGCATGGCCGTCGTCAGTTCGTACTGTGAAGCATCCTGTTAAGTCAGGCAACGAGCGAGACCCGTGCCCACTGTTGCCAGCATGTCCTTCGGGACGATGGGTACTCTGTGGGGACCGCCGATGCTAAATCGGAGGAAGGTGCGGGCTACGGTAGGTCAGTATGCCCCGAATCTCCCGGGCTACACGCGGGCTACAATGACTGGGACAATGGGCTCCTACCCCGAAAGGGGATGGTAATCTCATAAACCCAGCCGTAGTTCGGATCGAGGGCTGCAACCCG…	D_0__Archaea; D_1__Euryarchaeota; D_2__Methanomicrobia; D_3__Methanosarcinales; D_4__Methanosarcinaceae; D_5__Methanomethylovorans	Methanomethylovorans_Feature376	k_Archaea	p_Euryarchaeota	c_Methanomicrobia	o_Methanosarcinales	f_Methanosarcinaceae	g_Methanomethylovorans	g_Methanomethylovorans	0.496141	0	0	0	0.369883	0.521037
8.34015	e948d165577976a54da57d626f75c7be	Feature379	GGGAGCACTACAACGGGTGGAGCCTGCGGTTTAATTGGACTCAACGCCGGAAAACTCACCGGGGGCGACAGCAATATGTAGGTCAAGCTAAAGACTTTACCAGAATCGCTGAGAGGAGGTGCATGGCCGTCGTCAGTTCGTACTGTGAAGCATCCTGTTAAGTCAGGCAACGAGCGAGACCCGTGCCCACTGTTGCCAGCATGTCCTTCGGGATGATGGGTACTCTGTGGGGACCGCCGATGCTAAATCGGAGGAAGGTGCGGGCTACGGTAGGTCAGTATGCCCCGAATCTCCCGGGCTACACGCGGGCTACAATGACTGGGACAATGGGCTCCTACCCCGAAAGGGGATGGTAATCTCATAAACCCAGCCGTAGTTCGGATCGAGGGCTGTAACCCG…	D_0__Archaea; D_1__Euryarchaeota; D_2__Methanomicrobia; D_3__Methanosarcinales; D_4__Methanosarcinaceae; D_5__Methanomethylovorans	Methanomethylovorans_Feature379	k_Archaea	p_Euryarchaeota	c_Methanomicrobia	o_Methanosarcinales	f_Methanosarcinaceae	g_Methanomethylovorans	g_Methanomethylovorans	0.211616	0.947825	0.869581	0.750436	0.136928	0.215172
0.00355657	e8d6658538f5210f4214322f237e091e	Feature378	GGGAGCACTACAACGGGTGGAGCCTGCGGTTTAATTGGACTCAACGCCGGAAAACTCACCGGGGGCGACAGCAATATGTAGGTCAAGCTAAAGACTTTACCAGAATCGCTGAGAGGAGGTGCATGGCCGTCGTCAGTTCGTACTGTGAAGCATCCTGTTAAGTCAGGCAACGAGCGAGACCCGTGCCCACTGTTGCCAGCATGTCCTTCGGGATGATGGGTACTCTGTGGGGACCGCCGATGCTAAATCGGAGGAAGGTGCGGGCTACGGTAGGTCAGTATGCCCCGAATATCCCGGGCTACACACGTGCTACAATGGTCTGTACAAAGGGTGACCAAGGAGTGATCCGGAGTCAATCCCAAAAAGCAGGCCCCAGTTCGGATTGGAGGCTGCAACTCG…	D_0__Archaea; D_1__Euryarchaeota; D_2__Methanomicrobia; D_3__Methanosarcinales; D_4__Methanosarcinaceae; D_5__Methanomethylovorans	Methanomethylovorans_Feature378	k_Archaea	p_Euryarchaeota	c_Methanomicrobia	o_Methanosarcinales	f_Methanosarcinaceae	g_Methanomethylovorans	g_Methanomethylovorans	0	0	0.00355657	0	0	0
1.25191	e2dd657fb0bb3224037788eb2d479634	Feature377	GGGAGCACTACAACGGGTGGAGCCTGCGGTTTAATTGGACTCAACGCCGGAAAACTCACCGGGGGCGACAGCAATATGTAGGTCAAGCTAAAGACTTTACCAGAATCGCTGAGAGGAGGTGCATGGCCGTCGTCAGTTCGTACTGTGAAGCATCCTGTTAAGTCAGGCAACGAGCGAGACCCGTGCCCACTGTTGCCAGCATGTCCTTCGGGATGATGGGTACTCTGTGGGGACCGCCGATGCTAAATCGGAGGAAGGTGCGGGCTACGGTAGGTCAGTATGCCCCGAATCTCCCGGGCTACACGCGGGCTACAATGACTGGGACAATGGGCTCCTACCCCGAAAGGGGATGGTAATCTCATAAACCCAGCCTTAGTTCGGATCGAGGGCTGTAACCCG…	D_0__Archaea; D_1__Euryarchaeota; D_2__Methanomicrobia; D_3__Methanosarcinales; D_4__Methanosarcinaceae; D_5__Methanomethylovorans	Methanomethylovorans_Feature377	k_Archaea	p_Euryarchaeota	c_Methanomicrobia	o_Methanosarcinales	f_Methanosarcinaceae	g_Methanomethylovorans	g_Methanomethylovorans	0	0	0	0	0	0
0.325426	fcf478afee41cbd58bd114b37b98c5b7	Feature381	GGGAGCACTACAACGGGTGGAGCCTGCGGTTTAATTGGACTCAACGCCGGAAAACTCACCGGGGGCGACAGCAATATGTAGGTCAAGCTAAAGACTTTACCAGAATCGCTGAGAGGAGGTGCATGGCCGTCGTCAGTTCGTACTGTGAAGCATCCTGTTAAGTCAGGCAACGAGCGAGACCCGTGCCCACTGTTGCCAGCATGTCCTTCGGGATGATGGGTACTCTGTGGGGACCGCCGATGCTAAATCGGAGGAAGGTGCGGGCTACGGTAGGTCAGTATGCCCCGAATCTCCCGGGCTACACGCGGGCTACAATGACTGGGACAATGGGCTCCTACCCCGAAAGGGGATGGTAATCTCATAAACCCAGCCGTAGTTCGGATCGAGGGCTGCAACCCG…	D_0__Archaea; D_1__Euryarchaeota; D_2__Methanomicrobia; D_3__Methanosarcinales; D_4__Methanosarcinaceae; D_5__Methanomethylovorans	Methanomethylovorans_Feature381	k_Archaea	p_Euryarchaeota	c_Methanomicrobia	o_Methanosarcinales	f_Methanosarcinaceae	g_Methanomethylovorans	g_Methanomethylovorans	0	0	0	0	0	0
0.323648	140405da0f914862c560e100f95cd66d	Feature362	GGGAGCACTACAACGGGTGGAGCCTGCGGTTTAATTGGACTCAACGCCGGAAAACTCACCGGGGGCGACAGCAATATGTAGGTCAAGCTAAAGACTTTACCAGAATCGCTGAGAGGAGGTGCATGGCCGTCGTCAGTTCGTACTGTGAAGCATCCTGTTAAGTCAGGCAACGAGCGAGACCCGTGCCCACTGTTGCCAGCATGTCCTTCGGGATGATGGGTACTCTGTGGGGACCGCCGATGCTAAATCGGAGGAAGGTGCGGGCTACGGTAGGTCAGTATGCCCCGAATCTCCCGGGCTACACGCGGGCTACAATGACTGGGACAATGGGCTCCTACCCCGAAAGGGGGTGGTAATCTCATAAACCCAGCCGTAGTTCGGATCGAGGGCTGTAACCCG…	D_0__Archaea; D_1__Euryarchaeota; D_2__Methanomicrobia; D_3__Methanosarcinales; D_4__Methanosarcinaceae; D_5__Methanomethylovorans	Methanomethylovorans_Feature362	k_Archaea	p_Euryarchaeota	c_Methanomicrobia	o_Methanosarcinales	f_Methanosarcinaceae	g_Methanomethylovorans	g_Methanomethylovorans	0	0	0	0.138706	0	0
0.199168	6a48f2d81bab55ea473f13f74a62e153	Feature368	GGGAGCACTACAACGGGTGGAGCCTGCGGTTTAATTGGACTCAACGCCGGAAAACTCACCGGGGGCGACAGCAATATGTAGGTCAAGCTAAAGACTTTACCAGAATCGCTGAGAGGAGGTGCATGGCCGTCGTCAGTTCGTACTGTGAAGCATCCTGTTAAGTCAGGCAACGAGCGAGACCCGTGCCCACTGTTGCCAGCATGTCCTTCGGGATGATGGGTACTCTGTGGGGACCGCCGATGCTAAATCGGAGGAAGGTGCGGGCTACGGTAGGTCAGTATGCCCCGAATCTCCCGGGCTACACGCGGGCTACAATGACTGGGACAATGGGCTCCTACCCCGAAAGGGGATGGTAATCTCATAAACCCAGCCGTAGTTCGGATCGAGGGCTGCAACCCG…	D_0__Archaea; D_1__Euryarchaeota; D_2__Methanomicrobia; D_3__Methanosarcinales; D_4__Methanosarcinaceae; D_5__Methanomethylovorans	Methanomethylovorans_Feature368	k_Archaea	p_Euryarchaeota	c_Methanomicrobia	o_Methanosarcinales	f_Methanosarcinaceae	g_Methanomethylovorans	g_Methanomethylovorans	0	0	0	0	0	0
0.0142263	c093618690abf12393ee52e401053c94	Feature375	GGGAGCACTACAACGGGTGGAGCCTGCGGTTTAATTGGACTCAACGCCGGAAAACTCACCGGGGGCGACAGCAATATGTAGGTCAAGCTAAAGACTTTACCAGAATCGCTGAGAGGAGGTGCATGGCCGTCGTCAGTTCGTACTGTGAAGCATCCTGTTAAGTCAGGCAACGAGCGAGACCCGTGCCCACTGTTGCCAGCATGTCCTTCGGGATGATGGGTACTCTGTGGGGACCGCCGATGCTAAATCGGAGGAAGGTGCGGGCTACGGTAGGTCAGTATGCCCCGAATCTCCCGGGCTACACGCGGGCTACAATGACTGGGACAATGGGCCCCTACCCCGAAAGGGGACGGTAATCTCATAAACCCAGCCGTAGTTCGGATCGAGGGCTGAAACCCG…	D_0__Archaea; D_1__Euryarchaeota; D_2__Methanomicrobia; D_3__Methanosarcinales; D_4__Methanosarcinaceae; D_5__Methanomethylovorans	Methanomethylovorans_Feature375	k_Archaea	p_Euryarchaeota	c_Methanomicrobia	o_Methanosarcinales	f_Methanosarcinaceae	g_Methanomethylovorans	g_Methanomethylovorans	0	0	0	0	0	0
0.00711313	4e6b357115d5852e5146718c345fa403	Feature365	#N/A	D_0__Archaea; D_1__Euryarchaeota; D_2__Methanomicrobia; D_3__Methanosarcinales; D_4__Methanosarcinaceae; D_5__Methanomethylovorans	Methanomethylovorans_Feature365	k_Archaea	p_Euryarchaeota	c_Methanomicrobia	o_Methanosarcinales	f_Methanosarcinaceae	g_Methanomethylovorans	g_Methanomethylovorans	0	0	0	0	0	0
0.00533485	f17e54c4f74c06fb475fd7e04fdbac84	Feature380	GGGCCCGCACAAGCAGCGGAGCATGTGGTTTAATTCGAAGCAACGCGAAGAACCTTACCAGGCCTTGACACCCCTTGCTACGTGTAGAGATACGCGGTTCCCTTCGGGGACGAGGAGACAGGTGGTGCATGGTTGTCGTCAGCTCGTACTGTGAAGCATCCTGTTAAGTCAGGCAACGAGCGAGACCCGTGCCCACTGTTGCCAGCATGTCCTTCGGGATGATGGGTACTCTGTGGGGACCGCCGATGCTAAATCGGAGGAAGGTGCGGGCTACGGTAGGTCAGTATGCCCCGAATCTCCCGGGCTACACGCGGGCTACAATGACTGGGACAATGGGCTCCTACCCCGAAAGGGGATGGTAATCTCATAAACCCAGCCGTAGTTCGGATCGAGGGCTGC…	D_0__Archaea; D_1__Euryarchaeota; D_2__Methanomicrobia; D_3__Methanosarcinales; D_4__Methanosarcinaceae; D_5__Methanomethylovorans	Methanomethylovorans_Feature380	k_Archaea	p_Euryarchaeota	c_Methanomicrobia	o_Methanosarcinales	f_Methanosarcinaceae	g_Methanomethylovorans	g_Methanomethylovorans	0	0	0	0	0	0
0.00355657	13dd8b7c7a30d3c3e30879e52754c412	Feature361	#N/A	D_0__Archaea; D_1__Euryarchaeota; D_2__Methanomicrobia; D_3__Methanosarcinales; D_4__Methanosarcinaceae; D_5__Methanomethylovorans	Methanomethylovorans_Feature361	k_Archaea	p_Euryarchaeota	c_Methanomicrobia	o_Methanosarcinales	f_Methanosarcinaceae	g_Methanomethylovorans	g_Methanomethylovorans	0	0	0	0	0	0
0.00355657	58bc1b9f350737b1488dffc3be0e5cbd	Feature366	#N/A	D_0__Archaea; D_1__Euryarchaeota; D_2__Methanomicrobia; D_3__Methanosarcinales; D_4__Methanosarcinaceae; D_5__Methanomethylovorans	Methanomethylovorans_Feature366	k_Archaea	p_Euryarchaeota	c_Methanomicrobia	o_Methanosarcinales	f_Methanosarcinaceae	g_Methanomethylovorans	g_Methanomethylovorans	0	0	0	0	0	0
0.00355657	76cbd0636bf3d8dc491e74a20e365439	Feature369	#N/A	D_0__Archaea; D_1__Euryarchaeota; D_2__Methanomicrobia; D_3__Methanosarcinales; D_4__Methanosarcinaceae; D_5__Methanomethylovorans	Methanomethylovorans_Feature369	k_Archaea	p_Euryarchaeota	c_Methanomicrobia	o_Methanosarcinales	f_Methanosarcinaceae	g_Methanomethylovorans	g_Methanomethylovorans	0	0	0	0	0	0
0.00355657	a3bc8d29e7c3aba99e314627301fcffd	Feature373	GGGAGCACTACAACGGGTGGAGCCTGCGGTTTAATTGGACTCAACGCCGGAAAACTCACCGGGGGCGACAGCAATATGTAGGTCAAGCTAAAGACTTTACCAGAATCGCTGAGAGGAGGTGCATGGCCGTCGTCAGTTCGTACTGTGAAGCATCCTGTTAAGTCAGGCAACGAGCGAGACCCGTGCCCACTGTTGCCAGCATGTCCTTCGGGACGATGGGTACTCTGTGGGGACCGCCGATGCTAAATCGGAGGAAGGTGCGGGCTACGGTAGGTCAGTATGCCCCGAATCTCCCGGGCTACACGCGGGCTGCAATGGCAGGTACAATGGGTTCCAACCTCGAAAGGGGAAGGCAATCTCGAAAACCTGCCGTAGTTGGGATTGAGGGTTGAAACTCAC…	D_0__Archaea; D_1__Euryarchaeota; D_2__Methanomicrobia; D_3__Methanosarcinales; D_4__Methanosarcinaceae; D_5__Methanomethylovorans	Methanomethylovorans_Feature373	k_Archaea	p_Euryarchaeota	c_Methanomicrobia	o_Methanosarcinales	f_Methanosarcinaceae	g_Methanomethylovorans	g_Methanomethylovorans	0	0	0	0	0	0
0.00355657	b90107fea3f92336beda0f977d74c25c	Feature382	GGGAGCACTACAACGGGTGGAGCCTGCGGTTTAATTGGACTCAACGCCGGAAAACTCACCGGGGGCGACAGCAATATGTAGGTCAAGCTAAAGACTTTACCAGAATCGCTGAGAGGAGGTGCATGGCCGTCGTCAGTTCGTACTGTGAAGCATCCTGTTAAGTCAGGCAACGAGCGAGACCCGTGCCCACTGTTGCCAGCATGTCCTTCGGGATGATGGGTACTCTGTGGGGACCGCCGATGCTAAATCGGAGGAAGGTGCGGGCTACGGTAGGTCAGTATGCCCCGAATCTCCCGGGCTACACGCGGGCTACAATGACTGGGACAATGGGTCCCTCCCCTGAAAAGGGCTGGTAATCTCCTAAACCTAGTCTTAGTTCGGATTGAGGGCTGTAACTCG…	D_0__Archaea; D_1__Euryarchaeota; D_2__Methanomicrobia; D_3__Methanosarcinales; D_4__Methanosarcinaceae; D_5__Methanomethylovorans; D_6__uncultured archaeon	Methanomethylovorans_Feature382	k_Archaea	p_Euryarchaeota	c_Methanomicrobia	o_Methanosarcinales	f_Methanosarcinaceae	g_Methanomethylovorans	g_Methanomethylovorans	0	0	0	0	0	0
0.00177828	0f5068e86345cb8952eee3d4787b07ef	Feature360	#N/A	D_0__Archaea; D_1__Euryarchaeota; D_2__Methanomicrobia; D_3__Methanosarcinales; D_4__Methanosarcinaceae; D_5__Methanomethylovorans	Methanomethylovorans_Feature360	k_Archaea	p_Euryarchaeota	c_Methanomicrobia	o_Methanosarcinales	f_Methanosarcinaceae	g_Methanomethylovorans	g_Methanomethylovorans	0	0	0	0	0	0
0.00177828	166fd6861771fbf8fa7befe593af6f58	Feature363	#N/A	D_0__Archaea; D_1__Euryarchaeota; D_2__Methanomicrobia; D_3__Methanosarcinales; D_4__Methanosarcinaceae; D_5__Methanomethylovorans	Methanomethylovorans_Feature363	k_Archaea	p_Euryarchaeota	c_Methanomicrobia	o_Methanosarcinales	f_Methanosarcinaceae	g_Methanomethylovorans	g_Methanomethylovorans	0	0	0	0	0	0
0.00177828	5d4ae9b790f7dcf37fce958560d84c8c	Feature367	#N/A	D_0__Archaea; D_1__Euryarchaeota; D_2__Methanomicrobia; D_3__Methanosarcinales; D_4__Methanosarcinaceae; D_5__Methanomethylovorans	Methanomethylovorans_Feature367	k_Archaea	p_Euryarchaeota	c_Methanomicrobia	o_Methanosarcinales	f_Methanosarcinaceae	g_Methanomethylovorans	g_Methanomethylovorans	0	0	0	0	0	0
0.00177828	80a60429615d619e2316e6eebf9f432f	Feature370	#N/A	D_0__Archaea; D_1__Euryarchaeota; D_2__Methanomicrobia; D_3__Methanosarcinales; D_4__Methanosarcinaceae; D_5__Methanomethylovorans	Methanomethylovorans_Feature370	k_Archaea	p_Euryarchaeota	c_Methanomicrobia	o_Methanosarcinales	f_Methanosarcinaceae	g_Methanomethylovorans	g_Methanomethylovorans	0	0	0	0	0	0
0.00177828	8f230fea0dc6a2fcdae755fe89dcd25e	Feature371	#N/A	D_0__Archaea; D_1__Euryarchaeota; D_2__Methanomicrobia; D_3__Methanosarcinales; D_4__Methanosarcinaceae; D_5__Methanomethylovorans	Methanomethylovorans_Feature371	k_Archaea	p_Euryarchaeota	c_Methanomicrobia	o_Methanosarcinales	f_Methanosarcinaceae	g_Methanomethylovorans	g_Methanomethylovorans	0	0	0	0	0	0
0.00177828	9cef06fe051e112a92aeea5816639b52	Feature372	#N/A	D_0__Archaea; D_1__Euryarchaeota; D_2__Methanomicrobia; D_3__Methanosarcinales; D_4__Methanosarcinaceae; D_5__Methanomethylovorans	Methanomethylovorans_Feature372	k_Archaea	p_Euryarchaeota	c_Methanomicrobia	o_Methanosarcinales	f_Methanosarcinaceae	g_Methanomethylovorans	g_Methanomethylovorans	0	0	0	0	0	0
0.00177828	bdb23adff55c1270d86abebea13b792b	Feature374	#N/A	D_0__Archaea; D_1__Euryarchaeota; D_2__Methanomicrobia; D_3__Methanosarcinales; D_4__Methanosarcinaceae; D_5__Methanomethylovorans	Methanomethylovorans_Feature374	k_Archaea	p_Euryarchaeota	c_Methanomicrobia	o_Methanosarcinales	f_Methanosarcinaceae	g_Methanomethylovorans	g_Methanomethylovorans	0	0	0	0	0	0
0.954938	9d5d25e6612cf74b5822c9db2efe31c6	Feature417	GGGAGCACCGCAACGGGAGGAGCGTGCGGTTCAATTGGATTCAACGCCGAAAAACTCACCAGGAGCGACGGATATATGAAGGTCAAGCTGATGACTTTACCTGATTTTCCGAGAGGTGGTGCATGGCCGTCGTCAGTTCGTACCGTAAGGCGTTCTCTTAAGTGAGATAACGAACGAGACCCTCACCATTAATTGCTAGTCCCTTCTCCGGAGGGGACGCACATTAATGGGACCGCTGGCGCTAAGTCAGAGGAAGGAGAGGTCAACGGTAGGTCCGTATGCCCCGAATCCCCTGGGCAACACGCGCGCTACAAAGGGTGGGACAATGGGCTTCGACACCGAAAGGTGAAGACAATCCTTAAACCCATCCATAGTTCGGATTGGGGGCTGTAACCCGCC…	D_0__Archaea; D_1__Euryarchaeota; D_2__Thermoplasmata; D_3__Methanomassiliicoccales; D_4__Methanomassiliicoccaceae; D_5__Methanomassiliicoccus	Methanomassiliicoccus_Feature417	k_Archaea	p_Euryarchaeota	c_Thermoplasmata	o_Methanomassiliicoccales	f_Methanomassiliicoccaceae	g_Methanomassiliicoccus	g_Methanomassiliicoccus	0	0	0.101362	0.0978056	0	0
0.120923	7929813ab311a5ec9ba056e1d9c82d49	Feature415	GGGAGCACCGCAACGGGAGGAGCGTGCGGTTCAATTGGATTCAACGCCGAAAAACTCACCAGGAGCGACGGATATATGAAGGTCAAGCTGATGACTTTACCTGATTTTCCGAGAGGTGGTGCATGGCCGTCGTCAGTTCGTACCGTAAGGCGTTCTCTTAAGTGAGATAACGAACGAGACCCTCACCATTAATTGCCAGTCCCTTCTCCGGAGGGGGCGCACATTAATGGGACCGCTGGCGCTAAGTCAGAGGAAGGAGAGGTCAACGGTAGGTCCGTATGCCCCGAATCCCCTGGGCAACACGCGCGCTACAAAGGATGGGACAATGGGCTTCGACACCGAAAGGTGAAGACAATCCTGAAACCCATCCATAGTTCGGATTGGGGGCTGTAACTCGCC…	D_0__Archaea; D_1__Euryarchaeota; D_2__Thermoplasmata; D_3__Methanomassiliicoccales; D_4__Methanomassiliicoccaceae; D_5__Methanomassiliicoccus	Methanomassiliicoccus_Feature415	k_Archaea	p_Euryarchaeota	c_Thermoplasmata	o_Methanomassiliicoccales	f_Methanomassiliicoccaceae	g_Methanomassiliicoccus	g_Methanomassiliicoccus	0	0	0	0	0	0
0.0533485	3b5553c4d027e8608e4ded084574ed2a	Feature421	GGGAGCACCGCAACGGGAGGAGCGTGCGGTTCAATTGGATTCAACGCCGAAAAACTCACCAGGAGCGACGGATATATGAAGGTCAAGCTGATGACTTTACCTGATTTTCCGAGAGGTGGTGCATGGCCGTCGTCAGTTCGTACCGTAAGGCGTTCTCTTAAGTGAGATAACGAACGAGACCCTCACCATTAATTGCTAGTCCTTTCTCCGGAGGGGGCGCACATTAATGGGACCGCTGGCGCTAAGTCAGAGGAAGGAGAGGTCAACGGTAGGTCCGTATGCCCCGAATCCCCTGGGCAACACGCGCGCTACAAAGGGTGGGACAATGGGCTTCGACACCGAAAGGTGAAGACAATCCTCAAACCCATCCATAGTTCGGATCGGGGGCTGTAACCCGCC…	D_0__Archaea; D_1__Euryarchaeota; D_2__Thermoplasmata; D_3__Methanomassiliicoccales; D_4__Methanomassiliicoccaceae; D_5__Methanomassiliicoccus; D_6__uncultured archaeon	Methanomassiliicoccus_Feature421	k_Archaea	p_Euryarchaeota	c_Thermoplasmata	o_Methanomassiliicoccales	f_Methanomassiliicoccaceae	g_Methanomassiliicoccus	g_Methanomassiliicoccus	0	0	0	0	0	0
0.0355657	ace5aa895fb08ecff92f7b6371d00dc4	Feature418	GGGAGCACCGCAACGGGAGGAGCGTGCGGTTCAATTGGATTCAACGCCGAAAAACTCACCAGGAGCGACGGATATATGAAGGTCAAGCTGATGACTTTACCTGATTTTCCGAGAGGTGGTGCATGGCCGTCGTCAGTTCGTACCGTAAGGCGTTCTCTTAAGTGAGATAACGAACGAGACCCTCACCATTAATTGCTAGTCCTTTCTCCGGAGGGGGCGCACATTAATGGGACCGCTGGCGCTAAGTCAGAGGAAGGAGAGGTCAACGGTAGGTCCGTATGCCCCGAATCCCCTGGGCAACACGCGCGCTACAAAGGATGGGACAATGGGCTTCGACACCGAAAGGTGAAGACAATCCTCAAACCCATCCATAGTTCGGATTGGGGGCTGTAACCCGCC…	D_0__Archaea; D_1__Euryarchaeota; D_2__Thermoplasmata; D_3__Methanomassiliicoccales; D_4__Methanomassiliicoccaceae; D_5__Methanomassiliicoccus	Methanomassiliicoccus_Feature418	k_Archaea	p_Euryarchaeota	c_Thermoplasmata	o_Methanomassiliicoccales	f_Methanomassiliicoccaceae	g_Methanomassiliicoccus	g_Methanomassiliicoccus	0	0	0	0	0	0
0.0355657	e8ebade36ab9c15fa42c7414818f4e8b	Feature423	GGGAGCACCGCAACGGGAGGAGCGTGCGGTTCAATTGGATTCAACGCCGAAAAACTCACCAGGAGCGACGGATATATGAAGGTCAAGCTGATGACTTTACCTGATTTTCCGAGAGGTGGTGCATGGCCGTCGTCAGTTCGTACCGTAAGGCGTTCTCTTAAGTGAGATAACGAACGAGACCCTCACCATTAATTGCTAGTCCCTTCTCCGGAGGGGACGCACATTAATGGGACCGCTGGCGCTAAGTCAGAGGAAGGAGAGGTCAACGGTAGGTCCGTATGCCCCGAATCCCCTGGGCAACACGCGCGCTACAAAGGGTGGGACAATGGGCTTCGACACCGAAAGGTGAAGACAATCCTCAAACCCATCCATAGTTCGGATCGGGGGCTGTAACCCGCC…	D_0__Archaea; D_1__Euryarchaeota; D_2__Thermoplasmata; D_3__Methanomassiliicoccales; D_4__Methanomassiliicoccaceae; D_5__Methanomassiliicoccus; D_6__uncultured archaeon	Methanomassiliicoccus_Feature423	k_Archaea	p_Euryarchaeota	c_Thermoplasmata	o_Methanomassiliicoccales	f_Methanomassiliicoccaceae	g_Methanomassiliicoccus	g_Methanomassiliicoccus	0	0	0	0	0	0
0.0106697	06ffee0432ba16d92984036914c251d2	Feature414	#N/A	D_0__Archaea; D_1__Euryarchaeota; D_2__Thermoplasmata; D_3__Methanomassiliicoccales; D_4__Methanomassiliicoccaceae; D_5__Methanomassiliicoccus	Methanomassiliicoccus_Feature414	k_Archaea	p_Euryarchaeota	c_Thermoplasmata	o_Methanomassiliicoccales	f_Methanomassiliicoccaceae	g_Methanomassiliicoccus	g_Methanomassiliicoccus	0	0	0	0	0	0
0.00711313	c7cbb5ae0193e94a6d051b09e03fff2d	Feature420	GGGAGCACCGCAACGGGAGGAGCGTGCGGTTCAATTGGATTCAACGCCGAAAAACTCACCAGGAGCGACGGATATATGAAGGTCAAGCCGATGACTTTACCTGATTTTCCGAGAGGTGGTGCATGGCCGTCGTCAGTTCGTACCGTAAGGCGTTCTCTTAAGTGAGATAACGAACGAGACCCTCACCATTAATTGCTAGTCCCTTCTCCGGAGGGGGCGCACATTAATGGGACCGCTGGCGCTAAGTCAGAGGAAGGAGAGGTCAACGGTAGGTCCGTATGCCCCGAATCCCCTGGGCAACACGCGCGCTACAAAGGACGGGACAATGGGCTTCGACACCGAAAGGTGGAGACAATCCTGAAACCCGTCCATAGTTCGGATTGGGGGCTGTAACTCGCC…	D_0__Archaea; D_1__Euryarchaeota; D_2__Thermoplasmata; D_3__Methanomassiliicoccales; D_4__Methanomassiliicoccaceae; D_5__Methanomassiliicoccus	Methanomassiliicoccus_Feature420	k_Archaea	p_Euryarchaeota	c_Thermoplasmata	o_Methanomassiliicoccales	f_Methanomassiliicoccaceae	g_Methanomassiliicoccus	g_Methanomassiliicoccus	0	0	0	0	0	0
0.00533485	9f579ccdbd596122ddf6600de6c2dded	Feature422	GGGAGCACCGCAACGGGAGGAGCGTGCGGTTCAATTGGATTCAACGCCGAAAAACTCACCAGGAGCGACGGATATATGAAGGTCAAGCCGATGACTTTACCTGATTTTCCGAGAGGTGGTGCATGGCCGTCGTCAGTTCGTACCGTAAGGCGTTCTCTTAAGTGAGATAACGAACGAGACCCTCACCATTAATTGCTAGTCCTTTCTCCGGAGGGGGCGCACATTAATGGGACCGCTGGCGCTAAGTCAGAGGAAGGAGAGGTCAACGGTAGGTCCGTATGCCCCGAATCCCCTGGGCAACACGCGCGCTACAAAGGACGGGACAATGGGCTTCGACACCGAAAGGTGAAGACAATCCTGAAACCCGTCCATAGTTCGGATTGGGGGCTGTAACTCGCC…	D_0__Archaea; D_1__Euryarchaeota; D_2__Thermoplasmata; D_3__Methanomassiliicoccales; D_4__Methanomassiliicoccaceae; D_5__Methanomassiliicoccus; D_6__uncultured archaeon	Methanomassiliicoccus_Feature422	k_Archaea	p_Euryarchaeota	c_Thermoplasmata	o_Methanomassiliicoccales	f_Methanomassiliicoccaceae	g_Methanomassiliicoccus	g_Methanomassiliicoccus	0	0	0	0	0	0
0.00474209	bf8e1d397149e9d150a364f19ca50a81	Feature419	GGGAGCACCGCAACGGGAGGAGCGTGCGGTTCAATTGGATTCAACGCCGAAAAACTCACCAGGAGCGACGGATATATGAAGGTCAAGCCGATGACTTTACCTGATTTTCCGAGAGGTGGTGCATGGCCGTCGTCAGTTCGTACCGTAAGGCGTTCTCTTAAGTGAGATAACGAACGAGACCCTCACCATTAATTGCTAGTCCTTTCTCCGGAGGGGGCGCACATTAATGGGACCGCTGGCGCTAAGTCAGAGGAAGGAGAGGTCAACGGTAGGTCCGTATGCCCCGAATCCCCTGGGCAACACGCGCGCTACAAAGAACGGGACAATGGGCTTCGACACCGAAAGGTGGAGACAATCCTGAAACCCGTCCATAGTTCGGATTGGGGGCTGTAACTCGCC…	D_0__Archaea; D_1__Euryarchaeota; D_2__Thermoplasmata; D_3__Methanomassiliicoccales; D_4__Methanomassiliicoccaceae; D_5__Methanomassiliicoccus	Methanomassiliicoccus_Feature419	k_Archaea	p_Euryarchaeota	c_Thermoplasmata	o_Methanomassiliicoccales	f_Methanomassiliicoccaceae	g_Methanomassiliicoccus	g_Methanomassiliicoccus	0	0	0	0	0	0
0.00355657	80932e16cfeead182ad42e388e914280	Feature416	#N/A	D_0__Archaea; D_1__Euryarchaeota; D_2__Thermoplasmata; D_3__Methanomassiliicoccales; D_4__Methanomassiliicoccaceae; D_5__Methanomassiliicoccus	Methanomassiliicoccus_Feature416	k_Archaea	p_Euryarchaeota	c_Thermoplasmata	o_Methanomassiliicoccales	f_Methanomassiliicoccaceae	g_Methanomassiliicoccus	g_Methanomassiliicoccus	0	0	0	0	0	0
0.0355657	3d3f0ee53438eb9f4ccf3c9af112015e	Feature359	GGGAGCACTACAACGGGTGGAGCCTGCGGTTTAATTGGACTCAACGCCGGAAAACTCACCTGGGGCGACAGCAATATGTAGGTCAGGCTGAAGGTCTTACCTGAATCGCTGAGAGGAGGTGCATGGCCGTCGTCAGTTCGTACTGTGAAGCATCCTGTTAAGTCAGGCAACGAGCGAGACCCGTGCCCACTGTTGCCAGCATATCCTTCGGGATGATGGGTACTCTGTGGGGACCGCCGCTGCTAAAGCGGAGGAAGGTGCGGGCTACGGTAGGTCAGTATGCCCCGAATCTCCAGGGCTACACGCGGGCTACAATGACCGGGACAATGGGTCCCTACCCCGAAAGGGGTTGGTAATCTCATAAACCCGGCCTTAGTTCGGATCGAGGGCTGCAACTCG…	D_0__Archaea; D_1__Euryarchaeota; D_2__Methanomicrobia; D_3__Methanosarcinales; D_4__Methanosarcinaceae; D_5__Methanolobus	Methanolobus_Feature359	k_Archaea	p_Euryarchaeota	c_Methanomicrobia	o_Methanosarcinales	f_Methanosarcinaceae	g_Methanolobus	g_Methanolobus	0	0	0	0	0	0
1.0563	1efaad978d79d33f0aa255f132f211f0	Feature259	GGGAGCACCACAACGGGTGGAGCCTGCGGTTTAATTGGACTCAACGCCGGGCAGCTCACCGGATAAGACAGCTGGATGATAGCCGGGCTGAAGACTCTGCTTGACTAGCTGAGAGGAGGTGCATGGCCGTCGTCAGTTCGTACTGTGAAGCATCCTGTTAAGTCAGGCAACGAGCGAGACCCACGCCAACAGTTGCCAGCATGTCCTCCGGGATGATGGGGACACTGTTGGGACCGCCTCTGCTAAAGAGGAGGAAGGAATGGGCAACGGTAGGTCAGCATGCCCCGAATTATCCGGGCTACACGCGGGCTACAATGGTCAGGACAATGGGTATCGACACCGAGAGGTGGAGGCAATCTCCTAAACCTGTCCTTAGTTCGGATTGTGGGCTGCAACTCG…	D_0__Archaea; D_1__Euryarchaeota; D_2__Methanomicrobia; D_3__Methanomicrobiales; D_4__Methanoregulaceae; D_5__Methanolinea	Methanolinea_Feature259	k_Archaea	p_Euryarchaeota	c_Methanomicrobia	o_Methanomicrobiales	f_Methanoregulaceae	g_Methanolinea	g_Methanolinea	0	0	0	0	0.012448	1.0563
0.0889142	6c1d16499b954077294ffb990aac8136	Feature270	GGGAGCACCACAACGGGTGGAGCCTGCGGTTTAATTGGACTCAACGCCGGGCAGCTCACCGGATAAGACAGCTGGATGATAGCCGGGCTGAAGACTCTGCTTGACTAGCTGAGAGGAGGTGCATGGCCGTCGTCAGTTCGTACTGTGAAGCATCCTGTTAAGTCAGGCAACGAGCGAGACCCACGCCCACAGTTGCCAGCGTACTCTCTGGAGTGACGGGTACACTGTGGGGACCGCCGCTGCTAAAGCGGAGGAAGGAATGGGCAACGGTAGGTCAGTATGCCCCGAATATCCCGGGCTACACGCGAGCTACAATGGTTGGTACAATGGGTATCTACCCCGAAAGGGGACGGGAATCTCCTAAAACCAATCTTAGTTCGGATTGAGGGCTGCAACTCG…	D_0__Archaea; D_1__Euryarchaeota; D_2__Methanomicrobia; D_3__Methanomicrobiales; D_4__Methanoregulaceae; D_5__Methanolinea; D_6__uncultured archaeon TA02	Methanolinea_Feature270	k_Archaea	p_Euryarchaeota	c_Methanomicrobia	o_Methanomicrobiales	f_Methanoregulaceae	g_Methanolinea	g_Methanolinea	0	0	0	0	0	0.0889142
0.142263	3eab16aa36e27f159cb3aaba540a4d92	Feature260	GGGAGCACCACAACGGGTGGAGCCTGCGGTTTAATCGGACTCAACGCCGGGAAGCTCACCGGATAAGACAGCTGGATGATAGCCGGGCTGAAGACTCTGCTTGACTAGCTGAGAGGAGGTGCATGGCCGTCGTCAGTTCGTACTGTGAAGCATCCTGTTAAGTCAGGCAACGAGCGAGACCCACGCCAACAGTTGCCAGCATGTCCTCCGGGATGGTGGGGACACTGTTGGGACCGCCTCTGCTAAAGAGGAGGAAGGAATGGGCAACGGTAGGTCAGCATGCCCCGAATTATCCGGGCTACACGCGGGCTACAATGGTCAGGACAATGGGTATCGACACCGAAAGGTGAAGGCAATCTCCTAAACCTGTCCTTAGTTCGGATTGTGGGCTGCAACTCG…	D_0__Archaea; D_1__Euryarchaeota; D_2__Methanomicrobia; D_3__Methanomicrobiales; D_4__Methanoregulaceae; D_5__Methanolinea	Methanolinea_Feature260	k_Archaea	p_Euryarchaeota	c_Methanomicrobia	o_Methanomicrobiales	f_Methanoregulaceae	g_Methanolinea	g_Methanolinea	0	0	0	0	0	0
0.0266743	d899239ec74f5f7788ccb3b73e73eb78	Feature272	GGGAGCACCACAACGGGTGGAGCCTGCGGTTTAATTGGACTCAACGCCGGGAAGCTCACCGGATAAGACAGCGGAATGATTGCCGGGCTGAAGACCCTGCATGACCAGCTGAGAGGAGGTGCATGGCCGTCGTCAGTTCGTACTGTGAAGCATCCTGTTAAGTCAGGCAACGAGCGAGACCCACGCCCACAGTTGCCAGCGTACTCTCTGGAGTGACGGGTACACTGTGGGGACCGCCGCTGCTAAAGCGGAGGAAGGAATGGGCAACGGTAGGTCAGTATGCCCCGAATATCCCGGGCTACACGCGAGCTACAATGGTTGGTACAATGGGTATCTACCCCGAAAGGGGACGGGAATCTCCTAAAACCAATCTTAGTTCGGATTGAGGGCTGCAACTCG…	D_0__Archaea; D_1__Euryarchaeota; D_2__Methanomicrobia; D_3__Methanomicrobiales; D_4__Methanoregulaceae; D_5__Methanolinea; D_6__uncultured archaeon TA02	Methanolinea_Feature272	k_Archaea	p_Euryarchaeota	c_Methanomicrobia	o_Methanomicrobiales	f_Methanoregulaceae	g_Methanolinea	g_Methanolinea	0	0	0	0	0	0
0.0142263	bf77ae20c6e4b334f9c7a9043db09fbb	Feature265	GGGAGCACCACAACGGGTGGAGCCTGCGGTTTAATTGGACTCAACGCCGGGAAGCTCACCGGATAAGACAGCTGGATGATAGCCGGGCTGAAGACTCTGCTTGACTAGCTGAGAGGAGGTGCATGGCCGTCGTCAGTTCGTACTGTGAAGCATCCTGTTAAGTCAGGCAACGAGCGAGACCCACGCCAACAGTTGCCAGCGTATCCTCCGGGATGACGGGGACACTGTTGGGACCGCCTCTGCTAAAGAGGAGGAAGGAATGGGCAACGGTAGGTCAGCATGCCCCGAATTATCCGGGCTACACGCGGGCTACAATGGTCAGGACAATGGGTATCGACACCGAGAGGTGGAGGCAATCTCCTAAACCTGTCCTTAGTTCGGATTGTGGGCTGCAACTCG…	D_0__Archaea; D_1__Euryarchaeota; D_2__Methanomicrobia; D_3__Methanomicrobiales; D_4__Methanoregulaceae; D_5__Methanolinea	Methanolinea_Feature265	k_Archaea	p_Euryarchaeota	c_Methanomicrobia	o_Methanomicrobiales	f_Methanoregulaceae	g_Methanolinea	g_Methanolinea	0	0	0	0	0	0
0.0142263	977df1341f74f45869ce49e863bd8a6a	Feature271	GGGCCCGCACAAGCAGTGGAGTATGTGGTTTAATTCGACGCAACGCGAAGAACCTTACCAGGGCTTGACATCCTCTGACGGCTATAGAGATATAGCGTTCCCTTCGGGGACAGAGAGACAGGTGGTGCATGGTTGTCGTCAGCTCGTGTCGTGAGATGTTGGGTTAAGTCCCGCAACGAGCGCAACCCTCGCCCACAGTTGCCAGCGTACTCTCTGGAGTGACGGGTACACTGTGGGGACCGCCGCTGCTAAAGCGGAGGAAGGAATGGGCAACGGTAGGTCAGTATGCCCCGAATATCCCGGGCTACACGCGAGCTACAATGGTTGGTACAATGGGTATCTACCCCGAAAGGGGACGGGAATCTCCTAAAACCAATCTTAGTTCGGATTGAGGGCTGC…	D_0__Archaea; D_1__Euryarchaeota; D_2__Methanomicrobia; D_3__Methanomicrobiales; D_4__Methanoregulaceae; D_5__Methanolinea; D_6__uncultured archaeon TA02	Methanolinea_Feature271	k_Archaea	p_Euryarchaeota	c_Methanomicrobia	o_Methanomicrobiales	f_Methanoregulaceae	g_Methanolinea	g_Methanolinea	0	0	0	0	0	0
0.012448	4059e356f13f8917f546373ff7c0d250	Feature261	#N/A	D_0__Archaea; D_1__Euryarchaeota; D_2__Methanomicrobia; D_3__Methanomicrobiales; D_4__Methanoregulaceae; D_5__Methanolinea	Methanolinea_Feature261	k_Archaea	p_Euryarchaeota	c_Methanomicrobia	o_Methanomicrobiales	f_Methanoregulaceae	g_Methanolinea	g_Methanolinea	0	0	0	0	0	0
0.0106697	0363df257d16361a98d85c9c7a1818a1	Feature266	#N/A	D_0__Archaea; D_1__Euryarchaeota; D_2__Methanomicrobia; D_3__Methanomicrobiales; D_4__Methanoregulaceae; D_5__Methanolinea; D_6__uncultured archaeon TA02	Methanolinea_Feature266	k_Archaea	p_Euryarchaeota	c_Methanomicrobia	o_Methanomicrobiales	f_Methanoregulaceae	g_Methanolinea	g_Methanolinea	0	0	0	0	0	0
0.0106697	f50db7929b08e2c1ace44878ebf633c3	Feature274	GGGAGCACCACAACGGGTGGAGCCTGCGGTTTAATCGGACTCAACGCCGGAAATCTCACCGGATAAGACAGCTGAATGATAGTCGGGATGAAGACTCTACTTGACTAGCTGAGAGGAGGTGCATGGCCGTCGTCAGTTCGTACTGTGAAGCATCCTGTTTAGTCAGGCAACGAGCGAGACCCACGCCCACAGTTGCCAGCGTACTCTCTGGAGTGACGGGTACACTGTGGGGACCGCCGCTGCTAAAGCGGAGGAAGGAATGGGCAACGGTAGGTCAGTATGCCCCGAATATCCCGGGCTACACGCGAGCTACAATGGTTGGTACAATGGGTATCTACCCCGAAAGGGGACGGGAATCTCCTAAAACCAATCTTAGTTCGGATTGAGGGCTGCAACTCG…	D_0__Archaea; D_1__Euryarchaeota; D_2__Methanomicrobia; D_3__Methanomicrobiales; D_4__Methanoregulaceae; D_5__Methanolinea; D_6__uncultured archaeon TA02	Methanolinea_Feature274	k_Archaea	p_Euryarchaeota	c_Methanomicrobia	o_Methanomicrobiales	f_Methanoregulaceae	g_Methanolinea	g_Methanolinea	0	0	0	0	0	0
0.00889142	91595bb7270137900eb46da2de9c2442	Feature264	GGGAGCACCACAACGGGTGGAGCCTGCGGTTTAATCGGACTCAACGCCGGGAAGCTCACCGGATAAGACAGCTGGATGATAGCCGGGCTGAAGACTCTGCTTGACTAGCTGAGAGGAGGTGCATGGCCGTCGTCAGTTCGTACTGTGAAGCATCCTGTTAAGTCAGGCAACGAGCGAGACCCACGCCAACAGTTGCCAGCATGTCCTCCGGGATGGTGGGGACACTGTTGGGACCGCCTCTGCTAAAGAGGAGGAAGGAATGGGCAACGGTAGGTCAGCATGCCCCGAATTATCCGGGCTACACGCGGGCTACAATGGGCAGGACAATGGGTATCGACACCGAAAGGTGAAGGCAATCTCCTAAACCTGTCCTTAGTTCGGATTGTGGGCTGCAACTCG…	D_0__Archaea; D_1__Euryarchaeota; D_2__Methanomicrobia; D_3__Methanomicrobiales; D_4__Methanoregulaceae; D_5__Methanolinea	Methanolinea_Feature264	k_Archaea	p_Euryarchaeota	c_Methanomicrobia	o_Methanomicrobiales	f_Methanoregulaceae	g_Methanolinea	g_Methanolinea	0	0	0	0	0	0
0.00889142	2322f87f05c9b39b4b234d6d3495f41d	Feature268	#N/A	D_0__Archaea; D_1__Euryarchaeota; D_2__Methanomicrobia; D_3__Methanomicrobiales; D_4__Methanoregulaceae; D_5__Methanolinea; D_6__uncultured archaeon TA02	Methanolinea_Feature268	k_Archaea	p_Euryarchaeota	c_Methanomicrobia	o_Methanomicrobiales	f_Methanoregulaceae	g_Methanolinea	g_Methanolinea	0	0	0	0	0	0
0.00533485	149d95b24b1ec13c61a0162d7104c939	Feature257	#N/A	D_0__Archaea; D_1__Euryarchaeota; D_2__Methanomicrobia; D_3__Methanomicrobiales; D_4__Methanoregulaceae; D_5__Methanolinea	Methanolinea_Feature257	k_Archaea	p_Euryarchaeota	c_Methanomicrobia	o_Methanomicrobiales	f_Methanoregulaceae	g_Methanolinea	g_Methanolinea	0	0	0	0	0	0
0.00533485	7fc2a649d9271f25e21d1f1dd73581e1	Feature263	#N/A	D_0__Archaea; D_1__Euryarchaeota; D_2__Methanomicrobia; D_3__Methanomicrobiales; D_4__Methanoregulaceae; D_5__Methanolinea	Methanolinea_Feature263	k_Archaea	p_Euryarchaeota	c_Methanomicrobia	o_Methanomicrobiales	f_Methanoregulaceae	g_Methanolinea	g_Methanolinea	0	0	0	0	0	0
0.00533485	15bc48040d9f17fc9e07957b4f7761aa	Feature267	#N/A	D_0__Archaea; D_1__Euryarchaeota; D_2__Methanomicrobia; D_3__Methanomicrobiales; D_4__Methanoregulaceae; D_5__Methanolinea; D_6__uncultured archaeon TA02	Methanolinea_Feature267	k_Archaea	p_Euryarchaeota	c_Methanomicrobia	o_Methanomicrobiales	f_Methanoregulaceae	g_Methanolinea	g_Methanolinea	0	0	0	0	0	0
0.00355657	04b0f48c4aaf20a06a809670b7455299	Feature256	#N/A	D_0__Archaea; D_1__Euryarchaeota; D_2__Methanomicrobia; D_3__Methanomicrobiales; D_4__Methanoregulaceae; D_5__Methanolinea	Methanolinea_Feature256	k_Archaea	p_Euryarchaeota	c_Methanomicrobia	o_Methanomicrobiales	f_Methanoregulaceae	g_Methanolinea	g_Methanolinea	0	0	0	0	0	0
0.00355657	2337bb7dc1eae4c6a7a25ac10a0e7157	Feature269	#N/A	D_0__Archaea; D_1__Euryarchaeota; D_2__Methanomicrobia; D_3__Methanomicrobiales; D_4__Methanoregulaceae; D_5__Methanolinea; D_6__uncultured archaeon TA02	Methanolinea_Feature269	k_Archaea	p_Euryarchaeota	c_Methanomicrobia	o_Methanomicrobiales	f_Methanoregulaceae	g_Methanolinea	g_Methanolinea	0	0	0	0	0	0
0.00177828	172cf4261102ff03cfda0c96cf2fd754	Feature258	#N/A	D_0__Archaea; D_1__Euryarchaeota; D_2__Methanomicrobia; D_3__Methanomicrobiales; D_4__Methanoregulaceae; D_5__Methanolinea	Methanolinea_Feature258	k_Archaea	p_Euryarchaeota	c_Methanomicrobia	o_Methanomicrobiales	f_Methanoregulaceae	g_Methanolinea	g_Methanolinea	0	0	0	0	0	0
0.00177828	54cc76fdb6b9293538f9bdf74fa785c4	Feature262	#N/A	D_0__Archaea; D_1__Euryarchaeota; D_2__Methanomicrobia; D_3__Methanomicrobiales; D_4__Methanoregulaceae; D_5__Methanolinea	Methanolinea_Feature262	k_Archaea	p_Euryarchaeota	c_Methanomicrobia	o_Methanomicrobiales	f_Methanoregulaceae	g_Methanolinea	g_Methanolinea	0	0	0	0	0	0
0.00177828	e6b935252c6bf8dafb329c22517c5736	Feature273	GGGCCCGCACAAGCGGTGGAGCATGTGGTTTAATTCGATGGTACGCGAGGAACCTTACCAGGGCTTGACATACGTTGGAAGCGCATCGAAAGGTGCGTGCCGCTTGCGGCCGGCGTACAGGTGCTGCATGGCTGTCGTCAGCTCGTGCTGTGAAGTGTTGGGTTAAGTCAGGCAACGAGCGAGACCCACGCCCACGGTTGCCAGCGTACTCTCTGGAGTGACGGGTACACTGTGGGGACCGCCGCTGCTAAAGCGGAGGAAGGAATGGGCAACGGTAGGTCAGTATGCCCCGAATATCCCGGGCTACACGCGAGCTACAATGGTTGGTACAATGGGTATCTACCCCGAAAGGGGACGGGAATCTCCTAAAACCAATCTTAGTTCGGATTGAGGGCTGCA…	D_0__Archaea; D_1__Euryarchaeota; D_2__Methanomicrobia; D_3__Methanomicrobiales; D_4__Methanoregulaceae; D_5__Methanolinea; D_6__uncultured archaeon TA02	Methanolinea_Feature273	k_Archaea	p_Euryarchaeota	c_Methanomicrobia	o_Methanomicrobiales	f_Methanoregulaceae	g_Methanolinea	g_Methanolinea	0	0	0	0	0	0
9.21684	ace9d8c3328ff1909b1d3d2b784b5c34	Feature247	GGGAGCACCACAACGGGTGGAGCCTGCGGTTTAATTGGACTCAACGCCGGACAGCTCACCGGGTAGGACAGCGATATGATAGTCGGGCTGAAGACTCTACTTGATCAGCTGAGAGGAGGTGCATGGCCGTCGTCAGTTCGTACTGTGAAGCATCCTGTTAAGTCAGGCAACGAGCGAGACCCACGCCAACAGTTGCCAGCACAGTCTCCGGACTGGTGGGGACACTGTTGGGACCGCCTCTGCTAAAGAGGAGGAAGGAATGGGCAACGGTAGGTCAGCATGCCCCGAATTACCCGGGCTACACGCGGGCTACAATGGACAGGACAATGGGTATCGACACCGAAAGGTGAAGGCAATCTCCTAAACCTGCCCTTAGTTCGGATTGCGGGCTGCAACTCG…	D_0__Archaea; D_1__Euryarchaeota; D_2__Methanomicrobia; D_3__Methanomicrobiales; D_4__Methanomicrobiaceae; D_5__Methanofollis	Methanofollis_Feature247	k_Archaea	p_Euryarchaeota	c_Methanomicrobia	o_Methanomicrobiales	f_Methanomicrobiaceae	g_Methanofollis	g_Methanofollis	0.192055	0.471245	0	0	0.291639	0.979834
0.291639	03b514cf9bfd1851d7e35b08efb573c9	Feature252	#N/A	D_0__Archaea; D_1__Euryarchaeota; D_2__Methanomicrobia; D_3__Methanomicrobiales; D_4__Methanomicrobiaceae; D_5__Methanofollis; D_6__uncultured archaeon	Methanofollis_Feature252	k_Archaea	p_Euryarchaeota	c_Methanomicrobia	o_Methanomicrobiales	f_Methanomicrobiaceae	g_Methanofollis	g_Methanofollis	0	0	0	0	0.0480137	0.119145
0.0604616	effd3640df12614945a72f6ff473326d	Feature250	GGGAGCACCACAACGGGTGGAGCCTGCGGTTTAATTGGACTCAACGCCGGACAACTCACCGGGTAGGACAGCGATATGATAGTCGGGCTGAAGACTCTACTTGATCAGCTGAGAGGAGGTGCATGGCCGTCGTCAGTTCGTACTGTGAAGCATCCTGTTAAGTCAGGCAACGAGCGAGACCCACGCCAACAGTTGCCAGCACAGTCTCCGGACTGGTGGGGACACTGTTGGGACCGCCTCTGCTAAAGAGGAGGAAGGAATGGGCAACGGTAGGTCAGCATGCCCCGAATTACCCGGGCTACACGCGGGCTACAATGGACAGGACAATGGGTATCGACACCGAAAGGTGAAGGCAATCTCCTAAACCTGCCCTTAGTTCGGATTGCGGGCTGCAACTCG…	D_0__Archaea; D_1__Euryarchaeota; D_2__Methanomicrobia; D_3__Methanomicrobiales; D_4__Methanomicrobiaceae; D_5__Methanofollis	Methanofollis_Feature250	k_Archaea	p_Euryarchaeota	c_Methanomicrobia	o_Methanomicrobiales	f_Methanomicrobiaceae	g_Methanofollis	g_Methanofollis	0	0	0	0	0	0
0.012448	8688ce41e8ee418639feec408b045b36	Feature244	GGGAGCACCACAAGGGGTGAAGCTTGCGGTTTAATTGGAGTCAACGCCGGAAATCTCACCGGGAGCGACAGCAGTGTGAAAGCCAGATTAAAGGTCTTGCTAGACGAGCTGAGAGGAGGTGCATGGCCGTCGTCAGTTCGTACTGTGAAGCATCCTGTTAAGTCAGGCAACGAGCGAGACCCACGCCAACAGTCGCCAGCACAGTCTCCGGACTGGTGGGGACACTGTTGGGACCGCCTCTGCTAAAGAGGAGGAAGGAATGGGCAACGGTAGGTCAGCATGCCCCGAATTACCCGGGCTACACGCGGGCTACAATGGACAGGACAATGGGTATCGACACCGAAAGGTGAAGGCAATCTCCTAAACCTGCCCTTAGTTCGGATTGCGGGCTGCAACTCG…	D_0__Archaea; D_1__Euryarchaeota; D_2__Methanomicrobia; D_3__Methanomicrobiales; D_4__Methanomicrobiaceae; D_5__Methanofollis	Methanofollis_Feature244	k_Archaea	p_Euryarchaeota	c_Methanomicrobia	o_Methanomicrobiales	f_Methanomicrobiaceae	g_Methanofollis	g_Methanofollis	0	0	0	0	0	0
0.012448	3d5b689f2ebbaf54a8ddb606bcd8a0c9	Feature253	#N/A	D_0__Archaea; D_1__Euryarchaeota; D_2__Methanomicrobia; D_3__Methanomicrobiales; D_4__Methanomicrobiaceae; D_5__Methanofollis; D_6__uncultured archaeon	Methanofollis_Feature253	k_Archaea	p_Euryarchaeota	c_Methanomicrobia	o_Methanomicrobiales	f_Methanomicrobiaceae	g_Methanofollis	g_Methanofollis	0	0	0	0	0	0
0.0106697	d4f036bd8ce1daff546949e5f8a82e9f	Feature248	GGGAGCACCACAACGGGTGGAGCCTGCGGTTTAATTGGACTCAACGCCGGACAGCTCACCGGGTAGGACAGCGATATGATAGTCGGGCTGAAGACTCTACTTGATCAGCTGAGAGGAGGTGCATGGCCGTCGTCAGTTCGTACTGTGAAGCATCCTGTTAAGTCAGGCAACGAGCGAGACCCACGCCAACAGTTGCCAGCACAGTCTCCGGACTGGTGGGGACACTGTTGGGACCGCCTCTGCTAAAGAGGAGGAAGGAATGGGCAACGGTAGGTCAGCATGCCCCGAATTACCCGGGCTACACGCGGGCTACAATGGACAGGACAATGGGTATCGACACCGAAAGGTGAAGGCAATCTCCTAAACCTGCCCTTAGTTCGGATTGCGGGCTGCAACTCG…	D_0__Archaea; D_1__Euryarchaeota; D_2__Methanomicrobia; D_3__Methanomicrobiales; D_4__Methanomicrobiaceae; D_5__Methanofollis	Methanofollis_Feature248	k_Archaea	p_Euryarchaeota	c_Methanomicrobia	o_Methanomicrobiales	f_Methanomicrobiaceae	g_Methanofollis	g_Methanofollis	0	0	0	0	0	0
0.00533485	39915c19a400bf70771a92f752ce8990	Feature242	#N/A	D_0__Archaea; D_1__Euryarchaeota; D_2__Methanomicrobia; D_3__Methanomicrobiales; D_4__Methanomicrobiaceae; D_5__Methanofollis	Methanofollis_Feature242	k_Archaea	p_Euryarchaeota	c_Methanomicrobia	o_Methanomicrobiales	f_Methanomicrobiaceae	g_Methanofollis	g_Methanofollis	0	0	0	0	0	0
0.00533485	3c6c31ea76e3ed60ebb2255dfe102468	Feature243	#N/A	D_0__Archaea; D_1__Euryarchaeota; D_2__Methanomicrobia; D_3__Methanomicrobiales; D_4__Methanomicrobiaceae; D_5__Methanofollis	Methanofollis_Feature243	k_Archaea	p_Euryarchaeota	c_Methanomicrobia	o_Methanomicrobiales	f_Methanomicrobiaceae	g_Methanofollis	g_Methanofollis	0	0	0	0	0	0
0.00533485	9d87f4bbb6fa1183110f53884d906a48	Feature245	GGGAGCACCACAAGGGGTGAAGCTTGCGGTTTAATTGGAGTCAACGCCGGAAATCTCACCGGGAGCGACAGCAGTGTGAAGGCCAGATTAAAGGTCTTGCCAGACGAGCTAAGAGGAGGTGCATGGCCGTCGTCAGTTCGTACTGTGAAGCATCCTGTTAAGTCAGGCAACGAGCGAGACCCACGCCAACAGTTGCCAGCACAGTCTCCGGACTGGTGGGGACACTGTTGGGACCGCCTCTGCTAAAGAGGAGGAAGGAATGGGCAACGGTAGGTCAGCATGCCCCGAATTACCCGGGCTACACGCGGGCTACAATGGACAGGACAATGGGTATCGACACCGAAAGGTGAAGGCAATCTCCTAAACCTGCCCTTAGTTCGGATTGCGGGCTGCAACTCG…	D_0__Archaea; D_1__Euryarchaeota; D_2__Methanomicrobia; D_3__Methanomicrobiales; D_4__Methanomicrobiaceae; D_5__Methanofollis	Methanofollis_Feature245	k_Archaea	p_Euryarchaeota	c_Methanomicrobia	o_Methanomicrobiales	f_Methanomicrobiaceae	g_Methanofollis	g_Methanofollis	0	0	0	0	0	0
0.00355657	a5356c0c09d6c858a27d657212eef4aa	Feature246	GGGAGCACCACAACGGGTGGAGCCTGCGGTTTAATTGGACTCAACGCCGGACAGCTCACCGGGTAGGACAGCGATATGATAGTCGGGCTGAAGACTCTACTTGATCAGCTGAGAGGAGGTGCATGGCCGTCGTCAGTTCGTACTGTGAAGCATCCTGTTAAGTCAGGCAACGAGCGAGACCCACGCCAACAGTTGCCAGCACAGTCTCCGGACTGGTGGGGACACTGTTGGGACCGCCTCTGCTAAAGAGGAGGAAGGAATGGGCAACGGTAGGTCAGCATGCCCCGAATTATCCGGGCTACACGCGGGCTACAATGGGCAGGACAATGGGTTTCGACACCGAAAGGTGAAGGCAATCTCTTAAACCCAGCCGTAGTTCGGATCGAGGGCTGTAACCCG…	D_0__Archaea; D_1__Euryarchaeota; D_2__Methanomicrobia; D_3__Methanomicrobiales; D_4__Methanomicrobiaceae; D_5__Methanofollis	Methanofollis_Feature246	k_Archaea	p_Euryarchaeota	c_Methanomicrobia	o_Methanomicrobiales	f_Methanomicrobiaceae	g_Methanofollis	g_Methanofollis	0	0	0	0	0	0
0.00355657	e5919690a0f608cacaa3fa792ebd71a7	Feature249	GGGAGCACCACAACGGGTGGAGCCTGCGGTTTAATTGGACTCAACGCCGGGCAGCTCACCGGGTAGGACAGCGATATGATAGCCGGGCTGAAGACCTTGCTTGATCAGCTGAGAGGAGGTGCATGGCCGTCGTCAGTTCGTACTGTGAAGCATCCTGTTAAGTCAGGCAACGAGCGAGACCCACGCCAACAGTTGCCAGCATGTTCTCTGGAATGATGGGGACACTGTTGGGACCGCCTCTGCTAAAGAGGAGGAAGGAATGGGCAACGGTAGGTCAGCATGCCCCGAATTACCCGGGCTACACGCGGGCTACAATGGACAGGACAATGGGTATCGACACCGAAAGGTGAAGGCAATCTCCTAAACCTGCCCTTAGTTCGGATTGCGGGCTGCAACTCG…	D_0__Archaea; D_1__Euryarchaeota; D_2__Methanomicrobia; D_3__Methanomicrobiales; D_4__Methanomicrobiaceae; D_5__Methanofollis	Methanofollis_Feature249	k_Archaea	p_Euryarchaeota	c_Methanomicrobia	o_Methanomicrobiales	f_Methanomicrobiaceae	g_Methanofollis	g_Methanofollis	0	0	0	0	0	0
0.00355657	ec9ee123778561ac9aa91fca3e96af95	Feature254	GGGAGCACCACAACGGGTGGAGCCTGCGGTTTAATTGGACTCAACGCCGGGCAGCTCACCGGGTAGGACAGCGATATGATAGTCGGGCTGAAGACTCTACTTGATCAGCTGAGAGGAGGTGCATGGCCGTCGTCAGTTCGTACTGTGAAGCATCCTGTTAAGTCAGGCAACGAGCGAGACCCACGCCAACAGTTGCCAGCATGGTCTCCGGACTGATGGGGACACTGTTGGGACCGCCTCTGCTAAAGAGGAGGAAGGAATGGGCAACGGTAGGTCAGCATGCCCCGAATTACCCGGGCTACACGCGGGCTACAATGGTTGGTACAATGGGCATCTACCCCGAAAGGGGAAGGAAATCTCGAAACCCAATCGTAGTTCGGATTGAGGGTTGTAACTCAC…	D_0__Archaea; D_1__Euryarchaeota; D_2__Methanomicrobia; D_3__Methanomicrobiales; D_4__Methanomicrobiaceae; D_5__Methanofollis; D_6__uncultured archaeon	Methanofollis_Feature254	k_Archaea	p_Euryarchaeota	c_Methanomicrobia	o_Methanomicrobiales	f_Methanomicrobiaceae	g_Methanofollis	g_Methanofollis	0	0	0	0	0	0
3.49611	d5ba476269b27efb350c825124181a53	Feature241	GGGAGCACCACAACAGGTGGAGCCTGCGGTTTAATTGGACTCAACGCCGGGAAGCTCACCGGATAAGACAGCTGAATGATTGCCGGGCTGAAGACTCTGCATGACTAGCTGAGAGGAGGTGCATGGCCGTCGTCAGTTCGTACTGTGAAGCATCCTGTTAAGTCAGGCAACGAGCGAGACCCACGCCAACAGTTGCCAGCATAGTCTCCGGACTGATGGGGACACTGTTGGGACCGCCTCTGCTAAAGAGGAGGAAGGAATGGGCAACGGTAGGTCAGCATGCCCCGAATTATCCGGGCTACACGCGGGCTACAATGGGCAGGACAATGGGTATCGACGCCGAAAGGCGAAGGCAATCTCCTAAACCTGTCCGTAGTTCGGATTGCGGGCTGTAACTCG…	D_0__Archaea; D_1__Euryarchaeota; D_2__Methanomicrobia; D_3__Methanomicrobiales; D_4__Methanomicrobiaceae; D_5__Methanoculleus; D_6__uncultured Methanoculleus sp.	Methanoculleus_Feature241	k_Archaea	p_Euryarchaeota	c_Methanomicrobia	o_Methanomicrobiales	f_Methanomicrobiaceae	g_Methanoculleus	g_Methanoculleus	0	0	0	0	0.325426	0.805562
0.284525	75bea6219db68647dba170824126f40c	Feature231	GGGAGCACCACAACAGGTGGAGCCTGCGGTTTAATTGGACTCAACGCCGGAAATCTCACCGGATAAGACAGCGGAATGATTGCCGGGCTGAAGACTCTGCATGACTAGCTGAGAGGAGGTGCATGGCCGTCGTCAGTTCGTACTGTGAAGCATCCTGTTAAGTCAGGCAACGAGCGAGACCCACGCCAACAGTTGCCAGCATGGCCTCCGGGCTGATGGGGACACTGTTGGGACCGCCTCTGCTAAAGAGGAGGAAGGAATGGGCAACGGTAGGTCAGCATGCCCCGAATTATCCGGGCTACACGCGGGCTACAATGGGCAGGACAATGGGTATCGACACCGAAAGGTGAAGGCAATCTCTTAAACCTGTCCGTAGTTCGGATTGTGGGCTGTAACTCG…	D_0__Archaea; D_1__Euryarchaeota; D_2__Methanomicrobia; D_3__Methanomicrobiales; D_4__Methanomicrobiaceae; D_5__Methanoculleus	Methanoculleus_Feature231	k_Archaea	p_Euryarchaeota	c_Methanomicrobia	o_Methanomicrobiales	f_Methanomicrobiaceae	g_Methanoculleus	g_Methanoculleus	0	0	0	0	0.168937	0.140484
0.0889142	dbbdf3ccbfa61ec654f57468987633b0	Feature236	GGGAGCACCACAACAGGTGGAGCCTGCGGTTTAATTGGACTCAACGCCGGAAATCTCACCGGATAAGACAGCGGAATGATTGCCGGGCTGAAGACTCTGCATGACTAGCTGAGAGGAGGTGCATGGCCGTCGTCAGTTCGTACTGTGAAGCATCCTGTTAAGTCAGGCAACGAGCGAGACCCACGCCAACAGTTGCCAGCATGGCCTCCGGGCTGATGGGGACACTGTTGGGACCGCCTCTGCTAAAGAGGAGGAAGGAATGGGCAACGGTAGGTCAGCATGCCCCGAATTATCCGGGCTACACGCGGGCTACAATGGGCAGGACAATGGGTTTCGACACCGAAAGGTGAAGGCAATCTCTTAAACCTGTCCGTAGTTCGGATTGTGGGCTGTAACTCG…	D_0__Archaea; D_1__Euryarchaeota; D_2__Methanomicrobia; D_3__Methanomicrobiales; D_4__Methanomicrobiaceae; D_5__Methanoculleus	Methanoculleus_Feature236	k_Archaea	p_Euryarchaeota	c_Methanomicrobia	o_Methanomicrobiales	f_Methanomicrobiaceae	g_Methanoculleus	g_Methanoculleus	0	0	0	0	0.0391222	0.0337874
0.0195611	6ce63e359b8bc9f1ceaec1e6f0a5406d	Feature229	GGGAGCACCACAACAGGTGGAGCCTGCGGTTTAATTGGACTCAACGCCGGGAAGCTCACCGGATAAGACAGCTGAATGATTGCCGGGCTGAAGACTCTGCATGACTAGCTGAGAGGAGGTGCATGGCCGTCGTCAGTTCGTACTGTGAAGCATCCTGTTAAGTCAGGCAACGAGCGAGACCCACGCCAACAGTTGCCAGCACGATCTCCGGATCGGTGGGGACACTGTTGGGACCGCCTCTGCTAAAGAGGAGGAAGGAATGGGCAACGGTAGGTCAGCATGCCCCGAATTATCCGGGCTACACGCGGGCTACAATGGGCAGGACAATGGGTATCGACACCGAAAGGTGAAGGCAATCTCTTAAACCTGTCCGTAGTTCGGATTGCGGGCTGTAACTCG…	D_0__Archaea; D_1__Euryarchaeota; D_2__Methanomicrobia; D_3__Methanomicrobiales; D_4__Methanomicrobiaceae; D_5__Methanoculleus	Methanoculleus_Feature229	k_Archaea	p_Euryarchaeota	c_Methanomicrobia	o_Methanomicrobiales	f_Methanomicrobiaceae	g_Methanoculleus	g_Methanoculleus	0	0	0	0	0	0.0195611
0.0142263	faf8f2c83bc9ba994d9b9aa209868443	Feature238	GGGAGCACCACAACAGGTGGAGCCTGCGGTTTAATTGGACTCAACGCCGGAAATCTCACCGGATAAGACAGCGGAATGATTGCCGGGCTGAAGACTCTGCATGACTAGCTGAGAGGAGGTGCATGGCCGTCGTCAGTTCGTACTGTGAAGCATCCTGTTAAGTCAGGCAACGAGCGAGACCCACGCCAACAGTTGCCAGCATGGCCTCCGGGCTGATGGGGACACTGTTGGGACCGCCTCTGCTAAAGAGGAGGAAGGAATGGGCAACGGTAGGTCAGCATGCCCCGAATTATCCGGGCTACACGCGGGCTACAATGGGCAGGACAATGGGTATCGACACCGAAAGGTGAAGGCAATCTCCTAAACCTGTCCGTAGTTCGGATTGTGGGCTGTAACTCG…	D_0__Archaea; D_1__Euryarchaeota; D_2__Methanomicrobia; D_3__Methanomicrobiales; D_4__Methanomicrobiaceae; D_5__Methanoculleus	Methanoculleus_Feature238	k_Archaea	p_Euryarchaeota	c_Methanomicrobia	o_Methanomicrobiales	f_Methanomicrobiaceae	g_Methanoculleus	g_Methanoculleus	0	0	0	0	0	0.0142263
0.184941	b63860d7ecbfdae4c920dddc5c993bf3	Feature234	GGGAGCACCACAACGGGTGGAGCCTGCGGTTTAATTGGACTCAACGCCGGGCAGCTCACCGGATAGGACAGCGGAATGATTGCCGGGCTGAAGACTCTGCATGACTAGCTGAGAGGAGGTGCATGGCCGTCGTCAGTTCGTACTGTGAAGCATCCTGTTAAGTCAGGCAACGAGCGAGACCCACGCCAACAGTTGCCAGCACGATCTCCGGATCGGTGGGGACACTGTTGGGACCGCCTCTGCTAAAGAGGAGGAAGGAATGGGCAACGGTAGGTCAGCATGCCCCGAATTATCCGGGCTACACGCGGGCTACAATGGGCAGGACAATGGGTATCGACGCCGAAAGGCGGAGGCAATCTCCTAAACCTGTCCTTAGTTCGGATTGTGGGCTGTAACTCG…	D_0__Archaea; D_1__Euryarchaeota; D_2__Methanomicrobia; D_3__Methanomicrobiales; D_4__Methanomicrobiaceae; D_5__Methanoculleus	Methanoculleus_Feature234	k_Archaea	p_Euryarchaeota	c_Methanomicrobia	o_Methanomicrobiales	f_Methanomicrobiaceae	g_Methanoculleus	g_Methanoculleus	0	0	0	0	0.00711313	0.0106697
0.00355657	c9a8d5ca790776f679e2a8676e4ecd7f	Feature235	GGGAGCACCACAACAGGTGGAGCCTGCGGTTTAATTGGACTCAACGCCGGGAAGCTCACCGGATAAGACAGCTGAATGATTGCCGGGCTGAAGACTCTGCATGACTAGCTGAGAGGAGGTGCATGGCCGTCGTCAGTTCGTACTGTGAAGCATCCTGTTAAGTCAGGCAACGAGCGAGACCCACGCCAACAGTTGCCAGCACGATCTCCGGATCGGTGGGGACACTGTTGGGACCGCCTCTGCTAAAGAGGAGGAAGGAATGGGCAACGGTAGGTCAGCATGCCCCGAATTATCCGGGCTACACGCGGGCTACAATGGGCAGGACAATGGGTATCGACGCCGAAAGGCGGAGGCAATCTCCTAAACCTGTCCTTAGTTCGGATTGTGGGCTGTAACTCG…	D_0__Archaea; D_1__Euryarchaeota; D_2__Methanomicrobia; D_3__Methanomicrobiales; D_4__Methanomicrobiaceae; D_5__Methanoculleus	Methanoculleus_Feature235	k_Archaea	p_Euryarchaeota	c_Methanomicrobia	o_Methanomicrobiales	f_Methanomicrobiaceae	g_Methanoculleus	g_Methanoculleus	0	0	0	0	0	0.00355657
0.497919	09d334ce7a9cf3c005453d2f33ebe49f	Feature222	GGGAGCACCACAACGGGTGGAGCCTGCGGTTTAATTGGACTCAACGCCGGGAAGCTTACCGGATAAGACAGCGGAATGATTGCCGGGCTGAAGACTCTGCATGACCAGCTGAGAGGAGGTGCATGGCCGTCGTCAGTTCGTACTGTGAAGCATCCTGTTAAGTCAGGCAACGAGCGAGACCCACGCCAACAGTTGCCAGCATGGTCTCCGGACTGATGGGGACACTGTTGGGACCGCCTCTGCTAAAGAGGAGGAAGGAATGGGCAACGGTAGGTCAGCATGCCCCGAATTATCCGGGCTACACGCGGGCTACAATGGGCAGGACAATGGGTATCGACACCGAAAGGTGAAGGCAATCTCCTAAACCTGTCCTTAGTTCGGATTGTGGGCTGCAACTCG…	D_0__Archaea; D_1__Euryarchaeota; D_2__Methanomicrobia; D_3__Methanomicrobiales; D_4__Methanomicrobiaceae; D_5__Methanoculleus	Methanoculleus_Feature222	k_Archaea	p_Euryarchaeota	c_Methanomicrobia	o_Methanomicrobiales	f_Methanomicrobiaceae	g_Methanoculleus	g_Methanoculleus	0.0693531	0.0337874	0	0	0	0
0.240068	30ce17ca8496bc6ed1f4b89022885843	Feature226	GGGAGCACCACAACGGGTGGAGCCTGCGGTTTAATTGGACTCAACGCCGGGAAGCTCACCGGATAAGACAGCGGAATGATTGCCGGGCTGAAGACCCTGCATGACCAGCTGAGAGGAGGTGCATGGCCGTCGTCAGTTCGTACTGTGAAGCATCCTGTTAAGTCAGGCAACGAGCGAGACCCACGCCAACAGTTGCCAGCATGGTCTCCGGACTGATGGGGACACTGTTGGGACCGCCTCTGCTAAAGAGGAGGAAGGAATGGGCAACGGTAGGTCAGCATGCCCCGAATTATCCGGGCTACACGCGGGCTACAATGGGCAGGACAATGGGTATCGACACCGAAAGGTGAAGGCAATCTCCTAAACCTGTCCTTAGTTCGGATTGTGGGCTGCAACTCG…	D_0__Archaea; D_1__Euryarchaeota; D_2__Methanomicrobia; D_3__Methanomicrobiales; D_4__Methanomicrobiaceae; D_5__Methanoculleus	Methanoculleus_Feature226	k_Archaea	p_Euryarchaeota	c_Methanomicrobia	o_Methanomicrobiales	f_Methanomicrobiaceae	g_Methanoculleus	g_Methanoculleus	0.0462354	0.0106697	0	0	0	0
0.469467	87d2fc3561f97158b7194c3eeb671ed5	Feature233	GGGAGCACCACAACGGGTGGAGCCTGCGGTTTAATTGGACTCAACGCCGGGAAGCTCACCGGATAAGACAGCTGAATGATTGCCGGGCTGAAGACTCTGCATGACTAGCTGAGAGGAGGTGCATGGCCGTCGTCAGTTCGTACTGTGAAGCATCCTGTTAAGTCAGGCAACGAGCGAGACCCACGCCAACAGTTGCCAGCATGGTCTCCGGACTGATGGGGACACTGTTGGGACCGCCTCTGCTAAAGAGGAGGAAGGAATGGGCAACGGTAGGTCAGCATGCCCCGAATTATCCGGGCTACACGCGGGCTACAATGGGCAGGACAATGGGTATCGACACCGAAAGGTGAAGGCAATCTCCTAAACCTGTCCTTAGTTCGGATTGTGGGCTGTAACTCG…	D_0__Archaea; D_1__Euryarchaeota; D_2__Methanomicrobia; D_3__Methanomicrobiales; D_4__Methanomicrobiaceae; D_5__Methanoculleus	Methanoculleus_Feature233	k_Archaea	p_Euryarchaeota	c_Methanomicrobia	o_Methanomicrobiales	f_Methanomicrobiaceae	g_Methanoculleus	g_Methanoculleus	0	0	0	0	0	0
0.0480137	702b38de1281dfdcad2940fe6eb3bb58	Feature230	GGGAGCACCACAACGGGTGGAGCCTGCGGTTTAATTGGACTCAACGCCGGGAAGCTCACCGGATAAGACAGCGGAATGATTGCCGGGCTGAAGACTCTGCATGACCAGCTGAGAGGAGGTGCATGGCCGTCGTCAGTTCGTACTGTGAAGCATCCTGTTAAGTCAGGCAACGAGCGAGACCCACGCCAACAGTTGCCAGCATGGTCTCCGGACTGATGGGGACACTGTTGGGACCGCCTCTGCTAAAGAGGAGGAAGGAATGGGCAACGGTAGGTCAGCATGCCCCGAATTATCCGGGCTACACGCGGGCTACAATGGGCAGGACAATGGGTATCGACACCGAAAGGTGAAGGCAATCTCCTAAACCTGTCCTTAGTTCGGATTGTGGGCTGCAACTCG…	D_0__Archaea; D_1__Euryarchaeota; D_2__Methanomicrobia; D_3__Methanomicrobiales; D_4__Methanomicrobiaceae; D_5__Methanoculleus	Methanoculleus_Feature230	k_Archaea	p_Euryarchaeota	c_Methanomicrobia	o_Methanomicrobiales	f_Methanomicrobiaceae	g_Methanoculleus	g_Methanoculleus	0	0	0	0	0	0
0.0462354	7f715151f740a0882c78b92ab13e2cc7	Feature232	GGGAGCACCACAACGGGTGGAGCCTGCGGTTTAATTGGACTCAACGCCGGGAAGCTCACCGGATAAGACAGCTGAATGATTGCCGGGCTGAAGACTCTGCATGACTAGCTGAGAGGAGGTGCATGGCCGTCGTCAGTTCGTACTGTGAAGCATCCTGTTAAGTCAGGCAACGAGCGAGACCCACGCCAACAGTTGCCAGCATGGTCTCCGGACTGATGGGGACACTGTTGGGACCGCCTCTGCTAAAGAGGAGGAAGGAATGGGCAACGGTAGGTCAGCATGCCCCGAATTATCCGGGCTACACGCGGGCTACAATGGGCAGGACAATGGGTATCGACACCGAAAGGTGAAGGCAATCTCCTAAACCTGTCCTTAGTTCGGATTGTGGGCTGCAACTCG…	D_0__Archaea; D_1__Euryarchaeota; D_2__Methanomicrobia; D_3__Methanomicrobiales; D_4__Methanomicrobiaceae; D_5__Methanoculleus	Methanoculleus_Feature232	k_Archaea	p_Euryarchaeota	c_Methanomicrobia	o_Methanomicrobiales	f_Methanomicrobiaceae	g_Methanoculleus	g_Methanoculleus	0	0	0	0	0	0
0.0320091	004b1b631af14cc05c7b7deb5d17f1d9	Feature221	#N/A	D_0__Archaea; D_1__Euryarchaeota; D_2__Methanomicrobia; D_3__Methanomicrobiales; D_4__Methanomicrobiaceae; D_5__Methanoculleus	Methanoculleus_Feature221	k_Archaea	p_Euryarchaeota	c_Methanomicrobia	o_Methanomicrobiales	f_Methanomicrobiaceae	g_Methanoculleus	g_Methanoculleus	0	0	0	0	0	0
0.0231177	2e561b88859f3d435fb7ae21285cbf0f	Feature225	#N/A	D_0__Archaea; D_1__Euryarchaeota; D_2__Methanomicrobia; D_3__Methanomicrobiales; D_4__Methanomicrobiaceae; D_5__Methanoculleus	Methanoculleus_Feature225	k_Archaea	p_Euryarchaeota	c_Methanomicrobia	o_Methanomicrobiales	f_Methanomicrobiaceae	g_Methanoculleus	g_Methanoculleus	0	0	0	0	0	0
0.0213394	f74a91afbfe3dfe679c7ce2c6b82fd73	Feature237	GGGAGCACCACAACGGGTGGAGCCTGCGGTTTAATTGGACTCAACGCCGGGAAGCTCACCGGATAAGACAGCGGAATGATTGCCGGGCTGAAGACTCTGCATGACTAGCTGAGAGGAGGTGCATGGCCGTCGTCAGTTCGTACTGTGAAGCATCCTGTTAAGTCAGGCAACGAGCGAGACCCACGCCAACAGTTGCCAGCATGGTCTCCGGACTGATGGGGACACTGTTGGGACCGCCTCTGCTAAAGAGGAGGAAGGAATGGGCAACGGTAGGTCAGCATGCCCCGAATTATCCGGGCTACACGCGGGCTACAATGGGCAGGACAATGGGTATCGACACCGAGAGGTGAAGGCAATCTCCTAAACCTGTCCGTAGTTCGGATTGTGGGCTGCAACTCG…	D_0__Archaea; D_1__Euryarchaeota; D_2__Methanomicrobia; D_3__Methanomicrobiales; D_4__Methanomicrobiaceae; D_5__Methanoculleus	Methanoculleus_Feature237	k_Archaea	p_Euryarchaeota	c_Methanomicrobia	o_Methanomicrobiales	f_Methanomicrobiaceae	g_Methanoculleus	g_Methanoculleus	0	0	0	0	0	0
0.0177828	66af84a1fe1681052c49d51dbb632aa5	Feature240	GGGAGCACCACAACGGGTGGAGCCTGCGGTTTAATTGGACTCAACGCCGGGAAGCTCACCGGATAAGACAGCGGAATGATTGCCGGGCTGAAGACCCTGCATGACCAGCTGAGAGGAGGTGCATGGCCGTCGTCAGTTCGTACTGTGAAGCATCCTGTTAAGTCAGGCAACGAGCGAGACCCACGCCAACAGTTGCCAGCATGGTCTCCGGACTGATGGGGACACTGTTGGGACCGCCTCTGCTAAAGAGGAGGAAGGAATGGGCAACGGTAGGTCAGCATGCCCCGAATTATCCGGGCTACACGCGGGCTACAATGGGCAGGACAATGGGTATCGACACCGAGAGGTGAAGGCAATCTCCTAAACCTGTCCGTAGTTCGGATTGTGGGCTGCAACTCG…	D_0__Archaea; D_1__Euryarchaeota; D_2__Methanomicrobia; D_3__Methanomicrobiales; D_4__Methanomicrobiaceae; D_5__Methanoculleus; D_6__uncultured archaeon	Methanoculleus_Feature240	k_Archaea	p_Euryarchaeota	c_Methanomicrobia	o_Methanomicrobiales	f_Methanomicrobiaceae	g_Methanoculleus	g_Methanoculleus	0	0	0	0	0	0
0.0142263	525eee9a400758de46ff326519667e38	Feature227	GGGAGCACCACAACAGGTGGAGCCTGCGGTTTAATTGGACTCAACGCCGGAAATCTCACCGGATAAGACAGCGGAATGATTGCCGGGCTGAAGACTCTGCATGACTAGCTGAGAGGAGGTGCATGGCCGTCGTCAGTTCGTACTGTGAAGCATCCTGTTAAGTCAGGCAACGAGCGAGACCCACGCCAACAGTTGCCAGCATGGCCTCCGGGCTGATGGGGACACTGTTGGGACCGCCTCTGCTAAAGAGGAGGAAGGAATGGGCAACGGTAGGTCAGCATGCCCCGAATTATCCGGGCTACACGCGGGCTACAATGGGCAGGACAATGGGTATCGACACCGAAAGGTGAAGGCAATCTCCTAAACCTGTCCTTAGTTCGGATTGTGGGCTGTAACTCG…	D_0__Archaea; D_1__Euryarchaeota; D_2__Methanomicrobia; D_3__Methanomicrobiales; D_4__Methanomicrobiaceae; D_5__Methanoculleus	Methanoculleus_Feature227	k_Archaea	p_Euryarchaeota	c_Methanomicrobia	o_Methanomicrobiales	f_Methanomicrobiaceae	g_Methanoculleus	g_Methanoculleus	0	0	0	0	0	0
0.0106697	66ca9a9b11fc797ac1dbd87ff683b107	Feature228	GGGAGCACCACAACAGGTGGAGCCTGCGGTTTAATTGGACTCAACGCCGGAAATCTCACCGGATAAGACAGCGGAATGATTGCCGGGCTGAAGACTCTGCATGACTAGCTGAGAGGAGGTGCATGGCCGTCGTCAGTTCGTACTGTGAAGCATCCTGTTAAGTCAGGCAACGAGCGAGACCCACGCCAACAGTTGCCAGCATGGCCTCCGGGCTGATGGGGACACTGTTGGGACCGCCTCTGCTAAAGAGGAGGAAGGAATGGGCAACGGTAGGTCAGCATGCCCCGAATTATCCGGGCTACACGCGGGCTACAATGGGCAGGACAATGGGTATCGACACCGAAAGGTGGAGGCAATCTCCTAAACCTGTCCGTAGTTCGGATTGTGGGCTGTAACTCG…	D_0__Archaea; D_1__Euryarchaeota; D_2__Methanomicrobia; D_3__Methanomicrobiales; D_4__Methanomicrobiaceae; D_5__Methanoculleus	Methanoculleus_Feature228	k_Archaea	p_Euryarchaeota	c_Methanomicrobia	o_Methanomicrobiales	f_Methanomicrobiaceae	g_Methanoculleus	g_Methanoculleus	0	0	0	0	0	0
0.0106697	133ebaa583dbfcea1a724aba032110d8	Feature239	#N/A	D_0__Archaea; D_1__Euryarchaeota; D_2__Methanomicrobia; D_3__Methanomicrobiales; D_4__Methanomicrobiaceae; D_5__Methanoculleus; D_6__uncultured archaeon	Methanoculleus_Feature239	k_Archaea	p_Euryarchaeota	c_Methanomicrobia	o_Methanomicrobiales	f_Methanomicrobiaceae	g_Methanoculleus	g_Methanoculleus	0	0	0	0	0	0
0.00177828	0ecc268e3eb55a8fa1f41188a4c02c1c	Feature223	#N/A	D_0__Archaea; D_1__Euryarchaeota; D_2__Methanomicrobia; D_3__Methanomicrobiales; D_4__Methanomicrobiaceae; D_5__Methanoculleus	Methanoculleus_Feature223	k_Archaea	p_Euryarchaeota	c_Methanomicrobia	o_Methanomicrobiales	f_Methanomicrobiaceae	g_Methanoculleus	g_Methanoculleus	0	0	0	0	0	0
0.00177828	19ab7dd85fe3910d8a50697f0acd106b	Feature224	#N/A	D_0__Archaea; D_1__Euryarchaeota; D_2__Methanomicrobia; D_3__Methanomicrobiales; D_4__Methanomicrobiaceae; D_5__Methanoculleus	Methanoculleus_Feature224	k_Archaea	p_Euryarchaeota	c_Methanomicrobia	o_Methanomicrobiales	f_Methanomicrobiaceae	g_Methanoculleus	g_Methanoculleus	0	0	0	0	0	0
0.266743	6b073f9383bc8e3bfbf64c328980f26c	Feature218	GGGAGCACCACAACAGGTGGAGCCTGCGGTTTAATTGGATTCAACGCCGGACATCTCACCGGATAAGACAGCTGAATGATTGTCAATCTGAAGGTTTTACATGACTAGCTGAGAGGAGGTGCATGGCCGTCGTCAGTTCGTACTGTGAAGCATCCTGTTAAGTCAGGCAACGAGCGAGACCCACGCCGACAATTGCCAGCAGCATCTCCGGATGGCTGGGGACATTGTCGGGACCGCCTCTGCTAAAGGGGAGGAAGGAATGGGCAACGGTAGGTCAGCATGCCCCGAATTATCCGGGCTACACGCGGGCTACAATGGACGGGACAATGGGTAACAACACCGAAAGGTGCAGTCAATCTCCGAACCCCGCCCTTAGTTAGGATTGCGGGTTGCAACTCA…	D_0__Archaea; D_1__Euryarchaeota; D_2__Methanomicrobia; D_3__Methanomicrobiales; D_4__Methanocorpusculaceae; D_5__Methanocorpusculum	Methanocorpusculum_Feature218	k_Archaea	p_Euryarchaeota	c_Methanomicrobia	o_Methanomicrobiales	f_Methanocorpusculaceae	g_Methanocorpusculum	g_Methanocorpusculum	0	0	0	0	0.00355657	0.00355657
0.00533485	24adcdace251bd6c1943aca5741bc1e0	Feature217	#N/A	D_0__Archaea; D_1__Euryarchaeota; D_2__Methanomicrobia; D_3__Methanomicrobiales; D_4__Methanocorpusculaceae; D_5__Methanocorpusculum	Methanocorpusculum_Feature217	k_Archaea	p_Euryarchaeota	c_Methanomicrobia	o_Methanomicrobiales	f_Methanocorpusculaceae	g_Methanocorpusculum	g_Methanocorpusculum	0	0	0	0	0	0
0.0106697	23cb2aff208acb6d552736cf9a1d1297	Feature194	#N/A	D_0__Archaea; D_1__Euryarchaeota; D_2__Methanobacteria; D_3__Methanobacteriales; D_4__Methanobacteriaceae; D_5__Methanobrevibacter	Methanobrevibacter_Feature194	k_Archaea	p_Euryarchaeota	c_Methanobacteria	o_Methanobacteriales	f_Methanobacteriaceae	g_Methanobrevibacter	g_Methanobrevibacter	0	0	0	0	0	0
1.68581	e2e188ccd8d8079a8090de4b470459ad	Feature181	GGGAGCACCACAACGCGTGGAGCCTGCGGTTTAATTGGATTCAACGCCGGACATCTCACCAGGGGCGACAGCAGAATGATAGCCAGGTTGATGACCTTGCTTGACAAGCTGAGAGGAGGTGCATGGCCGCCGTCAGCTCGTACCGTGAGGCGTCCTGTTAAGTCAGGCAACGAGCGAGACCCACGCCCTTAGTTACCAGCGGATCCTCCGGGATGCCGGGCACACTAAGGGGACCGCCAGTGATAAACTGGAGGAAGGAGTGGACGACGGTAGGTCCGTATGCCCCGAATCCCCTGGGCTACACGCGGGCTACAATGGCTAGGACAATGGGTTCCGACACCGAAAGGTGAAGGTAATCTCCTAAACCTAGTCTTAGTTCGGATTGAGGGCTGTAACTCG…	D_0__Archaea; D_1__Euryarchaeota; D_2__Methanobacteria; D_3__Methanobacteriales; D_4__Methanobacteriaceae; D_5__Methanobacterium	Methanobacterium_Feature181	k_Archaea	p_Euryarchaeota	c_Methanobacteria	o_Methanobacteriales	f_Methanobacteriaceae	g_Methanobacterium	g_Methanobacterium	0	0.0409005	0.304086	1.68581	0	0.168937
0.120923	2fb1e525e088a9cb88db9add2f89aa07	Feature146	GGGAGCACCACAACGCGTGGAGCCTGCGGTTTAATTGGATTCAACGCCGGACATCTCACCAGGGGCGACAGCAGAATGATGGCCAGGTTGATGACCTTGCTTGACAAGCTGAGAGGAGGTGCATGGCCGCCGTCAGCTCGTACCGTGAGGCGTCCTGTTAAGTCAGGCAACGAGCGAGACCCACGCCCTTAGTTACCAGCGGATCCTCCGGGATGCCGGGCACACTAAGGGGACCGCCAGTGATAAACTGGAGGAAGGAGTGGACGACGGTAGGTCCGTATGCCCCGAATCCCCTGGGCTACACGCGGGCTACAATGGCTAGGACAATGGGTTCCGACACCGAAAGGTGAAGGTAATCTCCTAAACCTAGTCTTAGTTCGGATTGAGGGCTGTAACTCG…	D_0__Archaea; D_1__Euryarchaeota; D_2__Methanobacteria; D_3__Methanobacteriales; D_4__Methanobacteriaceae; D_5__Methanobacterium	Methanobacterium_Feature146	k_Archaea	p_Euryarchaeota	c_Methanobacteria	o_Methanobacteriales	f_Methanobacteriaceae	g_Methanobacterium	g_Methanobacterium	0	0	0.012448	0	0.0497919	0.0995839
0.0782445	d6ff3f369252d791595df8c686ea6926	Feature179	GGGAGCACCACAACGCGTGGAGCCTGCGGTTTAATTGGATTCAACGCCGGACATCTCACCAGGGGCGACAGCAGAATGATGGCCAGGTTGACGACCTTGCTTGACAAGCTGAGAGGAGGTGCATGGCCGCCGTCAGCTCGTACCGTGAGGCGTCCTGTTAAGTCAGGCAACGAGCGAGACCCACGCCCTTAGTTACCAGCGGATCCTTTCAGGATGCCGGGCACACTAAGGGGACCGCCAGTGATAAACTGGAGGAAGGAGTGGACGACGGTAGGTCCGTATGCCCCGAATCCCCTGGGCAACACGCGGGCTACAATGGCTAGGACAATGGGTTCCGACACCGAAAGGTGAAGGTAATCCCCTAAACCTAGTCTTAGTCCGGATCGAGGGCTGTAACCC…	D_0__Archaea; D_1__Euryarchaeota; D_2__Methanobacteria; D_3__Methanobacteriales; D_4__Methanobacteriaceae; D_5__Methanobacterium	Methanobacterium_Feature179	k_Archaea	p_Euryarchaeota	c_Methanobacteria	o_Methanobacteriales	f_Methanobacteriaceae	g_Methanobacterium	g_Methanobacterium	0.0106697	0	0	0	0	0.012448
0.0177828	3ee6ecbd995700f566a4d53d9fc0664c	Feature147	#N/A	D_0__Archaea; D_1__Euryarchaeota; D_2__Methanobacteria; D_3__Methanobacteriales; D_4__Methanobacteriaceae; D_5__Methanobacterium	Methanobacterium_Feature147	k_Archaea	p_Euryarchaeota	c_Methanobacteria	o_Methanobacteriales	f_Methanobacteriaceae	g_Methanobacterium	g_Methanobacterium	0	0	0	0	0	0.012448
8.49308	b750127eee08d657965da57e5cd29adc	Feature191	GGGAGCACCACAACGCGTGGAGCCTGCGGTTTAATTGGATTCAACGCCGGACATCTCACCAGGGGCGACAGCAGGATGATGGCCAGATTGACGATCTTGCTTGACAAGCTGAGAGGAGGTGCATGGCCGCCGTCAGCTCGTACCGTGAGGCGTCCTGTTAAGTCAGGCAACGAGCGAGACCCACGCCCTTAGTTACCAGCGGATCCTTACAGGATGCCGGGCACACTAAGGGGACCGCCAGTGATAAACTGGAGGAAGGAGTGGACGACGGTAGGTCCGTATGCCCCGAATCCCCTGGGCTACACGCGGGCTACAATGGCTAGGACAATGGGTTCCAACACTGAAAAGTGAAGGTAATCTCCTAAACCTAGTCTTAGTTCGGATTGAGGGCTGTAACTC…	D_0__Archaea; D_1__Euryarchaeota; D_2__Methanobacteria; D_3__Methanobacteriales; D_4__Methanobacteriaceae; D_5__Methanobacterium; D_6__uncultured archaeon	Methanobacterium_Feature191	k_Archaea	p_Euryarchaeota	c_Methanobacteria	o_Methanobacteriales	f_Methanobacteriaceae	g_Methanobacterium	g_Methanobacterium	0	0	1.82985	3.94423	0	0
0.647295	8015ffdde1fa3c5cbbb651087965502d	Feature163	GGGAGCACCACAACGCGTGGAGCCTGCGGTTTAATTGGATTCAACGCCGGACATCTCACCAGGGGCGACAGCAGAATGATGGCCAGGTTGATGACCTTGCTTGACAAGCTGAGAGGAGGTGCATGGCCGCCGTCAGCTCGTACCGTGAGGCGTCCTGTTAAGTCAGGCAACGAGCGAGACCCACGCCCTTAGTTACCAGCGGATCCTTCGGGATGCCGGGCACACTAAGGGGACCGCCAGTGATAAACTGGAGGAAGGAGTGGACGACGGTAGGTCCGTATGCCCCGAATCCCCTGGGCTACACGCGGGCTACAATGGCTAGGACAATGGGTTCCGACACTGAAAAGTGAAGGTAATCTCCTAAACCTAGCCTTAGTTCGGATTGAGGGCTGTAACTCG…	D_0__Archaea; D_1__Euryarchaeota; D_2__Methanobacteria; D_3__Methanobacteriales; D_4__Methanobacteriaceae; D_5__Methanobacterium	Methanobacterium_Feature163	k_Archaea	p_Euryarchaeota	c_Methanobacteria	o_Methanobacteriales	f_Methanobacteriaceae	g_Methanobacterium	g_Methanobacterium	0	0	0.243625	0.346765	0	0
0.149376	7126fe6c88685ea0e46a2c10af63d804	Feature160	GGGAGCACCACAACGCGTGGAGCCTGCGGTTTAATTGGATTCAACGCCGGACATCTCACCAGGGGCGACAGCAGAATGATGGCCAGGTTGATGACCTTGCTTGACAAGCTGAGAGGAGGTGCATGGCCGCCGTCAGCTCGTACCGTGAGGCGTCCTGTTAAGTCAGGCAACGAGCGAGACCCACGCCCTTAGTTACCAGCGGATCCTCCGGGATGCCGGGCACACTAAGGGGACCGCCAGTGATAAACTGGAGGAAGGAGTGGACGACGGTAGGTCCGTATGCCCCGAATCCCCTGGGCTACACGCGGGCTACAATGGCTAGGACAATGGGTTCCGACACTGAAAAGTGAAGGTAATCTCCTAAACCTAGCCTTAGTTCGGATTGAGGGCTGTAACTCG…	D_0__Archaea; D_1__Euryarchaeota; D_2__Methanobacteria; D_3__Methanobacteriales; D_4__Methanobacteriaceae; D_5__Methanobacterium	Methanobacterium_Feature160	k_Archaea	p_Euryarchaeota	c_Methanobacteria	o_Methanobacteriales	f_Methanobacteriaceae	g_Methanobacterium	g_Methanobacterium	0	0	0.0871359	0.0978056	0	0
0.280969	435dae1a33be4f785bad2ecd4c092df2	Feature188	GGGAGCACCACAACGCGTGGAGCCTGCGGTTTAATTGGATTCAACGCCGGACATCTCACCAGGGGCGACAGCAGGATGATGGCCAGATTGACGATCTTGCTTGACAAGCTGAGAGGAGGTGCATGGCCGCCGTCAGCTCGTACCGTGAGGCGTCCTGTTAAGTCAGGCAACGAGCGAGACCCACGCCCTTAGTTACCAGCGGATCCTTACAGGATGCCGGGCACACTAAGGGGACCGCCAGTGATAAACTGGAGGAAGGAGTGGACGACGGTAGGTCCGTATGCCCCGAATCCCCTGGGCTACACGCGGGCTACAATGGCTAGGACAATGGGTTCCGACACTGAAAAGTGAAGGTAATCTCCTAAACCTGGTCTTAGTTCGGATTGAGGGCTGTAACTC…	D_0__Archaea; D_1__Euryarchaeota; D_2__Methanobacteria; D_3__Methanobacteriales; D_4__Methanobacteriaceae; D_5__Methanobacterium; D_6__uncultured archaeon	Methanobacterium_Feature188	k_Archaea	p_Euryarchaeota	c_Methanobacteria	o_Methanobacteriales	f_Methanobacteriaceae	g_Methanobacterium	g_Methanobacterium	0	0	0.0693531	0.174272	0	0
5.14102	a79c2ac00e1fe2e324ea850aa2acc54a	Feature168	GGGAGCACCACAACGCGTGGAGCCTGCGGTTTAATTGGATTCAACGCCGGACATCTCACCAGGGGCGACAGCAGAATGATAGCCAGGTTGATGACCTTGCTTGACAAGCTGAGAGGAGGTGCATGGCCGCCGTCAGCTCGTACCGTGAGGCGTCCTGTTAAGTCAGGCAACGAGCGAGACCCACGCCCTTAGTTACCAGCGGGTCCTCCGGGATGCCGGGCACACTAAGGGGACCGCCAGTGATAAACTGGAGGAAGGAGTGGACGACGGTAGGTCCGTATGCCCCGAATCCCCTGGGCTACACGCGGGCTACAATGGTTAGGACAATGGGTTCCGACACCGAAAGGTGAAGGTAATCTCCTAAACCTAGCCTTAGTTCGGATTGAGGGCTGTAACTCG…	D_0__Archaea; D_1__Euryarchaeota; D_2__Methanobacteria; D_3__Methanobacteriales; D_4__Methanobacteriaceae; D_5__Methanobacterium	Methanobacterium_Feature168	k_Archaea	p_Euryarchaeota	c_Methanobacteria	o_Methanobacteriales	f_Methanobacteriaceae	g_Methanobacterium	g_Methanobacterium	0.640182	1.97389	0	0	0	0
1.12565	964a2141bfbe374e58109251b27ec6f3	Feature190	GGGAGCACCACAACGCGTGGAGCCTGCGGTTTAATTGGATTCAACGCCGGACATCTCACCAGGGGCGACAGCAGGATGATGGCCAGATTGACGATCTTGCTTAACAAGCTGAGAGGAGGTGCATGGCCGCCGTCAGCTCGTACCGTGAGGCGTCCTGTTAAGTCAGGCAACGAGCGAGACCCACGCCCTTAGTTACCAGCGGATCCTTACAGGATGCCGGGCACACTAAGGGGACCGCCAGTGATAAACTGGAGGAAGGAGTGGACGACGGTAGGTCCGTATGCCCCGAATCCCCTGGGCTACACGCGGGCTACAATGGCTAGGACAATGGGTTCCAACACTGAAAAGTGAAGGTAATCTCCTAAACCTAGTCTTAGTTCGGATTGAGGGCTGTAACTC…	D_0__Archaea; D_1__Euryarchaeota; D_2__Methanobacteria; D_3__Methanobacteriales; D_4__Methanobacteriaceae; D_5__Methanobacterium; D_6__uncultured archaeon	Methanobacterium_Feature190	k_Archaea	p_Euryarchaeota	c_Methanobacteria	o_Methanobacteriales	f_Methanobacteriaceae	g_Methanobacterium	g_Methanobacterium	0.256073	0.416118	0	0.11381	0	0
0.0782445	2b210b258a11d3f053b2a653306937dc	Feature143	GGGAGCACCACAACGCGTGGAGCCTGCGGTTTAATTGGATTCAACGCCGGACATCTCACCAGGGGCGACAGCAGAATGATAGCCAGGTTGATGACCTTGCTTGACAAGCTGAGAGGAGGTGCATGGCCGCCGTCAGCTCGTACCGTGAGGCGTCCTGTTAAGTCAGGCAACGAGCGAGACCCACGCCCTTAGTTACCAGCGGGTCCTCCGGGATGCCGGGCACACTAAGGGGACCGCCAGTGATAAACTGGAGGAAGGAGTGGACGACGGTAGGTCCGTATGCCCCGAATCCCCTGGGCTACACGCGGGCTACAATGGCTAGGACAATGGGTTCCGACACCGAAAGGTGAAGGTAATCTCCTAAACCTAGTCTTAGTTCGGATTGAGGGCTGTAACTCG…	D_0__Archaea; D_1__Euryarchaeota; D_2__Methanobacteria; D_3__Methanobacteriales; D_4__Methanobacteriaceae; D_5__Methanobacterium	Methanobacterium_Feature143	k_Archaea	p_Euryarchaeota	c_Methanobacteria	o_Methanobacteriales	f_Methanobacteriaceae	g_Methanobacterium	g_Methanobacterium	0	0.0231177	0	0	0	0
0.0569051	cd9ba3812fb33b677c6b5245c25d448e	Feature177	GGGAGCACCACAACGCGTGGAGCCTGCGGTTTAATTGGATTCAACGCCGGACATCTCACCAGGGGCGACAGCAGAATGATGGCCAGGTTGATGACCTTGCTTGACAAGCTGAGAGGAGGTGCATGGCCGCCGTCAGCTCGTACCGTGAGGCGTCCTGTTAAGTCAGGCAACGAGCGAGACCCACGCCCTTAGTTACCAGCGGATCCTTCGGGATGCCGGGCACACTAAGGGGACCGCCAGTGATAAACTGGAGGAAGGAGTGGACGACGGTAGGTCCGTATGCCCCGAATCCCCTGGGCTACACGCGGGCTACAATGGCTAGGACAATGGGTTCCAACACTGAAAAGTGAAGGTAATCTCCTAAACCTAGTCTTAGTTCGGATTGAGGGCTGTAACTCG…	D_0__Archaea; D_1__Euryarchaeota; D_2__Methanobacteria; D_3__Methanobacteriales; D_4__Methanobacteriaceae; D_5__Methanobacterium	Methanobacterium_Feature177	k_Archaea	p_Euryarchaeota	c_Methanobacteria	o_Methanobacteriales	f_Methanobacteriaceae	g_Methanobacterium	g_Methanobacterium	0.0284525	0.0106697	0	0	0	0
0.0355657	f845d03bd2fbd41cb9bf57850efdb16d	Feature184	GGGAGCACCACAACGCGTGGAGCCTGCGGTTTAATTGGATTCAACGCCGGACATCTCACCAGGGGCGACAGCAGAATGATGGCCAGATTGATGATCTTGCTTGACAAGCTGAGAGGAGGTGCATGGCCGCCGTCAGCTCGTACCGTGAGGCGTCCTGTTAAGTCAGGCAACGAGCGAGACCCACGCCCTTAGTTACCAGCGGATCCTTTTAGGATGCCGGGCACACTAAGGGGACCGCCAGTGATAAACTGGAGGAAGGAGTGGACGACGGTAGGTCCGTATGCCCCGAATCCCCTGGGCTACACGCGGGCTACAATGGCTAGGACAATGGGTTCCAACACTGAAAAGTGAAGGTAATCTCCTAAACCTAGTCTTAGTTCGGATTGAGGGCTGTAACTC…	D_0__Archaea; D_1__Euryarchaeota; D_2__Methanobacteria; D_3__Methanobacteriales; D_4__Methanobacteriaceae; D_5__Methanobacterium	Methanobacterium_Feature184	k_Archaea	p_Euryarchaeota	c_Methanobacteria	o_Methanobacteriales	f_Methanobacteriaceae	g_Methanobacterium	g_Methanobacterium	0	0.00533485	0	0	0	0
0.771775	4d8ce7516f4875fc1f9e0f1feca8eb23	Feature150	GGGAGCACCACAACGCGTGGAGCCTGCGGTTTAATTGGATTCAACGCCGGACATCTCACCAGGGGCGACAGCAGAATGATGGCCAGGTTGATGACCTTGCTTGACAAGCTGAGAGGAGGTGCATGGCCGCCGTCAGCTCGTACCGTGAGGCGTCCTGTTAAGTCAGGCAACGAGCGAGACCCACGCCCTTAGTTACCAGCGGATCCTTCGGGATGCCGGGCACACTAAGGGGACCGCCAGTGATAAACTGGAGGAAGGAGTGGACGACGGTAGGTCCGTATGCCCCGAATCCCCTGGGCTACACGCGGGCTACAATGGCTAGGACAATGGGTTCCAACACTGAAAAGTGAAGGTAATCTCCTAAACCTAGCCTTAGTTCGGATTGAGGGCTGTAACTCG…	D_0__Archaea; D_1__Euryarchaeota; D_2__Methanobacteria; D_3__Methanobacteriales; D_4__Methanobacteriaceae; D_5__Methanobacterium	Methanobacterium_Feature150	k_Archaea	p_Euryarchaeota	c_Methanobacteria	o_Methanobacteriales	f_Methanobacteriaceae	g_Methanobacterium	g_Methanobacterium	0.0213394	0	0	0	0	0
0.444571	31db927cfdb2e4a4adf4e873064f2052	Feature187	GGGAGCACCACAACGCGTGGAGCCTGCGGTTTAATTGGATTCAACGCCGGACATCTCACCAGGGGCGACAGCAGGATGATGGCCAGATTGACGATCTTGCTTGACAAGCTGAGAGGAGGTGCATGGCCGCCGTCAGCTCGTACCGTGAGGCGTCCTGTTAAGTCAGGCAACGAGCGAGACCCACGCCCTTAGTTACCAGCGGATCCTTACAGGATGCCGGGCACACTAAGGGGACCGCCAGTGATAAACTGGAGGAAGGAGTGGACGACGGTAGGTCCGTATGCCCCGAATCCCCTGGGCTACACGCGGGCTACAATGGCTAGGACAATGGGTTCCAACACTGAAAAGTGAAGGTAATCTCCTAAACCTAGTCTTAGTTCGGATTGAGGGCTGTAACTC…	D_0__Archaea; D_1__Euryarchaeota; D_2__Methanobacteria; D_3__Methanobacteriales; D_4__Methanobacteriaceae; D_5__Methanobacterium; D_6__uncultured archaeon	Methanobacterium_Feature187	k_Archaea	p_Euryarchaeota	c_Methanobacteria	o_Methanobacteriales	f_Methanobacteriaceae	g_Methanobacterium	g_Methanobacterium	0	0	0	0	0	0
0.120923	1ce3fc6f7fe6cecaf7dccbb8cdda2796	Feature141	GGGAGCACCACAACGCGTGGAGCCTGCGGTTTAATTGGATTCAACGCCGGACATCTCACCAGGGGCGACAGCAGAATGATAGCCAGGTTGATGACCTTGCTTGACAAGCTGAGAGGAGGTGCATGGCCGCCGTCAGCTCGTACCGTGAGGCGTCCTGTTAAGTCAGGCAACGAGCGAGACCCACGCCCTTAGTTACCAGCGGATCCTTCGGGATGCCGGGCACACTAAGGGGACCGCCAGTGATAAACTGGAGGAAGGAGTGGACGACGGTAGGTCCGTATGCCCCGAATCCCCTGGGCTACACGCGGGCTACAATGGTTAGGACAATGGGTTCCGACACTGAAAAGTGAAGGTAATCTCCTAAACCTGGCCTTAGTTCGGATTGAGGGCTGTAACTCG…	D_0__Archaea; D_1__Euryarchaeota; D_2__Methanobacteria; D_3__Methanobacteriales; D_4__Methanobacteriaceae; D_5__Methanobacterium	Methanobacterium_Feature141	k_Archaea	p_Euryarchaeota	c_Methanobacteria	o_Methanobacteriales	f_Methanobacteriaceae	g_Methanobacterium	g_Methanobacterium	0	0	0	0	0	0
0.0640182	e518f95342e8b0002051d0080e310fd8	Feature182	GGGAGCACCACAACGCGTGGAGCCTGCGGTTTAATTGGATTCAACGCCGGACATCTCACCAGGGGCGACAGCAGAATGATGGCCAGGTTGATGACCTTGCTTGACAAGCTGAGAGGAGGTGCATGGCCGCCGTCAGCTCGTACCGTGAGGCGTCCTGTTAAGTCAGGCAACGAGCGAGACCCACGCCCTTAGTTACCAGCGGATCCTTCGGGATGCCGGGCACACTAAGGGGACCGCCAGTGATAAACTGGAGGAAGGAGTGGACGACGGTAGGTCCGTATGCCCCGAATCCCCTGGGCTACACGCGGGCTACAATGGCTAGGACAATGGGTTCCGACACTGAAAAGTGAAGGTAATCTTCTAAACCTAGCCTTAGTTCGGATTGAGGGCTGTAACTCG…	D_0__Archaea; D_1__Euryarchaeota; D_2__Methanobacteria; D_3__Methanobacteriales; D_4__Methanobacteriaceae; D_5__Methanobacterium	Methanobacterium_Feature182	k_Archaea	p_Euryarchaeota	c_Methanobacteria	o_Methanobacteriales	f_Methanobacteriaceae	g_Methanobacterium	g_Methanobacterium	0	0	0	0	0	0
0.0409005	bd3d4691a2dc8942f42cd58e4ae1ee2a	Feature172	GGGAGCACCACAACGCGTGGAGCCTGCGGTTTAATTGGATTCAACGCCGGACATCTCACCAGGGGCGACAGCAGAATGATAGCCAGGTTGATGACCTTGCTTGACAAGCTGAGAGGAGGTGCATGGCCGCCGTCAGCTCGTACCGTGAGGCGTCCTGTTAAGTCAGGCAACGAGCGAGACCCACGCCCTTAGTTACCAGCGGATCCTCCGGGATGCCGGGCACACTAAGGGGACCGCCAGTGATAAACTGGAGGAAGGAGTGGACGACGGTAGGTCCGTATGCCCCGAATCCCCTGGGCTACACGCGGGCTACAATGGTTAGGACAATGGGTTCCGACACTGAAAAGTGAAGGTAATCTCCTAAACCTGGCCTTAGTTCGGATTGAGGGCTGTAACTCG…	D_0__Archaea; D_1__Euryarchaeota; D_2__Methanobacteria; D_3__Methanobacteriales; D_4__Methanobacteriaceae; D_5__Methanobacterium	Methanobacterium_Feature172	k_Archaea	p_Euryarchaeota	c_Methanobacteria	o_Methanobacteriales	f_Methanobacteriaceae	g_Methanobacterium	g_Methanobacterium	0	0	0	0	0	0
0.0391222	baf006906a200e78ee3a396725dd3c94	Feature171	GGGAGCACCACAACGCGTGGAGCCTGCGGTTTAATTGGATTCAACGCCGGACATCTCACCAGGGGCGACAGCAGAATGATGGCCAGGTTGACGACCTTGCTTGACAAGCTGAGAGGAGGTGCATGGCCGCCGTCAGCTCGTACCGTGAGGCGTCCTGTTAAGTCAGGCAACGAGCGAGACCCACGCCCTTAGTTACCAGCGGATCCTCCGGGATGCCGGGCACACTAAGGGGACCGCCAGTGATAAACTGGAGGAAGGAGTGGACGACGGTAGGTCCGTATGCCCCGAATCCCCTGGGCTACACGCGGGCTACAATGGCTAGGACAATGGGTTCCGACACCGAAAGGTGAAGGTAATCTCCTAAACCTAGCCTTAGTTCGGATTGAGGGCTGTAACTCG…	D_0__Archaea; D_1__Euryarchaeota; D_2__Methanobacteria; D_3__Methanobacteriales; D_4__Methanobacteriaceae; D_5__Methanobacterium	Methanobacterium_Feature171	k_Archaea	p_Euryarchaeota	c_Methanobacteria	o_Methanobacteriales	f_Methanobacteriaceae	g_Methanobacterium	g_Methanobacterium	0	0	0	0	0	0
0.0320091	a7a5e62acf1641ce2ed162bd126a62d1	Feature169	GGGAGCACCACAACGCGTGGAGCCTGCGGTTTAATTGGATTCAACGCCGGACATCTCACCAGGGGCGACAGCAGAATGATGGCCAGGTTGATGACCTTGCTTGACAAGCTGAGAGGAGGTGCATGGCCGCCGTCAGCTCGTACCGTGAGGCGTCCTGTTAAGTCAGGCAACGAGCGAGACCCACGCCCTTAGTTACCAGCGGATCCTTCGGGATGCCGGGCACACTAAGGGGACCGCCAGTGATAAACTGGAGGAAGGAGTGGACGACGGTAGGTCCGTATGCCCCGAATCCCCTGGGCTACACGCGGGCTACAATGGTTAGGACAATGGGTTCCGACACTGAAAAGTGAAGGTAATCTCCTAAACCTGGCCTTAGTTCGGATTGAGGGCTGTAACTCG…	D_0__Archaea; D_1__Euryarchaeota; D_2__Methanobacteria; D_3__Methanobacteriales; D_4__Methanobacteriaceae; D_5__Methanobacterium	Methanobacterium_Feature169	k_Archaea	p_Euryarchaeota	c_Methanobacteria	o_Methanobacteriales	f_Methanobacteriaceae	g_Methanobacterium	g_Methanobacterium	0	0	0	0	0	0
0.024896	c546826ca4d91fa33e37d484ce060929	Feature173	GGGAGCACCACAAGGGGTGAAGCTTGCGGTTTAATTGGATTCAACGCCGGACATCTCACCAGGGGCGACAGCAGAATGATGGCCAGGTTGATGACCTTGCTTGACAAGCTGAGAGGAGGTGCATGGCCGCCGTCAGCTCGTACCGTGAGGCGTCCTGTTAAGTCAGGCAACGAGCGAGACCCACGCCCTTAGTTACCAGCGGATCCTTCGGGATGCCGGGCACACTAAGGGGACCGCCAGTGATAAACTGGAGGAAGGAGTGGACGACGGTAGGTCCGTATGCCCCGAATCCCCTGGGCTACACGCGGGCTACAATGGCTAGGACAATGGGTTCCGACACCGAAAGGTGAAGGTAATCTCCTAAACCTAGTCTTAGTTCGGATTGAGGGCTGTAACTCG…	D_0__Archaea; D_1__Euryarchaeota; D_2__Methanobacteria; D_3__Methanobacteriales; D_4__Methanobacteriaceae; D_5__Methanobacterium	Methanobacterium_Feature173	k_Archaea	p_Euryarchaeota	c_Methanobacteria	o_Methanobacteriales	f_Methanobacteriaceae	g_Methanobacterium	g_Methanobacterium	0	0	0	0	0	0
0.0231177	44ca6d1ac0ca5eaae75e015be8e9b77e	Feature189	GGGAGCACCACAACGCGTGGAGCCTGCGGTTTAATTGGATTCAACGCCGGACATCTCACCAGGGGCGACAGCAGGATGATGGCCAGATTGACGATCTTGCTTAACAAGCTGAGAGGAGGTGCATGGCCGCCGTCAGCTCGTACCGTGAGGCGTCCTGTTAAGTCAGGCAACGAGCGAGACCCACGCCCTTAGTTACCAGCGGATCCTTACAGGATGCCGGGCACACTAAGGGGACCGCCAGTGATAAACTGGAGGAAGGAGTGGACGACGGTAGGTCCGTATGCCCCGAATCCCCTGGGCTACACGCGGGCTACAATGGCTAGGACAATGGGTTCCAACACTGAAAAGTGAAGGTAATCTCCTAAACCTAGCCTTAGTTCGGATTGAGGGCTGTAACTC…	D_0__Archaea; D_1__Euryarchaeota; D_2__Methanobacteria; D_3__Methanobacteriales; D_4__Methanobacteriaceae; D_5__Methanobacterium; D_6__uncultured archaeon	Methanobacterium_Feature189	k_Archaea	p_Euryarchaeota	c_Methanobacteria	o_Methanobacteriales	f_Methanobacteriaceae	g_Methanobacterium	g_Methanobacterium	0	0	0	0	0	0
0.0195611	47185ddb5be44630ee314ea633f0cc2f	Feature149	GGGAGCACCACAACGCGTGGAGCCTGCGGTTTAATTGGATTCAACGCCGGACATCTCACCAGGGGCGACAGCAGAATGATGGCCAGGTTGATGACCTTGCTTGACAAGCTGAGAGGAGGTGCATGGCCGCCGTCAGCTCGTACCGTGAGGCGTCCTGTTAAGTCAGGCAACGAGCGAGACCCACGCCCTTAGTTACCAGCGGATCCTTCGGGATGCCGGGCACACTAAGGGGACCGCCAGTGATAAACTGGAGGAAGGAGTGGACGACGGTAGGTCCGTATGCCCCGAATCCCCTGGGCAACACGCGGGCTACAATGGCTAGGACAATGGGTTCCGACACCGAAAGGTGAAGGTAATCCCCTAAACCTAGTCTTAGTCCGGATCGAGGGCTGTAACCCG…	D_0__Archaea; D_1__Euryarchaeota; D_2__Methanobacteria; D_3__Methanobacteriales; D_4__Methanobacteriaceae; D_5__Methanobacterium	Methanobacterium_Feature149	k_Archaea	p_Euryarchaeota	c_Methanobacteria	o_Methanobacteriales	f_Methanobacteriaceae	g_Methanobacterium	g_Methanobacterium	0	0	0	0	0	0
0.0177828	166386350621b06faf13672b23d4e181	Feature140	#N/A	D_0__Archaea; D_1__Euryarchaeota; D_2__Methanobacteria; D_3__Methanobacteriales; D_4__Methanobacteriaceae; D_5__Methanobacterium	Methanobacterium_Feature140	k_Archaea	p_Euryarchaeota	c_Methanobacteria	o_Methanobacteriales	f_Methanobacteriaceae	g_Methanobacterium	g_Methanobacterium	0	0	0	0	0	0
0.0177828	ca61f1d430ab53496d2768aab5477bb4	Feature175	GGGAGCACTACAACGGGTGGAGCCTGCGGTTTAATTGGATTCAACGCCGGAAATCTCACCGGGGGCGACAGCGATATGAAGGTCAGGCTGAAGACCTTACCCGATTAGCTGAGAGGTGGTGCATGGCCGTCGTCAGTTCGTACTGTGAAGCATCCTGTTAAGTCAGGCAACGAGCGAGACCCACGCCCTTAGTTACCAGCGGATCCTCCGGGATGCCGGGCACACTAAGGGGACCGCCAGTGATAAACTGGAGGAAGGAGTGGACGACGGTAGGTCCGTATGCCCCGAATCCCCTGGGCTACACGCGGGCTACAATGGCTAGGACAATGGGTTCCAACACTGAAAAGTGAAGGTAATCTCCTAAACCTAGTCTTAGTTCGGATTGAGGGCTGTAACTCG…	D_0__Archaea; D_1__Euryarchaeota; D_2__Methanobacteria; D_3__Methanobacteriales; D_4__Methanobacteriaceae; D_5__Methanobacterium	Methanobacterium_Feature175	k_Archaea	p_Euryarchaeota	c_Methanobacteria	o_Methanobacteriales	f_Methanobacteriaceae	g_Methanobacterium	g_Methanobacterium	0	0	0	0	0	0
0.0177828	e20d4a388a1819fc5fc955c708b909b0	Feature180	GGGAGCACCACAACGCGTGGAGCCTGCGGTTTAATTGGATTCAACGCCGGACATCTCACCAGGGGCGACAGCAGAATGATGGCCAGGTTGACGACCTTGCTTGACAAGCTGAGAGGAGGTGCATGGCCGCCGTCAGCTCGTACCGTGAGGCGTCCTGTTAAGTCAGGCAACGAGCGAGACCCACGCCCTTAGTTACCAGCGGATCCTTTCAGGATGCCGGGCACACTAAGGGGACCGCCAGTGATAAACTGGAGGAAGGAGTGGACGACGGTAGGTCCGTATGCCCCGAATCCCCTGGGCTACACGCGGGCTACAATGGCTAGGACAATGGGTTCCGACACCGAAAGGTGAAGGTAATCTCCTAAACCTAGTCTTAGTTCGGATTGAGGGCTGTAACTC…	D_0__Archaea; D_1__Euryarchaeota; D_2__Methanobacteria; D_3__Methanobacteriales; D_4__Methanobacteriaceae; D_5__Methanobacterium	Methanobacterium_Feature180	k_Archaea	p_Euryarchaeota	c_Methanobacteria	o_Methanobacteriales	f_Methanobacteriaceae	g_Methanobacterium	g_Methanobacterium	0	0	0	0	0	0
0.012448	148c94d1b32e7ae15a4609cb19fadf7c	Feature139	#N/A	D_0__Archaea; D_1__Euryarchaeota; D_2__Methanobacteria; D_3__Methanobacteriales; D_4__Methanobacteriaceae; D_5__Methanobacterium	Methanobacterium_Feature139	k_Archaea	p_Euryarchaeota	c_Methanobacteria	o_Methanobacteriales	f_Methanobacteriaceae	g_Methanobacterium	g_Methanobacterium	0	0	0	0	0	0
0.012448	2bd0527f1becee7fa51d90be7faeb7dd	Feature144	#N/A	D_0__Archaea; D_1__Euryarchaeota; D_2__Methanobacteria; D_3__Methanobacteriales; D_4__Methanobacteriaceae; D_5__Methanobacterium	Methanobacterium_Feature144	k_Archaea	p_Euryarchaeota	c_Methanobacteria	o_Methanobacteriales	f_Methanobacteriaceae	g_Methanobacterium	g_Methanobacterium	0	0	0	0	0	0
0.012448	2bf0a551e9500f1d1c63cad4f8c1ac8c	Feature145	#N/A	D_0__Archaea; D_1__Euryarchaeota; D_2__Methanobacteria; D_3__Methanobacteriales; D_4__Methanobacteriaceae; D_5__Methanobacterium	Methanobacterium_Feature145	k_Archaea	p_Euryarchaeota	c_Methanobacteria	o_Methanobacteriales	f_Methanobacteriaceae	g_Methanobacterium	g_Methanobacterium	0	0	0	0	0	0
0.012448	c805cebc18624391948faf73a403168f	Feature174	GGGAGCACCACAACGCGTGGAGCCTGCGGTTTAATTGGATTCAACGCCGGACATCTCACCAGGGGCGACAGCAGAATGATGGCCAGGTTGATGACCTTGCTTGACAAGCTGAGAGGAGGTGCATGGCCGCCGTCAGCTCGTACCGTGAGGCGTCCTGTTAAGTCAGGCAACGAGCGAGACCCACGCCCTTAGTTACCAGCGGATCCTTTTTAGGATGCCGGGCACACTAAGGGGACCGCCAGTGATAAACTGGAGGAAGGAGTGGACGACGGTAGGTCCGTATGCCCCGAATCCCCTGGGCTACACGCGGGCTACAATGGCTAGGACAATGGGTTCCTACACCGAAAGGTGACGGTAATCTCCTAAACCTAGTCTTAGTTCGGATTGAGGGCTGTAACT…	D_0__Archaea; D_1__Euryarchaeota; D_2__Methanobacteria; D_3__Methanobacteriales; D_4__Methanobacteriaceae; D_5__Methanobacterium	Methanobacterium_Feature174	k_Archaea	p_Euryarchaeota	c_Methanobacteria	o_Methanobacteriales	f_Methanobacteriaceae	g_Methanobacterium	g_Methanobacterium	0	0	0	0	0	0
0.0106697	0f576450eb56f219aaeaf85ebb0b683a	Feature138	#N/A	D_0__Archaea; D_1__Euryarchaeota; D_2__Methanobacteria; D_3__Methanobacteriales; D_4__Methanobacteriaceae; D_5__Methanobacterium	Methanobacterium_Feature138	k_Archaea	p_Euryarchaeota	c_Methanobacteria	o_Methanobacteriales	f_Methanobacteriaceae	g_Methanobacterium	g_Methanobacterium	0	0	0	0	0	0
0.0106697	5654158da4e678191d42aacfd5a4409c	Feature153	#N/A	D_0__Archaea; D_1__Euryarchaeota; D_2__Methanobacteria; D_3__Methanobacteriales; D_4__Methanobacteriaceae; D_5__Methanobacterium	Methanobacterium_Feature153	k_Archaea	p_Euryarchaeota	c_Methanobacteria	o_Methanobacteriales	f_Methanobacteriaceae	g_Methanobacterium	g_Methanobacterium	0	0	0	0	0	0
0.00889142	9b63484b30ec04b6a23eeba5e6bbc8fe	Feature164	GGGAGCACCACAACGCGTGGAGCCTGCGGTTTAATTGGATTCAACGCCGGACATCTCACCAGGGGCGACAGCAGAATGATAGCCAGGTTGATGACCTTGCTTGACAAGCTGAGAGGAGGTGCATGGCCGCCGTCAGCTCGTACCGTGAGGCGTCCTGTTAAGTCAGGCAACGAGCGAGACCCACGCCCTTAGTTACCAGCGGATCCTCCGGGATGCCGGGCACACTAAGGGGACCGCCAGTGATAAACTGGAGGAAGGAGTGGACGACGGTAGGTCCGTATGCCCCGAATCCCCTGGGCAACACGCGGGCTACAATGGCTAGGACAATGGGTTCCGACACCGAAAGGTGAAGGTAATCCCCTAAACCTAGTCTTAGTCCGGATCGAGGGCTGTAACCCG…	D_0__Archaea; D_1__Euryarchaeota; D_2__Methanobacteria; D_3__Methanobacteriales; D_4__Methanobacteriaceae; D_5__Methanobacterium	Methanobacterium_Feature164	k_Archaea	p_Euryarchaeota	c_Methanobacteria	o_Methanobacteriales	f_Methanobacteriaceae	g_Methanobacterium	g_Methanobacterium	0	0	0	0	0	0
0.00889142	ea6fa799937d23dbc6e574e630633007	Feature183	GGGAGCACCACAACGCGTGGAGCCTGCGGTTTAATTGGATTCAACGCCGGACATCTCACCAGGGGCGACAGCAGAATGATGGCCAGGTTGATGACCTTGCTTGACAAGCTGAGAGGAGGTGCATGGCCGCCGTCAGCTCGTACCGTGAGGCGTCCTGTTAAGTCAGGCAACGAGCGAGACCCACGCCCTTAGTTACCAGCGGATCCTTTTTAGGATGCCGGGCACACTAAGGGGACCGCCAGTGATAAACTGGAGGAAGGAGTGGACGACGGTAGGTCCGTATGCCCCGAATCCCCTGGGCTACACGCGGGCTACAATGGCTAGGACAATGGGTTCCGACACCGAAAGGTGAAGGTAATCTCCTAAACCTAGTCTTAGTTCGGATTGAGGGCTGTAACT…	D_0__Archaea; D_1__Euryarchaeota; D_2__Methanobacteria; D_3__Methanobacteriales; D_4__Methanobacteriaceae; D_5__Methanobacterium	Methanobacterium_Feature183	k_Archaea	p_Euryarchaeota	c_Methanobacteria	o_Methanobacteriales	f_Methanobacteriaceae	g_Methanobacterium	g_Methanobacterium	0	0	0	0	0	0
0.00711313	40b34212e82727ace7d1bfe19b3372be	Feature148	#N/A	D_0__Archaea; D_1__Euryarchaeota; D_2__Methanobacteria; D_3__Methanobacteriales; D_4__Methanobacteriaceae; D_5__Methanobacterium	Methanobacterium_Feature148	k_Archaea	p_Euryarchaeota	c_Methanobacteria	o_Methanobacteriales	f_Methanobacteriaceae	g_Methanobacterium	g_Methanobacterium	0	0	0	0	0	0
0.00711313	5e60283950a79f8c9acfbfa895e1520b	Feature157	#N/A	D_0__Archaea; D_1__Euryarchaeota; D_2__Methanobacteria; D_3__Methanobacteriales; D_4__Methanobacteriaceae; D_5__Methanobacterium	Methanobacterium_Feature157	k_Archaea	p_Euryarchaeota	c_Methanobacteria	o_Methanobacteriales	f_Methanobacteriaceae	g_Methanobacterium	g_Methanobacterium	0	0	0	0	0	0
0.00711313	a0d3a3f1a274c6639ca6ddb0ad88bf35	Feature166	GGGAGCACCACAACGCGTGGAGCCTGCGGTTTAATTGGATTCAACGCCGGACATCTCACCAGGGGCGACAGCAGGATGATGGCCAGATTGACGATCTTGCTTGACAAGCTGAGAGGAGGTGCATGGCCGCCGTCAGCTCGTACCGTGAGGCGTCCTGTTAAGTCAGGCAACGAGCGAGACCCACGCCCTTAGTTACCAGCGGATCCTCCGGGATGCCGGGCACACTAAGGGGACCGCCAGTGATAAACTGGAGGAAGGAGTGGACGACGGTAGGTCCGTATGCCCCGAATCCCCTGGGCTACACGCGGGCTACAATGGCTAGGACAATGGGTTCCGACACCGAAAGGTGAAGGTAATCTCCTAAACCTAGTCTTAGATCGGATTGGAGTCTGCAATTCG…	D_0__Archaea; D_1__Euryarchaeota; D_2__Methanobacteria; D_3__Methanobacteriales; D_4__Methanobacteriaceae; D_5__Methanobacterium	Methanobacterium_Feature166	k_Archaea	p_Euryarchaeota	c_Methanobacteria	o_Methanobacteriales	f_Methanobacteriaceae	g_Methanobacterium	g_Methanobacterium	0	0	0	0	0	0
0.00711313	20681a05934f4bae40c5b86ba81d4981	Feature186	#N/A	D_0__Archaea; D_1__Euryarchaeota; D_2__Methanobacteria; D_3__Methanobacteriales; D_4__Methanobacteriaceae; D_5__Methanobacterium; D_6__uncultured archaeon	Methanobacterium_Feature186	k_Archaea	p_Euryarchaeota	c_Methanobacteria	o_Methanobacteriales	f_Methanobacteriaceae	g_Methanobacterium	g_Methanobacterium	0	0	0	0	0	0
0.00592761	a1cfdc0fcad4c822a1bc309630d3edd7	Feature167	GGGAGCACCACAACGCGTGGAGCCTGCGGTTTAATTGGATTCAACGCCGGACATCTCACCAGGGGCGACAGCAGAATGATGGCCAGATTGATGATCTTGCTTGACAAGCTGAGAGGAGGTGCATGGCCGCCGTCAGCTCGTACCGTGAGGCGTCCTGTTAAGTCAGGCAACGAGCGAGACCCACGCCCTTAGTTACCAGCGGATCCTTTTAGGATGCCGGGCACACTAAGGGGACCGCCAGTGATAAACTGGAGGAAGGAGTGGACGACGGTAGGTCCGTATGCCCCGAATCCCCTGGGCTACACGCGGGCTACAATGGCTAGGACAATGGGTTCCAACACTGAAAAGTGAAGGTAATCTCCTAAACCTAGCCTTAGTTCGGATTGAGGGCTGTAACTC…	D_0__Archaea; D_1__Euryarchaeota; D_2__Methanobacteria; D_3__Methanobacteriales; D_4__Methanobacteriaceae; D_5__Methanobacterium	Methanobacterium_Feature167	k_Archaea	p_Euryarchaeota	c_Methanobacteria	o_Methanobacteriales	f_Methanobacteriaceae	g_Methanobacterium	g_Methanobacterium	0	0	0	0	0	0
0.00533485	5a173479ba3064ee0f95d09d71928624	Feature155	#N/A	D_0__Archaea; D_1__Euryarchaeota; D_2__Methanobacteria; D_3__Methanobacteriales; D_4__Methanobacteriaceae; D_5__Methanobacterium	Methanobacterium_Feature155	k_Archaea	p_Euryarchaeota	c_Methanobacteria	o_Methanobacteriales	f_Methanobacteriaceae	g_Methanobacterium	g_Methanobacterium	0	0	0	0	0	0
0.00533485	9b98893612f8d9acbfcd1aa70bc6bf44	Feature165	GGGAGCACCACAAGGGGTGAAGCTTGCGGTTTAATTGGAGTCAACGCCGGAAATCTCACCGGGAGCGACAGCAGTGTGAAGGCCAGATTAAAGGTCTTGCCAGACGAGCTGAGAGGAGGTGCATGGCCGCCGTCAGCTCGTACCGTGAGGCGTCCTGTTAAGTCAGGCAACGAGCGAGACCCACGCCCTTAGTTACCAGCGGATCCTTACAGGATGCCGGGCACACTAAGGGGACCGCCAGTGATAAACTGGAGGAAGGAGTGGACGACGGTAGGTCCGTATGCCCCGAATCCCCTGGGCTACACGCGGGCTACAATGGTTAGGACAATGGGTTCCGACACCGAAAGGTGAAGGTAATCTCCTAAACCTAGCCTTAGTTCGGATTGAGGGCTGTAACTC…	D_0__Archaea; D_1__Euryarchaeota; D_2__Methanobacteria; D_3__Methanobacteriales; D_4__Methanobacteriaceae; D_5__Methanobacterium	Methanobacterium_Feature165	k_Archaea	p_Euryarchaeota	c_Methanobacteria	o_Methanobacteriales	f_Methanobacteriaceae	g_Methanobacterium	g_Methanobacterium	0	0	0	0	0	0
0.00533485	b4c05229bda2c10e222c5e9fe96825a8	Feature170	GGGAGCACCACAAGGGGTGAAGCTTGCGGTTTAATTGGAGTCAACGCCGGAAATCTCACCGGGAGCGACAGCAGAGTGAAGGCCAGATTAAAGGTCTTGCTAGACGAGCTGAGAGGAGGTGCATGGCCGCCGTCAGCTCGTACCGTGAGGCGTCCTGTTAAGTCAGGCAACGAGCGAGACCCACGCCCTTAGTTACCAGCGGATCCTTTCAGGATGCCGGGCACACTAAGGGGACCGCCAGTGATAAACTGGAGGAAGGAGTGGACGACGGTAGGTCCGTATGCCCCGAATCCCCTGGGCTACACGCGGGCTACAATGGCTAGGACAATGGGTTCCAACACTGAAAAGTGAAGGTAATCTCCTAAACCTAGTCTTAGTTCGGATTGAGGGCTGTAACTC…	D_0__Archaea; D_1__Euryarchaeota; D_2__Methanobacteria; D_3__Methanobacteriales; D_4__Methanobacteriaceae; D_5__Methanobacterium	Methanobacterium_Feature170	k_Archaea	p_Euryarchaeota	c_Methanobacteria	o_Methanobacteriales	f_Methanobacteriaceae	g_Methanobacterium	g_Methanobacterium	0	0	0	0	0	0
0.00533485	d2330715c1ae4b7be70956489802bf3e	Feature192	GGGAGCACCACAACGCGTGGAGCCTGCGGTTTAATTGGATTCAACGCCGGACATCTCACCAGGGGCGACAGCAGGATGATGGCCAGATTGACGATCTTGCTTGACAAGCTGAGAGGAGGTGCATGGCCGCCGTCAGCTCGTACCGTGAGGCGTCCTGTTAAGTCAGGCAACGAGCGAGACCCACGCCCTTAGTTACCAGCGGATCCTTACAGGATGCCGGGCACACTAAGGGGACCGCCAGTGATAAACTGGAGGAAGGAGTGGACGACGGTAGGTCCGTATGCCCCGAATCCCCTGGGCTACACGCGGGCTACAATGGATAGGACAATGGGTTTCTACACCGAGAGGTGATGACAATCTCCTAAACCTATCCGAAGTTCGGATTGCGGGTTGTAACTC…	D_0__Archaea; D_1__Euryarchaeota; D_2__Methanobacteria; D_3__Methanobacteriales; D_4__Methanobacteriaceae; D_5__Methanobacterium; D_6__uncultured archaeon	Methanobacterium_Feature192	k_Archaea	p_Euryarchaeota	c_Methanobacteria	o_Methanobacteriales	f_Methanobacteriaceae	g_Methanobacterium	g_Methanobacterium	0	0	0	0	0	0
0.00355657	59ce759afe269ccac344a80c0bdd8d6f	Feature154	#N/A	D_0__Archaea; D_1__Euryarchaeota; D_2__Methanobacteria; D_3__Methanobacteriales; D_4__Methanobacteriaceae; D_5__Methanobacterium	Methanobacterium_Feature154	k_Archaea	p_Euryarchaeota	c_Methanobacteria	o_Methanobacteriales	f_Methanobacteriaceae	g_Methanobacterium	g_Methanobacterium	0	0	0	0	0	0
0.00355657	5b6f5a44f82572adcf6bb62cf2e59296	Feature156	#N/A	D_0__Archaea; D_1__Euryarchaeota; D_2__Methanobacteria; D_3__Methanobacteriales; D_4__Methanobacteriaceae; D_5__Methanobacterium	Methanobacterium_Feature156	k_Archaea	p_Euryarchaeota	c_Methanobacteria	o_Methanobacteriales	f_Methanobacteriaceae	g_Methanobacterium	g_Methanobacterium	0	0	0	0	0	0
0.00355657	66b5fe8c496e8ee94640861ccab4c0fd	Feature158	#N/A	D_0__Archaea; D_1__Euryarchaeota; D_2__Methanobacteria; D_3__Methanobacteriales; D_4__Methanobacteriaceae; D_5__Methanobacterium	Methanobacterium_Feature158	k_Archaea	p_Euryarchaeota	c_Methanobacteria	o_Methanobacteriales	f_Methanobacteriaceae	g_Methanobacterium	g_Methanobacterium	0	0	0	0	0	0
0.00355657	699fbf11d6dae51e83baa3fb0ddb949e	Feature159	#N/A	D_0__Archaea; D_1__Euryarchaeota; D_2__Methanobacteria; D_3__Methanobacteriales; D_4__Methanobacteriaceae; D_5__Methanobacterium	Methanobacterium_Feature159	k_Archaea	p_Euryarchaeota	c_Methanobacteria	o_Methanobacteriales	f_Methanobacteriaceae	g_Methanobacterium	g_Methanobacterium	0	0	0	0	0	0
0.00355657	7c977a6df88c74acea794b624807c961	Feature161	#N/A	D_0__Archaea; D_1__Euryarchaeota; D_2__Methanobacteria; D_3__Methanobacteriales; D_4__Methanobacteriaceae; D_5__Methanobacterium	Methanobacterium_Feature161	k_Archaea	p_Euryarchaeota	c_Methanobacteria	o_Methanobacteriales	f_Methanobacteriaceae	g_Methanobacterium	g_Methanobacterium	0	0	0	0	0	0
0.00355657	ce1e34129e516e9d588d286025128ff2	Feature178	GGGAGCACTACAACGGGTGGAGCCTGCGGTTTAATTGGACTCAACGCCGGAAAACTCACCGGGGGCGACAGCAATATGTAGGTCAAGCTAAAGACTTTACCAGAATCGCTGAGAGGAGGTGCATGGCCGCCGTCAGCTCGTACCGTGAGGCGTCCTGTTAAGTCAGGCAACGAGCGAGACCCACGCCCTTAGTTACCAGCGGATCCTTCGGGATGCCGGGCACACTAAGGGGACCGCCAGTGATAAACTGGAGGAAGGAGTGGACGACGGTAGGTCCGTATGCCCCGAATCCCCTGGGCTACACGCGGGCTACAATGGTTAGGACAATGGGTTCCGACACCGAAAGGTGAAGGTAATCTCCTAAACCTAGCCTTAGTTCGGATTGAGGGCTGTAACTCG…	D_0__Archaea; D_1__Euryarchaeota; D_2__Methanobacteria; D_3__Methanobacteriales; D_4__Methanobacteriaceae; D_5__Methanobacterium	Methanobacterium_Feature178	k_Archaea	p_Euryarchaeota	c_Methanobacteria	o_Methanobacteriales	f_Methanobacteriaceae	g_Methanobacterium	g_Methanobacterium	0	0	0	0	0	0
0.00355657	e64e39ca6b5928e1291a0aaead6a0d17	Feature193	GGGAGCACCACAACGCGTGGAGCCTGCGGTTTAATTGGACTCAACGCCGGACATCTCACCAGGGGCGACAGCCGGATGATAGCCAGGTTGATGACCTTGCTTGACAAGCTGAGAGGAGGTGCATGGCCGCCGTCAGCTCGTACCGTGAGGCGTCCTGTTAAGTCAGGCAACGAGCGAGACCCACGCCCTTAGTTACCAGCGGATCCTTCGGGATGCCGGGCACACTAAGGGGACCGCCAGTGATAAACTGGAGGAAGGAGTGGACGACGGTAGGTCCGTATGCCCCGAATCCCCTGGGCTACACGCGGGCTACAATGGCTAGGACAATGGGTTCCGACACCGAAAGGTGAAGGTAATCTCCTAAACCTAGTCTTAGTTCGGATTGAGGGCTGTAACTCG…	D_0__Archaea; D_1__Euryarchaeota; D_2__Methanobacteria; D_3__Methanobacteriales; D_4__Methanobacteriaceae; D_5__Methanobacterium; D_6__uncultured Methanobacteriales archaeon	Methanobacterium_Feature193	k_Archaea	p_Euryarchaeota	c_Methanobacteria	o_Methanobacteriales	f_Methanobacteriaceae	g_Methanobacterium	g_Methanobacterium	0	0	0	0	0	0
0.00177828	1cef6f7b72d3202bfdbd55462186ed53	Feature142	#N/A	D_0__Archaea; D_1__Euryarchaeota; D_2__Methanobacteria; D_3__Methanobacteriales; D_4__Methanobacteriaceae; D_5__Methanobacterium	Methanobacterium_Feature142	k_Archaea	p_Euryarchaeota	c_Methanobacteria	o_Methanobacteriales	f_Methanobacteriaceae	g_Methanobacterium	g_Methanobacterium	0	0	0	0	0	0
0.00177828	50922864b8e6b06994ee4e4c6a5e8106	Feature151	#N/A	D_0__Archaea; D_1__Euryarchaeota; D_2__Methanobacteria; D_3__Methanobacteriales; D_4__Methanobacteriaceae; D_5__Methanobacterium	Methanobacterium_Feature151	k_Archaea	p_Euryarchaeota	c_Methanobacteria	o_Methanobacteriales	f_Methanobacteriaceae	g_Methanobacterium	g_Methanobacterium	0	0	0	0	0	0
0.00177828	522c588f66149a1a60a466c0a940510a	Feature152	#N/A	D_0__Archaea; D_1__Euryarchaeota; D_2__Methanobacteria; D_3__Methanobacteriales; D_4__Methanobacteriaceae; D_5__Methanobacterium	Methanobacterium_Feature152	k_Archaea	p_Euryarchaeota	c_Methanobacteria	o_Methanobacteriales	f_Methanobacteriaceae	g_Methanobacterium	g_Methanobacterium	0	0	0	0	0	0
0.00177828	7eb5e66c7fd78218c645604cc708bd2b	Feature162	#N/A	D_0__Archaea; D_1__Euryarchaeota; D_2__Methanobacteria; D_3__Methanobacteriales; D_4__Methanobacteriaceae; D_5__Methanobacterium	Methanobacterium_Feature162	k_Archaea	p_Euryarchaeota	c_Methanobacteria	o_Methanobacteriales	f_Methanobacteriaceae	g_Methanobacterium	g_Methanobacterium	0	0	0	0	0	0
0.00177828	cd7b68740e20078f606d287336790df4	Feature176	GGGAGCACCACAACGGGTGGAGCCTGCGGTTTAATTGGACTCAACGCCGGACAGCTCACCGGGTAGGACAGCGATATGATAGTCGGGCTGAAGACTCTACTTGATCAGCTGAGAGGAGGTGCATGGCCGCCGTCAGCTCGTACCGTGAGGCGTCCTGTTAAGTCAGGCAACGAGCGAGACCCACGCCCTTAGTTACCAGCGGATCCTTCGGGATGCCGGGCACACTAAGGGGACCGCCAGTGATAAACTGGAGGAAGGAGTGGACGACGGTAGGTCCGTATGCCCCGAATCCCCTGGGCTACACGCGGGCTACAATGGTTAGGACAATGGGTTCCGACACCGAAAGGTGAAGGTAATCTCCTAAACCTAGCCTTAGTTCGGATTGAGGGCTGTAACTCG…	D_0__Archaea; D_1__Euryarchaeota; D_2__Methanobacteria; D_3__Methanobacteriales; D_4__Methanobacteriaceae; D_5__Methanobacterium	Methanobacterium_Feature176	k_Archaea	p_Euryarchaeota	c_Methanobacteria	o_Methanobacteriales	f_Methanobacteriaceae	g_Methanobacterium	g_Methanobacterium	0	0	0	0	0	0
0.00177828	fbb8de491dd152deb5df6292ceeec1df	Feature185	GGGAGCACCACAACGGGTGGAGCTTGCGGTTTAATTGGATTCAACGCCGGAAAACTCACCGGGGGCGACAGCAATATGTAGGTCGAGCTAAAGACTTTACCAGAATCGCTGAGAGGTGCTGCATGGCTGTCGTCAGCTCGTGTCGTGAGATGTTGGGTTAAGTCCCGCAACGAGCGCAACCCTTACCCTTAGTTACCAGCGGATCCTCCGGGATGCCGGGCACACTAAGGGGACCGCCAGTGATAAACTGGAGGAAGGAGTGGACGACGGTAGGTCCGTATGCCCCGAATCCCCTGGGCTACACGCGGGCTACAATGGCTAGGACAATGGGTTCCGACACCGAAAGGTGAAGGTAATCTCCTAAACCTAGTCTTAGTTCGGATTGAGGGCTGTAACTCG…	D_0__Archaea; D_1__Euryarchaeota; D_2__Methanobacteria; D_3__Methanobacteriales; D_4__Methanobacteriaceae; D_5__Methanobacterium	Methanobacterium_Feature185	k_Archaea	p_Euryarchaeota	c_Methanobacteria	o_Methanobacteriales	f_Methanobacteriaceae	g_Methanobacterium	g_Methanobacterium	0	0	0	0	0	0
4.09183	a4357b18716346310b7ddfaaf724e7ea	Feature449	GGGAGCACCGCAACGGGAGGAGCGTGCGGTTTAATTGGATTCAACACCGTAAAACTCACCAGGGAAGACTGTTACATGAAGGCCGGGCTAAAGACTCTGCCAGATTTTCAGAGAGGTGGTGCATGGCCATCGTCAGTTCGTACCGTAAGGCGTTCTCTTAAGTGAGATAACGAACGAGACCCTCACCAATAATTGCTACTTATCCCTCCGGGGGTAAGGCACATTATCGGGACCGCTGGCGCTAAGTCAGATGAAGGAGAGGTCAACGGTAGGTCAGTATGCCCCGAATTTCCTGGGCTACACGCGCGCTACAAAGGGCGGGACAATGGGTTCTGACACCGAAAGGTGTAAGCAATCCCGAAACCCGTCCGTAGTTCGGATTGAGGGTTGTAACTCACC…	D_0__Archaea; D_1__Euryarchaeota; D_2__Thermoplasmata; D_3__Methanomassiliicoccales; D_4__Methanomethylophilaceae; D_5__Candidatus Methanoplasma	Candidatus_Methanoplasma_Feature449	k_Archaea	p_Euryarchaeota	c_Thermoplasmata	o_Methanomassiliicoccales	f_Methanomethylophilaceae	g_Candidatus Methanoplasma	g_Candidatus Methanoplasma	0	1.09187	0	0	0	0.00177828
0.00533485	27b0cfcea1661bad4b3f4c6721c42e0d	Feature447	#N/A	D_0__Archaea; D_1__Euryarchaeota; D_2__Thermoplasmata; D_3__Methanomassiliicoccales; D_4__Methanomethylophilaceae; D_5__Candidatus Methanoplasma	Candidatus_Methanoplasma_Feature447	k_Archaea	p_Euryarchaeota	c_Thermoplasmata	o_Methanomassiliicoccales	f_Methanomethylophilaceae	g_Candidatus Methanoplasma	g_Candidatus Methanoplasma	0	0	0	0	0.00533485	0
0.524594	7ea26fdbfd8846a320c5600a59c96e99	Feature448	GGGAGCACCGCAACGGGAGGAGCGTGCGGTTTAATTGGATTCAACACCGTAAAACTCACCAGGGAAGACTGTTACATGAAGGCCGGGCTAAAGACTCTGCCAGATTTTCAGAGAGGTGGTGCATGGCCATCGTCAGTTCGTACCGTAAGGCGTTCTCTTAAGTGAGATAACGAACGAGACCCTCACCAATAATTGCTACTTATCCCTCCGGGGGTAAGGCACATTATCGGGACCGCTGGCGCTAAGTCAGATGAAGGAGAGGTCAACGGTAGGTCAGTATGCCCCGAATTTCCTGGGCTACACGCGCGCTACAAAGGGCGGGACAATGGGTTCTGACACCGAAAGGTGTAAGCAATCCCGAAACCCGTCCGTAGTTCGGATTGAGGGTTGTAACTCATC…	D_0__Archaea; D_1__Euryarchaeota; D_2__Thermoplasmata; D_3__Methanomassiliicoccales; D_4__Methanomethylophilaceae; D_5__Candidatus Methanoplasma	Candidatus_Methanoplasma_Feature448	k_Archaea	p_Euryarchaeota	c_Thermoplasmata	o_Methanomassiliicoccales	f_Methanomethylophilaceae	g_Candidatus Methanoplasma	g_Candidatus Methanoplasma	0	0.312978	0	0	0	0
5.21393	128ff8146826522aead59dcf6e7ad843	Feature446	GGGAGCACCGCAACGGGAGGAGCGTGCGGTTTAATTGGATTCAACACCGTAAAACTCACCAGGGAAGACTGTTACATGAAGGCCGGGCTAAAGACTCTGCCAGATTTTCAGAGAGGTGGTGCATGGCCATCGTCAGTTCGTACCGTAAGGCGTTCTCTTAAGTGAGATAACGAACGAGACCCTCACCAATAATTGCTACTTACCCCTCCGGGGGTAAGGCACATTATCGGGACCGCTGGCGCTAAGTCAGATGAAGGAGAGGTCAACGGTAGGTCAGTATGCCCCGAATTTCCTGGGCTACACGCGCGCTACAAAGGGCGGGACAATGGGTTCTGACACCGAAAGGTGTAAGCAATCCCGAAACCCGTCCGTAGTTCGGATTGAGGGTTGTAACTCACC…	D_0__Archaea; D_1__Euryarchaeota; D_2__Thermoplasmata; D_3__Methanomassiliicoccales; D_4__Methanomethylophilaceae; D_5__Candidatus Methanoplasma	Candidatus_Methanoplasma_Feature446	k_Archaea	p_Euryarchaeota	c_Thermoplasmata	o_Methanomassiliicoccales	f_Methanomethylophilaceae	g_Candidatus Methanoplasma	g_Candidatus Methanoplasma	0.627734	0.13515	0	0	0	0
0.00711313	11648f14fa4d39dc5d77dafebf3f644f	Feature445	#N/A	D_0__Archaea; D_1__Euryarchaeota; D_2__Thermoplasmata; D_3__Methanomassiliicoccales; D_4__Methanomethylophilaceae; D_5__Candidatus Methanoplasma	Candidatus_Methanoplasma_Feature445	k_Archaea	p_Euryarchaeota	c_Thermoplasmata	o_Methanomassiliicoccales	f_Methanomethylophilaceae	g_Candidatus Methanoplasma	g_Candidatus Methanoplasma	0	0	0	0	0	0
0.00177828	acb6d5e83f4e36e0974aa0d6d4c548c2	Feature450	#N/A	D_0__Archaea; D_1__Euryarchaeota; D_2__Thermoplasmata; D_3__Methanomassiliicoccales; D_4__Methanomethylophilaceae; D_5__Candidatus Methanoplasma; D_6__uncultured euryarchaeote	Candidatus_Methanoplasma_Feature450	k_Archaea	p_Euryarchaeota	c_Thermoplasmata	o_Methanomassiliicoccales	f_Methanomethylophilaceae	g_Candidatus Methanoplasma	g_Candidatus Methanoplasma	0	0	0	0	0	0
0.0231177	3f659d23083463473bf3e5b6210fd917	Feature444	GGGAGCACCGCAACGGGAGGAGCGTGCGGTTTAATTGGATTCAACACCGGAAAACTCACCAAGGGAGACTATCACATGAAGGCCAGGCTAATGACTTTGCCTGATTCTTAGAGAAGTGGTGCATGGCCATCGTCAGTTCGTACTGTAAAGCGTTCTCTTAAGTGAGATAACGAACAAGACCCTCACTTATAATTGCTACCTCGATCTCCGGATCGAAAGCACATTATCGGGACCGCTGGCGCTAAGTCAGAGGAAGGAGAGGTCAACGGTAGGTCAGTATGCCCTGAATCTCTTGGGCTACACGCGCGCTACAAAGGGCGGGACAATGAGTTCCGACACCGAGAGGTGAAGGTAATCTCGAAACCCGTCCGTAGTTCGGACTGAGGGTTGTAACTCACC…	D_0__Archaea; D_1__Euryarchaeota; D_2__Thermoplasmata; D_3__Methanomassiliicoccales; D_4__Methanomethylophilaceae; D_5__Candidatus Methanomethylophilus; D_6__uncultured archaeon	Candidatus_Methanomethylophilus_Feature444	k_Archaea	p_Euryarchaeota	c_Thermoplasmata	o_Methanomassiliicoccales	f_Methanomethylophilaceae	g_Candidatus Methanomethylophilus	g_Candidatus Methanomethylophilus	0	0	0	0	0	0
0.00355657	1199b908d417d13fc2f19219ff333b0e	Feature442	#N/A	D_0__Archaea; D_1__Euryarchaeota; D_2__Thermoplasmata; D_3__Methanomassiliicoccales; D_4__Methanomethylophilaceae; D_5__Candidatus Methanogranum; D_6__uncultured Thermogymnomonas sp.	Candidatus_Methanogranum_Feature442	k_Archaea	p_Euryarchaeota	c_Thermoplasmata	o_Methanomassiliicoccales	f_Methanomethylophilaceae	g_Candidatus Methanogranum	g_Candidatus Methanogranum	0	0	0	0	0	0
0.288082	017711b0f65c452f3bfc30110474d854	Feature407	#N/A	D_0__Archaea; D_1__Euryarchaeota; D_2__Thermococci; D_3__Methanofastidiosales; D_4__Methanofastidiosaceae; D_5__Candidatus Methanofastidiosum; D_6__uncultured archaeon	Candidatus_Methanofastidiosum_Feature407	k_Archaea	p_Euryarchaeota	c_Thermococci	o_Methanofastidiosales	f_Methanofastidiosaceae	g_Candidatus Methanofastidiosum	g_Candidatus Methanofastidiosum	0	0	0	0	0.0231177	0.0195611
0.400114	f2045cccd915a10b0c500c595d7796a4	Feature406	GGGAGCACCACAAGAGGTGGAGGCTGCGGTTCAATTGGATTCAACGCCGGAAAACTCACCGGGAGCGACAGCAGTATGATTGCCAGGTTGATGACCTTGCTTGACAAGCTGAGAGGAGGTGCATGGCCGCCGTCAGTTCGTACCGTGAGGCGTCCTGTTAAGTCAGGCAACGAACGAGACCCTTGCGTCTAGTTGCCAGCAGGTCCCTTTGGGATGCTGGGTACCCTAGACGGACCGCCACTGCTAAAGTGGAGGAAGGAGAGGGCGACGGTAGGTCAGTATGCCCCGAATCTCCCGGGCTACACGCGGCCTACAATGGGCAAGACAGTGGGCTCCGATCCCGAAAGGGAAAGGCAATCCTTTAAACTTGCTCTTAGTTCGGATTGAGGGCTGTAACTC…	D_0__Archaea; D_1__Euryarchaeota; D_2__Thermococci; D_3__Methanofastidiosales; D_4__Methanofastidiosaceae; D_5__Candidatus Methanofastidiosum	Candidatus_Methanofastidiosum_Feature406	k_Archaea	p_Euryarchaeota	c_Thermococci	o_Methanofastidiosales	f_Methanofastidiosaceae	g_Candidatus Methanofastidiosum	g_Candidatus Methanofastidiosum	0	0	0.275634	0.220507	0	0
0.220507	e9a6cb9c1ef98897744105038506cca9	Feature409	GGGAGCACCACAAGAGGTGGAGGCTGCGGTTCAATTGGACTCAACGCCGGAAAACTCACCGGGAGCGACAGCAGTATGATTGCCAGGTTGATGACCTTGCTTGACAAGCTGAGAGGAGGTGCATGGCCGCCGTCAGTTCGTACCGTGAGGCGTCCTGTTAAGTCAGGCAACGAACGAGACCCTTGCATCTAGTTGCCAGCAGATCCCTTCGGGATGCTGGGTACCCTAGATGGACCGCCACTGCTAAAGTGGAGGAAGGAGAGGGCGACGGTAGGTCAGTATGCCCCGAATCTCCCGGGCTACACGCGGCCTACAATGGACAGGACAATGGGCTCCGATCCCGAAAGGGAAAGGCAATCCTTTAAACCTGTTCTTAGTTCGGATTGAGGGCTGTAACTC…	D_0__Archaea; D_1__Euryarchaeota; D_2__Thermococci; D_3__Methanofastidiosales; D_4__Methanofastidiosaceae; D_5__Candidatus Methanofastidiosum; D_6__uncultured archaeon	Candidatus_Methanofastidiosum_Feature409	k_Archaea	p_Euryarchaeota	c_Thermococci	o_Methanofastidiosales	f_Methanofastidiosaceae	g_Candidatus Methanofastidiosum	g_Candidatus Methanofastidiosum	0	0.0444571	0	0	0	0
0.810897	85122c02b9da6c0e489a1c390e6c57d2	Feature402	GGGAGCACCACAAGAGGTGGAGGCTGCGGTTCAATTGGACTCAACGCCGGAAAACTCATCGGGAGCGACAGCAGTATGATTGCCAGGTTGATGACCTTGCTTGACAAGCTGAGAGGAGGTGCATGGCCGCCGTCAGTTCGTACCGTGAGGCGTCCTGTTAAGTCAGGCAACGAACGAGACCCTTGCATCTAGTTGCCAGCAGATCCCTTCGGGATGCTGGGTACCCTAGATGGACCGCCACTGCTAAAGTGGAGGAAGGAGAGGGCGACGGTAGGTCAGTATGCCCCGAATCTCCCGGGCTACACGCGGCCTACAATGGGCAGGACAATGGGCTCCGATCCCGAAAGGGAAAGGCAATCCTTTAAACCTGCTCTTAGTTCGGATTGAGGGCTGTAACTC…	D_0__Archaea; D_1__Euryarchaeota; D_2__Thermococci; D_3__Methanofastidiosales; D_4__Methanofastidiosaceae; D_5__Candidatus Methanofastidiosum	Candidatus_Methanofastidiosum_Feature402	k_Archaea	p_Euryarchaeota	c_Thermococci	o_Methanofastidiosales	f_Methanofastidiosaceae	g_Candidatus Methanofastidiosum	g_Candidatus Methanofastidiosum	0	0	0	0	0	0
0.145819	c041cd25038d68b8627abfc137b50ef0	Feature404	GGGAGCACCACAAGAGGTGGAGGCTGCGGTTCAATTGGACTCAACGCCGGAAAACTCATCGGGAGCGACAGCAGTATGATTGCCAGGTTGATGACCTTGCTTGACAAGCTGAGAGGAGGTGCATGGCCGCCGTCAGTTCGTACCGTGAGGCGTCCTGTTAAGTCAGGCAACGAACGAGACCCTTGCATCTAGTTGCCAGCAGATCCCTTCGGGATGCTGGGTACCCTAGATGGACCGCCACTGCTAAAGTGGAGGAAGGAGAGGGCGACGGTAGGTCAGTATGCCCCGAATCTCCCGGGCTACACGCGGCCTATAATGGGCAGGACAATGGGCTCCGATCCCGAAAGGGAAAGGCAATCCTTTAAACCTGCTCTTAGTTCGGATTGAGGGCTGTAACTC…	D_0__Archaea; D_1__Euryarchaeota; D_2__Thermococci; D_3__Methanofastidiosales; D_4__Methanofastidiosaceae; D_5__Candidatus Methanofastidiosum	Candidatus_Methanofastidiosum_Feature404	k_Archaea	p_Euryarchaeota	c_Thermococci	o_Methanofastidiosales	f_Methanofastidiosaceae	g_Candidatus Methanofastidiosum	g_Candidatus Methanofastidiosum	0	0	0	0	0	0
0.024896	6b4aa14bdad5e6e2feb8b0659fedcb0f	Feature401	GGGAGCACCACAAGAGGTGGAGGCTGCGGTTCAATTGGACTCAACGCCGGAAAACTCACCGGGAGCGACAGCAGTATGATTGCCAGGTTGATGACCTTGCTTGACAAGCTGAGAGGAGGTGCATGGCCGCCGTCAGTTCGTACCGTGAGGCGTCCTGTTAAGTCAGGCAACGAACGAGACCCTTGCATCTAGTTGCCAGCAGATCCCTTCGGGATGCTGGGTACCCTAGATGGACCGCCACTGCTAAAGTGGAGGAAGGAGAGGGCGACGGTAGGTCAGTATGCCCCGAATCTCCCGGGCTACACGCGGCCTACAATGGACAGGACAATAGGCTCCGATCCCGAAAGGGAAAGGCAATCCTCTAAACCTGTTCTTAGTTCGGATTGAGGGCTGTAACTC…	D_0__Archaea; D_1__Euryarchaeota; D_2__Thermococci; D_3__Methanofastidiosales; D_4__Methanofastidiosaceae; D_5__Candidatus Methanofastidiosum	Candidatus_Methanofastidiosum_Feature401	k_Archaea	p_Euryarchaeota	c_Thermococci	o_Methanofastidiosales	f_Methanofastidiosaceae	g_Candidatus Methanofastidiosum	g_Candidatus Methanofastidiosum	0	0	0	0	0	0
0.0231177	e296f4119e80a728ae4791a5c7623dbc	Feature405	GGGAGCACCACAAGAGGTGGAGGCTGCGGTTCAATTGGATTCAACGCCGGAAAACTCACCGGGAGCGACAGCAGTATGATTGCCAGGTTGATGACCTTGCTTGACAAGCTGAGAGGAGGTGCATGGCCGTCGTCAGTTCGTACCGTGAGGCGTCCTGTTAAGTCAGGCAACGAACGAGACCCTTGCGTCTAGTTGCCAGCAGGTCCCTTCGGGATGCTGGGTACCCTAGACGGACCGCCACTGCTAAAGTGGAGGAAGGAGAGGGCGACGGTAGGTCAGTATGCCCCGAATCTCCCGGGCTACACGCGGCCTACAATGGGCAAGACAGTGGGCTCCGATCCCGAAAGGGAAAGGCAATCCTTTAAACTTGCTCTTAGTTCGGATTGAGGGCTGTAACTC…	D_0__Archaea; D_1__Euryarchaeota; D_2__Thermococci; D_3__Methanofastidiosales; D_4__Methanofastidiosaceae; D_5__Candidatus Methanofastidiosum	Candidatus_Methanofastidiosum_Feature405	k_Archaea	p_Euryarchaeota	c_Thermococci	o_Methanofastidiosales	f_Methanofastidiosaceae	g_Candidatus Methanofastidiosum	g_Candidatus Methanofastidiosum	0	0	0	0	0	0
0.00533485	a7a2f333d5e8be816613701abbe4b85d	Feature403	GGGAGCACCACAAGAGGTGGAGGCTGCGGTTCAATTGGACTCAACGCCGGAAAACTCACCGGGAGCGACAGCAGTATGATTGCCAGGTTGATGACCTTGCTTGACAAGCTGAGAGGAGGTGCATGGCCGCCGTCAGTTCGTACCGTGAGGCGTCCTGTTAAGTCAGGCAACGAACGAGACCCTTGCATCTAGTTGCCAGCAGATCCCTTCGGGATGCTGGGTACCCTAGATGGACCGCCACTGCTAAAGTGGAGGAAGGAGAGGGCGACGGTAGGTCAGTATGCCCCGAATCTCCCGGGCTACACGCGGCCTACAATGGGCAGGACAATGGGCTCCGATCCCGAAAGGGAAAGGCAATCCTTTAAACCTGCTCTTAGTTCGGATTGAGGGCTGTAACTC…	D_0__Archaea; D_1__Euryarchaeota; D_2__Thermococci; D_3__Methanofastidiosales; D_4__Methanofastidiosaceae; D_5__Candidatus Methanofastidiosum	Candidatus_Methanofastidiosum_Feature403	k_Archaea	p_Euryarchaeota	c_Thermococci	o_Methanofastidiosales	f_Methanofastidiosaceae	g_Candidatus Methanofastidiosum	g_Candidatus Methanofastidiosum	0	0	0	0	0	0
0.00533485	c7d6ea7153c4a4edd7e22a2b75e2da1c	Feature408	GGGAGCACCACAAGAGGTGGAGGCTGCGGTTCAATTGGACTCAACGCCGGAAAACTCATCGGGAGCGACAGCAGTATGATTGCCAGGTTGATGACCTTGCTTGACAAGCTGAGAGGAGGTGCATGGCCGCCGTCAGTTCGTACCGTGAGGCGTCCTGTTAAGTCAGGCAACGAACGAGACCCTTGCATCTAGTTGCCAGCAGATCCCTTCGGGATGCTGGGTACCCTAGATGGACCGCCACTGCTAAAGTGGAGGAAGGAGAGGGCGACGGTAGGTCAGTATGCCCCGAATCTCCCGGGCTACACGCGGCCTACAATGGACAGGACAATGGGCTCCGATCCCGAAAGGGAAAGGCAATCCTTTAAACCTGTTCTTAGTTCGGATTGAGGGCTGTAACTC…	D_0__Archaea; D_1__Euryarchaeota; D_2__Thermococci; D_3__Methanofastidiosales; D_4__Methanofastidiosaceae; D_5__Candidatus Methanofastidiosum; D_6__uncultured archaeon	Candidatus_Methanofastidiosum_Feature408	k_Archaea	p_Euryarchaeota	c_Thermococci	o_Methanofastidiosales	f_Methanofastidiosaceae	g_Candidatus Methanofastidiosum	g_Candidatus Methanofastidiosum	0	0	0	0	0	0
0.0160046	803f33a7a21848c699f879c8b8efd37e	Feature357	GGGAGCACCACAAGGGGTGAAGCTTGCGGTTTAATTGGAGTCAACGCCGGAAATCTCACCGGGAGCGACAGCAGTGTGAAGGCCAGATTAAAGGTCTTGCTAGACGAGCTGAGAGGAGGTGCATGGCCGTCGCCAGTTCGTGCCGTGAGGTGTCCTGTTAAGTCAGGCAACGAGCGAGACCCGTGCCCACTGTTGCCAGCATGTCCTTCGGGACGATGGGTACTCTGTGGGGACCGCCGATGCTAAATCGGAGGAAGGTGCGGGCTACGGTAGGTCAGTATGCCCCGAATCTCCCGGGCTACACGCGGGCTACAATGACTGGGACAATGGGCTCCTACCCCGAAAGGGGATGGTAATCTCATAAACCCAGCCGTAGTTCGGATCGAGGGCTGCAACCCG…	D_0__Archaea; D_1__Euryarchaeota; D_2__Methanomicrobia; D_3__Methanosarcinales; D_4__Methanosarcinaceae	Methanosarcinaceae_Feature357	k_Archaea	p_Euryarchaeota	c_Methanomicrobia	o_Methanosarcinales	f_Methanosarcinaceae	f_Methanosarcinaceae	f_Methanosarcinaceae	0	0	0	0	0	0
0.0106697	3c0c22b80bc20e6ff5596de1cca8b4ce	Feature355	#N/A	D_0__Archaea; D_1__Euryarchaeota; D_2__Methanomicrobia; D_3__Methanosarcinales; D_4__Methanosarcinaceae	Methanosarcinaceae_Feature355	k_Archaea	p_Euryarchaeota	c_Methanomicrobia	o_Methanosarcinales	f_Methanosarcinaceae	f_Methanosarcinaceae	f_Methanosarcinaceae	0	0	0	0	0	0
0.00355657	489f4b490e008f45a8671a2a85007c87	Feature356	#N/A	D_0__Archaea; D_1__Euryarchaeota; D_2__Methanomicrobia; D_3__Methanosarcinales; D_4__Methanosarcinaceae	Methanosarcinaceae_Feature356	k_Archaea	p_Euryarchaeota	c_Methanomicrobia	o_Methanosarcinales	f_Methanosarcinaceae	f_Methanosarcinaceae	f_Methanosarcinaceae	0	0	0	0	0	0
0.00355657	d4b48fd6d16d37cc10e85e467c208598	Feature358	GGGAGCACCACAACGGGTGGAGCTTGCGGTTTAATTGGATTCAACGCCGGAAATCTTACCGGGACCGACAGCAATATGAAGGCCAGGCTGAAGACTTTACCAGAATCGCTGAGAGGAGGTGCATGGCCGTCGTCAGTTCGTACTGTGAAGCATCCTGTTAAGTCAGGCAACGAGCGAGACCCGTGCCCACTGTTGCCAGCATGTCCTTCGGGATGATGGGTACTCTGTGGGGACCGCCGATGCTAAATCGGAGGAAGGTGCGGGCTACGGTAGGTCAGTATGCCCCGAATCTCCCGGGCTACACGCGGGCTACAATGACTGGGACAATGGGCTCCTACCCCGAAAGGGGATGGTAATCTCATAAAACCTCTCTCAGTTCGGATTGGAGTCTGCAACTCG…	D_0__Archaea; D_1__Euryarchaeota; D_2__Methanomicrobia; D_3__Methanosarcinales; D_4__Methanosarcinaceae	Methanosarcinaceae_Feature358	k_Archaea	p_Euryarchaeota	c_Methanomicrobia	o_Methanosarcinales	f_Methanosarcinaceae	f_Methanosarcinaceae	f_Methanosarcinaceae	0	0	0	0	0	0
0.00533485	7b12304d90b1b4d476f7f36cb3d0d3fd	Feature255	#N/A	D_0__Archaea; D_1__Euryarchaeota; D_2__Methanomicrobia; D_3__Methanomicrobiales; D_4__Methanoregulaceae	Methanoregulaceae_Feature255	k_Archaea	p_Euryarchaeota	c_Methanomicrobia	o_Methanomicrobiales	f_Methanoregulaceae	f_Methanoregulaceae	f_Methanoregulaceae	0	0	0	0	0	0
0.0106697	98bcbd35a3636eeefa939821dee86795	Feature220	GGGAGCACTACAACGGGTGGAGCCTGCGGTTTAATTGGATTCAACGCCGGAAATCTCACCGGGGGCGACAGCGATATGAAGGTCAGGCTGAAGACCTTACCCGATTAGCTGAGAGGTGGTGCATGGCCGTCGTCAGTTCGTACTGTGAAGCATCCTGTTAAGTCAGGCAACGAGCGAGACCCACGCCAACAGTTGCCAGCTCGTCCTCCGGGATGGTGGGGACACTGTTGGGACCGCCTCTGCTAAAGAGGAGGAAGGAATGGGCAACGGTAGGTCAGCATGCCCCGAATTATCCGGGCTACACGCGGGCTACAATGGGCAGGACAATGGGTATCGACGCCGAAAGGCGAAGGCAATCTCCTAAACCTGTCCGTAGTTCGGATTGCGGGCTGTAACTCG…	D_0__Archaea; D_1__Euryarchaeota; D_2__Methanomicrobia; D_3__Methanomicrobiales; D_4__Methanomicrobiaceae	Methanomicrobiaceae_Feature220	k_Archaea	p_Euryarchaeota	c_Methanomicrobia	o_Methanomicrobiales	f_Methanomicrobiaceae	f_Methanomicrobiaceae	f_Methanomicrobiaceae	0	0	0	0	0.0106697	0
0.00355657	4fd37b6fc00fd6120b1ac525a8ca730e	Feature219	#N/A	D_0__Archaea; D_1__Euryarchaeota; D_2__Methanomicrobia; D_3__Methanomicrobiales; D_4__Methanomicrobiaceae	Methanomicrobiaceae_Feature219	k_Archaea	p_Euryarchaeota	c_Methanomicrobia	o_Methanomicrobiales	f_Methanomicrobiaceae	f_Methanomicrobiaceae	f_Methanomicrobiaceae	0	0	0	0	0	0
18.7585	73331d1f4e658a0450750e08f4a3d2d5	Feature455	GGGAGCACCGCAACGGGAGGAGCGTGCGGTTTAATTGGATTCAACACCGGAAAACTCACCAGGAGCGACGGTTACATGAAAGTCAGGCTGATGACCTTACTCGATTTTCCGAGAGGTGGTGCATGGCCGTCGTCAGTTCGTACCGTAAGGCGTTCTCTTAAGTGAGATAACGAACGAGACCCTCACTAATAGTTGCTACTCCATCCTCCGGGGTGGAGGCACACTATTGGGACCGCTGGCGCTAAGTCAGAGGAAGGAGAGGTCAACGGTAGGTCAGTATGCCCCGAATCTCCTGGGCTACACGCGCGCTACAAAGGGCGGGACAATGGGCTCCGACGCCGAGAGGCGAAGGTAATCTCGAAACCCGTCCGTAGTTCGGATTGAGGGTTGTAACTCACC…	D_0__Archaea; D_1__Euryarchaeota; D_2__Thermoplasmata; D_3__Methanomassiliicoccales; D_4__Methanomethylophilaceae; D_5__uncultured; D_6__unidentified archaeon	Methanomethylophilaceae_Feature455	k_Archaea	p_Euryarchaeota	c_Thermoplasmata	o_Methanomassiliicoccales	f_Methanomethylophilaceae	f_Methanomethylophilaceae	f_Methanomethylophilaceae	0.0835793	0.34143	0	0	1.16122	0.393001
0.0154118	c98e0553f91a2f55ca8b4f5bbf80923b	Feature457	GGGCCCGCACAAGCAGCGGAGCATGTTGTTTAATTCGATGCAACGCGAAGAACCTTACCAGGTCTTGACATTGATGTAAAGCGGTAGAGATACCGTGTGGTTTCGGCCGACAGAAAACAGGTGGTGCATGGTTGTCGTCAGTTCGTACCGTAAGGCGTTCTCTTAAGTGAGATAACGAACGAGACCCTCACTAATAGTTGCTACTCCATCCTCCGGGGTGGAGGCACACTATTGGGACCGCTGGCGCTAAGTCAGAGGAAGGAGAGGTCAACGGTAGGTCAGTATGCCCCGAATCTCCTGGGCTACACGCGCGCTACAAAGGGCGGGACAATGGGCTCCGACGCCGAGAGGCGAAGGTAATCTCGAAACCCGTCCGTAGTTCGGATTGAGGGTTGTAAC…	D_0__Archaea; D_1__Euryarchaeota; D_2__Thermoplasmata; D_3__Methanomassiliicoccales; D_4__Methanomethylophilaceae; D_5__uncultured; D_6__unidentified archaeon	Methanomethylophilaceae_Feature457	k_Archaea	p_Euryarchaeota	c_Thermoplasmata	o_Methanomassiliicoccales	f_Methanomethylophilaceae	f_Methanomethylophilaceae	f_Methanomethylophilaceae	0	0	0	0	0	0
0.0106697	f149e3a075ee86cebbca051e740037eb	Feature458	GGGAGCACCGCAACGGGAGGAGCGTGCGGTTTAATTGGATTCAACACCGGAAAACTCACCAGGAGCGACGGTTACATGAAAGTCAGGCTGATGATCTTACTCGATTTTCCGAGAGGTGGTGCATGGCCGTCGTCAGTTCGTACCGTAAGGCGTTCTCTTAAGTGAGATAACGAACGAGATCCTCACTAATAGTTGTTACTCCATCCTCCGGGGTGGAGGCACACTATTGGGACCGCTGGCGCTAAGTCAGAGGAAGGAGAGGTCAACGGTAGGTCAGTATGCCCCGAATCTCCTGGGCTACACGCGCGCTACAAAGGGCGGGACAATGGGCTCCGACGCCGAGAGGCGAAGGTAATCTCGAAACCCGTCCGTAGTTCGGATTGAGGGTTGTAACTCACC…	D_0__Archaea; D_1__Euryarchaeota; D_2__Thermoplasmata; D_3__Methanomassiliicoccales; D_4__Methanomethylophilaceae; D_5__uncultured; D_6__unidentified archaeon	Methanomethylophilaceae_Feature458	k_Archaea	p_Euryarchaeota	c_Thermoplasmata	o_Methanomassiliicoccales	f_Methanomethylophilaceae	f_Methanomethylophilaceae	f_Methanomethylophilaceae	0	0	0	0	0	0
0.00711313	44bf2829298dec97136ccb1c4c0ebe54	Feature453	#N/A	D_0__Archaea; D_1__Euryarchaeota; D_2__Thermoplasmata; D_3__Methanomassiliicoccales; D_4__Methanomethylophilaceae; D_5__uncultured; D_6__unidentified archaeon	Methanomethylophilaceae_Feature453	k_Archaea	p_Euryarchaeota	c_Thermoplasmata	o_Methanomassiliicoccales	f_Methanomethylophilaceae	f_Methanomethylophilaceae	f_Methanomethylophilaceae	0	0	0	0	0	0
0.00533485	4455e7a66e1b2decf436f86f7df7f3ac	Feature440	#N/A	D_0__Archaea; D_1__Euryarchaeota; D_2__Thermoplasmata; D_3__Methanomassiliicoccales; D_4__Methanomethylophilaceae	Methanomethylophilaceae_Feature440	k_Archaea	p_Euryarchaeota	c_Thermoplasmata	o_Methanomassiliicoccales	f_Methanomethylophilaceae	f_Methanomethylophilaceae	f_Methanomethylophilaceae	0	0	0	0	0	0
0.00533485	fd6e2e129813bb7dd06173b77dfce6ca	Feature452	GGGAGCACCGCAACGGGAGGAGCGTGCGGTTTAATTGGATTCAACACCGGAAAACTCACCAAGGGCGACTGTTACATGAAAGCCAGGCTAATGACCTTGCTTGATTTTCAGAGAGGTGGTGCATGGCCGTCGTCAGTTCGTACCGTAAGGCGTTCTCTTAAGTGAGATAACGAACGAGACCCTCACTGATAATTGCTACTTCATTCTCCGGAATGGAGGCACATTATTGGGACCGCTGGCGCTAAGTCAGAGGAAGGAGAGGTCAACGGTAGGTCAGTATGCCCCGAATCTCCTGGGCTACACGCGCGCTACAAAGGGCGGGACAATGGGCTCCGACGCCGAGAGGCGAAGGTAATCTCGAAACCCGTCCGTAGTTCGGATTGAGGGTTGTAACTCACC…	D_0__Archaea; D_1__Euryarchaeota; D_2__Thermoplasmata; D_3__Methanomassiliicoccales; D_4__Methanomethylophilaceae; D_5__uncultured	Methanomethylophilaceae_Feature452	k_Archaea	p_Euryarchaeota	c_Thermoplasmata	o_Methanomassiliicoccales	f_Methanomethylophilaceae	f_Methanomethylophilaceae	f_Methanomethylophilaceae	0	0	0	0	0	0
0.00355657	41d7d81c21b28dc2c85f56f23aa2b1bb	Feature451	#N/A	D_0__Archaea; D_1__Euryarchaeota; D_2__Thermoplasmata; D_3__Methanomassiliicoccales; D_4__Methanomethylophilaceae; D_5__uncultured	Methanomethylophilaceae_Feature451	k_Archaea	p_Euryarchaeota	c_Thermoplasmata	o_Methanomassiliicoccales	f_Methanomethylophilaceae	f_Methanomethylophilaceae	f_Methanomethylophilaceae	0	0	0	0	0	0
0.00177828	4068f5e5c9b9e7a22d427419d4dabb3d	Feature439	#N/A	D_0__Archaea; D_1__Euryarchaeota; D_2__Thermoplasmata; D_3__Methanomassiliicoccales; D_4__Methanomethylophilaceae	Methanomethylophilaceae_Feature439	k_Archaea	p_Euryarchaeota	c_Thermoplasmata	o_Methanomassiliicoccales	f_Methanomethylophilaceae	f_Methanomethylophilaceae	f_Methanomethylophilaceae	0	0	0	0	0	0
0.00177828	fa7fa468c32d269853ac58cb15aebc41	Feature441	GGGAGCACCGCAACGGGAGGAGCGTGCGGTTTAATTGGATTCAACACCGGAAAACTCACCAGGGAAGACTGTTACATGAAAGCCAGGCTGATGACCTTGCTCGATTTTCAGAGAGGTGGTGCATGGCCGTCGTCAGTTCGTACCGTAAGGCGTTCTCTTAAGTGAGATAACGAACGAGACCCTCACTAATAGTTGCTACTTCATTCTCCGGAATGGAAGCACACTATTGGGACCGCTGGCGCTAAGTCAGAGGAAGGAGAGGTCAACGGTAGGTCAGTATGCCCCGAATCTCCTGGGCTACACGCGCGCTACAAAGGGCGGGACAATGGGTTCCGACACCGAAAGGTGAAGGTAATCTCGAAACCCGTCCGTAGTTCGGATTGAGGGTTGTAACTCACC…	D_0__Archaea; D_1__Euryarchaeota; D_2__Thermoplasmata; D_3__Methanomassiliicoccales; D_4__Methanomethylophilaceae	Methanomethylophilaceae_Feature441	k_Archaea	p_Euryarchaeota	c_Thermoplasmata	o_Methanomassiliicoccales	f_Methanomethylophilaceae	f_Methanomethylophilaceae	f_Methanomethylophilaceae	0	0	0	0	0	0
0.00177828	5bb28240cfc17b29e06ab3a7444a48fc	Feature454	#N/A	D_0__Archaea; D_1__Euryarchaeota; D_2__Thermoplasmata; D_3__Methanomassiliicoccales; D_4__Methanomethylophilaceae; D_5__uncultured; D_6__unidentified archaeon	Methanomethylophilaceae_Feature454	k_Archaea	p_Euryarchaeota	c_Thermoplasmata	o_Methanomassiliicoccales	f_Methanomethylophilaceae	f_Methanomethylophilaceae	f_Methanomethylophilaceae	0	0	0	0	0	0
0.00177828	b1c886c4007e8e27770668e645b0f4ad	Feature456	#N/A	D_0__Archaea; D_1__Euryarchaeota; D_2__Thermoplasmata; D_3__Methanomassiliicoccales; D_4__Methanomethylophilaceae; D_5__uncultured; D_6__unidentified archaeon	Methanomethylophilaceae_Feature456	k_Archaea	p_Euryarchaeota	c_Thermoplasmata	o_Methanomassiliicoccales	f_Methanomethylophilaceae	f_Methanomethylophilaceae	f_Methanomethylophilaceae	0	0	0	0	0	0
1.3426	8a1e9e86c750620086955148ce9e0548	Feature432	GGGAGCACCGCAACGGGAGGAGCGTGCGGTTCAATTGGATTCAACACCGGACAACTCACCAGGAGCGACGGTTACATGAAGGCCAGGCTGATGACCTTGCCTGATTTTCCGAGAGGTGGTGCATGGCCGTCGTCAGTTCGTACCGTAAGGCGTTCTCTTAAGTGAGATAACGAACGAGACCCTCACCGCTAATTGCTAGTGTTCTCTCCGGAGGGCACGCACATTAACGGGACCGCTGTCGCTAAGACAGAGGAAGGAGAGGTCAACGGTAGGTCCGTATGCCCCGAATCTCCTGGGCTACACGCGCGCTACAAAGGTTGGGACAATGGGCTCCGACATCGAAAGGTGAAGGCAATCTCGAAACCCAATCGTAGTTCGGATTGAGGGTTGTAACTCACC…	D_0__Archaea; D_1__Euryarchaeota; D_2__Thermoplasmata; D_3__Methanomassiliicoccales; D_4__Methanomassiliicoccaceae; D_5__uncultured	Methanomassiliicoccaceae_Feature432	k_Archaea	p_Euryarchaeota	c_Thermoplasmata	o_Methanomassiliicoccales	f_Methanomassiliicoccaceae	f_Methanomassiliicoccaceae	f_Methanomassiliicoccaceae	0	0	0	0	0.263186	1.29637
0.328982	57d7b9733c73f14494bdf62ca4124da7	Feature427	GGGAGCACCGCAACGGGAGGAGCGTGCGGTTCAATTGGATTCAACACCGGACAACTCACCAGGAGCGACGGTTACATGAAGGCCAGGCTGATGACCTTGCCTGATTTTCCGAGAGGTGGTGCATGGCCGTCGTCAGTTCGTACCGTAAGGCGTTCTCTTAAGTGAGATAACGAACGAGACCCTCACCGTTAATTGCTAGTGTTCTCTCTGGAGGGCACGCACATTAACGGGACCGCTGTCGCTAAGACAGAGGAAGGGGAGGTCAACGGTAGGTCCGTATGCCCCGAATCTCCTGGGCTACACGCGCGCTACAAAGGTTGGGACAATGGGCTCCGACATCGAAAGGTGAAGGCAATCTCGAAACCCAATCGTAGTTCGGATTGAGGGTTGTAACTCACC…	D_0__Archaea; D_1__Euryarchaeota; D_2__Thermoplasmata; D_3__Methanomassiliicoccales; D_4__Methanomassiliicoccaceae; D_5__uncultured	Methanomassiliicoccaceae_Feature427	k_Archaea	p_Euryarchaeota	c_Thermoplasmata	o_Methanomassiliicoccales	f_Methanomassiliicoccaceae	f_Methanomassiliicoccaceae	f_Methanomassiliicoccaceae	0	0	0	0	0.0675748	0.241847
1.30704	2ebc1ae2759604345fc17778227645c5	Feature425	GGGAGCACCGCAACGGGAGGAGCGTGCGGTTCAATTGGATTCAACGCCGGACAACTCACCAGGAGCGACGGTTACATGAAGGCCAGGCTGATGACCTTGCCTGATTTTCCGAGAGGTGGTGCATGGCCGTCGTCAGTTCGTACCGTAAGGCGTTCTCTTAAGTGAGATAACGAACGAGACCCTCACCGCTAATTGCTAGTGTTCTCTCCGGAGGGCACGCACATTAACGGGACCGCTGTCGCTAAGACAGAGGAAGGAGAGGTCAACGGTAGGTCCGTATGCCCCGAATCTCCTGGGCTACACGCGCGCTACAAAGGTTGGGACAATGGGCTCCGACATCGAAAGGTGAAGGCAATCTCGAAACCCAATCGTAGTTCGGATTGAGGGTTGTAACTCACC…	D_0__Archaea; D_1__Euryarchaeota; D_2__Thermoplasmata; D_3__Methanomassiliicoccales; D_4__Methanomassiliicoccaceae; D_5__uncultured	Methanomassiliicoccaceae_Feature425	k_Archaea	p_Euryarchaeota	c_Thermoplasmata	o_Methanomassiliicoccales	f_Methanomassiliicoccaceae	f_Methanomassiliicoccaceae	f_Methanomassiliicoccaceae	0.10314	0.119145	0	0	0.0515702	0.231177
0.211616	6b01fddd6daf7c3f3f4deaa3e9da3619	Feature429	GGGAGCACCGCAACGGGAGGAGCGTGCGGTTCAATTGGATTCAACACCGGACAACTCACCAGGAGCGACGGTTACATGAAGGCCAGGCTGATGACCTTGCCTGATTTTCCGAGAGGTGGTGCATGGCCGTCGTCAGTTCGTACCGTAAGGCGTTCTCTTAAGTGAGATAACGAACGAGACCCTCACCGTTAATTGCTAGTGTTCTCTCCGGAGGGCACGCACATTAACGGGACCGCTGTCGCTAAGACAGAGGAAGGGGAGGTCAACGGTAGGTCCGTATGCCCCGAATCTCCTGGGCTACACGCGCGCTACAAAGGTTGGGACAATGGGCTCCGACATCGAAAGGTGAAGGCAATCTCGAAACCCAATCGTAGTTCGGATTGAGGGTTGTAACTCACC…	D_0__Archaea; D_1__Euryarchaeota; D_2__Thermoplasmata; D_3__Methanomassiliicoccales; D_4__Methanomassiliicoccaceae; D_5__uncultured	Methanomassiliicoccaceae_Feature429	k_Archaea	p_Euryarchaeota	c_Thermoplasmata	o_Methanomassiliicoccales	f_Methanomassiliicoccaceae	f_Methanomassiliicoccaceae	f_Methanomassiliicoccaceae	0	0	0	0	0	0.0640182
0.0640182	77cfa27e2c64f02cf96821fe4affb7c2	Feature430	GGGAGCACCGCAACGGGAGGAGCGTGCGGTTCAATTGGATTCAACGCCGGACAACTCACCAGGAGCGACGGTTACATGAAGGCCAGGCTGATGACCTTGCCTGATTTTCCGAGAGGTGGTGCATGGCCGTCGTCAGTTCGTACCGTAAGGCGTTCTCTTAAGTGAGATAACGAACGAGACCCTCACCGCTAATTGCTAGTGTTCTCTCCGGAGGGCACGCACATTAACGGGACCGCTGTCGCTAAGACAGAGGAAGGAGAGGTCAACGGTAGGTCCGTATGCCCCGAATCTCCTGGGCTACACGCGCGCTACAAAGGTTGGGACAATGGGCTCCGACATCGAAAGGTGAAGGCAATCTCGAAACCCAATCGTAGTTCGGATTGAGGGTTGTAACTCACC…	D_0__Archaea; D_1__Euryarchaeota; D_2__Thermoplasmata; D_3__Methanomassiliicoccales; D_4__Methanomassiliicoccaceae; D_5__uncultured	Methanomassiliicoccaceae_Feature430	k_Archaea	p_Euryarchaeota	c_Thermoplasmata	o_Methanomassiliicoccales	f_Methanomassiliicoccaceae	f_Methanomassiliicoccaceae	f_Methanomassiliicoccaceae	0	0.0106697	0	0	0	0.0302308
0.0622399	338a858dacbdd3bd69f6d0585a1f3d54	Feature426	GGGAGCACCGCAACGGGAGGAGCGTGCGGTTCAATTGGATTCAACACCGGACAACTCACCAGGAGCGACGGTTACATGAAGGCCAGGCTGATGACCTTGCCTGATTTTCCGAGAGGTGGTGCATGGCCGTCGTCAGTTCGTACCGTAAGGCGTTCTCTTAAGTGAGATAACGAACGAGACCCTCACCGCTAATTGCTAGTGTTCTCTCCGGAGGGCACGCACATTAACGGGACCGCTGTCGCTAAGACAGAGGAAGGAGAGGTCAACGGTAGGTCCGTATGCCCCGAATCTCCTGGGCTACACGCGCGCTACAAAGGTTGGGACAATGGGCTCCGACATCGAAAGGTGAAGGCAATCTCGAAACCCAATCGTAGTTCGGATTGAGGGTTGTAACTCACC…	D_0__Archaea; D_1__Euryarchaeota; D_2__Thermoplasmata; D_3__Methanomassiliicoccales; D_4__Methanomassiliicoccaceae; D_5__uncultured	Methanomassiliicoccaceae_Feature426	k_Archaea	p_Euryarchaeota	c_Thermoplasmata	o_Methanomassiliicoccales	f_Methanomassiliicoccaceae	f_Methanomassiliicoccaceae	f_Methanomassiliicoccaceae	0	0	0	0	0.0160046	0.0284525
3.17068	87c0fdea1db3c81fcf049c9d99edb14b	Feature431	GGGAGCACCGCAACGGGAGGAGCGTGCGGTTCAATTGGATTCAACGCCGGACAACTCACCAGGAGCGACGGTTACATGAAGGCCAGGCTGATGACCTTGCCTGATTTTCCGAGAGGTGGTGCATGGCCGTCGTCAGTTCGTACCGTAAGGCGTTCTCTTAAGTGAGATAACGAACGAGACCCTCACCGCTAATTGCTAGTGTTCTCTCCGGAGAGCACGCACATTAACGGGACCGCTGTCGCTAAGACAGAGGAAGGAGAGGTCAACGGTAGGTCCGTATGCCCCGAATCTCCTGGGCTACACGCGCGCTACAAAGGTTGGGACAATGGGCTCCGACATCGAAAGGTGAAGGCAATCTCGAAACCCAATCGTAGTTCGGATTGAGGGTTGTAACTCACC…	D_0__Archaea; D_1__Euryarchaeota; D_2__Thermoplasmata; D_3__Methanomassiliicoccales; D_4__Methanomassiliicoccaceae; D_5__uncultured	Methanomassiliicoccaceae_Feature431	k_Archaea	p_Euryarchaeota	c_Thermoplasmata	o_Methanomassiliicoccales	f_Methanomassiliicoccaceae	f_Methanomassiliicoccaceae	f_Methanomassiliicoccaceae	0	0	0.142263	0.0497919	0	0
1.54355	7d98f2d2f1be1b14aff9171b5c3d4ae7	Feature438	GGGAGCACCGCAACGGGAGGAGCGTGCGGTTCAATTGGATTCAACGCCGGACAACTCACCAGGAGCGACGGTTACATGAAGGCCAGGCTGATGACCTTGCCTGATTTTCCGAGAGGTGGTGCATGGCCGTCGTCAGTTCGTACCGTAAGGCGTTCTCTTAAGTGAGATAACGAACGAGACCCTCGCCGCTAATTGCCAATGCTCTCTCCGGAGGGCACGCACATTAACGGGACCGCTGTCGCTAAGACAGAGGAAGGAGAGGTCAACGGTAGGTCCGTATGCCCCGAATCTCCTGGGCTACACGCGCGCTACAAAGGTTGGGACAATGGGCTCCGACATCGAAAGGTGAAGGCAATCTCGAAACCCAATCGTAGTTCGGATTGAGGGTTGTAACTCACC…	D_0__Archaea; D_1__Euryarchaeota; D_2__Thermoplasmata; D_3__Methanomassiliicoccales; D_4__Methanomassiliicoccaceae; D_5__uncultured; D_6__uncultured archaeon	Methanomassiliicoccaceae_Feature438	k_Archaea	p_Euryarchaeota	c_Thermoplasmata	o_Methanomassiliicoccales	f_Methanomassiliicoccaceae	f_Methanomassiliicoccaceae	f_Methanomassiliicoccaceae	0.446349	0.101362	0	0	0	0
0.167159	5984dfa2b363eb8c8423d5190850910d	Feature428	GGGAGCACCGCAACGGGAGGAGCGTGCGGTTCAATTGGATTCAACGCCGGACAACTCACCAGGAGCGACGGTTACATGAAGGCCAGGCTGATGACCTTGCCTGATTTTCCGAGAGGTGGTGCATGGCCGTCGTCAGTTCGTACCGTAAGGCGTTCTCTTAAGTGAGATAACGAACGAGACCCTCACCGCTAATTGCTAGTGTTCTCTCCGGAGAGCACGCACATTAACGGGACCGCTGTCGCTAAGACAGAGGAAGGAGAGGTCAACGGTAGGTCCGTATGCCCCGAATCTCCTGGGCTACACGCGCGCTACAAAGGTTGGGACAATGGGCTCCGACATCGAAAGGTGAAGGCAATCTCGAAACCCAATCGTAGTTCGGATTGAGGGTTGTAACTCCCC…	D_0__Archaea; D_1__Euryarchaeota; D_2__Thermoplasmata; D_3__Methanomassiliicoccales; D_4__Methanomassiliicoccaceae; D_5__uncultured	Methanomassiliicoccaceae_Feature428	k_Archaea	p_Euryarchaeota	c_Thermoplasmata	o_Methanomassiliicoccales	f_Methanomassiliicoccaceae	f_Methanomassiliicoccaceae	f_Methanomassiliicoccaceae	0	0	0	0	0	0
0.0657965	b5fc23fc4ddc4b70dbc71b3299af0cc2	Feature434	GGGAGCACCGCAACGGGAGGAGCGTGCGGTTCAATTGGATTCAACGCCGGACAACTCACCAGGAGCGACGGTTACATGAAGGCCAGGCTGATGACCTTGCCTGATTTTCCGAGAGGTGGTGCATGGCCGTCGTCAGTTCGTACCGTAAGGCGTTCTCTTAAGTGAGATAACGAACGAGACCCTCACCGCTAATTGCTAGTGTTCTCTCCGGAGAGCACGCACATTAACGGGACCGCTGTCGCTAAGACAGAGGAAGGAGAGGTCAACGGTAGGTCCGTATGCCCCGAATCTCCTGGGCTACACGCGCGCTACAAAGGTTGGGACAATGGGCTCCGACATCGAAAGGTGAAGGCAATCTCGAAACCCAATCGTAGTTCGGATTGAGGGTTGTAACTCACC…	D_0__Archaea; D_1__Euryarchaeota; D_2__Thermoplasmata; D_3__Methanomassiliicoccales; D_4__Methanomassiliicoccaceae; D_5__uncultured	Methanomassiliicoccaceae_Feature434	k_Archaea	p_Euryarchaeota	c_Thermoplasmata	o_Methanomassiliicoccales	f_Methanomassiliicoccaceae	f_Methanomassiliicoccaceae	f_Methanomassiliicoccaceae	0	0	0	0	0	0
0.00711313	2ab5ed2fad43bffc8aac8deedb2cb03a	Feature424	#N/A	D_0__Archaea; D_1__Euryarchaeota; D_2__Thermoplasmata; D_3__Methanomassiliicoccales; D_4__Methanomassiliicoccaceae; D_5__uncultured	Methanomassiliicoccaceae_Feature424	k_Archaea	p_Euryarchaeota	c_Thermoplasmata	o_Methanomassiliicoccales	f_Methanomassiliicoccaceae	f_Methanomassiliicoccaceae	f_Methanomassiliicoccaceae	0	0	0	0	0	0
0.00711313	6dbc89c5217b6e657ce488767f0fc667	Feature437	#N/A	D_0__Archaea; D_1__Euryarchaeota; D_2__Thermoplasmata; D_3__Methanomassiliicoccales; D_4__Methanomassiliicoccaceae; D_5__uncultured; D_6__metagenome	Methanomassiliicoccaceae_Feature437	k_Archaea	p_Euryarchaeota	c_Thermoplasmata	o_Methanomassiliicoccales	f_Methanomassiliicoccaceae	f_Methanomassiliicoccaceae	f_Methanomassiliicoccaceae	0	0	0	0	0	0
0.00533485	f6b5aaf28cf4933a93a66e4416817d6d	Feature435	GGGAGCACCACAAGGGGTGAAGCTTGCGGTTTAATTGGAGTCAACGCCGGAAATCTCACCGGGAGCGACAGCAGTGTGAAGGCCAGATTAAAGGTCTTGCCAGACGAGCTGAGAGGAGGTGCATGGCCGTCGTCAGTCCGTACCGTAAGGCGTTCTCTTAAGTGAGATAACGAACGAGACCCTCGCCGCTAATTGCCAATGCTCTCTCCGGAGGGCACGCACATTAACGGGACCGCTGTCGCTAAGACAGAGGAAGGAGAGGTCAACGGTAGGTCCGTATGCCCCGAATCTCCTGGGCTACACGCGCGCTACAAAGGTTGGGACAATGGGCTCCGACATCGAAAGGTGAAGGCAATCTCGAAACCCAATCGTAGTTCGGATTGAGGGTTGTAACTCACC…	D_0__Archaea; D_1__Euryarchaeota; D_2__Thermoplasmata; D_3__Methanomassiliicoccales; D_4__Methanomassiliicoccaceae; D_5__uncultured	Methanomassiliicoccaceae_Feature435	k_Archaea	p_Euryarchaeota	c_Thermoplasmata	o_Methanomassiliicoccales	f_Methanomassiliicoccaceae	f_Methanomassiliicoccaceae	f_Methanomassiliicoccaceae	0	0	0	0	0	0
0.00355657	b4ca89826fcac48e6aa9bd218203fac1	Feature433	GGGAGCACCGCAACGGGAGGAGCGTGCGGTTCAATTGGATTCAACGCCGGACAACTCACCAGGAGCGACGGTTACATGAAGGCCAGGCTGATGACCTTGCCTGATTTTCCGAGAGGTGGTGCATGGCCGTCGTCAGTTCGTACCGTAAGGCGTTCTCTTAAGTGAGATAACGAACGAGACCCTCGCCGCTAATTGCCAATGCTCTCTCCGGAGGGCACGCACATTAACGGGACCGCTGTCGCTAAGACAGAGGAAGGAGAGGTCAACGGTAGGTCCGTATGCCCCGAATCTCCCGGGCCACACGCGAGCTGCAATGGCAGGTACAATGGGTTCCGACCTCGAAAGGGGAAGGCAATCTCGAAAACCTGCCGTAGTTGGGATTGAGGGTTGAAACCCACC…	D_0__Archaea; D_1__Euryarchaeota; D_2__Thermoplasmata; D_3__Methanomassiliicoccales; D_4__Methanomassiliicoccaceae; D_5__uncultured	Methanomassiliicoccaceae_Feature433	k_Archaea	p_Euryarchaeota	c_Thermoplasmata	o_Methanomassiliicoccales	f_Methanomassiliicoccaceae	f_Methanomassiliicoccaceae	f_Methanomassiliicoccaceae	0	0	0	0	0	0
0.00177828	42bb53843276989666ac7999ec7e0b56	Feature436	#N/A	D_0__Archaea; D_1__Euryarchaeota; D_2__Thermoplasmata; D_3__Methanomassiliicoccales; D_4__Methanomassiliicoccaceae; D_5__uncultured; D_6__metagenome	Methanomassiliicoccaceae_Feature436	k_Archaea	p_Euryarchaeota	c_Thermoplasmata	o_Methanomassiliicoccales	f_Methanomassiliicoccaceae	f_Methanomassiliicoccaceae	f_Methanomassiliicoccaceae	0	0	0	0	0	0
0.0604616	66bd0e11c8b31227940fcdc3ceca1e68	Feature199	GGGCCCGCACAAGCAGTGGAGTATGTGGTTTAATTCGAAGCAACGCGAAGAACCTTACCGGGTCTTGACGTCGTGTGCATAGCGTGGAGACACGTAAAGCCCTTCGGGGCACACAGACAGGTGGTGCATGGCCGTCGTCAGTTCGTACTGTGAAGCATCCTGTTAAGTCAGGCAACGAGCGAGACCCACGCCCACAGTTGCCAGCGTACTCTCTGGAGTGACGGGTACACTGTGGGGACCGCCGCTGCTAAAGCGGAGGAAGGAATGGGCAACGGTAGGTCAGTATGCCCCGAATATCCCGGGCTACACGCGAGCTACAATGGTTGGTACAATGGGTATCTACCCCGAAAGGGGACGGGAATCTCCTAAAACCAATCTTAGTTCGGATTGAGGGCTGCA…	D_0__Archaea; D_1__Euryarchaeota; D_2__Methanomicrobia	Methanomicrobia_Feature199	k_Archaea	p_Euryarchaeota	c_Methanomicrobia	c_Methanomicrobia	c_Methanomicrobia	c_Methanomicrobia	c_Methanomicrobia	0	0	0	0	0	0
0.0195611	07dd8166cd82d1bd4bef38ad41c7d76d	Feature196	#N/A	D_0__Archaea; D_1__Euryarchaeota; D_2__Methanomicrobia	Methanomicrobia_Feature196	k_Archaea	p_Euryarchaeota	c_Methanomicrobia	c_Methanomicrobia	c_Methanomicrobia	c_Methanomicrobia	c_Methanomicrobia	0	0	0	0	0	0
0.012448	8da87725281336fd903ffb2578dda65a	Feature200	GGGAGCACAACAACGGGTGGAGCCTGCGGTTTAATTGGACTCAACGCCGGACAACTCACCGGGGACGACAGCAATATGTAGGTCAGGCTGAAGACCTTACCTGAATCGCTGAGAGGAGGTGCATGGCCGTCGCCAGTTCGTACTGTGAAGCATCCTGTTAAGTCAGGCAACGAGCGAGACCCACGCCCACAGTTGCCAGCGTACTCTCTGGAGTGACGGGTACACTGTGGGGACCGCCGCTGCTAAAGCGGAGGAAGGAATGGGCAACGGTAGGTCAGTATGCCCCGAATATCCCGGGCTACACGCGAGCTACAATGGTTGGTACAATGGGTATCTACCCCGAAAGGGGACGGGAATCTCCTAAAACCAATCTTAGTTCGGATTGAGGGCTGCAACTCG…	D_0__Archaea; D_1__Euryarchaeota; D_2__Methanomicrobia	Methanomicrobia_Feature200	k_Archaea	p_Euryarchaeota	c_Methanomicrobia	c_Methanomicrobia	c_Methanomicrobia	c_Methanomicrobia	c_Methanomicrobia	0	0	0	0	0	0
0.0106697	2280005a49a796a1ff413d0df351ed50	Feature198	#N/A	D_0__Archaea; D_1__Euryarchaeota; D_2__Methanomicrobia	Methanomicrobia_Feature198	k_Archaea	p_Euryarchaeota	c_Methanomicrobia	c_Methanomicrobia	c_Methanomicrobia	c_Methanomicrobia	c_Methanomicrobia	0	0	0	0	0	0
0.00711313	087fdb106250750a9d112baa34f5f135	Feature197	#N/A	D_0__Archaea; D_1__Euryarchaeota; D_2__Methanomicrobia	Methanomicrobia_Feature197	k_Archaea	p_Euryarchaeota	c_Methanomicrobia	c_Methanomicrobia	c_Methanomicrobia	c_Methanomicrobia	c_Methanomicrobia	0	0	0	0	0	0
0.00355657	c7640aa9e2f83ea8c6f4274c3d1655b9	Feature205	GGGAGCACCACAACGGGTGGAGCTTGCGGTTTAATTGGATTCAACGCCGGAAATCTCACCGGGGGCGACAGCGATATGAAGGTCAGGCTGAAGACCTTACCCGATTAGCTGAGAGGTGGTGCATGGCCGTCGTCAGTTCGTACTGTGAAGCATCCTGTTAAGTCAGGCAACGAGCGAGACCCACGTCCACAGTTGCCAGCATACCCTCCGGGGTGATGGGTACACTGTGGAGACCGCCGCTGCTAAAGCGGAGGAAGGAATGGGCAACGGTAGGTCAGTATGCCCCGAATCTCCCGGGCTACACGCGGGCTACAATGGTTGGTACAACGGGCTGCGATACCGCGAGGTGGAGCGAATCCCTAAAAACCGTCCCAGTTCGGATTGCAGGCTGAAACTCGC…	D_0__Archaea; D_1__Euryarchaeota; D_2__Methanomicrobia	Methanomicrobia_Feature205	k_Archaea	p_Euryarchaeota	c_Methanomicrobia	c_Methanomicrobia	c_Methanomicrobia	c_Methanomicrobia	c_Methanomicrobia	0	0	0	0	0	0
0.00355657	d435e7a95b85a8ea5ac71960e92e75b0	Feature206	GGGAGCACCACAAGAGGTGGAGGCTGCGGTTCAATTGGACTCAACGCCGGAAAACTCACCGGGAGCGACAGCAGTATGATTGCCAGGTTGATGACCTTGCTTGACAAGCTGAGAGGAGGCGCATGGCCGTCGTCAGTTCGTACTGTGAAGCATCCTGTTAAGTCAGGCAACGAGCGAGACCCACGCCCACAGTTGCCAGCGTACTCTCTGGAGTGACGGGTACACTGTGGGGACCGCCGCTGCTAAAGCGGAGGAAGGAATGGGCAACGGTAGGTCAGTATGCCCCGAATATCCCGGGCTACACGCGAGCTACAATGGTTGGTACAATGGGTATCTACCCCGAAAGGGGACGGGAATCTCCTAAAACCAATCTTAGTTCGGATTGAGGGCTGCAACTCG…	D_0__Archaea; D_1__Euryarchaeota; D_2__Methanomicrobia	Methanomicrobia_Feature206	k_Archaea	p_Euryarchaeota	c_Methanomicrobia	c_Methanomicrobia	c_Methanomicrobia	c_Methanomicrobia	c_Methanomicrobia	0	0	0	0	0	0
0.00177828	01b80429b9b81dce672a025225972f80	Feature195	#N/A	D_0__Archaea; D_1__Euryarchaeota; D_2__Methanomicrobia	Methanomicrobia_Feature195	k_Archaea	p_Euryarchaeota	c_Methanomicrobia	c_Methanomicrobia	c_Methanomicrobia	c_Methanomicrobia	c_Methanomicrobia	0	0	0	0	0	0
0.00177828	8e2f556d032b61f9b8d8f4469b9fced3	Feature201	#N/A	D_0__Archaea; D_1__Euryarchaeota; D_2__Methanomicrobia	Methanomicrobia_Feature201	k_Archaea	p_Euryarchaeota	c_Methanomicrobia	c_Methanomicrobia	c_Methanomicrobia	c_Methanomicrobia	c_Methanomicrobia	0	0	0	0	0	0
0.00177828	a942082f67db0ca9c1edd549d5fa1f47	Feature203	#N/A	D_0__Archaea; D_1__Euryarchaeota; D_2__Methanomicrobia	Methanomicrobia_Feature203	k_Archaea	p_Euryarchaeota	c_Methanomicrobia	c_Methanomicrobia	c_Methanomicrobia	c_Methanomicrobia	c_Methanomicrobia	0	0	0	0	0	0
0.00177828	ac62bd8ccd430215e4b223ad359227f5	Feature204	#N/A	D_0__Archaea; D_1__Euryarchaeota; D_2__Methanomicrobia	Methanomicrobia_Feature204	k_Archaea	p_Euryarchaeota	c_Methanomicrobia	c_Methanomicrobia	c_Methanomicrobia	c_Methanomicrobia	c_Methanomicrobia	0	0	0	0	0	0
0.00118552	983c097a61df67f230a3d4bfe0a105ea	Feature202	#N/A	D_0__Archaea; D_1__Euryarchaeota; D_2__Methanomicrobia	Methanomicrobia_Feature202	k_Archaea	p_Euryarchaeota	c_Methanomicrobia	c_Methanomicrobia	c_Methanomicrobia	c_Methanomicrobia	c_Methanomicrobia	0	0	0	0	0	0
0.0675748	0cfc4901e0887b1b0e5cda67828c281a	Feature472	#N/A	D_0__Archaea; D_1__Nanoarchaeaeota; D_2__Woesearchaeia; D_3__Candidatus Diapherotrites archaeon ADurb.Bin253; D_4__Candidatus Diapherotrites archaeon ADurb.Bin253; D_5__Candidatus Diapherotrites archaeon ADurb.Bin253; D_6__Candidatus Diapherotrites archaeon ADurb.Bin253	Candidatus_Diapherotrites_archaeon_ADurb.Bin253_Feature472	k_Archaea	p_Nanoarchaeaeota	c_Woesearchaeia	o_Candidatus Diapherotrites archaeon ADurb.Bin253	f_Candidatus Diapherotrites archaeon ADurb.Bin253	g_Candidatus Diapherotrites archaeon ADurb.Bin253	s_Candidatus Diapherotrites archaeon ADurb.Bin253	0	0	0	0	0	0.00889142
0.012448	4a0df21371d312a53dad099321d84b1c	Feature473	#N/A	D_0__Archaea; D_1__Nanoarchaeaeota; D_2__Woesearchaeia; D_3__Candidatus Diapherotrites archaeon ADurb.Bin253; D_4__Candidatus Diapherotrites archaeon ADurb.Bin253; D_5__Candidatus Diapherotrites archaeon ADurb.Bin253; D_6__Candidatus Diapherotrites archaeon ADurb.Bin253	Candidatus_Diapherotrites_archaeon_ADurb.Bin253_Feature473	k_Archaea	p_Nanoarchaeaeota	c_Woesearchaeia	o_Candidatus Diapherotrites archaeon ADurb.Bin253	f_Candidatus Diapherotrites archaeon ADurb.Bin253	g_Candidatus Diapherotrites archaeon ADurb.Bin253	s_Candidatus Diapherotrites archaeon ADurb.Bin253	0	0	0.00711313	0.00711313	0	0
0.490806	f90a304eb53388b817f259c75849a72e	Feature471	CGGGATACTACAACCAGTGACGCGTGCGGTTCAATTAGATTCTACACCGTGAACCTCACCAGGATCGACAGCAGAATGAAGGTCAGTCTGAAGGGCTTACCTGACACGCTGAGAGGAGATGCATGGCCGACGTCAGCCTGTGTCGTGAGATGATCTGTTAAATCAGGTAACAGGCGAGACCCGTGTGCACATTTACTTTGTACAATGTGCAGACTGCCCGGGCAACCGGGAGGAAGGTGCGGGCTACGTTAGGTGAGTACGTCCCGAATACCCTGGGCTACACGCGCGCGGCAATGCTGAATTCAAAGGGCTGCAACACCGAAAGGTGAAGCTAATCTCATAAACTTCAGCTTAGTTCAGATTGAGGGTTGCAACTCACCCTCATGACGCTGGAATTGG…	D_0__Archaea; D_1__Nanoarchaeaeota; D_2__Woesearchaeia; D_3__Candidatus Amesbacteria bacterium GW2011_GWC1_47_15; D_4__Candidatus Amesbacteria bacterium GW2011_GWC1_47_15; D_5__Candidatus Amesbacteria bacterium GW2011_GWC1_47_15; D_6__Candidatus Amesbacteria bacterium GW2011_GWC1_47_15	Candidatus_Amesbacteria_bacterium_GW2011_GWC1_47_15_Feature471	k_Archaea	p_Nanoarchaeaeota	c_Woesearchaeia	o_Candidatus Amesbacteria bacterium GW2011_GWC1_47_15	f_Candidatus Amesbacteria bacterium GW2011_GWC1_47_15	g_Candidatus Amesbacteria bacterium GW2011_GWC1_47_15	s_Candidatus Amesbacteria bacterium GW2011_GWC1_47_15	0	0	0	0	0	0
0.012448	73723ca08484f8cf73ec351b275718eb	Feature470	CGGGGTACTACAACCAGTGACGCGTGCGGTTCAATTAGATTCTACACCGTGAACCTCACCAGGATCGACAGCAGAATGAAGGTCAGTCTGAAGGGCTTACCTGACACGCTGAGAGGAGATGCATGGCCGACGTCAGCCTGTGTCGTGAGATGATCTGTTAAATCAGATAACAGGCGAGACCCGTGTGCACATTTGCTTTTTGCTCAATGTGCAGACTGCCGTGGTAACACGGAGGAAGGTGCGGGCTACGTTAGGTGAGTACGTCCCGAATACCCTGGGCTACACGCGCGCGGCAATGGTGCAATCAAAGGGATGCAACACCGAAAGGTGAAGCTAATCTCATAAACTGCACCCTAGTTCAGATTGAGGGCTGCAACTCGCCCTCATGACGCTGGAATT…	D_0__Archaea; D_1__Nanoarchaeaeota; D_2__Woesearchaeia; D_3__Candidatus Amesbacteria bacterium GW2011_GWC1_47_15; D_4__Candidatus Amesbacteria bacterium GW2011_GWC1_47_15; D_5__Candidatus Amesbacteria bacterium GW2011_GWC1_47_15; D_6__Candidatus Amesbacteria bacterium GW2011_GWC1_47_15	Candidatus_Amesbacteria_bacterium_GW2011_GWC1_47_15_Feature470	k_Archaea	p_Nanoarchaeaeota	c_Woesearchaeia	o_Candidatus Amesbacteria bacterium GW2011_GWC1_47_15	f_Candidatus Amesbacteria bacterium GW2011_GWC1_47_15	g_Candidatus Amesbacteria bacterium GW2011_GWC1_47_15	s_Candidatus Amesbacteria bacterium GW2011_GWC1_47_15	0	0	0	0	0	0
0.00711313	ee30d2e35fcf32459651e20b5329f162	Feature459	GAGAGCACACAAGGGGTGGATGCTGCGGTTTAATTGGATTAAACGCCGGACATCTCACGAGGATTGACAGCAGAATGAAGGTCCTCCCAATGGGCGTACCAGACAAGCTGAGAGGTGTTGCATGGCCATCGTCAGCTCGTACCTTGAGGCGTGCGGTCAAGTCCGTTAACGAGCGAGACCCATGCTGCCATTTGCTACCGTGTTTTCAGATTATATCAAAAAAGCACGGGCACTATGGCAGGACCGCTAGCGATAAGCTAGAGGAAGGAGTGGGCGACGGTAGGTCCGTATGGCCCGGATATCCTCGGCTACACGCGGCATACAATGGCTGAGACAATGCGTTGCAACTCCGAAAGGAGAAGCTAATCGCCCAAACTCAGCCTCAGTTCGGATTGAGGG…	D_0__Archaea; D_1__Nanoarchaeaeota; D_2__Nanohaloarchaeia; D_3__Aenigmarchaeales; D_4__uncultured archaeon; D_5__uncultured archaeon; D_6__uncultured archaeon	Aenigmarchaeales_Feature459	k_Archaea	p_Nanoarchaeaeota	c_Nanohaloarchaeia	o_Aenigmarchaeales	o_Aenigmarchaeales	o_Aenigmarchaeales	o_Aenigmarchaeales	0	0	0	0	0	0
0.577942	28582817e07ccd5a58565d70a774d2e4	Feature475	GGAGACATACAACGAGTGACGCGTGCGGTTTAATTAGATTCTACACCGTGAACCTCACCAGGAGCGACAGCAGGATGAAGGTCAGTCTGAAGGGCTTACCTGACACGCTGAGCGGAGATGCATGGCCAACGTCAGCCTGTGTTGTGAAATGACCTGTTAAATCAGGTAACAGGCGAGACCCGTGTCAATAATTACTACAGAAATGGGTACATTATTGAGACTGCCTTGGTAACAAGGAGGAAGGTGCGGGCTACGTTAGGTGAGTACGTCCCTAATCCCCTGGGCTACACGCGCGCGGCAATGGTATGTTCAATGAGATGCAACTCCGAAAGGAGAAGCTAATCCCCTAAAACTTATCTCAGTTCAGATCGAGGGTTGCAACCCACCCTCGTGACGCTG…	D_0__Archaea; D_1__Nanoarchaeaeota; D_2__Woesearchaeia; D_3__uncultured bacterium; D_4__uncultured bacterium; D_5__uncultured bacterium; D_6__uncultured bacterium	Woesearchaeia_Feature475	k_Archaea	p_Nanoarchaeaeota	c_Woesearchaeia	c_Woesearchaeia	c_Woesearchaeia	c_Woesearchaeia	c_Woesearchaeia	0	0	0	0	0.220507	0.192055
0.0302308	246acf08acfd48b1f0dd51fb8f9d33af	Feature462	#N/A	D_0__Archaea; D_1__Nanoarchaeaeota; D_2__Woesearchaeia	Woesearchaeia_Feature462	k_Archaea	p_Nanoarchaeaeota	c_Woesearchaeia	c_Woesearchaeia	c_Woesearchaeia	c_Woesearchaeia	c_Woesearchaeia	0	0	0	0	0.00889142	0.0106697
0.00711313	8d9589fd1be918a2a0331a5f683d2154	Feature477	GGAGACACTACAACGAGTGACGCGTGCGGTTCAATTAGATTCTACACCGTGAACCTCACCAGGAGCGACAGCAGGATGAAGGTCAGTCTGAAGGGCTTACCTGACACGCTGAGCGGAGATGCATGGCCGACGTCAGCCTGTGCAGTGATGTGACCTGTTAAATCAGGTAACAGGCGAGACCCGTGTGTATAATTACTATCGAAAGAAGAACATTATACAGACTGCCTTGGTAACAAGGAGGAAGGTGCGGGCTACGTCAGGTGAGTACGTCCCTAATCCCCTGGGCTACACGCGCGCGGCAATGGTATATTCAATGAGATGCAACACCGAAAGGTGGAGCCAATCCCCTAAAGTATATCTCAGTCCAAATTGAGGGTTGCAACCCACCCTCATGACGCT…	D_0__Archaea; D_1__Nanoarchaeaeota; D_2__Woesearchaeia; D_3__uncultured bacterium; D_4__uncultured bacterium; D_5__uncultured bacterium; D_6__uncultured bacterium	Woesearchaeia_Feature477	k_Archaea	p_Nanoarchaeaeota	c_Woesearchaeia	c_Woesearchaeia	c_Woesearchaeia	c_Woesearchaeia	c_Woesearchaeia	0	0	0	0	0	0.00711313
0.00889142	4ef63a990ac902091f21b68c0485d26c	Feature464	#N/A	D_0__Archaea; D_1__Nanoarchaeaeota; D_2__Woesearchaeia	Woesearchaeia_Feature464	k_Archaea	p_Nanoarchaeaeota	c_Woesearchaeia	c_Woesearchaeia	c_Woesearchaeia	c_Woesearchaeia	c_Woesearchaeia	0	0	0	0	0.00889142	0
0.0213394	a34e0902a540c5ed06af9c17976f57cc	Feature468	GGAGATACTACAACAGGTGACGCGTGCGGTTCAATTAGATTCTACACCGTGAACCTCACCAGGACCGACAGCAGGATGAAGGTCAGTCTGAAGGGCTTACCTGACACGCTGAGAGGAGTAGCATGGCCGACGTCAGCCTGTGCTGTGAAGTGACCAGTTAAATCTGGTAACAGGCAAGACCCACGTGTATATTTACTATGTGTACAATATACAGATCGCCTTGGTAACAAGGATGAAAGTGTGGGCTACGTTAGGTGGGTACAGCCTGAATGCCCTGGGCTACACGCGCGCGTCAATGGTGAATACAAGGGGATGCAACTCCGAGAGGAGAAGCTAATCTCATAAAGTTCATCTCAGTTTAGATTGCGGGCTGAAACTCGCCCACATGACACTGGAATC…	D_0__Archaea; D_1__Nanoarchaeaeota; D_2__Woesearchaeia	Woesearchaeia_Feature468	k_Archaea	p_Nanoarchaeaeota	c_Woesearchaeia	c_Woesearchaeia	c_Woesearchaeia	c_Woesearchaeia	c_Woesearchaeia	0	0	0.012448	0	0	0
0.588612	7cc55bd5fe7656c249173c0b97fc5968	Feature466	GGGAGTACTACAACGAGTGACGCGTGCGGTTCAATTAGATTCTACACCGTGAACCTCACCAGGACCGACAGCAGGATGAAGGTCAGTCTAAAGGGCTTACCTGACACGCTGAGAGGAGATGCATGGCCGACGTCAGCCTGTGTCGTGAGATGACCAGTTAAATCTGGTAACAGGCGAGACCCGTGTATACATTTGCTATGTGCACACTGTATAGACTGCCTTGGTAACAAGGAGGAAGGTGCGGGCTACGTTAGGTGAGTACGTCCCGAATGCCCTGGGCTACACGCGCGCGGCAATGCTGCATTCAAAGGGTCGCAACACCGAAAGGTGAAGCCAATCTCATAAACTGCAGCTTAGTTCAGATCGAGGGTTGCAACTCACCCTCGTGACGCTGGAATT…	D_0__Archaea; D_1__Nanoarchaeaeota; D_2__Woesearchaeia	Woesearchaeia_Feature466	k_Archaea	p_Nanoarchaeaeota	c_Woesearchaeia	c_Woesearchaeia	c_Woesearchaeia	c_Woesearchaeia	c_Woesearchaeia	0	0	0	0	0	0
0.241847	f4f45424c24db545322c589838c10c7d	Feature480	GGAGACACTACAACGAGTGACGCGTGCGGTTCAATCAGATTCTACACCGTGAACCTCACCAGGAGCGACAGCAGAATGAAGGACAGTCTGAAGGGCTTTCCTGACACGCTGAGCGGAGTTACATAGCCGACGTCAGCCTGTGCAGTGATGTGACCGGTTAAATCCGGTAACAGGCGAGACCCGTGTCAACAATTACTACCGAAAGGAGAACATTGTTGAGACTGCCTTGGTAACAAGGAGGAAGGTGCGGGCTACGTTAGGTGGCATGTCCCTAATCCCCTGGGCTACACGCGCGCGGCAATGGCAGATTCAATGAGCTGCGACACCGAAAGGTGAAGCTAATCCCCTAGCATCTGTCTCAGTCCAAATTGAGGGTTGCAACCCACCCTCATGACGCTG…	D_0__Archaea; D_1__Nanoarchaeaeota; D_2__Woesearchaeia; D_3__uncultured bacterium; D_4__uncultured bacterium; D_5__uncultured bacterium; D_6__uncultured bacterium	Woesearchaeia_Feature480	k_Archaea	p_Nanoarchaeaeota	c_Woesearchaeia	c_Woesearchaeia	c_Woesearchaeia	c_Woesearchaeia	c_Woesearchaeia	0	0	0	0	0	0
0.0213394	7ef06f47321a7e0f16c6d0af7f14ccec	Feature481	GGAGACACTACAACGAGTGACGCGTGCGGTTTAATTAGATTCTACACCGTGAACCTCACCAGGAGCGACAGCAGGATGAAGGTCAGTCTGAAGGGCTTACCTGACACGCTGAGCGGAGATGCATGGCCGACTTCAGCCTGTGCTGTGAAGTGACCTGTTAAATCAGGTAACAGGCGAGACCCGTGTGCATAATTACTATTGAAAAATGTACATTATGCAGACTGCCTTGGTAACAAGGAGGAAGGTGCGGGCTACGTTAGGTGAGTACGTCCCTAATCCCCTGGGCTACACGCGCGCGGCAATGGTAAATTCAGTGAGTTGCAACTCTGAAAAGAGAAGCTAATCCCATAACATTTATCTCAGTACGAATTGAGGGCTGCAACCCGCCCTCATGACGCC…	D_0__Archaea; D_1__Nanoarchaeaeota; D_2__Woesearchaeia; D_3__unidentified archaeon; D_4__unidentified archaeon; D_5__unidentified archaeon; D_6__unidentified archaeon	Woesearchaeia_Feature481	k_Archaea	p_Nanoarchaeaeota	c_Woesearchaeia	c_Woesearchaeia	c_Woesearchaeia	c_Woesearchaeia	c_Woesearchaeia	0	0	0	0	0	0
0.0106697	2d56fb9f1454def7e31513b63bd2a4e1	Feature463	#N/A	D_0__Archaea; D_1__Nanoarchaeaeota; D_2__Woesearchaeia	Woesearchaeia_Feature463	k_Archaea	p_Nanoarchaeaeota	c_Woesearchaeia	c_Woesearchaeia	c_Woesearchaeia	c_Woesearchaeia	c_Woesearchaeia	0	0	0	0	0	0
0.0106697	53571655b6a8ce442c7b5c2508a695e6	Feature465	#N/A	D_0__Archaea; D_1__Nanoarchaeaeota; D_2__Woesearchaeia	Woesearchaeia_Feature465	k_Archaea	p_Nanoarchaeaeota	c_Woesearchaeia	c_Woesearchaeia	c_Woesearchaeia	c_Woesearchaeia	c_Woesearchaeia	0	0	0	0	0	0
0.00711313	bd9bbf3ef247deaac9d8734ed6df6b9c	Feature469	GGAGACACACAACGAGTGACGCGTGCGGTTCAATTAGATTCTACACCGTGAACCTCACCAGGAGCGACAGCAGAATGAAGGTCAGTCTAAAGGGCTTACCTGACACGCTGAGCGGAGTTACATAGCCGACGTCAGCCTGTGCTGTGAAGTGACCAGTTAAATCTGGTAACAGGCGAGACCCATGTGAATAATTACTATCGAAAGATGTCACATTATTCAGACTGCCTTGGTAACAAGGAGGAAGGTATGGGCTACGTTAGGTGGCATGACCCTAACCCCCTGGGCTACACGCGCGCGTCAATGGTAGGCTCAACGAGATGCAACACCGAAAGGTGAAGCTAATCCCCTAACGCCTATCTCAGTTCAGATTGAGGGCTGCAACCCGCCCTCATGACGCTG…	D_0__Archaea; D_1__Nanoarchaeaeota; D_2__Woesearchaeia	Woesearchaeia_Feature469	k_Archaea	p_Nanoarchaeaeota	c_Woesearchaeia	c_Woesearchaeia	c_Woesearchaeia	c_Woesearchaeia	c_Woesearchaeia	0	0	0	0	0	0
0.00711313	6a758d4afbd4cabfc183e9e6a4e25572	Feature474	#N/A	D_0__Archaea; D_1__Nanoarchaeaeota; D_2__Woesearchaeia; D_3__uncultured archaeon CLEAR-24; D_4__uncultured archaeon CLEAR-24; D_5__uncultured archaeon CLEAR-24; D_6__uncultured archaeon CLEAR-24	Woesearchaeia_Feature474	k_Archaea	p_Nanoarchaeaeota	c_Woesearchaeia	c_Woesearchaeia	c_Woesearchaeia	c_Woesearchaeia	c_Woesearchaeia	0	0	0	0	0	0
0.00355657	060113f35c46e8c9a3d314d95545d7c2	Feature460	#N/A	D_0__Archaea; D_1__Nanoarchaeaeota; D_2__Woesearchaeia	Woesearchaeia_Feature460	k_Archaea	p_Nanoarchaeaeota	c_Woesearchaeia	c_Woesearchaeia	c_Woesearchaeia	c_Woesearchaeia	c_Woesearchaeia	0	0	0	0	0	0
0.00355657	0b40efd57cba7bc5c4ae2bab2a726092	Feature461	#N/A	D_0__Archaea; D_1__Nanoarchaeaeota; D_2__Woesearchaeia	Woesearchaeia_Feature461	k_Archaea	p_Nanoarchaeaeota	c_Woesearchaeia	c_Woesearchaeia	c_Woesearchaeia	c_Woesearchaeia	c_Woesearchaeia	0	0	0	0	0	0
0.00355657	961fa9f1a4f0084a6e32331332df5f59	Feature467	#N/A	D_0__Archaea; D_1__Nanoarchaeaeota; D_2__Woesearchaeia	Woesearchaeia_Feature467	k_Archaea	p_Nanoarchaeaeota	c_Woesearchaeia	c_Woesearchaeia	c_Woesearchaeia	c_Woesearchaeia	c_Woesearchaeia	0	0	0	0	0	0
0.00355657	5542c84f82c6f74139c9c294cfdf11f2	Feature476	#N/A	D_0__Archaea; D_1__Nanoarchaeaeota; D_2__Woesearchaeia; D_3__uncultured bacterium; D_4__uncultured bacterium; D_5__uncultured bacterium; D_6__uncultured bacterium	Woesearchaeia_Feature476	k_Archaea	p_Nanoarchaeaeota	c_Woesearchaeia	c_Woesearchaeia	c_Woesearchaeia	c_Woesearchaeia	c_Woesearchaeia	0	0	0	0	0	0
0.00355657	eccc407222707f363cc9a764f714ce23	Feature478	GGAGACACTACAACGAGTGACGCGTGCGGTTCAATCGGATTCTACACCGTGAACCTCACCAGGAGCGACAGCAGAATGAAGGACAGTCTGAAGGGCTTTCCTGACACGCTGAGCGGAGTTACATAGCCGACGTCAGCCTGTGCAGTGATGTGACCGGTTAAATCCGGTAACAGGCGAGACCCGTGTCAACAATTACTACCGAAAGGAGAACATTGTTGAGACTGCCTTGGTAACAAGGAGGAAGGTGCGGGCTACGTTAGGTGGCATGTCCCTAATCCCCTGGGCTACACGCGCGCGGCAATGGCAGATTCAATGAGCTGCGACACCGAAAGGTGAAGCTAATCCCCTAGCATCTGTCTCAGTCCAAATTGAGGGTTGCAACCCACCCTCATGACGCTG…	D_0__Archaea; D_1__Nanoarchaeaeota; D_2__Woesearchaeia; D_3__uncultured bacterium; D_4__uncultured bacterium; D_5__uncultured bacterium; D_6__uncultured bacterium	Woesearchaeia_Feature478	k_Archaea	p_Nanoarchaeaeota	c_Woesearchaeia	c_Woesearchaeia	c_Woesearchaeia	c_Woesearchaeia	c_Woesearchaeia	0	0	0	0	0	0
0.00355657	f2d525b93e107926e831d4a66af70c52	Feature479	GGAGACACTACAACGAGTGACGCGTGCGGTTCAATCAGATTCTACACCGTGAACCTCACCAGGAGCGACAGCAGAATGAAGGTCAGCCTGAAGGGCTTACCTGACACGCTGAGCGGAGATACATAGTCGACGTCAGCCTGTGCAGTGATGTGACCTGTTAAATCAGGTAACAGGCGAGACCCGTGTCAACAATTACTACCGAAAGGAGAACATTGTTGAGACTGCCTTGGTAACAAGGAGGAAGGTGCGGGCTACGTCAGGTGGCATGTCCCTAATCCCCTGGGCTACACGCGCGCGGCAATGGTATACGCAATGAGATGCAATGCCGAAAGGCAGAGCTAATCCCCTAATGTATATCTCAGTCCAGATTGAGGGTTGCAACCCACCCTCATGACGCCG…	D_0__Archaea; D_1__Nanoarchaeaeota; D_2__Woesearchaeia; D_3__uncultured bacterium; D_4__uncultured bacterium; D_5__uncultured bacterium; D_6__uncultured bacterium	Woesearchaeia_Feature479	k_Archaea	p_Nanoarchaeaeota	c_Woesearchaeia	c_Woesearchaeia	c_Woesearchaeia	c_Woesearchaeia	c_Woesearchaeia	0	0	0	0	0	0
0.529929	5424947ca8e87979b564847f0856470c	Feature564	GGACCCGCACAAGCGGTGGAGCATGTGGTTTAATTCGATGCAACGCGAAGAACCTTACCTAGACTTGAAATGGACGGATTAGTCCTGTGAAAGCAGGATGACGCCCTTCGGGGTGGAACGTTCACAGATGCTGCATGGCTGTCGTCAGCTCGTGTCGTGAGATGTTGGGTTAAGTCCCGCAACGAGCGCAACCCCTGTTGTTAGTTACCAGCACATAATGGTGGGGACTCTAACGAGACTGCCGAGGATAACTCGGAGGAAGGTGGGGATGACGTCAAGTCAGCACGGCTCTTACGTCTAGGGCTACACACGTGCTACAATGGTCGGTACAATGGGTCGCAATACCGTGAGGTGGAGCCAATCTCAAAAAGCCGGCCCCAGTTCGGATTGGAGTCTGCA…	D_0__Bacteria	Bacteria_Feature564	k_Bacteria	k_Bacteria	k_Bacteria	k_Bacteria	k_Bacteria	k_Bacteria	k_Bacteria	0	0	0	0	0.529929	0.369883
0.0391222	772e0a3bdfd96345619ebb2ef7694939	Feature604	GGACCCGCACAAGCGGTGGAGCATGTTCTTTAATACGACGCAACGCGTAGAACCTTACCCAGGCTTGACATGCGACTGCAAGCCCGGTGAAAGCCGGGTGCCTTCGAGGGTGTCGCACAGGTGTTGCATGGCTGTCGTCAGCTCGTGCCGTGAGGTGTTGGGTTAAGTCCCGCAACGAGCGCAACCCCTATTGCCAGTTGCCAGCCCTGCTTCGGCAGGAGGAACTCTGGCGAGACTGCCGGTGACAAACCGGAGGAAGGTGGGGATGACGTCAAGTCAGTACGGCCCTTACGCCTGGGGCTAGAAACGTGCTACAATGGCCGGTACAAAGGGTTGCAATGCCGCAAGGTGGAGCCAATCCCAAAAAGCCGGTCTCAGTTCGGATTGGAGTCTGCAATT…	D_0__Bacteria	Bacteria_Feature604	k_Bacteria	k_Bacteria	k_Bacteria	k_Bacteria	k_Bacteria	k_Bacteria	k_Bacteria	0	0	0	0	0	0.0160046
0.012448	b41f598f143e7e786df599ea5f1a7d37	Feature659	GGGCCCGCACAAGCGGTGGAGCATGTGGTTTAATTCGAAGCAACGCGAAGAACCTTACCAGGACTTGACATCCTACGAATCTTGTAGAGATACAGGAGTGCCCCGCAAGGGGAATGTAGAGACAGGTGGTGCACGGCTGTCGTCAGCTCGTGTTGTGAGATGTTGGGTTAAGTCCCGCAACGAGCGCAACCCTTATCTTCAGTTGCCAACAGTAAGATGGGGACTCTGAAGAGACTGCCTGCGTAAGCAGGAGGAAGGTGGGGATGACGTCAAGTCATCATGCCCTTTATGTCCTGGGCGACACACGTGCTACAATGGACGGCTCAAAGTGAAGCGAGACGGCGACGTTCAGCGGATCACAGAAAACCGTCCCTAGTTCGGATTGCAGTCTGCAACTCG…	D_0__Bacteria	Bacteria_Feature659	k_Bacteria	k_Bacteria	k_Bacteria	k_Bacteria	k_Bacteria	k_Bacteria	k_Bacteria	0	0	0	0	0	0.012448
0.18672	9a1b90c5ae7db422ca097f14479c9089	Feature639	GGGCCCGCACAAGCGGTGGAGCATGTGGTTTAATTCGACGCAACGCGAAGAACCTTACCTGGACTTGACATCCCTTGACCGCCTATGAAAGTAGGTTTTGTTTGTAGCAATACAGGCACAAGGAGACAGGTGCTGCATGGCTGTCGTCAGCTCGTGTCGTGAGATGTTGGGTTAAGTCCCGCAACGAGCGCAACCCTTGTCCTTAGTTACCAGCACGTGAAGGTGGGGACTCTAAGGAGACTGCCGGTAAGAAGCCGGAGGAAGGTGGGGATGACGTCAAGTCAGCATGGCCCTTACGTTCAGGGCGACACACGTGCTACAATGGATCGAACAGAGGGTAGCAATACAGTGATGTGGAGCCAATCCCTAAACCGGTCCTCAGTTCGGATCGGAGGCTGC…	D_0__Bacteria	Bacteria_Feature639	k_Bacteria	k_Bacteria	k_Bacteria	k_Bacteria	k_Bacteria	k_Bacteria	k_Bacteria	0	0.00533485	0	0	0	0.00889142
0.0213394	c10f200b4a3c3a14b98bb0ca34984182	Feature672	AAGGTTGACCAAGCGGTGGAACATGTGGTTTAATTTGATATAACGCATGGAACCTTACCACTCATTGCATACGTTGTTTTGGGAACTATAAACAAGACGACGTTACAGGGCTGCATGGCTGTCGTAAGCCCGTGCTGTAAGGTGTTCCGTTTAACTACTTTAACGGGCGTAATCTTCGTCATTAGTTGCGCATATTTCTTTGGGAAACTAGTGAGATTTTATACCAGCTGTATAATGAAACGGAGACCAAGTCAAGTTGTATGGCCTTAATGGGGTGGGCTACACACGTGTTACATTGGCATTAAACAACGGTTAGCAAGCTAGTGATGGTGCGCAAATACCTTAAATAATGCCGTTGTGCTAATTGCTTTTTGAAACTTAAAAGCATGAGGGTGGAAT…	D_0__Bacteria	Bacteria_Feature672	k_Bacteria	k_Bacteria	k_Bacteria	k_Bacteria	k_Bacteria	k_Bacteria	k_Bacteria	0	0	0	0	0	0.00711313
0.0409005	83fd4d3e9286c42082b0cc4a803d516d	Feature614	GGGCCCGCACAAGCGGTGGAGCATGTGGTTTAATTCGATGCAACGCGAAAAACCTTACCTGGGCTTGACATCCCACTGAAAGTTCCTAGAGATAGGGACCCTCTTCGGACAGTGGAGACAGGTGCTGCATGGTTGTCGTCAGCTCGTGCCGTGAGGTGTTGGGTTAAGTCCCGCAACGAGCGCAACCCTTGTCTACAGTTGCCATCATTAAGTTGGGGACTCTGTAGAGACTGCCGGTGTTAAACCGGAGGAAGGTGAGGACGACGTCAAATCATCACGGCCCTTATGCCCAGGGCTACACACGTGCTACAATGGTAGGTACAAAGAGAGGCGAGACAGTGATGTTAAGCAAATCTCAAAAAAGCTATCTCAGTTCGGATTGAAGTCTGCAACTCGACT…	D_0__Bacteria	Bacteria_Feature614	k_Bacteria	k_Bacteria	k_Bacteria	k_Bacteria	k_Bacteria	k_Bacteria	k_Bacteria	0	0	0	0	0	0.00177828
0.00533485	362c2cba7b25efaf5cd7119179495de4	Feature537	#N/A	D_0__Bacteria	Bacteria_Feature537	k_Bacteria	k_Bacteria	k_Bacteria	k_Bacteria	k_Bacteria	k_Bacteria	k_Bacteria	0	0	0	0	0.00533485	0
1.27859	2e726e9d4a69c5c1ad4b28445ac727c4	Feature527	GGGCCCGCACAAGCGGTGGAGCATGTGGTTTAATTCGACGCTACGCGAAGAACCTTACCTGGGCTTGAACTGCTGGTGGTAGAAGCCCGAAAGGGTAACGACCCGGAGCAATCCGGGAGCCAGTAGAGGTGCTGCATGGCTGTCGTCAGCTCGTGTCGTGAGATGTTGGGTTAAGTCCCGCAACGAGCGCAACCCTTACCCTTAGTTGCCAGCGGGTAATGCCGGGCACTCTAAGGGGACCGCCCCGGATAACGGGGAGGAAGGCGGGGATGACGTCAAGTCAGCATGGCCTTTATGTCCAGGGCTACACACGTGCTACAATGGGCGATACAGAGGGAAGCAAGGCCGCAAGGTAGAGCTAATCCCTAAAGTCGTCCTCAGTTCGGATTGCAGGCTGCA…	D_0__Bacteria	Bacteria_Feature527	k_Bacteria	k_Bacteria	k_Bacteria	k_Bacteria	k_Bacteria	k_Bacteria	k_Bacteria	0	0	1.09187	0.250738	0	0
0.0960273	4b4f69b38971d18baf0515998b67cd98	Feature556	GGGCCCGCACAAGCAGTGGAGCATGTGGTTTAATTCGACGCAACGCGAAGAACCTTACCTGGGCTTGACATGTACGTGGTAGGAATCTGAAAGGTGACCGACCCCTCGGGGAGCGTACACAGGTGGTGCATGGCTGTCGTCAGCTCGTGTCGTGAGATGTTGGGTTAAGTCCCGCAACGAGCGCAACCCCTGTCCTGATGTTGCCATCATTTAGTTGGGGACTCATCGGAGACTGCCGGTGACAAACCGGAGGAAGGTGGGGATGACGTCAAGTCATCATGCCCTTTATGTCCAGGGCTACACACGTGCTACAATGGCCGGTACAACGGGCTGCGATACCGCGAGGTGGAGCGAATCCCTTAAAGCCGGTCTCAGTTCGGATTGGAGTCTGTAACTCGA…	D_0__Bacteria	Bacteria_Feature556	k_Bacteria	k_Bacteria	k_Bacteria	k_Bacteria	k_Bacteria	k_Bacteria	k_Bacteria	0	0	0.0177828	0.0213394	0	0
0.037344	032d3b0d0de9b584d9f2885d4fe0451f	Feature486	#N/A	D_0__Bacteria	Bacteria_Feature486	k_Bacteria	k_Bacteria	k_Bacteria	k_Bacteria	k_Bacteria	k_Bacteria	k_Bacteria	0	0	0.0177828	0.0106697	0	0
0.00177828	a16b492c12a0a651173d062d5fab6bd0	Feature644	#N/A	D_0__Bacteria	Bacteria_Feature644	k_Bacteria	k_Bacteria	k_Bacteria	k_Bacteria	k_Bacteria	k_Bacteria	k_Bacteria	0	0	0.00177828	0	0	0
0.439236	6361e129543b49fabf5dc902e9d7fd19	Feature576	GGGCCCGCACAAGCGGTGGAGCATGTGGTTTAATTCGACGCTACGCGAAGAACCTTACCTGGGCTTGAACTGCTGGTGGTAGAAGCCCGAAAGGGTGACGACCCGGAGCAATCCGGGAGCCAGTAGAGGTGCTGCATGGCTGTCGTCAGCTCGTGTCGTGAGATGTTGGGTTAAGTCCCGCAACGAGCGCAACCCTTACCCTTAGTTGCCAGCGGGTAATGCCGGGCACTCTAAGGGGACCGCCCCGGATAACGGGGAGGAAGGCGGGGATGACGTCAAGTCAGCATGGCCTTTATGTCCAGGGCTACACACGTGCTACAATGGGCGATACAGAGGGAAGCAAGGCCGCAAGGTAGAGCTAATCCCTAAAGTCGTCCTCAGTTCGGATTGCAGGCTGCA…	D_0__Bacteria	Bacteria_Feature576	k_Bacteria	k_Bacteria	k_Bacteria	k_Bacteria	k_Bacteria	k_Bacteria	k_Bacteria	0	0.0782445	0	0	0	0
0.0711313	dc9dcc70a7a5a93c11b8e856332ce33b	Feature703	GGGCCCGCACAAGCAGTGGAGCATGTGGTTTAATTCGACGCAACGCGAAGAACCTTACCTGGGCTTGACATGTACGTGGTAGGAATCTGAAAGGTGACCGACCCTTCGGGGAGCGTACACAGGTGGTGCACGGCTGTCGTCAGCTCGTGTCGTGAGATGTTGGGTTAAGTCCCGCAACGAGCGCAACCCCTGTCCTGATGTTGCCATCATTTAGTTGGGGACTCATCGGAGACTGCCGGTGACAAACCGGAGGAAGGTGGGGATGACGTCAAGTCATCATGCCCTTTATGTCCAGGGCTACACACGTGCTACAATGGCCGGTACAACGGGCTGCAATACCGCGAGGTGGAGCGAATCCCTTAAAGCCGGTCTCAGTTCGGATTGGAGTCTGCAACTCGA…	D_0__Bacteria	Bacteria_Feature703	k_Bacteria	k_Bacteria	k_Bacteria	k_Bacteria	k_Bacteria	k_Bacteria	k_Bacteria	0	0.0409005	0	0	0	0
0.0444571	77289b92be6b3d41237ba7afb69a1ccf	Feature603	GGGCCCGCACAAGCGGTGGAGCACGTGGTTTAATTCGATGCAAACCGAAGAACCTTACCTGGGTTTGACATGTACGTGTTACTGATCTGAGAGGAGAGGGACCTTCACTTCGGTGAGGGAGCGTACACAGGTGCTGCATGGCTGTCGTCAGCTCGTGTCGTGAGATGTTGGGTTAAGTCCCGCAACGAGCGCAACCCCTGCATCCAGTTGCCATCGGTTAAGCCGGGCACTCTGGAGGGACTGCCGGCGACAAGCCGGAGGAAGGTGGGGATGACGTCAAGTCATCATGGCCCTTATGTCCAGGGCGACACACGTGCTACAATGGCCGGCACAGCGGGAAGCGGAGGGGCGACCCTGAGCGGATCCCTTGAAAGCCGGTCCCAGTTCGGATTGCAGTCT…	D_0__Bacteria	Bacteria_Feature603	k_Bacteria	k_Bacteria	k_Bacteria	k_Bacteria	k_Bacteria	k_Bacteria	k_Bacteria	0.012448	0.024896	0	0	0	0
0.0622399	dccc4daf400e07dbb4c72b104a0a40e7	Feature704	GGGCCCGCACAAGCGGTGGAGCACGTGGTTTAATTCGATGCAAACCGAAGAACCTTACCTGGGTTTGACATGTACGTGTTACTGATCTGAGAGGAGAGGGACCTTCACTTCGGTGGGGGAGCGTACACAGGTGCTGCATGGCTGTCGTCAGCTCGTGTCGTGAGATGTTGGGTTAAGTCCCGCAACGAGCGCAACCCCTGCATCCAGTTGCCATCGGTAAAGCCGGGCACTCTGGAGGGACTGCCGGCGACAAGCCGGAGGAAGGTGGGGATGACGTCAAGTCATCATGGCCCTTATGTCCAGGGCGACACACGTGCTACAATGGCCGGCACAGCGGGAAGCGGAGGGGCGACCCTGAGCGGATCCCTTGAAAGCCGGTCCCAGTTCGGATTGCAGTCT…	D_0__Bacteria	Bacteria_Feature704	k_Bacteria	k_Bacteria	k_Bacteria	k_Bacteria	k_Bacteria	k_Bacteria	k_Bacteria	0.0106697	0.0106697	0	0	0	0
0.00177828	737c1ebbc11a76fc49e58b2e03bd8ccd	Feature596	#N/A	D_0__Bacteria	Bacteria_Feature596	k_Bacteria	k_Bacteria	k_Bacteria	k_Bacteria	k_Bacteria	k_Bacteria	k_Bacteria	0	0.00177828	0	0	0	0
0.00355657	fdc4241f3157ce5bd54ddd00fb425354	Feature736	GGGCCCGCACAAGCGGTGGAGCACGTGGTTTAATTCGATGCAAACCGAAGAACCTTACCTGGGTTTGACATGTACGTGGTACGGATCTGAAAGGTGAAGGACCTTGTCTTCGGATGAGGAGCGTACACAGGTGCTGCATGGCTGTCGTCAGCTCGTGTCGTGAGGTGTTTGGTTAAGTCCACCAACGAACGCAACCCCTGTGTCCAGTTGCCAGCGGATAGCGCCGGGGACTCTGGACAGACTGCCCGTTCACACGGGAGGAAGGTGGGGATGACGTCAAGTCAGTATGGCCCTTACGCCTGGGGCCGCACACGTGCTACAATGGCCGGCACAGAGGGACGCCAAGCCGCGAGGCGGAGCAAATCCCCAAAACCGGCCCCAGTTCGGATTGCGGTCTGC…	D_0__Bacteria	Bacteria_Feature736	k_Bacteria	k_Bacteria	k_Bacteria	k_Bacteria	k_Bacteria	k_Bacteria	k_Bacteria	0.00355657	0	0	0	0	0
3.57435	89e3b6c1b5f5cd4bd1ceaf245046a485	Feature619	GGGATCGCACAAGCGGTGGAGCGCGTTCTTTAATTGGATGTTGACCCAAGAACCTTACCAGGGTTTGACATTCCATTCTCAATGCCGCTGCGAAAGCAGTTGGAATGCTACATTGTAGCGGGATGGAACAGGTGTTGCACGGCTGTCGTCAGCTCGAGTCGTGAGACGTAGGGTTCAGTCCTACATCGAGCGCAACCTATACCATGTGTTGTATCACTCACATGGGACTGCCCCGGTAACGGGGAGGAAGGCGTAGACGACGTCTAGTCAGCGTTGCCCTTATACCCTGGGCTAGAAACGCGCTACAATGGCCACGACAATGGGTTTGCCACATTGCGAGATGGAGCTAATCCCTAAACGTGGTCTCAGTTCGGATTGGAGTCTGCAACTCGACTCCAT…	D_0__Bacteria	Bacteria_Feature619	k_Bacteria	k_Bacteria	k_Bacteria	k_Bacteria	k_Bacteria	k_Bacteria	k_Bacteria	0	0	0	0	0	0
1.83163	a28be8c755a769bf4aea9348659a2b5d	Feature646	GGGCCCGCACAAGCGGTGGAGCATGTGGTTTAATTCGAAGCAACGCGCAGAACCTTACCAACCCTTGACATGGCAGGACCGCTGGAGAGATTCAGCTTTCTCGTAAGAGACCTGCACACAGGTGCTGCATGGCTGTCGTCAGCTCGTGTCGTGAGATGTTCGGTTAAGTCCGGCAACGAGCGCAACCCACGTCCCTAGTTGCCAGCATTCAGTTGGGCACTCTATGGAAACTGCCGATGATAAGTCGGAGGAAGGTGTGGATGACGTCAAGTCCTCATGGCCCTTACGGGTTGGGCTACACACGTGCTACAATGGTGGTGACAGTGGGTTAATCCCCAAAAGCCATCTCAGTTCGGATTGTCCTCTGCAACTCGAGGGCATGAAGTTGGAATCGCTAGT…	D_0__Bacteria	Bacteria_Feature646	k_Bacteria	k_Bacteria	k_Bacteria	k_Bacteria	k_Bacteria	k_Bacteria	k_Bacteria	0	0	0	0	0	0
0.835793	2fddc146d36a692fff73abc802d1de53	Feature530	AAGGTTGACCAAGCGGTGGAACATGTGGTTTAATTTGATATAACGCATGGAACCTTACCACTCATTGCATACGTTGTTTTGGGAACTATAAACAAGACAACGTTACAGGGCTGCATGGCTGTCGTAAGCCCGTGCTGTAAGGTGTTCCGTTTAACTACTTTAACGGGCGTAATCTTCGTCATTAGTTGCGCATATTTCTTTGGGAAACTAGTGAGATTTTATACCAGCTGTATAATGAAACGGAGACCAAGTCAAGTTGTATGGCCTTAATGGGGTGGGCTACACACGTGTTACATTGGCATTAAACAACGGTTAGCAAGCTAGTGATGGTGAGCAAATACCTTAAATAATGCCGTTGTGCTAATTGCTTTTTGAAACTTAAAAGCATGAGGGTGGAAT…	D_0__Bacteria	Bacteria_Feature530	k_Bacteria	k_Bacteria	k_Bacteria	k_Bacteria	k_Bacteria	k_Bacteria	k_Bacteria	0	0	0	0	0	0
0.650852	d4726ceef9ce5eddb4a4457259c5571f	Feature698	GGGCCCGCACAAGCGGTGGAGCATGTGGTTTAATTCGATGATACGCGAGGAACCTTACCAAGGCTTGAAAGGCGGATGACAGACCCTGAAAGGGGTTTTTCTTCGGACATCCGTCTAGGTGCTGCATGGCTGTCGTCAGCTCGTGCCGTGAGGTGTTGGGTTAAGTCCCGCAACGAGCGCAACCCCTACTGTCAGTTGCCAGCGGATAATGCCGGGGACTCTGGCGGAACTGCCCGTGCAAACGGTGAGGAAGGCGGGGACGACGTCAAGTCATCACGGCCCTTATGTCTTGGGCTACACACGTGCTACAATGGCGCATACAGAGGGCAGCCACCGCGCGAGCGGGAGCGAATCCTCAAAGTGCGTCTCAGTTCGGATCGGAGTCTGCAACTCGACTCC…	D_0__Bacteria	Bacteria_Feature698	k_Bacteria	k_Bacteria	k_Bacteria	k_Bacteria	k_Bacteria	k_Bacteria	k_Bacteria	0	0	0	0	0	0
0.478358	e6556985173ee63ae6fd19208c5d33aa	Feature714	GGGCCCGCACAAGCGGTGGAGCATGTGGTTCAATTCGACGCAACGCGAAGAACCTTACCTGGGTTCGAACGGTGGGGGAAAGTCTCTGGAAACAGGGACCCTCTTCGGACTCCCTCCGAGGTGCTGCATGGCTGTCGTCAGCTCGTGTCGTGAGATGTTGGGTTAAGTCCCGCAACGAGCGCAACCCTTGCCCTCAGTTACCAGCGGGTCACGCCGGGGACTCTGAGGGGACTGCTGCGGTAACGCAGAGGAAGGTGGGGATGACGTCAAGTCCTCATGGCCCTTACGCCCAGGGCTACACACGTGCTACAATGGGACGGACAGAGAGTTGCAAGGCCGCGAGGCGGAGCTAATCTCCAAACCGTCCCCCAGTTCGGATCGGAGTCTGCAATTCGACTC…	D_0__Bacteria	Bacteria_Feature714	k_Bacteria	k_Bacteria	k_Bacteria	k_Bacteria	k_Bacteria	k_Bacteria	k_Bacteria	0	0	0	0	0	0
0.273856	e41686431b7b5dd13e12dc4740aceb49	Feature711	GGGCCCGCACAAGCGGTGGAGCATGTGGTTTAATTCGATGGTACACGAGGAACCTTACCTGGGTTTGACATACGGAGGGAAGTGGCAGCGATGTCACTGCGTAGAGATACGGCTCCGTACAGGTGCTGCATGGCTGTCGTCAGCTCGTGCCGTGAGGTGTTGGGTTAAGTCCCGCAACGAGCGCAACCCCTACTGTCAGTTACTAACAGGTAAAGCTGAGGACTCTGGCGGAACTGCCGGTGACAAACCGGAGGAAGGTGGGGATGACGTCAAGTCATCATGGCCCTTATGTCCAGGGCTACACACGTGCTACAATGGGCGAGACAGAGTGAGGCGAAGCCGTGAGGTGGAGCAAATCGCAGAAAATCGCTCTCAGTTCGGATTGGAGTCTGAAACTCG…	D_0__Bacteria	Bacteria_Feature711	k_Bacteria	k_Bacteria	k_Bacteria	k_Bacteria	k_Bacteria	k_Bacteria	k_Bacteria	0	0	0	0	0	0
0.241847	af533044d3cc51d1b02d296e29f3e67f	Feature657	GGGCCCGCACAAGCGGTGGAGCATGTGGTTTAATTCGATGGTACACGAGGAACCTTACCTGGGTTTGACATACGGAGGGAAGTGGCAGAGATGTCACTGCGTAGAGATACGGCTCCGTACAGGTGCTGCATGGCTGTCGTCAGCTCGTGCCGTGAGGTGTTGGGTTAAGTCCCGCAACGAGCGCAACCCCTACTGTCAGTTACTAACAGGTTAAGCTGAGGACTCTGGCGGAACTGCCGGTGACAAACCGGAGGAAGGTGGGGATGACGTCAAGTCATCATGGCCCTTATGTCCAGGGCTACACACGTGCTACAATGGGCGAGACAGAGTGAAGCGAAGCCGAGAGGTGGAGCAAATCGCAGAAAATCGCTCTCAGTTCGGATTGGAGTCTGAAACTCG…	D_0__Bacteria	Bacteria_Feature657	k_Bacteria	k_Bacteria	k_Bacteria	k_Bacteria	k_Bacteria	k_Bacteria	k_Bacteria	0	0	0	0	0	0
0.0497919	9acf1794b582d2923f8965c2336e6f82	Feature640	GGGCCCGCACAAGCGGTGGAGCATGTGGTTTAATTCGATGGTACACGAGGAACCTTACCTGGGTTTGACATACGGAGGGAAGTGGCAGCGATGTCACTGCGTAGAGATACGTCTCCGTACAGGTGCTGCATGGCTGTCGTCAGCTCGTGCCGTGAGGTGTTGGGTTAAGTCCCGCAACGAGCGCAACCCCTACTGTCAGTTACTAACAGGTAAAGCTGAGGACTCTGGCGGAACTGCCGGTGACAAACCGGAGGAAGGTGGGGATGACGTCAAGTCATCATGGCCCTTATGTCCAGGGCTACACACGTGCTACAATGGGCGAGACAGAGTGAGGCGAAGCCGTGAGGTGGAGCAAATCGCAGAAAATCGCTCTCAGTTCGGATTGGAGTCTGAAACTCG…	D_0__Bacteria	Bacteria_Feature640	k_Bacteria	k_Bacteria	k_Bacteria	k_Bacteria	k_Bacteria	k_Bacteria	k_Bacteria	0	0	0	0	0	0
0.0426788	aa0f08b6a037a48f5e37566422e5992a	Feature652	GGGCCCGCACAAGCGGTGGAGCATGTGGTTTAATTCGAAGCAACGCGAAGAACCTTACCTGGGCTTGAAATGTTGGTGTTAGCACCCTGAAAGGGGTGTGACCGTGCTTGCACGGAGCCAGCACAGGTGCTGCATGGCTGTCGTCAGCTCGTGTTGTGAGATGTTGGGTTAAGTCCCGCAACGAGCGCAACCCCTTCCCTCTGTTGCTACAGTTCGGCTGAGCACTCTGAGGGTACTGCCCGTGACAAACGGGAGGAAGGTGGGGATGACGTCAAGTCCTCATGGCCCTTATGTCCAGGGCTACACACGTGCTACAATGGGCGGAACAAAGGGCAGCGAACACGCAAGTGGGAGCGAATCTCAAAAATCCGTCCTCAGTTCGGATTGTGGTCTGCAACT…	D_0__Bacteria	Bacteria_Feature652	k_Bacteria	k_Bacteria	k_Bacteria	k_Bacteria	k_Bacteria	k_Bacteria	k_Bacteria	0	0	0	0	0	0
0.0391222	f3c059e5b6c44fa164495a595a756380	Feature727	GGGCCCGCACAAGCAGTGGAGCATGTGGTTTAATTCGACGCAACGCGAAGAACCTTACCTGGGCTTGACATGTACGTGGTAGGAATCTGAAAGGTGACCGACCCTTCGGGGAGCGTACACAGGTGGTGCACGGCTGTCGTCAGCTCGTGTCGTGAGATGTTGGGTTAAGTCCCGCAACGAGCGCAACCCCTGTCCTGATGTTGCCATCATTTAGTTGGGGACTCATCGGAGACTGCCGGTGACAAACCGGAGGAAGGTGGGGATGACGTCAAGTCATCATGCCCTTTATGTCCAGGGCTACACACGTGCTACAATGGCCGGTACAACGGGCTGCGATACCGCGAGGTGGAGCGAATCCCTTAAAGCCGGTCTCAGTTCGGATTGGAGTCTGTAACTCGA…	D_0__Bacteria	Bacteria_Feature727	k_Bacteria	k_Bacteria	k_Bacteria	k_Bacteria	k_Bacteria	k_Bacteria	k_Bacteria	0	0	0	0	0	0
0.037344	e80acf54f3fb6e476e7345cb2098c9ea	Feature717	GGGCCCGCACAAGCGGTGGAGCACGTGGTTTAATTCGATGCAAACCGAAGAACCTTACCTGGGTTTGACATGTACGTGTTACTGATCTGAGAGGAGAGGGACCTACACTTCGGTGGGGGAGCGTACACAGGTGCTGCATGGCTGTCGTCAGCTCGTGTCGTGAGATGTTGGGTTAAGTCCCGCAACGAGCGCAACCCCTGCATCCAGTTGCCATCGGTAAAGCCGGGCACTCTGGAGGGACTGCCGGCGACAAGCCGGAGGAAGGTGGGGATGACGTCAAGTCATCATGGCCCTTATGTCCAGGGCGACACACGTGCTACAATGGCCGGCACAGCGGGAAGCGGAGGGGCGACCCTGAGCGGATCCCTTGAAAGCCGGTCCCAGTTCGGATTGCAGTCT…	D_0__Bacteria	Bacteria_Feature717	k_Bacteria	k_Bacteria	k_Bacteria	k_Bacteria	k_Bacteria	k_Bacteria	k_Bacteria	0	0	0	0	0	0
0.0355657	5f476ccf23ec6c72d48be81412cd6bc1	Feature574	GGACCCGCACAAGCAGCGGAGCATGTGGTTTAATTCGAAGCAACGCGAAGAACCTTACCAAGGCTTGACATCCCTTGACAGCCATCGAAAGATGGTTTCCCTTCGGGGCAAGGAGACAGGTGGTGCATGGTTGTCGTCAGCTCGTGTCGTGAGATGTTGGGTTAAGTCCCGCAACGAGCGCAACCCCTGCCCTTAGTTGCCATCAGGTAAAGCTGGGAACCCTAAGGGAACTGTCGGCGAAAAGCCGGAGGAAGGTGGGGATGACGTCAAGTCATCATGGCCCTTACGTCTCGGGCTACACACGTGCTACAATGGCTGGTACAAAGGGTTGCCAACCCGCGAGGGGGAGCTAATCCCAAAAAACCAGTCCCAGTTCGGATTGCAGTCTGCAACTCGACT…	D_0__Bacteria	Bacteria_Feature574	k_Bacteria	k_Bacteria	k_Bacteria	k_Bacteria	k_Bacteria	k_Bacteria	k_Bacteria	0	0	0	0	0	0
0.0320091	1700751cde0589bcbe64a870530e582e	Feature508	#N/A	D_0__Bacteria	Bacteria_Feature508	k_Bacteria	k_Bacteria	k_Bacteria	k_Bacteria	k_Bacteria	k_Bacteria	k_Bacteria	0	0	0	0	0	0
0.0284525	040e91f5970ff50096ea64d89dd997fa	Feature488	#N/A	D_0__Bacteria	Bacteria_Feature488	k_Bacteria	k_Bacteria	k_Bacteria	k_Bacteria	k_Bacteria	k_Bacteria	k_Bacteria	0	0	0	0	0	0
0.0266743	d6e6a6f3df948bee11b5a6f5d5fed9f4	Feature699	GGGCCCGCACAAGCAGTGGAGCATGTGGTTTAATTCGACGCAACGCGAAGAACCTTACCTGGGCTTGACATGTACGTGGTAGGAATCTGAAAGGTGACCGACCCTTCGGGGAGCGTACACAGGTGGTGCACGGCTGTCGTCAGCTCGTGTCGTGAGATGTTGGGTTAAGTCCCGCAACGAGCGCAACCCCTGTCCTGATGTTGCCATCATTTAGTTGGGGACTCATCGGAGACTGCCGGTGACAAACCGGAGGAAGGTGGGGATGACGTCAAGTCATCATGCCCTTTATGTCCAGGGCTACACACGTGCTACAATGGCCGGTACAACGGGCTGCGATACCGCGAGGTGGAGCGAATCCCTTAAAGCCGGTCTCAGTTCGGATTGGAGTCTGCAACTCGA…	D_0__Bacteria	Bacteria_Feature699	k_Bacteria	k_Bacteria	k_Bacteria	k_Bacteria	k_Bacteria	k_Bacteria	k_Bacteria	0	0	0	0	0	0
0.024896	1bfc40b6b9c9022bcbbfb30e7eb348a3	Feature512	#N/A	D_0__Bacteria	Bacteria_Feature512	k_Bacteria	k_Bacteria	k_Bacteria	k_Bacteria	k_Bacteria	k_Bacteria	k_Bacteria	0	0	0	0	0	0
0.0231177	e772d52297217c4a7c4fafa5bac7d100	Feature715	GGGCCCGCACAAGCAGTGGAGCATGTGGTTTAATTCGACGCAACGCGAAGAACCTTACCTGGGCTTGACATGTACGTGGTAGGAATCTGAAAGGTGACCGACCCCTCGGGGAGCGTACACAGGTGGTGCATGGCTGTCGTCAGCTCGTGTCGTGAGATGTTGGGTTAAGTCCCGCAACGAGCGCAACCCCTGTCCTGATGTTGCCATCATTTAGTTGGGGACTCATCGGAGACTGCCGGTGACAAACCGGAGGAAGGTGGGGATGACGTCAAGTCATCATGCCCTTTATGTCCAGGGCTACACACGTGCTACAATGGCCGGTACAACGGGCTGCAATACCGCGAGGTGGAGCGAATCCCTTAAAGCCGGTCTCAGTTCGGATTGGAGTCTGCAACTCGA…	D_0__Bacteria	Bacteria_Feature715	k_Bacteria	k_Bacteria	k_Bacteria	k_Bacteria	k_Bacteria	k_Bacteria	k_Bacteria	0	0	0	0	0	0
0.0213394	14c41fb9c49b55715c25d6de2b7987ee	Feature507	#N/A	D_0__Bacteria	Bacteria_Feature507	k_Bacteria	k_Bacteria	k_Bacteria	k_Bacteria	k_Bacteria	k_Bacteria	k_Bacteria	0	0	0	0	0	0
0.0213394	17fe2cf2cf3a1160f0f8ccc2414802eb	Feature510	#N/A	D_0__Bacteria	Bacteria_Feature510	k_Bacteria	k_Bacteria	k_Bacteria	k_Bacteria	k_Bacteria	k_Bacteria	k_Bacteria	0	0	0	0	0	0
0.0213394	316356903d0b2139abcfd177d1463fac	Feature533	#N/A	D_0__Bacteria	Bacteria_Feature533	k_Bacteria	k_Bacteria	k_Bacteria	k_Bacteria	k_Bacteria	k_Bacteria	k_Bacteria	0	0	0	0	0	0
0.0213394	5c5935dc7f0479a0b721fddb87c58be0	Feature572	GGGCCCGCACAAGCGGTGGAGCATGTGGATTAATTCGATGCAACGCGAAGAACCTTACCTGGGCTCGAAGTGTACTGGATCGCCTGTGAAAGCAGGTTTCTCTTCGGAGTCGGTACATAGGTGCTGCATGGCTGTCGTCAGCTCGTGTCGTGAGATGTTGGGTTAAGTCCCGCAACGAGCGCAACCCCTATTCTTAGTTGCTACCGGGTCATGCCGGGCACTCTAAGAAGACTGCCTACGCAAGTAGTGAGGAAGGCGGGGATGACGTCAAGTCCTCATGGCCCTTACGTCCAGGGCTTCACACGTGCTACAATGGTAACTACAAAGGGTCGCAATCCCGCAAGGAGGAGCCAATCCCAAAAAAGTTATCTCAGTTCGGATTGAGGTCTGCAACTCGAC…	D_0__Bacteria	Bacteria_Feature572	k_Bacteria	k_Bacteria	k_Bacteria	k_Bacteria	k_Bacteria	k_Bacteria	k_Bacteria	0	0	0	0	0	0
0.0213394	680d4139422facc14f6f5c36c81b4829	Feature582	GGGCCCGCACAAGCAGTGGAGCATGTGGTTTAATTCGACGCAACGCGAAGAACCTTACCTGGGCTTGACATGTACGTGTTAGGGATCTGAAAGGTGACCGACCCTTCGGGGAGCGTACACAGGTGGTGCATGGCTGTCGTCAGCTCGTGTCGTGAGATGTTGGGTTAAGTCCCGCAACGAGCGCAACCCCTGTCCTGATGTTGCCAGCATTAAGTTGGGGACTCATCGGAGACTGCCGGTGACAAACCGGAGGAAGGTGGGGATGACGTCAAGTCATCATGCCCTTTATGTCCAGGGCTACACACGTGCTACAATGGCCGGTACAACGGGCTGCGATACCGCGAGGTGGAGCGAATCCCTTAAAGCCGGTCTCAGTTCGGATTGGAGTCTGTAACTCGA…	D_0__Bacteria	Bacteria_Feature582	k_Bacteria	k_Bacteria	k_Bacteria	k_Bacteria	k_Bacteria	k_Bacteria	k_Bacteria	0	0	0	0	0	0
0.0213394	c9784e74222ef0371f1a1797a021d27e	Feature682	GGGCCCGCACAAGCGGTGGAGCATGTGGTTTAATTCGAAGCAACGCGCAGAACCTTACCTAGGCTTGAAATCCGGGGAACTTCCTGGAAACAGGTTGGTGCCTCCTTTTGGAGGAACCCCGAGACAGGTGCTGCATGGCTGTCGTCAGCTCGTGTCGTGAGATGTTGGGTTAAGTCCCGCAACGAGCGCAACCCCTCTCTCTAGTTGCCAGCATTCAGTTGGGGACTCTAGAGATACTGCCTGGGTGAACCAGGAGGAAGGTGGGGATGACGTCAAGTCCTCATGGCCCTTATGTCTAGGGCTACACACGTGCTACAATGGCCGGTACAAAGGGCTGCGATACCGTGAGGTGGAGCGAATCCCAAAAAGCCGGTCTCAGTACGGATTGCAGTCTGCAAC…	D_0__Bacteria	Bacteria_Feature682	k_Bacteria	k_Bacteria	k_Bacteria	k_Bacteria	k_Bacteria	k_Bacteria	k_Bacteria	0	0	0	0	0	0
0.0195611	3a046334bec0d11b4cac8ac85a7a6902	Feature541	#N/A	D_0__Bacteria	Bacteria_Feature541	k_Bacteria	k_Bacteria	k_Bacteria	k_Bacteria	k_Bacteria	k_Bacteria	k_Bacteria	0	0	0	0	0	0
0.0177828	0c3df3f5f070c544e51272e5669338ae	Feature500	#N/A	D_0__Bacteria	Bacteria_Feature500	k_Bacteria	k_Bacteria	k_Bacteria	k_Bacteria	k_Bacteria	k_Bacteria	k_Bacteria	0	0	0	0	0	0
0.0177828	947f2238eda15449bda8d69128884d11	Feature630	GGGCCCGCACAAGCGGTGGAGCATGTGGTTTAATTCGATGCAACGCGAAGAACCTTACCCGGCCTTGACATCCCTCGGAAGGTTACCAGAGATGGTTTCCGCTCTCTTCGGAGAGTCGGGGTGACAGGTGCTGCATGGCTGTCGTCAGCTCGTGTCGTGAGATGTTGGGTTAAGTCCCGCAACGAGCGCAACCCCTGTCCCTAGTTGCCAGCGAGTAAAGTCGGGAACTCTAGGGAGACTGCCGGTGATAAACCGAGAGGAAGGTGGGGATGACGTCAAGTCATCATGGCCCTTACGGCCGGGGCTACACACGTGCTACAATGGACAGTACAAAGGGTCGCAAAATCGCAAGATGGAGCCAATCCCAAAAAGCTGTCCTCAGTTCGGATTGGAGTCTGC…	D_0__Bacteria	Bacteria_Feature630	k_Bacteria	k_Bacteria	k_Bacteria	k_Bacteria	k_Bacteria	k_Bacteria	k_Bacteria	0	0	0	0	0	0
0.0177828	980317b746738d4c96f1b026e0d2e411	Feature635	GGGCCCGCACAAGCGGTGGAGCATGTGGTTTAATTCGAAGCAACGCGAAGAACCTTACCTGGGCTTGAAATGTTGGTGTTAGCACCCTGAAAGGGGTGTGACCGTGCTTGCACGGAGCCAGCACAGGTGCTGCATGGCTGTCGTCAGCTCGTGTTGTGAGATGTTGGGTTAAGTCCCGCAACGAGCGCAACCCCTTCCCTCTGTTGCTACAGTTCGGCTGAGCACTCTGAGGGTACTGCCCGTGACAAACGGGAGGAAGGTGGGGATGACGTCAAGTCCTCATGGCCCTTATGTCCAGGGCTACACACGTGCTACAATGGGCGGAACAAAGGGCAGCGAACACGTAAGTGGGAGCGAATCTCAAAAATCCGTCCTCAGTTCGGATTGTGGTCTGCAACT…	D_0__Bacteria	Bacteria_Feature635	k_Bacteria	k_Bacteria	k_Bacteria	k_Bacteria	k_Bacteria	k_Bacteria	k_Bacteria	0	0	0	0	0	0
0.0177828	c22dd5291f6527290da16f32674a3df8	Feature673	GGGATCGCACAAGCGGTGGAGCGCGTTCTTTAATTGGATGTTGAGCCAAGAACCTTACCAGGGTTTGACATTCTAATCGTAATGCCGCTGTGAAAGCAGTTGGAATTCTTCTTTGAAGAACGGTTAGAACAGGTGTTGCACGGCTGTCGTCAGCTCGAGTCGTGAGACGTAGGGTTCAGTCCTACATCGAGCGCAACCCGTATCGTATGTTGTATCACTCATGCGAGACTGCCCCGGCAACGGGGAGGAAGGCGCGGACGACGTCTAGTCAGCGTTGCCCTTATGCCCTGGGCGAGAAACGCGCTACAATGGTCATGACAATGGGTATGCCACACTGCAAGGTGGAGCTAATCCCGCAAACATGGCCTCAGTTCAGATTGGAGTCTGCAACTCGACTCC…	D_0__Bacteria	Bacteria_Feature673	k_Bacteria	k_Bacteria	k_Bacteria	k_Bacteria	k_Bacteria	k_Bacteria	k_Bacteria	0	0	0	0	0	0
0.0177828	efb6ed749c0d5159385e121e480693a1	Feature721	GGGCCCGCACAAGCGGTGGAGCATGTGGTTTAATTCGATGCAACGCGAAGAACCTTACCTGGGCTTGACATTCTATTGTAAGCTGTAGAGATACGGTCCTCCCGCAAGGGACAGTAGAACAGGTGCTGCATGGCTGTCGTCAGCTCGTGTCGTGAGATGTTGGCTTAAGTGCCGCAACGAGCGCAACCCATGTCCATAGTTACCATCAGGTAATGCTGGGAACTCTATGGAGACTGCCGGTGATAAACCGGAGGAAGGTGTGGATGACGTCAAGTCCTCATGGCCTTTATGTCCAGGGCCACACACGTGCTACAATGGCAGATACAGCGGGAAGCAAGCTCGCGAGAGCAAGCAGATCCCTTAAAGTCTGCCCCAGTTCGGATTGTAGTCTGCAACTCG…	D_0__Bacteria	Bacteria_Feature721	k_Bacteria	k_Bacteria	k_Bacteria	k_Bacteria	k_Bacteria	k_Bacteria	k_Bacteria	0	0	0	0	0	0
0.0165973	5ece9203cd104c759ce2b6e6ce4413b7	Feature573	GGGCCCGCACAAGCGGTGGAGCATGTGGTTTAATTCGAAGCAACGCGAAGAACCTTACCAAGTCTTGACATCCCATTGACGTGCCTGTAAAGAGGCATTCCCTTCGGGGCAATGGAGACAGGTGGTGCATGGTTGTCGTCAGCTCGTGTCGTGAGATGTTGGGTTAAGTCCCGCAACGAGCGCAACCCCTGCCGCCAGTTGCCACCAGGTGAAGCTGGGCACTCTGGCGGGACCGCCGGCGACAAGCCGGAGGAAGGCGGGGACGACGTCAAGTCATCACGGCCCTTATGTCCTGGGCCACACACGTGCTACAATGGCCGGTACAGAGCGCAGCGGAGCCAAAAGGCCGAGCGAACCGCAGAAAGCCGGTCACAGTACGGACTGGGGTCTGCAACCCGA…	D_0__Bacteria	Bacteria_Feature573	k_Bacteria	k_Bacteria	k_Bacteria	k_Bacteria	k_Bacteria	k_Bacteria	k_Bacteria	0	0	0	0	0	0
0.0160046	d88a7ef575bbdf6b4da7d19c2c0ce15d	Feature700	GGGCCCGCACAAGCGGTGGAGCATGTGGTTTAATTCGACGCAACGCGAAGAACCTTACCAAGGCTTGACATCCATAGAATCCCTGAGAGATCAGGGAGTGCCCTTCGGGGAGCTATGAGACAGGTGGTGCATGGTTGTCGTCAGCTCGTGTCGTGAGATGTTGGGTTAAGTCCCGCAACGAGCGCAACCCTTACCCTTAGTTGCCAGCGGGTAATGCCGGGCACTCTAAGGGGACCGCCCCGGATAACGGGGAGGAAGGCGGGGATGACGTCAAGTCAGCATGGCCTTTATGTCCAGGGCTACACACGTGCTACAATGGGCGATACAGAGGGAAGCAAGGCCGCAAGGTAGAGCTAATCCCTAAAGTCGTCCTCAGTTCGGATTGCAGGCTGCAACTCG…	D_0__Bacteria	Bacteria_Feature700	k_Bacteria	k_Bacteria	k_Bacteria	k_Bacteria	k_Bacteria	k_Bacteria	k_Bacteria	0	0	0	0	0	0
0.0142263	3ce34b8566b09b7776ed70f8e058a5e4	Feature543	#N/A	D_0__Bacteria	Bacteria_Feature543	k_Bacteria	k_Bacteria	k_Bacteria	k_Bacteria	k_Bacteria	k_Bacteria	k_Bacteria	0	0	0	0	0	0
0.0142263	3e381c168b65238db743eaa25f6d5c41	Feature545	#N/A	D_0__Bacteria	Bacteria_Feature545	k_Bacteria	k_Bacteria	k_Bacteria	k_Bacteria	k_Bacteria	k_Bacteria	k_Bacteria	0	0	0	0	0	0
0.0142263	83aec3839f5e5bf28bd8553d45fdc7df	Feature613	GGGCCCGCACAAGCAGTGGAGTATGTGGTTTAATTCGAAGCAACGCGAAGAACCTTACCAGGTCTTGACATCCGATGCATAGCTAAGAGATTAGTGAAATCCTTCGGGACATCGAGACAGGTGGTGCATGGTTGTCGTCAGCTCGTGTCGTGAGATGTTGGGTTAAGTCCCGCAACGAGCGCAACCCCTACACTTAGTTGCCACCAGATTATGCTGAGCACTCTAAGTGAACTGCCTGGGTTAACCAGGAGGAAGGTGGGGATGACGTCAAGTCATCATGGCCTTTATGTCCAGGGCTACACACGTGCTACAATGGTCGGTACAAAGGGCAGCTAAATCGTGAGATCACGCTAATCCCATAAAGCCGGCCTCAGTTCGGATTGGAGTCTGCAACTCGAC…	D_0__Bacteria	Bacteria_Feature613	k_Bacteria	k_Bacteria	k_Bacteria	k_Bacteria	k_Bacteria	k_Bacteria	k_Bacteria	0	0	0	0	0	0
0.0142263	d3b0e1d517fe01bf16d8f9f442e66fb3	Feature697	GGGCCCGCACAAGCGGTGGAGTATGTTGCTTAATTCGATGCAACGCGAAGAACCTTACCTAGGCTTGACATGCTTGGGAAGATTCGTGGAAACATGAATCGTCCGCAAGGACTCAAGCACAGGTGCTGCATGGCTGTCGTCAGCTCGTGTCGTGAGATGTATGGTTAAGTCCCGCAACGAGCGCAACCCTCGTGTCTAGTTACCAGCACGTAATGGTGGGGACTCTAGACAGACTACCCTTTTTAGGGGGGAAGGTGGGGATGACGTCAAGTCATCATGGCCCTTACGCCTAGGGCTGCAAACGTACTACAATGCCTGGTACAATGGGCTGCAAACTCGCGAGAGTAAGCTAATCCCACAAAACCAGGCCCAGTTCAGATTGGAGTCTGCAATTCGACT…	D_0__Bacteria	Bacteria_Feature697	k_Bacteria	k_Bacteria	k_Bacteria	k_Bacteria	k_Bacteria	k_Bacteria	k_Bacteria	0	0	0	0	0	0
0.012448	0523917e94768f8a26374a9ca40389a4	Feature492	#N/A	D_0__Bacteria	Bacteria_Feature492	k_Bacteria	k_Bacteria	k_Bacteria	k_Bacteria	k_Bacteria	k_Bacteria	k_Bacteria	0	0	0	0	0	0
0.012448	2815e4c75400fee3ee7e27c75c285d3f	Feature521	#N/A	D_0__Bacteria	Bacteria_Feature521	k_Bacteria	k_Bacteria	k_Bacteria	k_Bacteria	k_Bacteria	k_Bacteria	k_Bacteria	0	0	0	0	0	0
0.012448	715cd4e043fc3c621381e18592cd45d6	Feature592	GGACCCGCACAAGCGGTGGAGCATGTGGTTTAATTCGAAGCAACGCGAAGAACCTTACCAAGTCTTGACATCCCTCTGACCGTCCCGTAACGGGGACTTCCCTTCGGGGCAGAGGAGACAGGTGGTGCATGGTTGTCGTCAGCTCGTGTCGTGAGATGTTGGGTTAAGTCCCGCAACGAGCGCAACCCCTGCCGCCAGTTGCCACCAGGAAAGCTGGGCACTCTGGCGGGACCGCCGGCGACAAGCCGGAGGAAGGCGGGGACGACGTCAAGTCATCACGGCCCTTATGTCCTGGGCCACACACGTGCTACAATGGCCGGTACAGAGCGCAGCGGAGCCAAAAGGCCGAGCGAACCGCAGAAAGCCGGTCACAGTACGGACTGGGGTCTGCAACCCGAC…	D_0__Bacteria	Bacteria_Feature592	k_Bacteria	k_Bacteria	k_Bacteria	k_Bacteria	k_Bacteria	k_Bacteria	k_Bacteria	0	0	0	0	0	0
0.012448	7295cd81813e1503825772e755453fc3	Feature595	GGGCCCGCACAAGCAGCGGAGCATGTGGTTTAATTCGAAGCAACGCGAAGAACCTTACCAAGGCTTGACATCCACTTAAACTCATGGAAACATGAGGTCTCTTCGGAGGAAGTGAGACAGGTGGTGCATGGTTGTCGTCAGCTCGTGTCGTGAGATGTTGGGTTAAGTCCCGCAACGAGCGCAACCCTTACCCTTAGTTGCCAGCGGGTAATGCCGGGCACTCTAAGGGGACCGCCCCGGATAACGGGGAGGAAGGCGGGGATGACGTCAAGTCAGCATGGCCTTTATGTCCAGGGCTACACACGTGCTACAATGGGCGATACAGAGGGAAGCAAGGCCGCAAGGTAGAGCTAATCCCTAAAGTCGTCCTCAGTTCGGATTGCAGGCTGCAACTCGCCT…	D_0__Bacteria	Bacteria_Feature595	k_Bacteria	k_Bacteria	k_Bacteria	k_Bacteria	k_Bacteria	k_Bacteria	k_Bacteria	0	0	0	0	0	0
0.012448	df9f4cf7e1ae915a1fbf3f3718a87a00	Feature707	GGGCCCGCACAAGCAGTGGAGCATGTGGTTTAATTCGACGCAACGCGAAGAACCTTACCTGGGCTTGACATGTACGTGGTAGGAATCTGAAAGGTGACCGACCCTTCGGGGAGCGTACACAGGTGGTGCACGGCTGTCGTCAGCTCGTGTCGTGAGATGTTGGGTTAAGTCCCGCAACGAGCGCAACCCCTGTCCTGATGTTGCCATCATTTAGTTGGGGACTCATCGGAGACTGCCGGTGACAAACCGGAGGAAGGTGGGGATGATGTCAAGTCATCATGCCCTTTATGTCCAGGGCTACACACGTGCTACAATGGCCGGTACAACGGGCTGCGATACCGCGAGGTGGAGCGAATCCCTTAAAGCCGGTCTCAGTTCGGATTGGAGTCTGAAACTCGA…	D_0__Bacteria	Bacteria_Feature707	k_Bacteria	k_Bacteria	k_Bacteria	k_Bacteria	k_Bacteria	k_Bacteria	k_Bacteria	0	0	0	0	0	0
0.0106697	217ab01b3b98bbefcf6a898d62fb6958	Feature514	#N/A	D_0__Bacteria	Bacteria_Feature514	k_Bacteria	k_Bacteria	k_Bacteria	k_Bacteria	k_Bacteria	k_Bacteria	k_Bacteria	0	0	0	0	0	0
0.0106697	2f8c115fb351c0ebb09a4dc255c4640c	Feature529	#N/A	D_0__Bacteria	Bacteria_Feature529	k_Bacteria	k_Bacteria	k_Bacteria	k_Bacteria	k_Bacteria	k_Bacteria	k_Bacteria	0	0	0	0	0	0
0.0106697	46b57ee46ab7339005dfd46a7a384c42	Feature550	#N/A	D_0__Bacteria	Bacteria_Feature550	k_Bacteria	k_Bacteria	k_Bacteria	k_Bacteria	k_Bacteria	k_Bacteria	k_Bacteria	0	0	0	0.00533485	0	0
0.0106697	69f0bbcac2abcc387e7aed18fb3da9ec	Feature583	GGGCCCGCACAAGCGGTGGAGCATGTGGTTTAATTCGATGCTACGCGAAAAACCTTACCTGGACTTGACATCCCAAGAATTGTCCAGAGATGGATGAGTGCCCTTCGGGGAACTTGGAGACAGGTGCTGCATGGCTGTCGTCAGCTCGTGTCGTGAGATGTTGGGTTAAGTCCCGCAACGAGCGCAACCCCTACATTTAGTTGCCACCAGATAACGCTGAGCACTCTAAATGAACTGCCTGGGTTAACCAGGAGGAAGGTGGGGATGACGTCAAGTCATCATGGCCTTTATGTCCAGGGCTACACACGTGCTACAATGGCCGGTACAAAGGGTAGCGAAGCCGCAAGGTGAAGCGAATCTCAGAAAGCCGGTCTCAGTTCGGATTGTGGGCTGCAACCC…	D_0__Bacteria	Bacteria_Feature583	k_Bacteria	k_Bacteria	k_Bacteria	k_Bacteria	k_Bacteria	k_Bacteria	k_Bacteria	0	0	0	0	0	0
0.0106697	70643bd46f52d11924d9ef2320ec1d58	Feature590	GGGCCCGCACAAGCGGTGGAGCATGTGGCTTAATTCGATGCAACGCGAAGAACCTTACCTGGCCTTGACATGCATGTAGTAGAAGCCTGAAAGGGTGACGATCCCGCAAGGGAAGCATGCACAGGTGCTGCATGGCTGTCGTCAGCTCGTGTCGTGAGATGTTGCGTTAAGTCGCGCAACGAGCGCAACCCTCGTCGTTAGTTGCCACCATTCAGTTGGGAACTCTAACGAGACAAACCCTTTTTAAGGGTGGGAAGGTGGGGATGACGTCAAGTCAGTATGGCCCTTACGGCCAGGGCTGCACACGTGCTACAATGGTGGTGACAGTGGGCAGCGAGACCGCGAGGTCGAGCTAATCTCCAAAAGCCATCTCAGTTCGGATTGCACTCTGCAACTCGA…	D_0__Bacteria	Bacteria_Feature590	k_Bacteria	k_Bacteria	k_Bacteria	k_Bacteria	k_Bacteria	k_Bacteria	k_Bacteria	0	0	0	0	0	0
0.0106697	720a0178f035e11fd7db0778f4e5c379	Feature594	GGGCCCGCACAAGCAGCGGAGCATGTTGTTTAATTCGACGCAACGCGAAGAACCTTACCAGGTCTTGACATCCAACTAACGAGGTGGAAACACATCAGGTGCCCTTCGGGGAAAGTTGAGACAGGTGGTGCATGGTTGTCGTCAGCTCGTGTCGTGAGATGTTGGGTTAAGTCCCGCAGCGAGCGCAACCCTCGCCTTCAGTTGCCATCATTCAGTTGGGCACTCTGAAGGAACTGCCGGTGACAAGCCGGAGGAAGGTGGGGATGACGTCAAGTCCTCATGGCCCTTACAGGTGGGGCTACACACGTGCTACAATGGCGACCACAGAGGGGAGCGACCCTGCGAGGGGAAGCCAATCTCGAAAAGTCGTCTCAGTTCGGATTGCACTCTGCAACTCGA…	D_0__Bacteria	Bacteria_Feature594	k_Bacteria	k_Bacteria	k_Bacteria	k_Bacteria	k_Bacteria	k_Bacteria	k_Bacteria	0	0	0	0	0	0
0.0106697	90b3ebdce39bb747fdf25ca3088981ba	Feature624	GGGCCCGCACAAGCGGTGGAGCATGTGGTTTAATTCGATGATACGCGAAGAACCTTACCTGGGTTTGACATTGCAAGGAAGTATGCAGAGATGCATATGCCTCTTCGGAGGTCTTGTAACAGGTGCTGCATGGCTGTCGTCAGCTCGTGCCGTGAGGTGTTGGGTTAAGTCCCGCAACGAGCGCAACCCCTGTTCTTAGTTGCCATCGGGTAATGCCGGGCACTCTAAGGAGACTGCCACCCAAAGTGGAGGAAGGTGGGGATGACGTCAAGTCAGCATGGCCCTTATGTCCAGGGCTACACACATGCTACAATGATCGGTACAGAGGGTTGCCAAGCCGCGAGGTGGAGCGAATCCCAAAAAGCCGGTCTCAGTTCGGATTGTAGGCTGCAACTCGCC…	D_0__Bacteria	Bacteria_Feature624	k_Bacteria	k_Bacteria	k_Bacteria	k_Bacteria	k_Bacteria	k_Bacteria	k_Bacteria	0	0	0	0	0	0
0.0106697	b7812f12aa9858ec93406f58485c6952	Feature662	GGGCCCGCACAAGCGGTGGAGGATGTGGTTTAATTCGACGCAACGCGCAGAACCTTACCCGGGTTCGACATCATAGGGACCGCCCGGTGAAAGCCGGGCCTGTCACTTCGGTGGCTCCTATGACAGGTGCTGCATGGCTGTCGTCAGCTCGTGTCGTGAGATGTTGGGTTAAGTCCCGCAACGAGCGCAACCCCTGGTTCCAGTTACCACATTCAGTTGGGGACTCTGGAGCAACTGCCTGTGTCAAGCAGGAGGAAGGCGGGGATGACGTCAAGTCCTCATGGCCCTTACGCCCGGGGCTACACACGTCCTACAATGGTGGGTACAAAGGGTTGCGAAGCCGCGAGGCGGAGCCAATCCCAAAAAACCCACCCCAGTTCGGATTGGAGTCTGCAACTC…	D_0__Bacteria	Bacteria_Feature662	k_Bacteria	k_Bacteria	k_Bacteria	k_Bacteria	k_Bacteria	k_Bacteria	k_Bacteria	0	0	0	0	0	0
0.0106697	c9666fe214b9556372d383dd67c39aa8	Feature681	GGGCCCGCACAAGCGGTGGAGCATGTGGTTTAATTCGATGGTACACGAGGAACCTTACCTGGGTTTGACATACGGAGGGAAGTGGCAGCGATGTCACTGCGTAGAGATACGGCTCCGTACAGGTGCTGCATGGCTGTCGTCAGCTCGTGCCGTGAGGTGTTGGGTTAAGTCCCGCAACGAGCGCAACCCCTACTGTCAGTTACTAACAGGTAAAGCTGAGGACTCTGGCGGAACTGCCGGTGACAAACCGGAGGAAGGTGGGGATGACGTCAAGTCATCATGGCCCTTATGTCCAGGGCTACACACGTGCTACAATGGGCGAGACAGAGTGACGCGAAGCCGCGAGGTGGAGCAAATCGCAGAAAATCGCTCTCAGTTCGGATTGGAGTCTGAAACCCG…	D_0__Bacteria	Bacteria_Feature681	k_Bacteria	k_Bacteria	k_Bacteria	k_Bacteria	k_Bacteria	k_Bacteria	k_Bacteria	0	0	0	0	0	0
0.0106697	f0da5da37628fc7e8248b1acf45394e6	Feature723	GGGCCCGCACAAGCGGTGGAGCATGTGGTTTAATTCGACGCAACGCGAAGAACCTTACCTGGGTTTGACATCCCGATCGTATTTCATGGAAACATGGAAGTCAGTTCGGCTGGATCGGTGACAGGTGCTGCATGGCTATCGTCAGCTCGTGCTGTGAAGTGTTGGGTTAAGTCCCGCAACGAGCGCAACCCCTGCCGCCAGTTGCCACCAGGTGAAGCTGGGCACTCTGGCGGGACCGCCGGCGACAAGCCGGAGGAAGGCGGGGACGACGTCAAGTCATCACGGCCCTTATGTCCTGGGCCACACACGTGCTACAATGGCCGGTACAGAGCGCAGCGGAGCCAAAAGGCCGAGCGAACCGCAGAAAGCCGGTCACAGTACGGACTGGGGTCTGCAACC…	D_0__Bacteria	Bacteria_Feature723	k_Bacteria	k_Bacteria	k_Bacteria	k_Bacteria	k_Bacteria	k_Bacteria	k_Bacteria	0	0	0	0	0	0
0.0106697	f9722438fea54153419a18aaeb88fa7a	Feature734	GGGCCCGCACAAGCAGCGGAGCGTGTGGTTTAATTCGATGCAACACGAAGAACCTTACCTGGGTTTGACATGTACGTAGTAGTGAAGCGAAAGCGGAACGATCCTTCGGGGAGCGTACACAGGTGCTGCATGGTTGTCGTCAGCTCGTGTCGTGAGACGTAGGGTTCAGTCCTACATCGAGCGCAACCTATACCATGTGTTGTATCACTCACATGGGACTGCCCCGGTAACGGGGAGGAAGGCGTAGACGACGTCTAGTCAGCGTTGCCCTTATACCCTGGGCTAGAAACGCGCTACAATGGCCACGACAATGGGTTTGCCACATTGCGAGATGGAGCTAATCCCTAAACGTGGTCTCAGTTCGGATTGGAGTCTGCAACTCGACTCCATGAAGTTGGA…	D_0__Bacteria	Bacteria_Feature734	k_Bacteria	k_Bacteria	k_Bacteria	k_Bacteria	k_Bacteria	k_Bacteria	k_Bacteria	0	0	0	0	0	0
0.0106697	fee923441415978ec12343df8a71613f	Feature738	GGGCCCGCACAAGCAGCGGAGCGTGTTGCTTAATTCGACGCAACGCGAAGAACCTTACCTGGGCTTGACATGTACGTGGTAGGAATCTGAAAGGTGACCGACCCTTCGGGGAGCGTACACAGGTGGTGCACGGCTGTCGTCAGCTCGTGTCGTGAGATGTTGGGTTAAGTCCCGCAACGAGCGCAACCCCTGTCCTGATGTTGCCATCATTTAGTTGGGGACTCATCGGAGACTGCCGGTGACAAACCGGAGGAAGGTGGGGATGACGTCAAGTCATCATGCCCTTTATGTCCAGGGCTACACACGTGCTACAATGGCCGGTACAACGGGCTGCAATACCGCGAGGTGGAGCGAATCCCTTAAAGCCGGTCTCAGTTCGGATTGGAGTCTGCAACTCGA…	D_0__Bacteria	Bacteria_Feature738	k_Bacteria	k_Bacteria	k_Bacteria	k_Bacteria	k_Bacteria	k_Bacteria	k_Bacteria	0	0	0	0	0	0
0.00889142	042b57a8357a618bf0988299491e9474	Feature489	#N/A	D_0__Bacteria	Bacteria_Feature489	k_Bacteria	k_Bacteria	k_Bacteria	k_Bacteria	k_Bacteria	k_Bacteria	k_Bacteria	0	0	0	0	0	0
0.00889142	e07efb266e7eb5a7b2c59c9a17e17b6b	Feature708	GGACCCGCACAAGCGGTGGAGCATGTGGTTTAATTCGAAGCAACGCGAAGAACCTTACCAAGTCTTGACATCCTTCTGACCGGTCCGTAACGGGGCCTTCCCTTCGGGGCAGGAGAGACAGGTGGTGCATGGTTGTCGTCAGCTCGTGTCGTGAGATGTTGGGTTAAGTCCCGCAACGAGCGCAACCCCTGCCGCCAGTTGCCACCAGGTGAAGCTGGGCACTCTGGCGGGACCGCCGGCGACAAGCCGGAGGAAGGCGGGGACGACGTCAAGTCATCACGGCCCTTATGTCCTGGGCCACACACGTGCTACAATGGCCGGTACAGAGCGCAGCGGAGCCAAAAGGCCGAGCGAACCGCAGAAAGCCGGTCACAGTACGGACTGGGGTCTGCAACCCGA…	D_0__Bacteria	Bacteria_Feature708	k_Bacteria	k_Bacteria	k_Bacteria	k_Bacteria	k_Bacteria	k_Bacteria	k_Bacteria	0	0	0	0	0	0
0.00711313	07d19f964ffa7961761c7c3c989f5e95	Feature494	#N/A	D_0__Bacteria	Bacteria_Feature494	k_Bacteria	k_Bacteria	k_Bacteria	k_Bacteria	k_Bacteria	k_Bacteria	k_Bacteria	0	0	0	0	0	0
0.00711313	0b22e2bf48cd2572aa5ea767918a617a	Feature498	#N/A	D_0__Bacteria	Bacteria_Feature498	k_Bacteria	k_Bacteria	k_Bacteria	k_Bacteria	k_Bacteria	k_Bacteria	k_Bacteria	0	0	0	0	0	0
0.00711313	0c235940e5349b9693a0e5a2342dc3ec	Feature499	#N/A	D_0__Bacteria	Bacteria_Feature499	k_Bacteria	k_Bacteria	k_Bacteria	k_Bacteria	k_Bacteria	k_Bacteria	k_Bacteria	0	0	0	0	0	0
0.00711313	103dffb2d40a2bf70c377a978d68f51d	Feature503	#N/A	D_0__Bacteria	Bacteria_Feature503	k_Bacteria	k_Bacteria	k_Bacteria	k_Bacteria	k_Bacteria	k_Bacteria	k_Bacteria	0	0	0	0	0	0
0.00711313	133b1c8a6e0bb4101e41fab5d5c78d51	Feature504	#N/A	D_0__Bacteria	Bacteria_Feature504	k_Bacteria	k_Bacteria	k_Bacteria	k_Bacteria	k_Bacteria	k_Bacteria	k_Bacteria	0	0	0	0	0	0
0.00711313	1485100da8113b4ce8b9b006e4da897f	Feature506	#N/A	D_0__Bacteria	Bacteria_Feature506	k_Bacteria	k_Bacteria	k_Bacteria	k_Bacteria	k_Bacteria	k_Bacteria	k_Bacteria	0	0	0	0	0	0
0.00711313	20dafcdf4542de892b113c6c633515a5	Feature513	#N/A	D_0__Bacteria	Bacteria_Feature513	k_Bacteria	k_Bacteria	k_Bacteria	k_Bacteria	k_Bacteria	k_Bacteria	k_Bacteria	0	0	0	0	0	0
0.00711313	239924002310f759e845e05b5675a3dd	Feature516	#N/A	D_0__Bacteria	Bacteria_Feature516	k_Bacteria	k_Bacteria	k_Bacteria	k_Bacteria	k_Bacteria	k_Bacteria	k_Bacteria	0	0	0	0	0	0
0.00711313	2d174baafa0b5b18d42405a83e9c0f83	Feature524	#N/A	D_0__Bacteria	Bacteria_Feature524	k_Bacteria	k_Bacteria	k_Bacteria	k_Bacteria	k_Bacteria	k_Bacteria	k_Bacteria	0	0	0	0	0	0
0.00711313	6612071ee33f57f453fbb309ba829997	Feature579	#N/A	D_0__Bacteria	Bacteria_Feature579	k_Bacteria	k_Bacteria	k_Bacteria	k_Bacteria	k_Bacteria	k_Bacteria	k_Bacteria	0	0	0	0	0	0
0.00711313	6b370af4db78df6315398b4ac374c8be	Feature585	#N/A	D_0__Bacteria	Bacteria_Feature585	k_Bacteria	k_Bacteria	k_Bacteria	k_Bacteria	k_Bacteria	k_Bacteria	k_Bacteria	0	0	0	0	0	0
0.00711313	6e74e3df057547e6b7b158e2f2790cef	Feature588	#N/A	D_0__Bacteria	Bacteria_Feature588	k_Bacteria	k_Bacteria	k_Bacteria	k_Bacteria	k_Bacteria	k_Bacteria	k_Bacteria	0	0	0	0	0	0
0.00711313	7637a2c02a25ead3f9b95fdce717e9f2	Feature602	GGGCCCGCACAAGCGGTGGAGCATGTGGTTTAATTCGAAGCAACGCGAAGAACCTTACCAAGGCTTGACATCCCGATGCCGCACATAGAGATATGTGTTTTCTACGGAACATCGGAGACAGGTGGTGCATGGTTGTCGTCAGCTCGTGTCGTGAGATGTTGGGTTAAGTCCCGCAACGAGCGCAACCCTTATCTTTAGTAGCCAGCAGTAAGATGGGCACTCTAAAGAGACTGCCGTGGATAACACGGAGGAAGGTGGGGATGACGTCAAATCATCATGCCCCTTATGTCTTGGGCAACACACGTGCTACAATGGGCGGAACAAAGTGAAGCAAAGCCGCGAGGTGGAGCGAAGCACAAAAATCCGTTCTCAGTTCGGATTGTAGTCTGCAACTCGACT…	D_0__Bacteria	Bacteria_Feature602	k_Bacteria	k_Bacteria	k_Bacteria	k_Bacteria	k_Bacteria	k_Bacteria	k_Bacteria	0	0	0	0	0	0
0.00711313	8101789708fbdc25572504f16c570efc	Feature610	GGACCCGCACAAGCGGTGGAGCATGTGGTTTAATTCGACGCAACGCGAAGAACCTTACCAAGGCTTGACATCCCTTGACGATCTAAGAGATTAGATTTTCTTTTCGGAGACAAGGAGACAGGTGGTGCATGGCTGTCGTCAGCTCGTGCCGTGAGGTGTTGGGTTAAGTCCCGCAACGAGCGCAACCCCTATTGCTAGTTACTAACAAGAGAGATGAGGACTCTAGTGAGACTGCCAGCGACAAGCTGGAGGAAGGTGGGGATGACGTCAAATCATCATGCCCTTTATGACCTGGGCTGCAAACGTACTACAATGGCCACTACAGAGAGAAGCGAAGGGGCGACCTGGAGCGAACCTCATAAAAGTGGTCTCAGTTCGGATTGAAGTCTGCAACTCGAC…	D_0__Bacteria	Bacteria_Feature610	k_Bacteria	k_Bacteria	k_Bacteria	k_Bacteria	k_Bacteria	k_Bacteria	k_Bacteria	0	0	0	0	0	0
0.00711313	91c5d761f73934e51ebf01b3a3c1e4ff	Feature626	GGGCCCGCACAAGCGGTGGAGCATGTGGTTTAATTCGACGCAACGCGAAGAACCTTACCTGGGCTCGAACGGCCGGTCAACGATCGTGGAAACACGGTTACCTCGCAAGGGGGTCCGGTCGAGGTGCTGCATGGCTGTCGTCAGCTCGTGTCGTGAGATGTTGGGTTAAGTCCCGCAACGAGCGCAACCCGCGTCGCTAGTTACAAGTGTCTAGCGAGACTGCCGGTCTAAAACCGGAGGAAGGTGCGGATGACGTCAAGTCAGCATGGCCTTTATGTCCAGGGCTACACACACGCTACAATGGCCAGTACAAAGGGCAGCGAAGGGGCGACCTGGAGCGAATCTCATCAAAGCTGGTCGTAGTTCGGATTGTAGGCTGCAACCCGCCTACATGAAGCT…	D_0__Bacteria	Bacteria_Feature626	k_Bacteria	k_Bacteria	k_Bacteria	k_Bacteria	k_Bacteria	k_Bacteria	k_Bacteria	0	0	0	0	0	0
0.00711313	a17bbd22079c6d87b527abeecd907475	Feature645	GGGCCCGCACAAGCAGTGGAGTATGTGGTTTAATTCGAAGCAACGCGAAGAACCTTACCAGGGCTTGACATGGAGACGACCGCACTAGAGATAGTGCTTCCCTTCGGGGCGTCTCACACAGGTGCTGCATGGCTGTCGTCAGCTCGTGCTGTGAAGTGTTGGGTTAAGTCCCGCAACGAGCGCAACCCCTATTGATAGTTGCTAATATTAAGTTAAGGACTCTATTGAGACTGCCAGCGACAAGCTGGAGGAAGGTGGGGATGACGTCAAATCATCATGCCCTTTATGACCTGGGCTACAAACGTACTACAATGGCCGATACAAAGAGAAGCGAAGCCGCGAGGTGGAGCGAACCTCATAAAAATGGTCTCAGTTCGGATTGGAGTCTGCAACTCGACT…	D_0__Bacteria	Bacteria_Feature645	k_Bacteria	k_Bacteria	k_Bacteria	k_Bacteria	k_Bacteria	k_Bacteria	k_Bacteria	0	0	0	0	0	0
0.00711313	b038ecea5f0cdc1f429919f556110374	Feature658	GGGCCCGCACAAGCGGTGGAGCATGTGGTTCAATTCGAAGCAACGCGCAGAACCTTACCAGCCCTTGACATGTCCCGTATGAGAACCAGAGATGGATCTCTTCAGTTCGGCTGGCGGGAACACAGGTGCTGCATGGCTGTCGTCAGCTCGTGTCGTGAGATGTTGGGTTAAGTCCCGCAACGAGCGCAACCCTTGTCGTTAATTGCCATCATTAAGTTGGGCACTTTAATGAGACTGCCGGTGACAAACCGGAGGAAGGTGGGGATGACGTCAAGTCCTCATGGCCCTTATGGGTAGGGCTTCACACGTCATACAATGGCTGGTACAAAGGGTTGCCAACCCGCGAGGGGGAGCTAATCCCAAAAAACCAGTCCCAGTTCGGATTGCAGTCTGCAACTC…	D_0__Bacteria	Bacteria_Feature658	k_Bacteria	k_Bacteria	k_Bacteria	k_Bacteria	k_Bacteria	k_Bacteria	k_Bacteria	0	0	0	0	0	0
0.00711313	bbc1bba3cc040b56917735d9a327fd88	Feature667	GGGCCCGCACAAGCGGTGGAGCATGTGGTTTAATTCGACGCAACGCGAAGAACCTTACCTGGGCTTGACATCTAGCGAATCTCTATGAAAGTAGAGAGTGCCTTCGGGAACGCTAAGACAGGTGGTGCACGGTTGTCGTCAGCTCGTGTCGTGAGATGTTGGGTTAAGTCCCGCAACGAGCGCAACCCTTGTCATTAGTTGCCATCATTTGGTTGGGCACTCTAATGAGACTGCCGGTGACAAACCGGAGGAAGGTGGGGATGACGTCAAGTCCTCATGGCCCTTATGGGTAGGGCTTCACACGTCATACAATGGTCGGTACAGAGGGTTGCCAAGCCGCGAGGTGGAGCTAATCCCTTAAAGCCGATCGTAGTCCGGATCGTAGTCTGCAACTCGACT…	D_0__Bacteria	Bacteria_Feature667	k_Bacteria	k_Bacteria	k_Bacteria	k_Bacteria	k_Bacteria	k_Bacteria	k_Bacteria	0	0	0	0	0	0
0.00711313	c017f79d725ae6981fdc0d119d35cd83	Feature670	GGGCCCGCACAAGCAGCGGAGCGTGTTGCTTAATTCGATGCAACGCGAAGAACCTTACCTGGGTTTGACATGTACCGAAAAGCTCTAGAGATAGGGTGTCCTTCGGGGCGGTACACAGGTGGTGCATGGTTGTCGTCAGCTCGTGTCGTGAGATGTTGGGTTAAGTCCCGCAACGAGCGCAACCCTTGTCATTAGTTGCCATCATTTGGTTGGGCACTCTAATGAGACTGCCGGTGACAAACCGGAGGAAGGTGGGGATGACGTCAAGTCCTCATGGCCCTTATGGGTAGGGCTTCACACGTCATACAATGGTCGGTACAGAGGGTTGCCAAGCCGCGAGGTGGAGCCAATCCCAGAAAGCCGATCGTAGTCCGGATTGTTCTCTGCAACTCGAGAGCA…	D_0__Bacteria	Bacteria_Feature670	k_Bacteria	k_Bacteria	k_Bacteria	k_Bacteria	k_Bacteria	k_Bacteria	k_Bacteria	0	0	0	0	0	0
0.00711313	c32c73a361db7e7e3aee45c8b91631f1	Feature674	GGGCCCGCACAAGCGGTGGAGCATGTGGTTTAATTCGATGATAAACGAAGAACCTTACCAGGGTTTGACATGGCGGTGACCGCGGCCGAAAGGTCGTTTTCCCGTAAGGGACGCTGTCACAGGTGCTGCATGGCTGTCGTCAGCTCGTGTCGTGAGATGTTGGGTTAAGTCCCGCAACGAGCGCAACCCCTACATTTAGTTGCCACCAGATAACGCTGAGCACTCTAAATGAACTGCCTGGGTTAACCAGGAGGAAGGTGGGGATGACGTCAAGTCATCATGGCCTTTATGTCCAGGGCTACACACGTGCTACAATGGTCGGTACAAAGGGCAGCAAGCTCGCGAGTGCAAGCTAATCCCAAAAAGCCGGCCTCAGTTCGGATTGGAGTCTGCAACTCG…	D_0__Bacteria	Bacteria_Feature674	k_Bacteria	k_Bacteria	k_Bacteria	k_Bacteria	k_Bacteria	k_Bacteria	k_Bacteria	0	0	0	0	0	0
0.00711313	c5b7c7eda677665c7f511e794aeec403	Feature677	GGGCCCGCACAAGCGGTGGAGCATGTGGTTTAATACGACGCAACGCGTAGAACCTTACCAGGGCTTGACATGTATTTGACATCCCATGAAAGTGGGCTTTCCGCAAGGACAGATACACAGGTGTTGCATGGCTGTCGTCAGCTCGTGTCGTGAGATGTTGGGTTAAGTCCCGCAACGAGCGCAACCCATGTCCTTAGTTGCCAGCATTAATGGTGGGCACTCTAGGGAGACTGCCTCGGTTAACGGGGAGGAAGGTGTGGATGACGTCAAGTCAGTACGGCCCTTACGTCCTGGGCAACACACGTGCTACAATGGTCGGTACAAAGAGAAGCAAGACCGCGAGGTGGAGCAAATCTCAAAAAACCGGTCCCAGTTCGGATTGGAGTCTGCAATTCGACT…	D_0__Bacteria	Bacteria_Feature677	k_Bacteria	k_Bacteria	k_Bacteria	k_Bacteria	k_Bacteria	k_Bacteria	k_Bacteria	0	0	0	0	0	0
0.00711313	c8b970c8eb57500e30b19f187167222e	Feature680	GGGCCCGCACAAGCGGTGGAGCATGTGGTTTAATTCGAAGCAACGCGAAGAACCTTACCAGGGCTTGACATCCTACTAACGAAGCAGAGATGCATTAGGTGCCCTTCGGGGAAAGTAGAGACAGGTGGTGCATGGTTGTCGTCAGCTCGTGTCGTGAGATGTTGGGTTAAGTCCCGCAACGAGCGCAACCCCTGCTGCCAGTTGCCAACGGGTGAAGCCGGGCACTCTGGCGGGACTGCCATCGACAAGATGGAGGAAGGTGGGGATGACGTCAAGTCATCATGGCCCTTATGTCCAGGGCGACACACGTGCTACAATGGTCGGCACAGCGGGAAGCGAGGCAGTGATGCCAAGCGGATCCCTTAAAGCCGGTCTCAGTTCGGATTGAAGTCTGCAACT…	D_0__Bacteria	Bacteria_Feature680	k_Bacteria	k_Bacteria	k_Bacteria	k_Bacteria	k_Bacteria	k_Bacteria	k_Bacteria	0	0	0	0	0	0
0.00711313	cf8eb40f2f594a3ead5c12dc1f229a1f	Feature687	GGGCCCGCACAAGCAGTGGAGTATGTGGTTTAATTCGAAGCAACGCGAAGAACCTTACCAGGTCTTGACATCGTGTGCATAGCGCAGAGATGCGTGAAATCCTTCGGGACACACAGACAGGTGGTGCATGGTTGTCGTCAGCTCGTGTCGTGAGATGTTGGGTTAAGTCCCGCAACGAGCGCAACCCCTGCTGCCAGTTGCCAACGGGTGAAGCCGGGCACTCTGGCGGGACTGCCATCGACAAGATGGAGGAAGGTGGGGATGACGTCAAGTCATCATGGCCCTTATGTCCAGGGCGACACACGTGCTACAATGGTCGGCACAGCGGGAAGCGAGGCAGTGATGCCAAGCGGATCCCTTAAAGCCGGTCTCAGTTCGGATTGAAGTCTGCAACTCGAC…	D_0__Bacteria	Bacteria_Feature687	k_Bacteria	k_Bacteria	k_Bacteria	k_Bacteria	k_Bacteria	k_Bacteria	k_Bacteria	0	0	0	0	0	0
0.00711313	d0523b703b0be34fe2b71b10c2a2a912	Feature690	GGGCCCGCACAAGCGGTGGAGTATGTGGTTTAATTCGACGCAACGCGAAGAACCTTACCAGGGCTTGACATCCTCTGACAGCCCAAGAGATTGGGTGTTTGATCTTCGGATTGACAGAGAGACAGGTGGTGCATGGTTGTCGTCAGCTCGTGTCGTGAGATGTTGGGTTAAGTCCCGCAACGAGCGCAACCCTTATCTTTAGTTGCCAGCACGAAAGGTGGGCACTCTAGAGAGACTGCCGGTGACAAACCGGAGGAAGGTGGGGATGACGTCAAGTCATCATGGCCCTTATGTCCTGGGCTACACACGTACTACAATGGTTGGTACAAAGCGAAGCGAAACCGTGAGGTGGAGCGAACCGCAGAAAGCCGACCTCAGTTCAGATTGGAGTCTGAAACT…	D_0__Bacteria	Bacteria_Feature690	k_Bacteria	k_Bacteria	k_Bacteria	k_Bacteria	k_Bacteria	k_Bacteria	k_Bacteria	0	0	0	0	0	0
0.00711313	f718c8a3a6d08605c8bc1b6878ce5249	Feature732	GGGCCCGCACAAGCAGCGGAGCATGTGGTTTAATTCGAAGCAACGCGAAGAACCTTACCAGGTCTTGACATCTATTGACCGTCTGAGAGATCAGATTTTCCCTTCGGGGACAATAAGACAGATGGTGCATGGTTGTCGTCAGCTCGTGTCGTGAGATGTTGGGTTAAGTCCCGCAACGAGCGCAACCCCTACACTTAGTTGCCACCAGATTATGCTGAGCACTCTAAGTGAACTGCCTGGGTTAACCAGGAGGAAGGTGGGGATGACGTCAAGTCATCATGGCCTTTATGTCCAGGGCTACACACGTGCTACAATGGTCGGTACAAAGGGCAGCTAAATCGTGAGATCACGCTAATCCCATAAAGCCGGCCTCAGTTCGGATTGGAGTCTGCAACTCGA…	D_0__Bacteria	Bacteria_Feature732	k_Bacteria	k_Bacteria	k_Bacteria	k_Bacteria	k_Bacteria	k_Bacteria	k_Bacteria	0	0	0	0	0	0
0.00711313	a1a6399443ae65471d9cba00cefd5cfe	Feature15556	GGGCCCGCACAACCGGTGGAACATGTGGTTTAATTCGATGATACGCGAAAAACCTTACCTGGGCTTGACATGCTGGTAGTAGAACCCCGAAAGGGGAACGATTTGCCGCAAGGCAGAAGCCAGCACAGGTGGTGCATGGCTGTCGTCAGCTCGTGCCGTGAGGTGTTGGGTTAAGTCCTTGAACGAGCGCAACCCCTGCCTGTAGTTACTCGCCTGCAAAGGCAGCACTCTACAGGGACTGCCGTGGTTAACACGGAGGAAGGTGGGGATGACGTCAAGTCAGCACGCCCCTTATGTCCAGGGCTACACACGTGTTACAATGGTCGGTACAGAGGGAAGCAAAGCCGTAAGGTGAAGCAAATCCCAGAAAGCCGGCCTCAGTTCGGATTGCAGGCTGCA…	D_0__Bacteria; D_1__uncultured; D_2__uncultured bacterium; D_3__uncultured bacterium; D_4__uncultured bacterium; D_5__uncultured bacterium; D_6__uncultured bacterium	Bacteria_Feature15556	k_Bacteria	k_Bacteria	k_Bacteria	k_Bacteria	k_Bacteria	k_Bacteria	k_Bacteria	0	0	0	0	0	0
0.00533485	02c52b55f7026c81f87babea7b90bab0	Feature485	#N/A	D_0__Bacteria	Bacteria_Feature485	k_Bacteria	k_Bacteria	k_Bacteria	k_Bacteria	k_Bacteria	k_Bacteria	k_Bacteria	0	0	0	0	0	0
0.00533485	0446570206feb27456200421aef41d46	Feature490	#N/A	D_0__Bacteria	Bacteria_Feature490	k_Bacteria	k_Bacteria	k_Bacteria	k_Bacteria	k_Bacteria	k_Bacteria	k_Bacteria	0	0	0	0	0	0
0.00533485	27cb27883d06e20111be934a849a647a	Feature520	#N/A	D_0__Bacteria	Bacteria_Feature520	k_Bacteria	k_Bacteria	k_Bacteria	k_Bacteria	k_Bacteria	k_Bacteria	k_Bacteria	0	0	0	0	0	0
0.00533485	4a92eb7e01648244c5e2b13a639820bf	Feature555	#N/A	D_0__Bacteria	Bacteria_Feature555	k_Bacteria	k_Bacteria	k_Bacteria	k_Bacteria	k_Bacteria	k_Bacteria	k_Bacteria	0	0	0	0	0	0
0.00533485	7616eb180c141a6f54c788475cbb5bf8	Feature600	#N/A	D_0__Bacteria	Bacteria_Feature600	k_Bacteria	k_Bacteria	k_Bacteria	k_Bacteria	k_Bacteria	k_Bacteria	k_Bacteria	0	0	0	0	0	0
0.00533485	76226050ca2caa86854743339da22599	Feature601	#N/A	D_0__Bacteria	Bacteria_Feature601	k_Bacteria	k_Bacteria	k_Bacteria	k_Bacteria	k_Bacteria	k_Bacteria	k_Bacteria	0	0	0	0	0	0
0.00533485	c4f3cafe277e2df39ed1d6eafc835b38	Feature675	GGGCCCGCACAAGCAGTGGATTATGTGGTTTAATTCGAAGCAACGCGAAGAGCCTTACCAGGGCTTGACATCCAACTAACGAAGCAGAGATGCATTAGGTGCCCTTCGGGGAAAGTTGAGACAGGTGGTGCATGGTTGTCGTCAGCTCGTGTCGTGAGGTGTTCGGTTAAGTCCTGCAACGAGCGCAACCCTCGTGGCTAGTTGAATTTCTCTAGCCAGACCGCCCCGCAAAACGGGGAGGAAGGTGGGGATGACGTCAAGTCAGCATGGCCCTTATACCCTGGGCCACACACACGCTACAATGGGTGGTACAATTGGTTGCGACAGAGCGATCTGGAGCTAATCTGTAAAGCCATCCTCAGTTCGGATTGCAGGCTGCAACTCGCCTGCATGAAGCCG…	D_0__Bacteria	Bacteria_Feature675	k_Bacteria	k_Bacteria	k_Bacteria	k_Bacteria	k_Bacteria	k_Bacteria	k_Bacteria	0	0	0	0	0	0
0.00533485	cf8fdb01755ef9f4beba96efefb2c851	Feature688	GGGTCCGCACAAGCGGTGGAGCATGTGGTTTAATTCGATGCAACGCGAAGAACCTTACCCGGCCTTGACATCCCTCGGAAGGTTACCAGAGATGGTTTCCGCTCTCTTCGGAGAGTCGGGGTGACAGGTGCTGCATGGCTGTCGTCAGCTCGTGTCGTGAGATGTTGGGTTAAGTCCCGCAACGAGCGCAACCCCTGTCCCTAGTTGCCAGCGAGTAAAGTCGGGAACTCTAGGGAGACTGCCGGTGATAAACCGAGAGGAAGGTGGGGATGACGTCAAGTCATCATGGCCCTTACGGCCGGGGCTACACACGTGCTACAATGGACAGTACAAAGGGTCGCAAAATCGCAAGATGGAGCCAATCCCAAAAAGCTGTCCTCAGTTCGGATTGGAGTCTGC…	D_0__Bacteria	Bacteria_Feature688	k_Bacteria	k_Bacteria	k_Bacteria	k_Bacteria	k_Bacteria	k_Bacteria	k_Bacteria	0	0	0	0	0	0
0.00533485	d0c6d569f1ebb309c7bdb453a0cebd9f	Feature691	GGGCTCACACAAGCGGTGGAGCATGTGGATTAATTCGAAGCAACGCGCAGAACCTTACCCAGGTTTGACATGCTTGGATGCCGCCCTGGAAACAGGGTTGGTTGCCCGCAAGGGTGGAACTTGCACAGGTGCTGCATGGCCGTCGTCAGCTCGTGTCGTGAGATGTTGGGTTAAGTCCCGCAACGAGCGCAACCCTTACCCTTAGTTGCCAGCGGGTAATGCCGGGCACTCTAAGGGGACCGCCCCGGATAACGGGGAGGAAGGCGGGGATGACGTCAAGTCAGCATGGCCTTTATGTCCAGGGCTACACACGTGCTACAATGGGCGATACAGAGGGAAGCAAGGCCGCAAGGTAGAGCTAATCCCTAAAGTCGTCCTCAGTTCGGATTGCAGGCTGCA…	D_0__Bacteria	Bacteria_Feature691	k_Bacteria	k_Bacteria	k_Bacteria	k_Bacteria	k_Bacteria	k_Bacteria	k_Bacteria	0	0	0	0	0	0
0.00533485	d163e935e7593b942ccd11b7a83bde8b	Feature692	GGGCCCGCACAAGCGGTGGAGCATGTGGTTTAATTCGAAGCAACGCGAAGAACCTTACCAAGGCTTGACATCCCGCTGATCGGCATAGAGATATGCTTTCTCTTCGGAGCAGCGGAGACAGGTGGTGCATGGTTGTCGTCAGCTCGTGTCGTGAGATGTTGGGTTAAGTCCCGCAACGAGCGCAACCCTTATTCTTAGTAGCCAGCAGGTTAAGCTGGGCACTCTAGGAAGACTGCCGTGGACAACACGGAGGAAGGTGGGGATGACGTCAAATCATCATGCCCCTTATGTCTTGGGCAACACACGTGCTACAATGGCCGGAACAAAGGGAAGCAAGCATGCGAATGTAAGCAAACCCCAAAAATCCGGCCTCAGTTCGGATCGCAGTCTGCAACTCGA…	D_0__Bacteria	Bacteria_Feature692	k_Bacteria	k_Bacteria	k_Bacteria	k_Bacteria	k_Bacteria	k_Bacteria	k_Bacteria	0	0	0	0	0	0
0.00533485	e2ea909fe54484540a6f4ac436966551	Feature709	GGGCCCGCACAAGCAGCGGAGCATGTGGTTTAATTCGAAGCAACGCGAAGAACCTTACCAAGGCTTGACATCCAACTAAACTTATGGAAACATGAGGTGCCTTCGGGCAAGTTGAGACAGGTGGTGCATGGTTGTCGTCAGCTCGTGTCGTGAGATGTTGGGTTAAGTCCCGCAACGAGCGCAACCCTTGTCGTTAATTGCCATCATTGAGTTGGGCACTTTAATGAGACTGCCGGTGACAAACCGGAGGAAGGTGGGGATGACGTCAAGTCCTCATGGCCCTTATGGGTAGGGCTTCACACGTCATACAATGGTCGGTTCAGAGGGTTGCCAACCCGCGAGGGGGAGCCAATCTCAGAAAGCCGATCGTAGTCCGGATTGCAGTCTGCAACTCGACTG…	D_0__Bacteria	Bacteria_Feature709	k_Bacteria	k_Bacteria	k_Bacteria	k_Bacteria	k_Bacteria	k_Bacteria	k_Bacteria	0	0	0	0	0	0
0.00533485	e87d927a6b6251237ccca9173c81411c	Feature718	GGGCCCGCACAAGCAGTGGAGTATGTGGTTTAATTCGACGCAACGCGAAGAACCTTACCAGGGCTTGACATCCAACTAACGAAGCAGAGATGCATTAGGTGCCTTTCGGGGAAAGTTGAGACAGGTGGTGCATGGTTGTCGTCAGCTCGTGTCGTGAGATGTTGGGTTAAGTCCCGCAACGAGCGCAACCCTTACCCTTAGTTGCCAGCGGGTAATGCCGGGCACTCTAAGGGGACCGCCCCGGATAACGGGGAGGAAGGCGGGGATGACGTCAAGTCAGCATGGCCTTTATGTCCAGGGCTACACACGTGCTACAATGGGCGATACAGAGGGAAGCAAGGCCGCAAGGTAGAGCTAATCCCTAAAGTCGTCCTCAGTTCGGATTGCAGGCTGCAACTC…	D_0__Bacteria	Bacteria_Feature718	k_Bacteria	k_Bacteria	k_Bacteria	k_Bacteria	k_Bacteria	k_Bacteria	k_Bacteria	0	0	0	0	0	0
0.00533485	fd18ef8685195207d8f88da9d54dd288	Feature735	GGGCCCGCACAAGCGGTGGAGTATGTGGTTTAATTCGACGCAACGCGAAGAACCTTACCAGGGCTTGACATTGATTGAAAGATCTAGAGATAGATCGTTTCTCTTCGGAGAACAAGAAAACAGGTGGTGCATGGCTGTCGTCAGCTCGTGTCGTGAGATGTTGGGTTAAGTCCCGCAACGAGCGCAACCCCTATTCTTTGTTGCCAGCACGTAATGGTGGGAACTCAAAGGAGACTGCCGCAGACAATGCGGAGGAAGGCGGGGATGACGTCAAGTCATCATGCCCCTTATGTCCTGGGCTACACACGTACTACAATGGGCTCAAATAGAGGGCAGCGAAGCCGCGAGGCAGAGCGAATCCCAAAAACGAGCTCTCAGTTCGGATCGGAGGCTGCAACC…	D_0__Bacteria	Bacteria_Feature735	k_Bacteria	k_Bacteria	k_Bacteria	k_Bacteria	k_Bacteria	k_Bacteria	k_Bacteria	0	0	0	0	0	0
0.00355657	000d0a1597453f5e9690130caf441768	Feature482	#N/A	D_0__Bacteria	Bacteria_Feature482	k_Bacteria	k_Bacteria	k_Bacteria	k_Bacteria	k_Bacteria	k_Bacteria	k_Bacteria	0	0	0	0	0	0
0.00355657	05118e8e8525599b17d5dda21bef2c35	Feature491	#N/A	D_0__Bacteria	Bacteria_Feature491	k_Bacteria	k_Bacteria	k_Bacteria	k_Bacteria	k_Bacteria	k_Bacteria	k_Bacteria	0	0	0	0	0	0
0.00355657	060a761cba77ef9bdd0d1d2620b6b471	Feature493	#N/A	D_0__Bacteria	Bacteria_Feature493	k_Bacteria	k_Bacteria	k_Bacteria	k_Bacteria	k_Bacteria	k_Bacteria	k_Bacteria	0	0	0	0	0	0
0.00355657	0d4b2faec5d2d4e5b4b44751fcb7a2a1	Feature501	#N/A	D_0__Bacteria	Bacteria_Feature501	k_Bacteria	k_Bacteria	k_Bacteria	k_Bacteria	k_Bacteria	k_Bacteria	k_Bacteria	0	0	0	0	0	0
0.00355657	0d51e21351f3a5e8ad14e008e3a35086	Feature502	#N/A	D_0__Bacteria	Bacteria_Feature502	k_Bacteria	k_Bacteria	k_Bacteria	k_Bacteria	k_Bacteria	k_Bacteria	k_Bacteria	0	0	0	0	0	0
0.00355657	1bef2234775e6698d579028ce7dad786	Feature511	#N/A	D_0__Bacteria	Bacteria_Feature511	k_Bacteria	k_Bacteria	k_Bacteria	k_Bacteria	k_Bacteria	k_Bacteria	k_Bacteria	0	0	0	0	0	0
0.00355657	23ecd76e117a1272cf9178436ce23727	Feature518	#N/A	D_0__Bacteria	Bacteria_Feature518	k_Bacteria	k_Bacteria	k_Bacteria	k_Bacteria	k_Bacteria	k_Bacteria	k_Bacteria	0	0	0	0	0	0
0.00355657	2a43852d4b268160d45132ad5c6629aa	Feature523	#N/A	D_0__Bacteria	Bacteria_Feature523	k_Bacteria	k_Bacteria	k_Bacteria	k_Bacteria	k_Bacteria	k_Bacteria	k_Bacteria	0	0	0	0	0	0
0.00355657	2ddb7b92bdd930ac27f4074a2ad5fbc1	Feature525	#N/A	D_0__Bacteria	Bacteria_Feature525	k_Bacteria	k_Bacteria	k_Bacteria	k_Bacteria	k_Bacteria	k_Bacteria	k_Bacteria	0	0	0	0	0	0
0.00355657	2e0501242dfd74d184556d0780da38cd	Feature526	#N/A	D_0__Bacteria	Bacteria_Feature526	k_Bacteria	k_Bacteria	k_Bacteria	k_Bacteria	k_Bacteria	k_Bacteria	k_Bacteria	0	0	0	0	0	0
0.00355657	30324136447a4914328fcaf16636a15b	Feature532	#N/A	D_0__Bacteria	Bacteria_Feature532	k_Bacteria	k_Bacteria	k_Bacteria	k_Bacteria	k_Bacteria	k_Bacteria	k_Bacteria	0	0	0	0	0	0
0.00355657	355b83d96e13927302e995ba9afb70fa	Feature536	#N/A	D_0__Bacteria	Bacteria_Feature536	k_Bacteria	k_Bacteria	k_Bacteria	k_Bacteria	k_Bacteria	k_Bacteria	k_Bacteria	0	0	0	0	0	0
0.00355657	37d93d368b6d13a6a314df7f4c8a208e	Feature539	#N/A	D_0__Bacteria	Bacteria_Feature539	k_Bacteria	k_Bacteria	k_Bacteria	k_Bacteria	k_Bacteria	k_Bacteria	k_Bacteria	0	0	0	0	0	0
0.00355657	3f32bbeead12022c69fe585534fa465f	Feature546	#N/A	D_0__Bacteria	Bacteria_Feature546	k_Bacteria	k_Bacteria	k_Bacteria	k_Bacteria	k_Bacteria	k_Bacteria	k_Bacteria	0	0	0	0	0	0
0.00355657	42c026de381a6c05ee23ec9ce6c0d424	Feature548	#N/A	D_0__Bacteria	Bacteria_Feature548	k_Bacteria	k_Bacteria	k_Bacteria	k_Bacteria	k_Bacteria	k_Bacteria	k_Bacteria	0	0	0	0	0	0
0.00355657	48565c81c3de540647fdf6e6ade8745c	Feature552	#N/A	D_0__Bacteria	Bacteria_Feature552	k_Bacteria	k_Bacteria	k_Bacteria	k_Bacteria	k_Bacteria	k_Bacteria	k_Bacteria	0	0	0	0	0	0
0.00355657	4c737e2a1e5b5ccffbff1d92e278cc5e	Feature558	#N/A	D_0__Bacteria	Bacteria_Feature558	k_Bacteria	k_Bacteria	k_Bacteria	k_Bacteria	k_Bacteria	k_Bacteria	k_Bacteria	0	0	0	0	0	0
0.00355657	4d7f090e200107033cd5a34bac64d0a1	Feature559	#N/A	D_0__Bacteria	Bacteria_Feature559	k_Bacteria	k_Bacteria	k_Bacteria	k_Bacteria	k_Bacteria	k_Bacteria	k_Bacteria	0	0	0	0	0	0
0.00355657	515bb1fc66f3daa8d85c447b5df173da	Feature562	#N/A	D_0__Bacteria	Bacteria_Feature562	k_Bacteria	k_Bacteria	k_Bacteria	k_Bacteria	k_Bacteria	k_Bacteria	k_Bacteria	0	0	0	0	0	0
0.00355657	53b6eaaa7a27e141d803f90e6ad5612e	Feature563	#N/A	D_0__Bacteria	Bacteria_Feature563	k_Bacteria	k_Bacteria	k_Bacteria	k_Bacteria	k_Bacteria	k_Bacteria	k_Bacteria	0	0	0	0	0	0
0.00355657	55b868f2f06a6559b416ab857779bd9c	Feature566	#N/A	D_0__Bacteria	Bacteria_Feature566	k_Bacteria	k_Bacteria	k_Bacteria	k_Bacteria	k_Bacteria	k_Bacteria	k_Bacteria	0	0	0	0	0	0
0.00355657	570557e1f2dfb44443f916a154a9f2eb	Feature567	#N/A	D_0__Bacteria	Bacteria_Feature567	k_Bacteria	k_Bacteria	k_Bacteria	k_Bacteria	k_Bacteria	k_Bacteria	k_Bacteria	0	0	0	0	0	0
0.00355657	631dc54cf0f4baebb9cb322e224d620b	Feature575	#N/A	D_0__Bacteria	Bacteria_Feature575	k_Bacteria	k_Bacteria	k_Bacteria	k_Bacteria	k_Bacteria	k_Bacteria	k_Bacteria	0	0	0	0	0	0
0.00355657	6414fece0e3426763cef40ee00e6d02b	Feature578	#N/A	D_0__Bacteria	Bacteria_Feature578	k_Bacteria	k_Bacteria	k_Bacteria	k_Bacteria	k_Bacteria	k_Bacteria	k_Bacteria	0	0	0	0	0	0
0.00355657	71f5be737a585900eeb2bc17c3fe8cec	Feature593	#N/A	D_0__Bacteria	Bacteria_Feature593	k_Bacteria	k_Bacteria	k_Bacteria	k_Bacteria	k_Bacteria	k_Bacteria	k_Bacteria	0	0	0	0	0	0
0.00355657	74d4b7941623107e29ca5f3e1d83469a	Feature598	#N/A	D_0__Bacteria	Bacteria_Feature598	k_Bacteria	k_Bacteria	k_Bacteria	k_Bacteria	k_Bacteria	k_Bacteria	k_Bacteria	0	0	0	0	0	0
0.00355657	77d1d40f45d2945e889df033a58b2678	Feature606	#N/A	D_0__Bacteria	Bacteria_Feature606	k_Bacteria	k_Bacteria	k_Bacteria	k_Bacteria	k_Bacteria	k_Bacteria	k_Bacteria	0	0	0	0.00355657	0	0
0.00355657	7c5ba3f124b0296fe531e9ee78eed2c1	Feature608	#N/A	D_0__Bacteria	Bacteria_Feature608	k_Bacteria	k_Bacteria	k_Bacteria	k_Bacteria	k_Bacteria	k_Bacteria	k_Bacteria	0	0	0	0	0	0
0.00355657	7dff4b10d4ced482677b26de13167b71	Feature609	#N/A	D_0__Bacteria	Bacteria_Feature609	k_Bacteria	k_Bacteria	k_Bacteria	k_Bacteria	k_Bacteria	k_Bacteria	k_Bacteria	0	0	0	0	0	0
0.00355657	82a1d0ee5376323636801802fcb5e700	Feature611	#N/A	D_0__Bacteria	Bacteria_Feature611	k_Bacteria	k_Bacteria	k_Bacteria	k_Bacteria	k_Bacteria	k_Bacteria	k_Bacteria	0	0	0	0	0	0
0.00355657	834b09fb71a52f83dbb3184641f9053d	Feature612	#N/A	D_0__Bacteria	Bacteria_Feature612	k_Bacteria	k_Bacteria	k_Bacteria	k_Bacteria	k_Bacteria	k_Bacteria	k_Bacteria	0	0	0	0	0	0
0.00355657	8591bcfd1ac9e69f938fac8f76771ffc	Feature615	#N/A	D_0__Bacteria	Bacteria_Feature615	k_Bacteria	k_Bacteria	k_Bacteria	k_Bacteria	k_Bacteria	k_Bacteria	k_Bacteria	0	0	0	0	0	0
0.00355657	866c64f86c4c4257d027d3f05aa1cbb5	Feature616	#N/A	D_0__Bacteria	Bacteria_Feature616	k_Bacteria	k_Bacteria	k_Bacteria	k_Bacteria	k_Bacteria	k_Bacteria	k_Bacteria	0	0	0	0	0	0
0.00355657	886ab11b38752263d75bcedf4ac9a88f	Feature618	#N/A	D_0__Bacteria	Bacteria_Feature618	k_Bacteria	k_Bacteria	k_Bacteria	k_Bacteria	k_Bacteria	k_Bacteria	k_Bacteria	0	0	0	0	0	0
0.00355657	8cc23348a54bedcb6a03443528394c87	Feature620	#N/A	D_0__Bacteria	Bacteria_Feature620	k_Bacteria	k_Bacteria	k_Bacteria	k_Bacteria	k_Bacteria	k_Bacteria	k_Bacteria	0	0	0	0	0	0
0.00355657	8d4abbe25d872869500fa384d97accec	Feature621	#N/A	D_0__Bacteria	Bacteria_Feature621	k_Bacteria	k_Bacteria	k_Bacteria	k_Bacteria	k_Bacteria	k_Bacteria	k_Bacteria	0	0	0	0	0	0
0.00355657	8f8a7422f969689bb54d4d4861f27225	Feature622	#N/A	D_0__Bacteria	Bacteria_Feature622	k_Bacteria	k_Bacteria	k_Bacteria	k_Bacteria	k_Bacteria	k_Bacteria	k_Bacteria	0	0	0	0	0	0
0.00355657	9092b4d1c19584084af7b4ab72a85d1f	Feature623	#N/A	D_0__Bacteria	Bacteria_Feature623	k_Bacteria	k_Bacteria	k_Bacteria	k_Bacteria	k_Bacteria	k_Bacteria	k_Bacteria	0	0	0	0	0	0
0.00355657	91419f740e2a133144f42b1a668151f9	Feature625	#N/A	D_0__Bacteria	Bacteria_Feature625	k_Bacteria	k_Bacteria	k_Bacteria	k_Bacteria	k_Bacteria	k_Bacteria	k_Bacteria	0	0	0	0	0	0
0.00355657	9244467a903d9ed53b10f619694d4978	Feature627	#N/A	D_0__Bacteria	Bacteria_Feature627	k_Bacteria	k_Bacteria	k_Bacteria	k_Bacteria	k_Bacteria	k_Bacteria	k_Bacteria	0	0	0	0	0	0
0.00355657	929b1061760730b024820dd65150432b	Feature628	#N/A	D_0__Bacteria	Bacteria_Feature628	k_Bacteria	k_Bacteria	k_Bacteria	k_Bacteria	k_Bacteria	k_Bacteria	k_Bacteria	0	0	0	0	0	0
0.00355657	950a857a3a9ec806bdd9dd36a81b214e	Feature632	#N/A	D_0__Bacteria	Bacteria_Feature632	k_Bacteria	k_Bacteria	k_Bacteria	k_Bacteria	k_Bacteria	k_Bacteria	k_Bacteria	0	0	0	0	0	0
0.00355657	9900a4d4b2e58314811c59bc5786c414	Feature637	#N/A	D_0__Bacteria	Bacteria_Feature637	k_Bacteria	k_Bacteria	k_Bacteria	k_Bacteria	k_Bacteria	k_Bacteria	k_Bacteria	0	0	0	0	0	0
0.00355657	99c83a9baf74e1295467007c4e3db304	Feature638	GGGCCCGCACAAGCAGTGGATTATGTGGTTTAATTCGAAGCAACGCGAAGAACCTTACCAGGTCTTGACATCCCCTGAGTAGCATGGAGACATGTGATGCCCTTCGGGGCAGGGAGACAGGTGGTGCATGGTTGTCGTCAGCTCGTGTCGTGAGATGTTGGGTTAAGTCCCGCAACGAGCGCAACCCTTACTATTAGTTGCTACGCAAGAGCACTCTAATGGGACTGCCGTTGACAAAACGGAGGAAGGTGGGGATGACGTCAAATCATCATGCCCTTTATGACCTGGGCTACACACGTAATACAATGGCAATATAACAGAGGGAAGCAAGGGTGCGAACCGGAGCAAATCCTGAAAAATTGTCTCAGTTCGGATTGCAGGCTGCAACTCGCCTGCATG…	D_0__Bacteria	Bacteria_Feature638	k_Bacteria	k_Bacteria	k_Bacteria	k_Bacteria	k_Bacteria	k_Bacteria	k_Bacteria	0	0	0	0	0	0
0.00355657	9e3ff6128264de53763e8aedddadf281	Feature642	GGGCCCGCACAAGCGGTGGAGCATGTGGTTTAATTCGATGCAACGCGAAGAACCTTACCTAGGCTTGACATCCCTGGAATTCCGTGGAAACACGGAAGTGCCCTTCGGGGAGCGGGGTGACAGGTGCTGCATGGCTGTCGTCAGCTCGTGCCGTGAGATGTTGGGTTAAGTCCCGCAACGAGCGCAACCCCTGTCCTGATGTTGCCATCATTTAGTTGGGGACTCATCGGAGACTGCCGGTGACAAACCGGAGGAAGGTGGGGATGACGTCAAGTCATCATGCCCTTTATGTCCAGGGCTACACACGTGCTACAATGGCCGGTACAACGGGCTGCGATACCGCGAGGTGGAGCGAATCCCTTAAAGCCGGTCTCAGTTCGGATTGGAGTCTGTAACTCG…	D_0__Bacteria	Bacteria_Feature642	k_Bacteria	k_Bacteria	k_Bacteria	k_Bacteria	k_Bacteria	k_Bacteria	k_Bacteria	0	0	0	0	0	0
0.00355657	a4602b76ba50f65e9ed6a9eb3f4c45e9	Feature648	GGACCCGCACAAGCGGAGTAGCGCGTGGTTTAATTCGATGGCAATCGAACAACCTTACCAGGGTTTGACATGTATCTGCATATCTTTGGAAACATAGATAGCCTTCGAGGGTGATACACAGGTGCTGCATGGCTGTCGTCAGCTCGTGCCGTGAGGTGTTGGGTTAAGTCCCGCAACGAGCGCAACCCCTATCTTTAGTTGCCATCAGGTGAAGCTGGGCACTCTAGAGAGACTGCCGGTGACAAACCGGAGGAAGGTGGGGATGACGTCAAGTCATCATGGCCCTTATGTCCTGGGCTACACACGTACTACAATGGTAGTTACAGAGGGGAGCGAGGGAGTGATCCGGAGCGAATCTCAGAAAAGCTGCCACAGTTCGGATTGGGGTCTGCAACCCGG…	D_0__Bacteria	Bacteria_Feature648	k_Bacteria	k_Bacteria	k_Bacteria	k_Bacteria	k_Bacteria	k_Bacteria	k_Bacteria	0	0	0	0	0	0
0.00355657	a91e25cf888981db4f59b40bc15206b3	Feature650	GGACCCGCACAAGCAGCGGAGCATGTGGATTAATTCGACGCAACGCGAAGAACCTTACCTGGGCTTGACATACTGCTGACCTCTGTGGAAACACAGACTCCCTTCGGGGCAGCAATACAGGTGGTGCATGGCTGTCGTCAGCTCGTGTCGTGAGATGTTGGGTTGAGTCCCGCAACGAGCGCAACCCCCGTCCTATGTTGCCAGCATTCAGTTGGGGACTCATAGGAGACTGCCGGTGACAAACCGGAGGAAGGTGGGGATGACGTCAAGTCATCATGCCCCTTATGTCTTGGGCTACACACGTGCTACAATGGCAGTTACAGAGAGAAGCTAAGCCGCAAGGCGGAGCAAACCTCACAAAAGCTGTCCCAGTTCGGATCGTGGGCTGCAACCCGCCCA…	D_0__Bacteria	Bacteria_Feature650	k_Bacteria	k_Bacteria	k_Bacteria	k_Bacteria	k_Bacteria	k_Bacteria	k_Bacteria	0	0	0	0	0	0
0.00355657	a980497aa0f62c15a0f422c12bd10b59	Feature651	GGGCCCGCACAAGCGGTGGAGTATGTGGTTTAATTCGATGCAACGCGAAGAACCTTACCTGGTCTTGACATCCACGGAACTTTCCAGAGATGGATTGGTGCCTTCGGGAACCGTGAGACAGGTGCTGCATGGCTGTCGTCAGCTCGTGTCGTGAGATGTTGGGTTAAGTCCCGCAACGAGCGCAACCCCTGCCCTATGTTGCCAGCGAGTTATGTCGGGGACTCATGGGGGACTGCCGGTGTCAAACCGGAGGAAGGTGGGGATGACGTCAAGTCATCATGGCCCTTATGCCCGGGGCTGCAAACATGCTACAATGGCCGGTACAGAGGGCGGCGAACCCGCGAGGGGGAGCGAATCTCAGAAAGCCGGTCTCAGTTCGGATCGCAGTCTGCAACTCGA…	D_0__Bacteria	Bacteria_Feature651	k_Bacteria	k_Bacteria	k_Bacteria	k_Bacteria	k_Bacteria	k_Bacteria	k_Bacteria	0	0	0	0	0	0
0.00355657	abfeb334824f1daad05ddf7d72811b3e	Feature654	GGGCCCGCACAAACAGTGGAGTATGTGGTTTAATTCGAAGCAACGCGAAGAACCTTACCAGGGCTTGACATCCCATGAACCCGGCAGAGATGCCGGGGTGCCCTTCGGGGAGCATGGAGACAGGTGGTGCATGGTTGTCGTCAGCTCGTGTCGTGAGATGTTGGGTTAAGTCCCGCAACGAGCGCAACCCTTACCCTTAGTTGCCAGCGGGTAATGCCGGGCACTCTAAGGGGACCGCCCCGGATAACGGGGAGGAAGGCGGGGATGACGTCAAGTCAGCATGGCCTTTATGTCCAGGGCTACACACGTGCTACAATGGGCGATACAGAGGGAAGCAAGGCCGCAAGGTAGAGCTAATCCCTAAAGTCGTCCTCAGTTCGGATTGCAGGCTGCAACTCG…	D_0__Bacteria	Bacteria_Feature654	k_Bacteria	k_Bacteria	k_Bacteria	k_Bacteria	k_Bacteria	k_Bacteria	k_Bacteria	0	0	0	0	0	0
0.00355657	b8adb994c3a729afdcd898be764506d3	Feature663	GGGCCCGCACAAGCGGTGGAGCATGTGGTTTAATTCGAAGCAACGCGAAGAACCTTACCTGGGCTTGACATCTTGGTGAAAGCCTCTGGGAACAGGGGCCCTCCTTCGGGACACCATGACAGGTGCTGCATGGCTGTCGTCAGCTCGTGTCGTGAGATGTTGGGTTAAGTCCCGCAACGAGCGCAACCCCTGCCCTATGTTGCCAGCGGTTCGGCCGGGGACTCATGGGGAACTGCCGGTGATAAACCGGAGGAAGGTGGGGACGACGTCAAGTCATCACGGCCCTTATGTCCAGGGCTACACACGTGCTACAATGGCCGGTACAAAGAGTTGCGATGCCGCGAGGTGGAGCCAATCTCAAAAAACCGGTCTCAGTTCGGATTGTAGTCTGCAACTCGA…	D_0__Bacteria	Bacteria_Feature663	k_Bacteria	k_Bacteria	k_Bacteria	k_Bacteria	k_Bacteria	k_Bacteria	k_Bacteria	0	0	0	0	0	0
0.00355657	b91c1628d3639904491200c475c6f4b2	Feature664	GGGCTCACACAAGCGGTGGAGCATGTGGATTAATTCGAAGCAACGCGCAGAACCTTACCCAGGTTTGACATGCTTGGATGCCGCCCTGGAAACAGGGTTGGTTGCCCGCAAGGGTGAAACTTGCACAGGTGCTGCATGGCTGTCGTCAGCTCGTGCCGTGAGGTGTCGGCTTAAGTGCCATAACGAGCGCAACCCCTCTCTTCAGTTGCCATCAGGTAATGCTGGGCACTCTGGAGACACTGCCACCGCAAGGTGTGAGGAAGGTGGGGATGACGTCAAGTCAGTATGGCCCTTATGTCCAGGGCTGCACACGTGCTACAATGACCGGTACAGAAGGAAGCAAGGCCGCGAGGCGGAGCTAATCCCCAAAACCGGTCCCAGTACGGATTGGAGTCTGCA…	D_0__Bacteria	Bacteria_Feature664	k_Bacteria	k_Bacteria	k_Bacteria	k_Bacteria	k_Bacteria	k_Bacteria	k_Bacteria	0	0	0	0	0	0
0.00355657	bc042e94c151c9cdcbd26fbca8b9fb9f	Feature668	GGGCCCGCACAAGCGGTGGAGTATGTGGTTTAATTCGATGCAACGCGCAGAACCTTACCAGGGCTTGACATCCCGGGAATCTCGATGAAAGTCGGGAGTGCCTTTCGGGGAGCCCGGAGACAGGTGGTGCATGGCTGTCGTCAGCTCGTGTCGTGAGATGTTGGATTAAGTTCCGCAACGAGCGCAACCCTCGTCGTATGTTGCCAGCGGTTCGGCCGGGCACTCATGCGAGACTGCCGCAGCAATGTGGAGGAAGGTGGGGATGACGTCAAGTCATCATGGCCCTTACAGGTGGGGCTAGAAACGTGCTACAATGGCAGTGACAATGGGCAGCTACACAGCAATGTGATGCTAATCCCAAAAAGCTGTCTCAGTTCGGATTGTCCTCTGCAACTCGAG…	D_0__Bacteria	Bacteria_Feature668	k_Bacteria	k_Bacteria	k_Bacteria	k_Bacteria	k_Bacteria	k_Bacteria	k_Bacteria	0	0	0	0	0	0
0.00355657	bdaa36583a1697d24c94d6c50ca00a55	Feature669	GGGCCCGCACAAGCGGTGGAGCATGTGGTTTAATTCGAAGCAACGCGCAGAACCTTACCTACCCTTGACATCCCAAGACCGGTGCAGAGATGCACTTTCCCTTCGGGGCTTGGAGACAGGTGCTGCATGGCTGTCGTCAGCTCGTGTCGTGAGATGTTGGGTTAAGTCCCGCAACGAGCGCAACCCTCGCCCTTAGTTGCCAACACGTCTGGGTGGGCACTCTAGGGGAACCGCCGGTGGCAAGCCGGAGGAAGGTGGGGATGACGTCAAGTCCTCATAACCTTTATAACTAGGGCTGCACACGTCCTACAATAGTGCGTACAAAACGATGCAAACTCGCGAGAGCCAGCTAATCGCAAAAAACGCACCTCAGTTCGGATTGTAGGCTGCAACTCGCCT…	D_0__Bacteria	Bacteria_Feature669	k_Bacteria	k_Bacteria	k_Bacteria	k_Bacteria	k_Bacteria	k_Bacteria	k_Bacteria	0	0	0	0	0	0
0.00355657	c069f12088f5e62844df204a087cff19	Feature671	GGGCCCGCACAAGCGGTGGAGTATGTGGTTTAATTCGATGCAACGCGAAGAACCTTACCTGGGTTTGACATCCCGCGAATCTCCAAGAAATTGGGGAGTGCCCTTCGGGGAGCGCGGAGACAGGTGCTGCATGGCTGTCGTCAGCTCGTGCCGTGAGGTGTTGGGTTAAGTGCCATAACGAGCGCAACCCTTATCATTAGTTACTAACAGGTTACGCTGAGGACTCTAATGAGACTGCCACCGTAAGGTGAGAGGAAGGTGGGGATGACGTCAAATCAGCACGGCCCTTACGTCCGGGGCGACACACGTGTTACAATGGGTGGCACAATAGGTCGCAACAGTGCGAACTGAAGCTAATCCCTAAAGCCATCCTCAGTACAGATTGCAGGCTGAAACCCG…	D_0__Bacteria	Bacteria_Feature671	k_Bacteria	k_Bacteria	k_Bacteria	k_Bacteria	k_Bacteria	k_Bacteria	k_Bacteria	0	0	0	0	0	0
0.00355657	c579dc7b84473113386295d5ea99f7d2	Feature676	GGGCCCGCACAAGCGGTGGAGCATGTGGTTTAATTCGAAGCAACGCGCAGAACCTTACCTGGGTTTGAAATGCAGTGTTCAGTCGGTGAAAGTCGATGGCCCGCAAGGGCGAACTGCACAGGTGCTGCATGGCTGTCGTCAGCTCGTGTCGTGAGATGTCGGGTTAAGTCCCTTAACGAGCGAAACCTTTACCCTTAGTTGCCAGCGAGTAATGTCGGGAACTCTAAGGGGACTGCCGGTGTCAAACCGGAGGAAGGTGGAGATGACGTCAAGTCCGCATGGCCTTTATGCCCAGGGCCACACACGTGCTACAATGGCCGGTACAAAGAGTTGCGAAACCGTGAGGTGGAGCTAATCTCATAAAGCCGGTCTCAGTTCGGATTGGAGTCTGCAACTCGA…	D_0__Bacteria	Bacteria_Feature676	k_Bacteria	k_Bacteria	k_Bacteria	k_Bacteria	k_Bacteria	k_Bacteria	k_Bacteria	0	0	0	0	0	0
0.00355657	c702f1671226fd1093da706cf2aff964	Feature679	GGGCCCGCACAAGCAGTGGAGCATGTGGTTTAATTCGACGCAACGCGAAGAACCTTACCTGGGCTTGACATGTACGTGGTAGGAATCTGAAAGGTGACCGACCCTTCGGGGAGCGTACACAGGTGGTGCACGGCTGTCGTCAGCTCGTGTCGTGAGATGTTGGGTTAAGTTCCGCAACGAGCGCAACCCCTGTCCTGATGTTGCCATCATTTAGTTGGGGACTCATCGGAGACTGCCGGTGACAAACCGGAGGAAGGTGGGGATGACGTCAAGTCATCATGCCCTTTATGTCCAGGGCTACACACGTGCTACAATGGCCGGTACAACGGGCTGCAATACCGCGAGGTGGAGCGAATCCCTTAAAGCCGGTCTCAATTCGGATTGGAGTCTGCAACTCGA…	D_0__Bacteria	Bacteria_Feature679	k_Bacteria	k_Bacteria	k_Bacteria	k_Bacteria	k_Bacteria	k_Bacteria	k_Bacteria	0	0	0	0	0	0
0.00355657	c9db7eecae451533387c338f1dc27848	Feature683	GGGCCCGCACAAGCGGTGGAGCATGTGGTTTAATTCGATGCTACGCGAAAAACCTTACCTGGGCTTGACATCCAAGGAATCGTCCAGAGATGGATGAGTGCCCTTCGGGGAACCTTGAGACAGGTGCTGCATGGCTGTCGTCAGCTCGTGTCGTGAGATGTTGGGTTAAGTCCCGCAACGAGCGCAACCCCTACACTTAGTTGCCACCAGATTATGCTGAGCACTCTAAGTGAACTGCCTGGGTTAACCAGGAGGAAGGTGGGGATGACGTCAAATCAGCACGGCCCTTACATCCAGGGCTACACACGTGTTACAATGGCCGGTACAAAGGGCAGCTACTCCGCGAGGAGATGCGAATCTTAAAAGCCGGTCTCAGTTCGGATCGAAGTCTGCAACCCG…	D_0__Bacteria	Bacteria_Feature683	k_Bacteria	k_Bacteria	k_Bacteria	k_Bacteria	k_Bacteria	k_Bacteria	k_Bacteria	0	0	0	0	0	0
0.00355657	cad2ddefc1944b21861a20bd0c2c9b38	Feature684	GGGCTCACACAAGCGGTGGAGCATGTGGATTAATTCGAAGCAACGCGCAGAACCTTACCTGGGCTTGACATACTTGGATGGCTGCCAGGAAACTGGTTAGTCTGCCCTTCGGGGTGAAACTTGAACAGGTGCTGCATGGCTGTCGTCAGCTCGTGTCGTGAGATGTCGGGTTAAGTCCTTTAACGAGCGAAACCCTTACCGTTAGTTGCCATCAGGTTATGCTGGGAACTCTAACGGGACTGCCGGTGTTAAACCGGAGGAAGGTGGGGATGACGTCAAGTCATCATGGCCTTTATGCCCAGGGCCTCACACGTGCTACAATGGCCGGTACAGAGCGCAGCGAGGCCGCGAGGCGGAGCGAATCGCTTAAAGCCGGTCCCAGTACGGATTGGAGTCTGC…	D_0__Bacteria	Bacteria_Feature684	k_Bacteria	k_Bacteria	k_Bacteria	k_Bacteria	k_Bacteria	k_Bacteria	k_Bacteria	0	0	0	0	0	0
0.00355657	ccdd360a4c85843bda75c94daf7af3bf	Feature686	GGGCCCGCACAAGCGGCGGAGCATGTTGCTTAATTCGATGCAACGCGAAGAACCTTACCCGGGTTGAACTACGCGGGAAAAGCTACAGAGATGTGGTGTCCTTCGGGGTCCGCGATAGGTGTTGCATGGCTGTCGTCAGCTCGTGTCGTGAGATGTTGGGTTAAGTCCCGCAACGAGCGCAACCCCTGCCCTATGTTGCCAGCGAGTTATGTCGGGGACTCATGGGGGACTGCCGGTGTCAAACCGGAGGAAGGTGGGGACGACGTCAAGTCATCATGGCCTTTATGCCCGGGGCTGCACACGTGCTACAATGGCGTGCACAAAGGGACGCGAACCCGCGAGGGCGAGCAAACCCCGGAAAACACGCCCCAGTTCAGATCGGAGGCTGCAACCCGCCTC…	D_0__Bacteria	Bacteria_Feature686	k_Bacteria	k_Bacteria	k_Bacteria	k_Bacteria	k_Bacteria	k_Bacteria	k_Bacteria	0	0	0	0	0	0
0.00355657	d334eeb0b1967eb933674a1e0e888394	Feature696	GGGCCCGCACAAGCAGCGGAGCGTGTGGTTTAATTCGAAGCAACGCGAAGAACCTTACCAGGTCTTGACATCGAGGCAAAGCGGTAGAGATACCGTGTTCAGCAATGAAGCCGAAGACAGGTGGTGCATGGTTGTCGTCAGCTCGTGTCGTGAGATGTTGGGTTAAGTCCCGCAACGAGCGCAACCCTTACCCTTAGTTGCCAGCGGGTAATGCCGGGCACTCTAAGGGGACCGCCCCGGATAACGGGGAGGAAGGCGGGGATGACGTCAAGTCAGCATGGCCTTTATGTCCAGGGCTACACACGTGCTACAATGGGCGATACAGAGGGAAGCAAGGCCGCAAGGTAGAGCTAATCCCTAAAGTCGTCCTCAGTTCGGATTGCAGGCTGCAACTCGCCT…	D_0__Bacteria	Bacteria_Feature696	k_Bacteria	k_Bacteria	k_Bacteria	k_Bacteria	k_Bacteria	k_Bacteria	k_Bacteria	0	0	0	0	0	0
0.00355657	dbc88e08e4d891a5bd630b2bf4fec5fb	Feature701	GGGCCCGCACAAGCAGCGGAGCGTGTGGTTTAATTCGATGCAACGCGAAGAACCTTACCTGGGTTTGAAGTGGCCGTAGTAGTGAAGCGAAAGCGGAACGACCCTTCGGGGAGCGGTCATAGGTGCTGCATGGCTGTCGTCAGCTCGTGTCGTGAGATGTTGGGTTAAGTCCCGCAACGAGCGCAACCCTTGTCGCTAGTTACACGTGTCTAGCGAGACCGCCGGTAGCAAACCGGAGGAAGGTGGGGATGACGTCAAGTCAGCATGGCCTTTATATCCAGGGCTACACACACGCTACAATGGGTGGTACAGTGGGCAGCTATCCCGCGAGGGTGCGCTAATCTCCAAAAGTTGTCTCAGTTCGGATTGTTCTCTGCAACTCGAGAGCATGAAGGCGGA…	D_0__Bacteria	Bacteria_Feature701	k_Bacteria	k_Bacteria	k_Bacteria	k_Bacteria	k_Bacteria	k_Bacteria	k_Bacteria	0	0	0	0	0	0
0.00355657	dc9274dda6c2ce11442055224715f890	Feature702	GGGCCCGCACAAGCGGTGGAGCATGTGGTTTAATTCGATGATACGCGAGGAACCTTACCAGGGCTTGACATGGGCCGGGAGGCGGGTGAAAGTCCGCCGCCCTTCGGGGCCGGTCCACAGGTGCTGCATGGCTGTCGTCAGCTCGTGCTGTGAAGTGTTGGGTTAAGTCCCGCAACGAGCGCAACCCCTGTTCTTAGTTACCAGCGGTTCGGCCGGGCACACTAAGAAGACTGCCGGTGATAAGCCGGAGGAAGGTGGGGATGACGTCAAGTCATCATGGCCCTTACGCCTGGGGCGACACACGTGCTACAATGGCCGGTACAGAGAGTCGCAAGACCGCGAGGTGGAGCCAATCTCAAAAAGCCGGTCTCAGTTCGGATTGGAGTCTGCAATTCGACT…	D_0__Bacteria	Bacteria_Feature702	k_Bacteria	k_Bacteria	k_Bacteria	k_Bacteria	k_Bacteria	k_Bacteria	k_Bacteria	0	0	0	0	0	0
0.00355657	dd220631be5ff79e240239e88465623c	Feature705	GGACCCGCACAAGCAGCGGAGCATGTGGTTTAATTCGAAGCAACGCGAAGAACCTTACCAGGGCTTGACATCCCTCTGACCGGCCGGTAATGCGGCTTTCCCTTCGGGGCAGAGGTGACAGGTGGTGCATGGTTGTCGTCAGCTCGTGTCGTGAGATGTTGGGTTAAGTCCCGCAACGAGCGCAACCCTTGTCATTAGTTGCCATCATTTAGTTGGGCACTCTAATGGGACTGCCGGTGTTAAACCGGAGGAAGGTGGGGATGACGTCAAGTCATCATGGCCTTTATGCCCAGGGCCTCACACGTGCTACAATGGTCGGAACAGAGCGACGCAAGACCGCGAGGTGGAGCAAATCGCAAAAATCCGGCCCCAGTTCGGATTGCAGGCTGGCAACTCGCC…	D_0__Bacteria	Bacteria_Feature705	k_Bacteria	k_Bacteria	k_Bacteria	k_Bacteria	k_Bacteria	k_Bacteria	k_Bacteria	0	0	0	0	0	0
0.00355657	e548215dc372f31db2795a586b50750b	Feature713	GGGCCCGCACAAGCGGTGGAGCATGTGGTTTAATTCGATGCAACCCGAAAAACCTTACCTACCTTTGAATCCTCGGAATCTAGCAGAAATGTTGGAGTGCCTTCGGGAACCGAGAGACAGGTGCTGCATGGCTGTCGTCAGCTCGTGTCGTGAGATGTTGGGTTAAGTCCCGCAACGAGCGCAACCCCTGCCCTATGTTGCCAGCGAGTTATGTCGGGGACTCATGGGGGACTGCCGGTGTCAAACCGGAGGAAGGTGGGGATGACGTCAAGTCATCATGGCCCTTATGCCCGGGGCTGCAAACATGCTACAATGGCCGGTACAGAGGGCGGCGAACCCGCGAGGGGGAGCGAATCCTAAAAAGCTGGCCTCAGTTCAGATTGCAGTCTGCAACTCGAC…	D_0__Bacteria	Bacteria_Feature713	k_Bacteria	k_Bacteria	k_Bacteria	k_Bacteria	k_Bacteria	k_Bacteria	k_Bacteria	0	0	0	0	0	0
0.00355657	e7f3027ba944b452852ab69cde14c995	Feature716	GGGCCCGCACAAGCAGCGGAGCGTGTGGTTTAATTCGATGCAACACGAAAAACCTCACCAGGATTTGACATGTCGGAAGTAGCGAACCGAAAGGGGAACTAACTGTTAAGCCAGTAACCGTCACAGGTGCTGCATGGCTGTCGTCAGCTCGTGCTGTGAGGTGTTCGGTTAAGTCCGGTAACGAGCGCAACCCCTGCCCTTAGTTACCAGCGGGTAATGCCGGGAACTCTAAGGGGACTGCCTTGGTTAACGAGGAGGAAGGTGGGGACGACGTCAAGTCATCACGGCCTTTATGTCCAGGGCCACACACGTGCTACAATGGCCGGCACAAAGGGTTGCCAACCCGCGAGGGGGAGCCAATCCCAAAAATCCGGCCTCAGTTCGGATTGCAGTCTGCAA…	D_0__Bacteria	Bacteria_Feature716	k_Bacteria	k_Bacteria	k_Bacteria	k_Bacteria	k_Bacteria	k_Bacteria	k_Bacteria	0	0	0	0	0	0
0.00355657	ea55215f517d0ec5da5cef1e7f5f0c1e	Feature719	GGACCCGCACAAGCAGTGGATTATGTGGTTTAATTCGAAGCAACGCGAAGAACCTTACCAGGGCTTGACATCCTACTAACGAACCAGAGATGGATTAGGTGCCCTTCGGGGAAAGTAGAGACAGGTGGTGCATGGTTGTCGTCAGCTCGTGTCGTGAGATGTTGGGTTAAGTCCCGCAACGAGCGCAACCCTTGTTTTTAGTTGCCATTATTAAGTTAGGCACTCTAAAAATACTGCCTCGGTTAACGGGGAGGAAGGTGGGGATGACGTCAAGTCCTCATGGCCTTTATATCCAGGGCTACACACGTGCTACAATGGGCTGTACAAAGAGTTGCCACTTCGCGAGAAGGAGCTAATCTCAAAAAGCAGTTCTCAGTTCGGATTGAAGTCTGCAACCCG…	D_0__Bacteria	Bacteria_Feature719	k_Bacteria	k_Bacteria	k_Bacteria	k_Bacteria	k_Bacteria	k_Bacteria	k_Bacteria	0	0	0	0	0	0
0.00355657	f24316cef6e6f0b86a77664988b1bace	Feature724	GGGCCCGCACAAGCGGTGGAGCATGTGGTTTAATTCGACGCAACGCGAAAAACCTTACCTGGGCTTGACATGGAGAGAACCCTGATGAAAGTCGGGGGTGTCCCGTAAGGGAAGCTCTCACACAGGTGCTGCATGGCTGTCGTCAGCTCGTGTCGTGAGATGTTGGGTTAAGTCCCGCAACGAGCGCAACCCTTGTTCCATGTTGCCAGCGGGTGATGCCGGGGACTCATGGGAGACTGCCGGGGTCAACTCGGAGGAAGGTGGGGATGACGTCAAATCAGCACGGCCCTTATGTCCAGGGCTACACACGTGTTACAATGGTCGGTACAGAGGGCAGCTACCTGGTGACAGGATGCTAATCTCCAAAACCGGTCTCAGTTCGGATCGAAGTCTGCAACT…	D_0__Bacteria	Bacteria_Feature724	k_Bacteria	k_Bacteria	k_Bacteria	k_Bacteria	k_Bacteria	k_Bacteria	k_Bacteria	0	0	0	0	0	0
0.00355657	f2db16ab55821145ec3ff6df0254bee7	Feature726	GGGCCCGCACAAGCGGTGGAGCATGTGGCTTAATTCGATGCAACGCGAAGAACCTTACCAGGGCTTGACATGACCAGGACCGCGGCGGAAACGTCGCTTTCCCGCAAGGGACCTGGCCACAGGTGCTGCATGGCTGTCGTCAGCTCGTGTCGTGAGATGTCGGGTTAAGTCCCTCAACGAGCGCAACCCTTGTGAATAGTTGCCATGGGCCGGGCAACCGGTTCGGCACTCTGTTCAGACTGCCCGTGATAAGCGGGAGGAAGGTGGGGATGACGTCAAGTCAGTATGGCCTTTATGCCCTGGGCTGCACACGTGCTACAATGGCCGGTACAGAAAGTTGCAATTCCGCGAGGAGGAGCTAATCTCGAAAACCGGCCCCAGTTCGGATTGAAGGCTGCA…	D_0__Bacteria	Bacteria_Feature726	k_Bacteria	k_Bacteria	k_Bacteria	k_Bacteria	k_Bacteria	k_Bacteria	k_Bacteria	0	0	0	0	0	0
0.00355657	f4c4e637388247f69c7fc56919f6a040	Feature729	GGACCCGCACAAGCAGCGGAGCATGTGGTTTAATTCGAAGCAACGCGAAAAACCTTACCAAGACTTGACATCGTATGACCGCTATAGAAATATGGTTTCCCTTCGGGGCATATAGACAGGTGCTGCATGGCTGTCGTCAGCTCGTGTCGTGAGATGTTGGGTTAAGTCCCGCAACGAGCGCAACCCCTACACTTAGTTGCCACCAGATTATGCTGAGCACTCTAAGTGAACTGCCTGGGTTAACCAGGAGGAAGGTGGGGATGACGTCAAGTCATCATGGCCCTTATGTCCTGGGCTACACACGTGCTACAATGGCCGGTACAGAGCGCAGCGAGGCCGCGAGGCGGAGCGAATCGCTTAAAGCCGGTCCCAGTACGGATTGGAGTCTGCAACCCGACT…	D_0__Bacteria	Bacteria_Feature729	k_Bacteria	k_Bacteria	k_Bacteria	k_Bacteria	k_Bacteria	k_Bacteria	k_Bacteria	0	0	0	0	0	0
0.00355657	f4eb7d19c9b80f56daad5a57a08ff00d	Feature730	GGGCCCGCACAAGCGGTGGAACATGTGGTTTAATTCGACGCTACGCGAAGAACCTCACCAAGGCTTGACATGCAGGAAGTAGTGAACTGAAAGGGGAACGACCTGTCAAGTCAGGAATCTGCACAGGTGTTGCATGGCTGTCGTCAGCTCGTGTCGTGAGATGTTGGGTTAAGTCCCGCAACGAGCGCAACCCCTGCCGCCAGTTGCCACCAGGTGAAGCTGGGCACTCTGGCGGGACCGCCGGCGACAAGCCGGAGGAAGGCGGGGACGACGTCAAGTCATCACGGCCCTTATGTCCTGGGCCACACACGTGCTACAATGGCCGGTACAGAGCGCAGCGGAGCCAAAAGGCCGAGCGAACCGCAGAAAGCCGGTCACAGTACGGACTGGGGTCTGCAA…	D_0__Bacteria	Bacteria_Feature730	k_Bacteria	k_Bacteria	k_Bacteria	k_Bacteria	k_Bacteria	k_Bacteria	k_Bacteria	0	0	0	0	0	0
0.00355657	f76a2a299008885e3e832316b043510f	Feature733	GGGCCCGCACAAGCGGTGGAGCATGTGGTTTAATTCGAAGCAACGCGAAGAACCTTACCTGGGTTTGACATCCCCGGACAGCCTATGAAAGTAGGTTTTTCTTCGGAACCGGGTGACAGGTGCTGCATGGCTGTCGTCAGCTCGTGTCGTGAGATGTTGGGTTAAGTCCCGCAACGAGCGCAACCCCTGCCGCCAGTTGCCACCAGGAAAGCTGGGCACTCTGGCGGGACCGCCGGCGACAAGCCGGAGGAAGGCGGGGACGACGTCAAGTCATCACGGCCCTTATGTCCTGGGCCACACACGTGCTACAATGGCCGGTACAGAGCGCAGCGGAGCCAAAAGGCCGAGCGAACCGCAGAAAGCCGGTCACAGTACGGACTGGGGTCTGCAACCCGACCC…	D_0__Bacteria	Bacteria_Feature733	k_Bacteria	k_Bacteria	k_Bacteria	k_Bacteria	k_Bacteria	k_Bacteria	k_Bacteria	0	0	0	0	0	0
0.00355657	fe9555462368af1cfec1707e39c4a3d4	Feature737	GGACCCGCACAAGCAGCGGAGCATGTGGTTTAATTCGAAGCAACGCGAAGAACCTTACCAAGGCTTGACATCCCTTGACGGCTATGGAAACATAGCTTCCCTTCGGGGCAAGGAGACAGGTGGTGCATGGTTGTCGTCAGCTCGTGTCGTGAGATGTTGGGTTAAGTCCCGCAACGAGCGCAACCCCTGCCCTGATGTTGCCATCATTTAGTTGGGGACCCATCGGAGACTGCCGGTGACAAACCGGAGGAAGGTGGGGATGACGTCAAGTCATCATGCCCTTTATGTCCAGGGCTACACACGTGCTACAATGGCCGGTACAACGGGCTGCGATACCGCGAGGTGGAGCGAATCCCTTAAAGCCGGTCTCAGTTCGGATTGGAGTCTGTAACTCGACTC…	D_0__Bacteria	Bacteria_Feature737	k_Bacteria	k_Bacteria	k_Bacteria	k_Bacteria	k_Bacteria	k_Bacteria	k_Bacteria	0	0	0	0	0	0
0.00355657	28379572604fbc0a30a9d4bf04de8bc5	Feature15555	#N/A	D_0__Bacteria; D_1__uncultured; D_2__uncultured bacterium; D_3__uncultured bacterium; D_4__uncultured bacterium; D_5__uncultured bacterium; D_6__uncultured bacterium	Bacteria_Feature15555	k_Bacteria	k_Bacteria	k_Bacteria	k_Bacteria	k_Bacteria	k_Bacteria	k_Bacteria	0	0	0	0	0	0
0.00355657	eae93237f1d8484d605efd6093d31865	Feature15557	GGGCCCGCACAACCGGTGGAACATGTGGTTTAATTCGATGATACGCGAAGAACCTTACCTGGGCTTGACATCTATCTGGTAGAAACCCGAAAGGGCGACGACTTCTAGCAATAGAAGAGGATAGACAGGTGGTGCATGCCTGTCGTCAGCTCGTGCCGTGAGGTGTTGGGTTAAGTCCTTGAACGAGCGCAACCCTTGCCTGTAGTTACTCGCCTTTAAAGGCAGCACTCTACGGGGACTGCCGTGGTTAACACGGAGGAAGGTGGGGATGACGTCAAGTCAGCACGCCCCTTATGTCCAGGGCTACACACGTGTTACAATGGCTGGTACAGAGGGACGCTAATCCGCAAGGTGGAGCAAATCCCAGAAAGCCAGTCCCAGTCCGGATTGCAGGCTGCA…	D_0__Bacteria; D_1__uncultured; D_2__uncultured bacterium; D_3__uncultured bacterium; D_4__uncultured bacterium; D_5__uncultured bacterium; D_6__uncultured bacterium	Bacteria_Feature15557	k_Bacteria	k_Bacteria	k_Bacteria	k_Bacteria	k_Bacteria	k_Bacteria	k_Bacteria	0	0	0	0	0	0
0.00237104	6a221a685aea4c2a73d95155f6014bd4	Feature584	#N/A	D_0__Bacteria	Bacteria_Feature584	k_Bacteria	k_Bacteria	k_Bacteria	k_Bacteria	k_Bacteria	k_Bacteria	k_Bacteria	0	0	0	0	0	0
0.00177828	01ab8f6c96837c650387116cd86b2cf7	Feature484	#N/A	D_0__Bacteria	Bacteria_Feature484	k_Bacteria	k_Bacteria	k_Bacteria	k_Bacteria	k_Bacteria	k_Bacteria	k_Bacteria	0	0	0	0	0	0
0.00177828	03710fb1b67fe6bb071e0e74a96a8aa7	Feature487	#N/A	D_0__Bacteria	Bacteria_Feature487	k_Bacteria	k_Bacteria	k_Bacteria	k_Bacteria	k_Bacteria	k_Bacteria	k_Bacteria	0	0	0	0	0	0
0.00177828	080add2aef914a851aae5d1174c131c6	Feature495	#N/A	D_0__Bacteria	Bacteria_Feature495	k_Bacteria	k_Bacteria	k_Bacteria	k_Bacteria	k_Bacteria	k_Bacteria	k_Bacteria	0	0	0	0	0	0
0.00177828	0894f2d9a7faffe15f480bb8c301c980	Feature496	#N/A	D_0__Bacteria	Bacteria_Feature496	k_Bacteria	k_Bacteria	k_Bacteria	k_Bacteria	k_Bacteria	k_Bacteria	k_Bacteria	0	0	0	0	0	0
0.00177828	0a2c1b3ca89b33852f3690413871b0d9	Feature497	#N/A	D_0__Bacteria	Bacteria_Feature497	k_Bacteria	k_Bacteria	k_Bacteria	k_Bacteria	k_Bacteria	k_Bacteria	k_Bacteria	0	0	0	0	0	0
0.00177828	1351dc93407a0b618fe198e2b724f92c	Feature505	#N/A	D_0__Bacteria	Bacteria_Feature505	k_Bacteria	k_Bacteria	k_Bacteria	k_Bacteria	k_Bacteria	k_Bacteria	k_Bacteria	0	0	0	0	0	0
0.00177828	17813eb6c841f46a55b1724d63699c0e	Feature509	#N/A	D_0__Bacteria	Bacteria_Feature509	k_Bacteria	k_Bacteria	k_Bacteria	k_Bacteria	k_Bacteria	k_Bacteria	k_Bacteria	0	0	0	0	0	0
0.00177828	2386f6b4dcf27b68ea3f973c687a1b49	Feature515	#N/A	D_0__Bacteria	Bacteria_Feature515	k_Bacteria	k_Bacteria	k_Bacteria	k_Bacteria	k_Bacteria	k_Bacteria	k_Bacteria	0	0	0	0	0	0
0.00177828	23bab8fb6c357a27a8680ebb1550679e	Feature517	#N/A	D_0__Bacteria	Bacteria_Feature517	k_Bacteria	k_Bacteria	k_Bacteria	k_Bacteria	k_Bacteria	k_Bacteria	k_Bacteria	0	0	0	0	0	0
0.00177828	241479bafec825beb02518797384e713	Feature519	#N/A	D_0__Bacteria	Bacteria_Feature519	k_Bacteria	k_Bacteria	k_Bacteria	k_Bacteria	k_Bacteria	k_Bacteria	k_Bacteria	0	0	0	0	0	0
0.00177828	2882bf5dc272f102e7c2764d10836d9f	Feature522	#N/A	D_0__Bacteria	Bacteria_Feature522	k_Bacteria	k_Bacteria	k_Bacteria	k_Bacteria	k_Bacteria	k_Bacteria	k_Bacteria	0	0	0	0	0	0
0.00177828	2ee341e48b4e11e78a0ef830579dfdae	Feature528	#N/A	D_0__Bacteria	Bacteria_Feature528	k_Bacteria	k_Bacteria	k_Bacteria	k_Bacteria	k_Bacteria	k_Bacteria	k_Bacteria	0	0	0	0	0	0
0.00177828	2ffd29a388a4c91402ae42f5daa7e80e	Feature531	#N/A	D_0__Bacteria	Bacteria_Feature531	k_Bacteria	k_Bacteria	k_Bacteria	k_Bacteria	k_Bacteria	k_Bacteria	k_Bacteria	0	0	0	0	0	0
0.00177828	338fc1c4333500fc55f6ea8b1f969f08	Feature535	#N/A	D_0__Bacteria	Bacteria_Feature535	k_Bacteria	k_Bacteria	k_Bacteria	k_Bacteria	k_Bacteria	k_Bacteria	k_Bacteria	0	0	0	0	0	0
0.00177828	37d0f75b479655e4e1a35bf9ecbbb65e	Feature538	#N/A	D_0__Bacteria	Bacteria_Feature538	k_Bacteria	k_Bacteria	k_Bacteria	k_Bacteria	k_Bacteria	k_Bacteria	k_Bacteria	0	0	0	0	0	0
0.00177828	39b04093817a301e7e927cac1bcb4699	Feature540	#N/A	D_0__Bacteria	Bacteria_Feature540	k_Bacteria	k_Bacteria	k_Bacteria	k_Bacteria	k_Bacteria	k_Bacteria	k_Bacteria	0	0	0	0	0	0
0.00177828	3b5f272c07d1a024480a545e20370e10	Feature542	#N/A	D_0__Bacteria	Bacteria_Feature542	k_Bacteria	k_Bacteria	k_Bacteria	k_Bacteria	k_Bacteria	k_Bacteria	k_Bacteria	0	0	0	0	0	0
0.00177828	3dcddca79fdedb865d1dd657f27bba02	Feature544	#N/A	D_0__Bacteria	Bacteria_Feature544	k_Bacteria	k_Bacteria	k_Bacteria	k_Bacteria	k_Bacteria	k_Bacteria	k_Bacteria	0	0	0	0	0	0
0.00177828	400e38e68bef1665ebfb244dee6f4655	Feature547	#N/A	D_0__Bacteria	Bacteria_Feature547	k_Bacteria	k_Bacteria	k_Bacteria	k_Bacteria	k_Bacteria	k_Bacteria	k_Bacteria	0	0	0	0	0	0
0.00177828	43a8b7b386c6bf5aae5f888552fa81f9	Feature549	#N/A	D_0__Bacteria	Bacteria_Feature549	k_Bacteria	k_Bacteria	k_Bacteria	k_Bacteria	k_Bacteria	k_Bacteria	k_Bacteria	0	0	0	0	0	0
0.00177828	475a13c1bac5c2ddae5fedc9e7a00473	Feature551	#N/A	D_0__Bacteria	Bacteria_Feature551	k_Bacteria	k_Bacteria	k_Bacteria	k_Bacteria	k_Bacteria	k_Bacteria	k_Bacteria	0	0	0	0	0	0
0.00177828	49d1a0d2029e9002de328ae41ea89a44	Feature553	#N/A	D_0__Bacteria	Bacteria_Feature553	k_Bacteria	k_Bacteria	k_Bacteria	k_Bacteria	k_Bacteria	k_Bacteria	k_Bacteria	0	0	0	0	0	0
0.00177828	49f5071ff80f0726b01820e5db026f8b	Feature554	#N/A	D_0__Bacteria	Bacteria_Feature554	k_Bacteria	k_Bacteria	k_Bacteria	k_Bacteria	k_Bacteria	k_Bacteria	k_Bacteria	0	0	0	0	0	0
0.00177828	4c3c1058f8a126ccf2754923ecbdb7ec	Feature557	#N/A	D_0__Bacteria	Bacteria_Feature557	k_Bacteria	k_Bacteria	k_Bacteria	k_Bacteria	k_Bacteria	k_Bacteria	k_Bacteria	0	0	0	0	0	0
0.00177828	4f9e6b1028518860628081b3885f596a	Feature560	#N/A	D_0__Bacteria	Bacteria_Feature560	k_Bacteria	k_Bacteria	k_Bacteria	k_Bacteria	k_Bacteria	k_Bacteria	k_Bacteria	0	0	0	0	0	0
0.00177828	500eacc3f6ddb379765b0223847a8eec	Feature561	#N/A	D_0__Bacteria	Bacteria_Feature561	k_Bacteria	k_Bacteria	k_Bacteria	k_Bacteria	k_Bacteria	k_Bacteria	k_Bacteria	0	0	0	0	0	0
0.00177828	54b8c752529776031607964e16133bc8	Feature565	#N/A	D_0__Bacteria	Bacteria_Feature565	k_Bacteria	k_Bacteria	k_Bacteria	k_Bacteria	k_Bacteria	k_Bacteria	k_Bacteria	0	0	0	0	0	0
0.00177828	57ba55c7bd90a2e6104905f94bc97f91	Feature568	#N/A	D_0__Bacteria	Bacteria_Feature568	k_Bacteria	k_Bacteria	k_Bacteria	k_Bacteria	k_Bacteria	k_Bacteria	k_Bacteria	0	0	0	0	0	0
0.00177828	5813ba06b54c9155ea5546a734ebd483	Feature569	#N/A	D_0__Bacteria	Bacteria_Feature569	k_Bacteria	k_Bacteria	k_Bacteria	k_Bacteria	k_Bacteria	k_Bacteria	k_Bacteria	0	0	0	0	0	0
0.00177828	583b6b02cd79d3f2a3f30100dd79ed7a	Feature570	#N/A	D_0__Bacteria	Bacteria_Feature570	k_Bacteria	k_Bacteria	k_Bacteria	k_Bacteria	k_Bacteria	k_Bacteria	k_Bacteria	0	0	0	0	0	0
0.00177828	5ac43a8185310532a9b0b6630f13c236	Feature571	#N/A	D_0__Bacteria	Bacteria_Feature571	k_Bacteria	k_Bacteria	k_Bacteria	k_Bacteria	k_Bacteria	k_Bacteria	k_Bacteria	0	0	0	0	0	0
0.00177828	638382a0ab9225a385ddc9a1c9798280	Feature577	#N/A	D_0__Bacteria	Bacteria_Feature577	k_Bacteria	k_Bacteria	k_Bacteria	k_Bacteria	k_Bacteria	k_Bacteria	k_Bacteria	0	0	0	0	0	0
0.00177828	66f17e56cd1d2d3d7033b01fed3ac142	Feature580	#N/A	D_0__Bacteria	Bacteria_Feature580	k_Bacteria	k_Bacteria	k_Bacteria	k_Bacteria	k_Bacteria	k_Bacteria	k_Bacteria	0	0	0	0	0	0
0.00177828	6806d63dbb23143378aa71a8a03185fd	Feature581	#N/A	D_0__Bacteria	Bacteria_Feature581	k_Bacteria	k_Bacteria	k_Bacteria	k_Bacteria	k_Bacteria	k_Bacteria	k_Bacteria	0	0	0	0	0	0
0.00177828	6b6a8d414eb60493764585b4a4eee90d	Feature586	#N/A	D_0__Bacteria	Bacteria_Feature586	k_Bacteria	k_Bacteria	k_Bacteria	k_Bacteria	k_Bacteria	k_Bacteria	k_Bacteria	0	0	0	0	0	0
0.00177828	6e5fa96bc80457ac4a7474cb30d1e079	Feature587	#N/A	D_0__Bacteria	Bacteria_Feature587	k_Bacteria	k_Bacteria	k_Bacteria	k_Bacteria	k_Bacteria	k_Bacteria	k_Bacteria	0	0	0	0	0	0
0.00177828	70641c17547735245cb43d74a66fd7ce	Feature589	#N/A	D_0__Bacteria	Bacteria_Feature589	k_Bacteria	k_Bacteria	k_Bacteria	k_Bacteria	k_Bacteria	k_Bacteria	k_Bacteria	0	0	0	0	0	0
0.00177828	7071f1cb10ec025fc7a3bd102f4af54e	Feature591	#N/A	D_0__Bacteria	Bacteria_Feature591	k_Bacteria	k_Bacteria	k_Bacteria	k_Bacteria	k_Bacteria	k_Bacteria	k_Bacteria	0	0	0	0	0	0
0.00177828	73f3e856817d5e2e45c41d86a1c28451	Feature597	#N/A	D_0__Bacteria	Bacteria_Feature597	k_Bacteria	k_Bacteria	k_Bacteria	k_Bacteria	k_Bacteria	k_Bacteria	k_Bacteria	0	0	0	0	0	0
0.00177828	755ae5a4095581b84855f945049e411a	Feature599	#N/A	D_0__Bacteria	Bacteria_Feature599	k_Bacteria	k_Bacteria	k_Bacteria	k_Bacteria	k_Bacteria	k_Bacteria	k_Bacteria	0	0	0	0	0	0
0.00177828	779d5675022b9c1a4b72aa6d600d361a	Feature605	#N/A	D_0__Bacteria	Bacteria_Feature605	k_Bacteria	k_Bacteria	k_Bacteria	k_Bacteria	k_Bacteria	k_Bacteria	k_Bacteria	0	0	0	0	0	0
0.00177828	7c1493e6055fb6aa197cab2866c03c78	Feature607	#N/A	D_0__Bacteria	Bacteria_Feature607	k_Bacteria	k_Bacteria	k_Bacteria	k_Bacteria	k_Bacteria	k_Bacteria	k_Bacteria	0	0	0	0	0	0
0.00177828	868b5f831af1be5aa9a46cf67a6de0b3	Feature617	#N/A	D_0__Bacteria	Bacteria_Feature617	k_Bacteria	k_Bacteria	k_Bacteria	k_Bacteria	k_Bacteria	k_Bacteria	k_Bacteria	0	0	0	0	0	0
0.00177828	9447ebb81dfbfe654a1b77d7b1ed527b	Feature629	#N/A	D_0__Bacteria	Bacteria_Feature629	k_Bacteria	k_Bacteria	k_Bacteria	k_Bacteria	k_Bacteria	k_Bacteria	k_Bacteria	0	0	0	0	0	0
0.00177828	94e7eabcd66279e32b35194db7df8b2f	Feature631	#N/A	D_0__Bacteria	Bacteria_Feature631	k_Bacteria	k_Bacteria	k_Bacteria	k_Bacteria	k_Bacteria	k_Bacteria	k_Bacteria	0	0	0	0	0	0
0.00177828	950cb772e34aab0c8eece0b3e002543f	Feature633	#N/A	D_0__Bacteria	Bacteria_Feature633	k_Bacteria	k_Bacteria	k_Bacteria	k_Bacteria	k_Bacteria	k_Bacteria	k_Bacteria	0	0	0	0	0	0
0.00177828	965508857c0847a4c7d4d22a2be50480	Feature634	#N/A	D_0__Bacteria	Bacteria_Feature634	k_Bacteria	k_Bacteria	k_Bacteria	k_Bacteria	k_Bacteria	k_Bacteria	k_Bacteria	0	0	0	0	0	0
0.00177828	98b4fc26e8dab93e89155f6db5ca00bb	Feature636	#N/A	D_0__Bacteria	Bacteria_Feature636	k_Bacteria	k_Bacteria	k_Bacteria	k_Bacteria	k_Bacteria	k_Bacteria	k_Bacteria	0	0	0	0	0	0
0.00177828	9c33e3c8fb66933588b6fcd74ffbebc7	Feature641	#N/A	D_0__Bacteria	Bacteria_Feature641	k_Bacteria	k_Bacteria	k_Bacteria	k_Bacteria	k_Bacteria	k_Bacteria	k_Bacteria	0	0	0	0	0	0
0.00177828	a0bbe847f1754972c77fdcd06d404627	Feature643	#N/A	D_0__Bacteria	Bacteria_Feature643	k_Bacteria	k_Bacteria	k_Bacteria	k_Bacteria	k_Bacteria	k_Bacteria	k_Bacteria	0	0	0	0	0	0
0.00177828	a346948cd4c4f37c08d7fdc8d9e14d47	Feature647	#N/A	D_0__Bacteria	Bacteria_Feature647	k_Bacteria	k_Bacteria	k_Bacteria	k_Bacteria	k_Bacteria	k_Bacteria	k_Bacteria	0	0	0	0	0	0
0.00177828	a474a28456b95f5e06b412f42bef1a77	Feature649	#N/A	D_0__Bacteria	Bacteria_Feature649	k_Bacteria	k_Bacteria	k_Bacteria	k_Bacteria	k_Bacteria	k_Bacteria	k_Bacteria	0	0	0	0	0	0
0.00177828	aaa6442b53b6297e0664371b738d8634	Feature653	#N/A	D_0__Bacteria	Bacteria_Feature653	k_Bacteria	k_Bacteria	k_Bacteria	k_Bacteria	k_Bacteria	k_Bacteria	k_Bacteria	0	0	0	0	0	0
0.00177828	ac6b5e34fc10b767c6a3d0d36bcacdf5	Feature655	#N/A	D_0__Bacteria	Bacteria_Feature655	k_Bacteria	k_Bacteria	k_Bacteria	k_Bacteria	k_Bacteria	k_Bacteria	k_Bacteria	0	0	0	0	0	0
0.00177828	acd3944edb3aec2dd019142afc637143	Feature656	#N/A	D_0__Bacteria	Bacteria_Feature656	k_Bacteria	k_Bacteria	k_Bacteria	k_Bacteria	k_Bacteria	k_Bacteria	k_Bacteria	0	0	0	0	0	0
0.00177828	b4f5062ea2201c630b2f5b0b5e487cac	Feature660	#N/A	D_0__Bacteria	Bacteria_Feature660	k_Bacteria	k_Bacteria	k_Bacteria	k_Bacteria	k_Bacteria	k_Bacteria	k_Bacteria	0	0	0	0	0	0
0.00177828	b56bcbe424f50bd576b33e3a612d8c9d	Feature661	#N/A	D_0__Bacteria	Bacteria_Feature661	k_Bacteria	k_Bacteria	k_Bacteria	k_Bacteria	k_Bacteria	k_Bacteria	k_Bacteria	0	0	0	0	0	0
0.00177828	b9759baeac7baf4425b2ac4ae5f1a164	Feature665	#N/A	D_0__Bacteria	Bacteria_Feature665	k_Bacteria	k_Bacteria	k_Bacteria	k_Bacteria	k_Bacteria	k_Bacteria	k_Bacteria	0	0	0	0	0	0
0.00177828	ba9ad75dc42efb57b2602165bc51eec0	Feature666	#N/A	D_0__Bacteria	Bacteria_Feature666	k_Bacteria	k_Bacteria	k_Bacteria	k_Bacteria	k_Bacteria	k_Bacteria	k_Bacteria	0	0	0	0	0	0
0.00177828	c68b198d79903842f8ef735ea1460926	Feature678	GGGCCCGCACAAGCGGTGGAGTATGTGGTTTAATTCGACGCAACGCGCAGAACCTTACCTGGACTTGACATGTATCTGAATATCATAGAGATATGATAGTCCGCAAGGACGGATTCACAGGTGCTGCATGGCTGTCGTCAGCTCGTGTCGTGAGATGTTGGGTTAAGTCCCGCAACGAGCGCAACCCTTATCACTAGTTACTAACTCCGATTTTCGGAGAGGACTCTAGTGAGACTGCCTCGGATAACGGGGAGGAAGGTGGGGATGACGTCAAGTCCTCATGGCCCTTATGTCCAGGGCTACACACGTACTACAATGGCCAGTACAGAGGGTCGCGATACTGTGAAGTGGAGCTAATCCCCTAAAACTGGTCTCAGTTCGGATTGTAGGCTGCAACTC…	D_0__Bacteria	Bacteria_Feature678	k_Bacteria	k_Bacteria	k_Bacteria	k_Bacteria	k_Bacteria	k_Bacteria	k_Bacteria	0	0	0	0	0	0
0.00177828	cbc3cfdede54349b019cac9c118e348c	Feature685	GGGCCCGCACAAGCGGAGGAACATGTGGTTTAATTCGATGATACGCGAGGAACCTTACCCGGGCTTGAAATGTAGAGGAATAACTTGGAAACAGGTTAGCCAGCAATGGTCTCTATGTAGGTGCTGCATGGTTGTCGTCAGCTCGTGCCGTGAGGTGTCGGCTTAAGTGCCATAACGAGCGCAACCCTTATCATTAGTTACTAACAGGTCAAGCTGAGGACTCTAATGAGACTGCCACCGTAAGGTGCGAGGAAGGTGGGGATGACGTCAAGTCATCATGGCCCTTATGTCCTGGGCTACACACGTGCTACAATGGCCGGTACAGAGCGCAGCGAAGCCGCGAGGCGAAGCGAATCGCAAAAAGCCGGTCTCAGTACGGATTGGAGTCTGAAACCCGAC…	D_0__Bacteria	Bacteria_Feature685	k_Bacteria	k_Bacteria	k_Bacteria	k_Bacteria	k_Bacteria	k_Bacteria	k_Bacteria	0	0	0	0	0	0
0.00177828	d01d5b6a515d3909c35b74342ece4214	Feature689	GTCCCCGCACAAGCAGCGGAGCGTGTGGTTTAATTCGATGCTACACGAAGAACCTTACCTGGGTTTGACATAGAGGTAGTAGGGAAGCGAAAGCGGACCGACCCTTCGGGGAGCCTCTACAGGTGTTGCATGGCTGTCGTCAGCTCGTGTCGTGAGATGTTCGGTTAAGTCCGGCAACGAGCGCAACCCACACCCTTAGTTGCCATCATTCAGTTGGGAACTCTAAGGAGACCGCCGGTGACAAACCGGAGGAAGGTGGGGATGACGTCAAGTCATCATGGCCTTTATGGCCAGGGCTACACACGTGCTACAATGGCAAGTACAGAGGGAAGCCAACCGGCAACGGGGAGCCAATCCCAGAAAACTTGTCTTAGTCCGGATTGCAGTCTGCAACTCGAC…	D_0__Bacteria	Bacteria_Feature689	k_Bacteria	k_Bacteria	k_Bacteria	k_Bacteria	k_Bacteria	k_Bacteria	k_Bacteria	0	0	0	0	0	0
0.00177828	d172c18c7eb9a3c342efe614a1d2715c	Feature693	GGGCCCGCACAAGCGGTGGAGCATGTGGTTTAATTCGACGCAACGCGAAGAACCTTACCTGGCCTTGACATGCAGAGAACTTTCCAGAGATGGATTGGTGCCTTCGGGAACTCTGACACAGGTGCTGCATGGCTGTCGTCAGCTCGTGTCGTGAGATGTTGGGTTAAGTCCCGTAACGAGCGCAACCCTTGTCCCTAGTTGCTAGCGGTTCGGCCGAGAACTCTAGGGAGACTGCCGGTGACAAACCGGAGGAAGGTGGGGACGACGTCAAGTCATCATGCCCCTTATGTCCAGGGCTACACACGTGCTACATTGGCGCATACAAAGGGCAGCAATACCGCGAGGTGGAGCAAATCCCATAAAGTGCGCCTCGGTTCGGATTGGAGGCTGAAACTCGCC…	D_0__Bacteria	Bacteria_Feature693	k_Bacteria	k_Bacteria	k_Bacteria	k_Bacteria	k_Bacteria	k_Bacteria	k_Bacteria	0	0	0	0	0	0
0.00177828	d272b5ca901d997519b3ab57ee7a916c	Feature694	GGACCCGCACAAGCGGTGGAGCACGTGGTTTAATTCGATGCAAACCGAAGAACCTTACCTGGGTTTGACATGTGCGTGTTACTGAGGTGAAAGCCGAGGGACCATATCTTCGGATGTGGAGCGTACACAGGTGCTGCATGGCTGTCGTCAGCTCGTGTCGTGAGATGTTGGGTTAAGTCCCGCAACGAGCGCAACCCTTGTCTTTAATTGCCATCATTCAGTTGGGCACTTTAGAGATACTACCGGTGTTAAACCGGAGGAAGGTGGGGATGACGTCAAGTCCTCATGGCCTTTATGCCTAGGGCTACACACGTGCTACAATGGGTGGTACAAAGAGCAGCGAACTCGCGAGAGTAAGCAAATCTCAAAAAGCCATCCTCAGTTCGGATTGCAGTCTGC…	D_0__Bacteria	Bacteria_Feature694	k_Bacteria	k_Bacteria	k_Bacteria	k_Bacteria	k_Bacteria	k_Bacteria	k_Bacteria	0	0	0	0	0	0
0.00177828	d2979cee006fd996647db7f549760089	Feature695	GGGCCCGCACAAGCAGCGGAGCATGTCGTTTAATTCGAAGCAACGCGAAGAACCTTACCAGGGCTTGACATCCTCTGAATTCTGTGGAAACACGGAAGTGCCTTCGGGAGCAGAGAGACAGGTGGTGCATGGTTGTCGTCAGCTCGTGTCGTGAGATGTTGGGTTAAGTCCCGCAACGAGCGCAACCCTTATGATCAGTTACCAGCGGGTAGTGCCGGGGACTCCGGCAGTACTGCCGCCGCAAGGCGCGAGGAAGGTGGGGATGACGTCAAATCAGCACGGCCCTTACGTCCGGGGCCACACACGTGTTACAATGGGGGGCACAGAAGGCTGGGTCCTGGCGACAGGTCCCGAATCGAGAAATCCCCTCCCAGTTCGGACTGGAGTCTGCAACCCGAC…	D_0__Bacteria	Bacteria_Feature695	k_Bacteria	k_Bacteria	k_Bacteria	k_Bacteria	k_Bacteria	k_Bacteria	k_Bacteria	0	0	0	0	0	0
0.00177828	deb4fe4b4a106bdb0c700eeb03aa0947	Feature706	GTCCCCGCACAAGCAGCGGAGCGTGTGGTTTAATTCGATGCTACACGAAGAACCTTACCTGGGTTTGACATAGAGGTAGTAGGGAAGCGAAAGCGGACCGACCCTTCGGGGAGCCTCTACAGGTGTTGCATGGCTGTCGTCAGCTCGTGTCGTGAGATGTTGGGTTAAGTCCCGCAACGAGCGCAACCCTTATTGTTAGTTGCTACGCAAGAGCACTCTAGCGAGACTGCCGTTGACAAAACGGAGGAAGGTGGGGACGACGTCAAGTCATCACGGCCCTTATGTCCTGGGCCACACACGTGCTACAATGGCCGGTACAGAGCGCAGCGGAGCCAAAAGGCCGAGCGAACCGCAGAAAGCCGGTCACAGTACGGACTGGGGTCTGCAACCCGACCCCAC…	D_0__Bacteria	Bacteria_Feature706	k_Bacteria	k_Bacteria	k_Bacteria	k_Bacteria	k_Bacteria	k_Bacteria	k_Bacteria	0	0	0	0	0	0
0.00177828	e3c8865c03780534b696f233371f1751	Feature710	GGGCCCGCACAAGCAGTGGAGTATGTGGTTTAATTCGAAGCAACGCGAAGAACCTTACCAGGGCTTGACATCCACGGAACCTTCCGGAGACGGAGGGGTGCCCTTCGGGGAGCCGTGAGACAGGTGGTGCATGGTTGTCGTCAGCTCGTGTCGTGAGATGTTGGGTTAAGTCCCGCAACGAGCGCAACCCTTATTGTTAGTTGCTACGCAAGAGCACTCTAGCGAGACTGCCGTTGACAAAACGGAGGAAGGTGGGGACGACGTCAAATCAGCACGGCCCTTACGTCCGGGGCGACACACGTGTTACAATGGGTGGTACAAAGGGCAGCTACCTGGCGACAGGATGCTAATCTCCAAAACCACTCTCAGTTCGGATCGGAGTCTGCAACTCGACTCCGT…	D_0__Bacteria	Bacteria_Feature710	k_Bacteria	k_Bacteria	k_Bacteria	k_Bacteria	k_Bacteria	k_Bacteria	k_Bacteria	0	0	0	0	0	0
0.00177828	e45579b44068cf38ffd4a7dae831c1a3	Feature712	GGGCCCGCACAAGCGGTGGAGTATGTGGTTTAATTCGACGCAACGCGAAGAACCTTACCAGGGCTTGACATTGAGTGAAAAGCGTGGAGACACGCTCCTGTCTTCGGACACACGAAAACAGGTGGTGCATGGCTGTCGTCAGCTCGTGTCGTGAGATGTTGGGTTAAGTCCCGCAACGAGCGCAACCCTTGTTCCTTGTTGCCAGCACGTAAAGGTGGGAACTCAAGGGAGACTGCCGCAGACAATGCGGAGGAAGGCGGGGATGACGTCAAGTCATCATGCCCCTTATGTCCTGGGCTACACACGTACTACAATGGGCTCTGATAGAGGGGAGCGAAGCCGCGAGGCAGAGCGAATCCCAAAAACGAGCTCTCAGTTCGGATCGGAGGCTGCAACCCG…	D_0__Bacteria	Bacteria_Feature712	k_Bacteria	k_Bacteria	k_Bacteria	k_Bacteria	k_Bacteria	k_Bacteria	k_Bacteria	0	0	0	0	0	0
0.00177828	ed7fce65d5a74019cf617dc991a7f15f	Feature720	GGGCCCGCACAAGCAGCGGAGCATGTCGTTTAATTCGAAGCAACGCGAAGAACCTTACCAGGGCTTGACATCCTCCGAATCCCGTAGAAATACGGGAGTGCCGCAAGGAGCGGAGAGACAGGTGGTGCATGGTTGTCGTCAGCTCGTGTCGTGAGATGTTGGGTTAAGTCCCGCAACGAGCGCAACCCTTGTGATCAGTTACCAGCGGGCAATGCCGGGGACTCTGGTCAGACTGCCGGGGATAACTCGGAGGAAGGTGGGGACGACGTCAAATCATCATGCTCCTTATGTCCTGGGCTACACACGTGCTACAATGGCCGCCACAAAGGGAAGCGAGGTCGCAAGGCCAAGCGAAGCCGAAAAAAGCGGTCCCAGTACGGATTGCAGTCTGCAACTCGA…	D_0__Bacteria	Bacteria_Feature720	k_Bacteria	k_Bacteria	k_Bacteria	k_Bacteria	k_Bacteria	k_Bacteria	k_Bacteria	0	0	0	0	0	0
0.00177828	f0ce6d7735f14e871daf752dfdb0841f	Feature722	GGGCCCGCACAAGCGGTGGAGCATGTGGTTTAATTCGAAGCAACGCGAAGAACCTTACCAGGTCTTGACATCCCTCTGAAAGGTACAGAGATGTATCCCTTCTTCGGAACAGAGGAGACAGGTGGTGCATGGCTGTCGTCAGCTCGTGTCGTGAGATGTTGGGTTAAGTCCCGCAACGAGCGCAACCCCTATGCTTAGTTGCCAGCGGTTCGGCCGGGCACTCTAAGGAGACTGCCGGTGACAAACCGGAGGAAGGTGGGGATGACGTCAAGTCATCATGCCCTTTATGTCCAGGGCTACACACGTGCTACAATGGCCGGTACAACGGGCTGCGATACCGCGAGGTGGAGCGAATCCCTTAAAGCCGGTCTCAGTTCGGATTGGAGTCTGTAACTCGAC…	D_0__Bacteria	Bacteria_Feature722	k_Bacteria	k_Bacteria	k_Bacteria	k_Bacteria	k_Bacteria	k_Bacteria	k_Bacteria	0	0	0	0	0	0
0.00177828	f27831f52ee04201448ce8c8b63bca2a	Feature725	GGGCCCGCACAAGCGGTGGAGCATGTGGTTTAATTCGATGCAACGCGAAGAACCTTACCTACCCTTGACATGTCAGGAACCCTGGAGAGATCTGGGGGTGCCCGAAAGGGAGCCTGAACACAGGTGCTGCATGGCTGTCGTCAGCTCGTGTCGTGAGATGTTGGGTTAAGTCCCGCAACGAGCGCAACCCTTACCCTTAGTTGCCAGCGGGTAATGCCGGGCACTCTAAGGGGACCGCCCCGGATAACGGGGAGGAAGGCGGGGATGACGTCAAGTCAGCATGGCCTTTATGTCCAGGGCTACACACGTGCTACAATGGGCGATACAGAGGGAAGCAAGGCCGCAAGGTAGAGCTAATCCCTAAAGTCGTCCTCAGTTCGGATTGCAGGCTGCAACTCG…	D_0__Bacteria	Bacteria_Feature725	k_Bacteria	k_Bacteria	k_Bacteria	k_Bacteria	k_Bacteria	k_Bacteria	k_Bacteria	0	0	0	0	0	0
0.00177828	f3ef459ccc86f1421a46dbb15f91d11c	Feature728	GGGCCCGCACAAGCGGTGGAGCATGTGGTTTAATTCGACGCTACGCGAAGAACCTTACCTGGGCTTGAACTGCTGGTGGTAGAAGCCCGAAAGGGTAACGACCCGGAGCAATCCGGGAGCCAGTAGAGGTGCTGCATGGCTGTCGTCAGCTCGTGTCGTGAGATGTTGGGTTAAGTCCCGCAACGAGCGCAACCCTTACCCTTAGTTGCCAGCGGGTAATGCCGGGCACTCTAAGGGGACCGCCCCGGATAACGGGGAGGAAGGCGGGGATGACGTCAAGTCAGCATGGCCTTTATGTCCAGGGCTACACACGTGCTACAATGGCCGGTACAGAGGGCTGCGAACCTGTGAGGGGGAGCCAATCCCAAAAAGCCGGTCTCAGTTCGGATTGCAGTCTGC…	D_0__Bacteria	Bacteria_Feature728	k_Bacteria	k_Bacteria	k_Bacteria	k_Bacteria	k_Bacteria	k_Bacteria	k_Bacteria	0	0	0	0	0	0
0.00177828	f6aaf385ff8426d91e3b7d16f30f9163	Feature731	GGGCCCGCACAAGCGGTGGAGCATGTGGTTTAATTCGATGCTACGCGAAGAACCTTACCTGGGCTTGAAATGCTAGGAGTATTCCCGTGGAAACATGGGATGACCGTTAAACCGGAGCCTAGCACAGGTGCTGCATGGCTGTCGTCAGCTCGTGTCGTGAGATGTTGGGTTAAGTCCCGCAACGAGCGCAACCCCTATTGCTAGTTGCCCTATAAAATGGGAACTCTAGCGAGACTGCCTGTGATAAACAGGAGGAAGGCGGGGATGAGGTCAAGTCAGCATGGCCCTTATGTCCAGGGCTACACACGTGCTACAATGGTACCCACAAAGGGAAGCAAAACCGCAAGGTCAAGCAAATCCCAAAAAAGGTGCCTCAATTCGGATTGCAGTCTGCAACTC…	D_0__Bacteria	Bacteria_Feature731	k_Bacteria	k_Bacteria	k_Bacteria	k_Bacteria	k_Bacteria	k_Bacteria	k_Bacteria	0	0	0	0	0	0
0.00177828	ff0d5758768d41c6cad2a92b759e651a	Feature739	GGGCCCGCACAAGCGGCGGAGCATGCGGATTAATTCGATGCAACGCGAAGAACCTTACCAAGGCTTGACATATACCGGAAAAGGCTGGAAACAGTCTCCCCGCAAGGCCGGTATACAGGTGGTGCATGGTTGTCGTCAGCTCGTGTCGTGAGATGTTGGGTTAAGTCCCGCAACGAGCGCAACCCTCGCCCTTAGTTGCCAACACGTCTGGGTGGGCACTCTAGGGGAACCGCCGGTGGCAAGCCGGAGGAAGGTGGGGATGACGTCAAGTCCTCATGGCCCTTACGGGTAGGGCTACACACGTGCTACAATGGCGGTGACAGAGGGGAAATCCCTAAAAGCCGTCTCAGTTCAGATTGTCCTCTGCAACTCGAGGGCATGAAGTCGGAATCGCTAGTA…	D_0__Bacteria	Bacteria_Feature739	k_Bacteria	k_Bacteria	k_Bacteria	k_Bacteria	k_Bacteria	k_Bacteria	k_Bacteria	0	0	0	0	0	0
0.00177828	ff47244b6c8bc497b9211522d5e70ec6	Feature740	GGGCCCGCACAAGCGGTGGAGCATGTGGTTTAATTCGACGCAACGCGAAGAACCTTACCCGGTCTTGACATCTGCAGAATTCTTCAGAGATGGAGGAGTGCCGGCTTGCCGGAGCTGCAAGACAGGTGCTGCATGGCTGTCGTCAGCTCGTGTCGTGAGATGTTGGGTTAAGTCCCGCAACGAGCGCAACCCCTGCTTTCAGTTACCATCATTAAGTTGGGGACTCTGAAAGGACCGCTGCGGTAACAACGCAGAGGAAGGTGGGGACGACGTCAAGTCATCATGCCCCTTATGTCCTGGGCCACACACGTGTTACAATGGATGGGACAATGCGAAGCAAGCCCGCGAGGGGGAGCGAATCGCCAAACCCATTCTCAGTTCGGATCGCAGGCTGCAACT…	D_0__Bacteria	Bacteria_Feature740	k_Bacteria	k_Bacteria	k_Bacteria	k_Bacteria	k_Bacteria	k_Bacteria	k_Bacteria	0	0	0	0	0	0
0.00118552	008d362612894c075b3448a978929c16	Feature483	#N/A	D_0__Bacteria	Bacteria_Feature483	k_Bacteria	k_Bacteria	k_Bacteria	k_Bacteria	k_Bacteria	k_Bacteria	k_Bacteria	0	0	0	0	0	0
0.00118552	3234c985a79732036a5308441730a514	Feature534	#N/A	D_0__Bacteria	Bacteria_Feature534	k_Bacteria	k_Bacteria	k_Bacteria	k_Bacteria	k_Bacteria	k_Bacteria	k_Bacteria	0	0	0	0	0	0
0.00355657	21805ddc728698d276ce9e140bf2e1ab	Feature745	#N/A	D_0__Bacteria; D_1__Acidobacteria; D_2__Acidobacteriia; D_3__Acidobacteriales; D_4__Koribacteraceae; D_5__Candidatus Koribacter; D_6__Candidatus Koribacter versatilis Ellin345	Candidatus_Koribacter_Feature745	k_Bacteria	p_Acidobacteria	c_Acidobacteriia	o_Acidobacteriales	f_Koribacteraceae	g_Candidatus Koribacter	s_Candidatus Koribacter versatilis Ellin345	0	0	0	0	0	0
0.00177828	9e38f2d1be6fa14ddf7b6fb40bf3bbf8	Feature940	#N/A	D_0__Bacteria; D_1__Acidobacteria; D_2__Subgroup 6; D_3__Acidobacteria bacterium SCN 69-37; D_4__Acidobacteria bacterium SCN 69-37; D_5__Acidobacteria bacterium SCN 69-37; D_6__Acidobacteria bacterium SCN 69-37	Acidobacteria_bacterium_SCN_69-37_Feature940	k_Bacteria	p_Acidobacteria	c_Subgroup 6	o_Acidobacteria bacterium SCN 69-37	f_Acidobacteria bacterium SCN 69-37	g_Acidobacteria bacterium SCN 69-37	s_Acidobacteria bacterium SCN 69-37	0	0	0	0	0	0
0.160046	dc250a5d0415b323a9d28c995420c126	Feature943	GGGCCCGCACAAGCGGTGGAGCATGTGGTTTAATTCGATGCAACGCGAAGAACCTTACCTGGGCTCGAACGGTGGTGGACAACCCTGGAAACAGGGTCTCTCCTTCGGGAGCTGCCATCGAGGTGCTGCATGGCTGTCGTCAGCTCGTGTCGTGAGATGTTGGGTTAAGTCCCGCAACGAGCGCAACCCCTATTCTTAGTTGCCAGCGAGTAATGTCGGGCACTCTAGGGAGACTGCCCCGGAAATCGGGGAGGAAGGTGGGGATGACGTCAAGTCCTCATGGCCTTTATGTCCAGGGCTACACACGTGCTACAATGGGCGGCACAATGGGCTGCAAGAGCGCGAGCTGGAGCTAATCCCAAAAAACCGTCCCCAGTACGGATTGCAGTCTGCAACTCG…	D_0__Bacteria; D_1__Acidobacteria; D_2__Thermoanaerobaculia; D_3__Thermoanaerobaculales; D_4__Thermoanaerobaculaceae; D_5__Subgroup 10; D_6__Acidobacteria bacterium ADurb.Bin051	Subgroup_10_Feature943	k_Bacteria	p_Acidobacteria	c_Thermoanaerobaculia	o_Thermoanaerobaculales	f_Thermoanaerobaculaceae	g_Subgroup 10	s_Acidobacteria bacterium ADurb.Bin051	0	0	0	0	0	0
0.0284525	586de92077e8d9161253725e5f477659	Feature824	GGGCCCGCACAAGCGGTGGAGCATGTGGTTTAATTCGACGCAACGCGAAGAACCTTACCTGGGCTTGAACTGTCGGTATAGGGACCCGAAAGGGCGACGATCCCGGGCAACCGGGAAGCCGATAGAGGTGCTGCATGGCTGTCGTCAGCTCGTGTCGTGAGATGTTGGGTTAAGTCCCGCAACGAGCGCAACCCTTGTCTTTAGTTGCCAGCGAGTCATGTCGGGCACTCTAAGGAGACTGCCTCGGATAACGAGGAGGAAGGTGGGGATGACGTCAAGTCAGCATGGCCTTTATGTCCAGGGCTACACACGTGCTACAATGGGCGGTACAAAAGGACGCGAGATCGCGAGGTCGAGCCAACCCTTAAAACCGTTCTCAGTTCGGATTGCAGGCTGCAA…	D_0__Bacteria; D_1__Acidobacteria; D_2__Aminicenantia; D_3__Aminicenantales; D_4__uncultured soil bacterium; D_5__uncultured soil bacterium; D_6__uncultured soil bacterium	Aminicenantales_Feature824	k_Bacteria	p_Acidobacteria	c_Aminicenantia	o_Aminicenantales	o_Aminicenantales	o_Aminicenantales	o_Aminicenantales	0	0	0	0	0	0.0284525
0.00355657	92ad682861716a02b655456860593cbe	Feature818	#N/A	D_0__Bacteria; D_1__Acidobacteria; D_2__Aminicenantia; D_3__Aminicenantales	Aminicenantales_Feature818	k_Bacteria	p_Acidobacteria	c_Aminicenantia	o_Aminicenantales	o_Aminicenantales	o_Aminicenantales	o_Aminicenantales	0	0	0	0	0	0.00355657
0.00355657	ac36362c493fda90d040109e0c743044	Feature821	GGACCCGCACAAGCAGTGGAGCATGTGGTTTAATTCGATGCAACGCGAAGAACCTTACCTGGGCTTGAACTGTTGGTATTAGCTGCCTGAAAAGGACAGTGATCCACCTTTGGTGGAACCAGCAGAGGTGCTGCATGGCTGTCGTCAGCTCGTGTCGTGAGATGTTGGGTTAAGTCCCGCAACGAGCGCAACCCTTACCCTTAGTTGTCAGCGAATCATGTCGGATACTCTAAGGGGACTGCCGGTGACGAGCCGGAGGAAGGTGGGGATGACGTCAAGTCAGCATGGCCTTTATGTCCAGGGCTACACACGTGCTACAATGGGTGGTACAGAGGGATGCAATGCCGCGAGGTGGAGCAAATCCCTAAAGCCATTCTCAGTTCGGATTGAAGACTGCAA…	D_0__Bacteria; D_1__Acidobacteria; D_2__Aminicenantia; D_3__Aminicenantales	Aminicenantales_Feature821	k_Bacteria	p_Acidobacteria	c_Aminicenantia	o_Aminicenantales	o_Aminicenantales	o_Aminicenantales	o_Aminicenantales	0	0	0	0	0	0.00355657
0.0142263	a894b8360bde837a28e6980c3ee934e5	Feature820	GGGCCCGCACAAGCGGTGGAGCATGTGGTTTAATTCGACGCAACGCGAAGAACCTTACCTGGGCTTGAACTGTCGGTATAGGGACCCGAAAGGGCGACGATCCCGGGCAACCGGGAAGCCGATAGAGGTGCTGCATGGCTGTCGTCAGCTCGTGTCGTGAGATGTTGGGTTAAGTCCCGCAACGAGCGCAACCCTTGTCTTTAGTTGCCAGCGAGTCATGTCGGGCACTCTAAGGAGACTGCCTCGGATAACGAGGAGGAAGGTGGGGATGACGTCAAGTCAGCATGGCCTTTATGTCCAGGGCTACACACGTGCTACAATGGGCGGTACAAAAGGACGCGAGATCGCAAGGTCGAGCCAACCCTTAAAACCGTTCTCAGTTCGGATTGCAGGCTGCAA…	D_0__Bacteria; D_1__Acidobacteria; D_2__Aminicenantia; D_3__Aminicenantales	Aminicenantales_Feature820	k_Bacteria	p_Acidobacteria	c_Aminicenantia	o_Aminicenantales	o_Aminicenantales	o_Aminicenantales	o_Aminicenantales	0	0	0	0	0.0142263	0
0.00355657	18fcb8367f45d0250336ca41c37e08aa	Feature815	#N/A	D_0__Bacteria; D_1__Acidobacteria; D_2__Aminicenantia; D_3__Aminicenantales	Aminicenantales_Feature815	k_Bacteria	p_Acidobacteria	c_Aminicenantia	o_Aminicenantales	o_Aminicenantales	o_Aminicenantales	o_Aminicenantales	0	0	0.00355657	0	0	0
0.0142263	125270627d239b06d67dfeb23d7d9e98	Feature813	#N/A	D_0__Bacteria; D_1__Acidobacteria; D_2__Aminicenantia; D_3__Aminicenantales	Aminicenantales_Feature813	k_Bacteria	p_Acidobacteria	c_Aminicenantia	o_Aminicenantales	o_Aminicenantales	o_Aminicenantales	o_Aminicenantales	0	0	0	0	0	0
0.0142263	2664874911202ca80dcebcc68d58a260	Feature816	#N/A	D_0__Bacteria; D_1__Acidobacteria; D_2__Aminicenantia; D_3__Aminicenantales	Aminicenantales_Feature816	k_Bacteria	p_Acidobacteria	c_Aminicenantia	o_Aminicenantales	o_Aminicenantales	o_Aminicenantales	o_Aminicenantales	0	0	0	0	0	0
0.00889142	33bdafd36aa3b77cbd72d997ad2f1810	Feature817	#N/A	D_0__Bacteria; D_1__Acidobacteria; D_2__Aminicenantia; D_3__Aminicenantales	Aminicenantales_Feature817	k_Bacteria	p_Acidobacteria	c_Aminicenantia	o_Aminicenantales	o_Aminicenantales	o_Aminicenantales	o_Aminicenantales	0	0	0	0	0	0
0.00711313	145508648130c1ccb14d7b9ea682e17d	Feature814	#N/A	D_0__Bacteria; D_1__Acidobacteria; D_2__Aminicenantia; D_3__Aminicenantales	Aminicenantales_Feature814	k_Bacteria	p_Acidobacteria	c_Aminicenantia	o_Aminicenantales	o_Aminicenantales	o_Aminicenantales	o_Aminicenantales	0	0	0	0	0	0
0.00533485	9ccce4ab487881c163d28035f01078e3	Feature819	GGGCCCGCACAAGCGGTGGAGCATGTGGTTTAATTCGATGGTACGCGAGGAACCTTACCTGGGTTAGAACGTATGATAGATGTAGCTGAAAGGTTACAGACCTGCGAGGGATATCATACGAGGTGCTGCATGGTTGTCGTCAGCTCGTGCCGTGAGATGTTGGGTTAAGTCCCGCAACGAGCGCAACCCTTACCCTTAGTTGCCAGCGGGTAATGCCGGGCACTCTAAGGGGACCGCCCCGGATAACGGGGAGGAAGGCGGGGATGACGTCAAGTCAGCATGGCCTTTATGTCCAGGGCTACACACGTGCTACAATGGGCGATACAGAGGGAAGCAAGGCCGCAAGGTAGAGCTAATCCCTAAAGTCGTCCTCAGTTCGGATTGCAGGCTGCAACTCGC…	D_0__Bacteria; D_1__Acidobacteria; D_2__Aminicenantia; D_3__Aminicenantales	Aminicenantales_Feature819	k_Bacteria	p_Acidobacteria	c_Aminicenantia	o_Aminicenantales	o_Aminicenantales	o_Aminicenantales	o_Aminicenantales	0	0	0	0	0	0
0.00355657	dd96c21855d3b092da76972675bb1638	Feature822	GGGCCCGCACAAGCGGAGGAACATGTGGTTTAATTCGATGATACGCGAGGAACCTTACCCGGGCTTGAAATGCATCTGGCGTCTCCAGAGATGGGGATTTCCTTCGGGACAGATGTGTAGGTGCTGCATGGTTGTCGTCAGCTCGTGCCGTGAGGTGTCGGCTTAAGTGCCATAACGAGCGCAACCCCTACCCTTAGTTGCCAGCGGGTAATGCCGGGCACTCTAAGGGGACCGCCCCGGATAACGGGGAGGAAGGCGGGGATGACGTCAAGTCAGCATGGCCTTTATGTCCAGGGCTACACACGTGCTACAATGGGCGATACAGAGGGAAGCAAGGCCGCAAGGTAGAGCTAATCCCTAAAGTCGTCCTCAGTTCGGATTGCAGGCTGCAACTCGCCT…	D_0__Bacteria; D_1__Acidobacteria; D_2__Aminicenantia; D_3__Aminicenantales	Aminicenantales_Feature822	k_Bacteria	p_Acidobacteria	c_Aminicenantia	o_Aminicenantales	o_Aminicenantales	o_Aminicenantales	o_Aminicenantales	0	0	0	0	0	0
0.00355657	e21ed89d9b4b58e7811b9f72253a67db	Feature823	GGGCCCGCACAAGCGGAGGAACATGTGGTTTAATTCGATGATACGCGAGGAACCTTACCCGGGCTTGAATTGCAGACGAATAATGAGGAAACTTGTTAGCCAGCAATGGCGTCTGTGAAGGTGCTGCATGGTTGTCGTCAGCTCGTGTCGTGAGATGTTCGGTTAAGTCCGCTAACGAGCGCAACCCTTACCCTTAGTTGCCAGCGGGTAATGCCGGGCACTCTAAGGGGACCGCCCCGGATAACGGGGAGGAAGGCGGGGATGACGTCAAGTCAGCATGGCCTTTATGTCCAGGGCTACACACGTGCTACAATGGGCGATACAGAGGGAAGCAAGGCCGCAAGGTAGAGCTAATCCCTAAAGTCGTCCTCAGTTCGGATTGCAGGCTGCAACTCGCCT…	D_0__Bacteria; D_1__Acidobacteria; D_2__Aminicenantia; D_3__Aminicenantales	Aminicenantales_Feature823	k_Bacteria	p_Acidobacteria	c_Aminicenantia	o_Aminicenantales	o_Aminicenantales	o_Aminicenantales	o_Aminicenantales	0	0	0	0	0	0
4.12917	fa2f7b1fdec408e693676963e110f991	Feature828	GGACCCGCACAAGCGGTGGAGCATGTGGTTTAATTCGACGCAACGCGAAGAACCTTACCTGGGCTAGAATGCGGTGGATAAGTCTTAGAGATAAGATGATCTGGGTAACCAGTTCCTGCCTGCAAGGTGCTGCATGGCTGTCGTCAGCTCGTGTCGTGAGATGTTGGGTTAAGTCCCGCAACGAGCGCAACCCTTACCGTGAGTTACCATCATTTAGTTGGGTACTCTCGCGGAACTGCCGGTGATAAACCGGAGGAAGGTGGGGATGACGTCAAGTCCTCATGGCCTTTATGTCCAGGGCTACACACGTGCTACAATGGCTGGTACAAACTGTTGCAAAATCGCGAGATTGAGCCAATCGGAAAAAACCAGTCTCAGTTCGGATTGCAGTCTGCAACT…	D_0__Bacteria; D_1__Acidobacteria; D_2__Blastocatellia (Subgroup 4); D_3__11-24	11-24_Feature828	k_Bacteria	p_Acidobacteria	c_Blastocatellia (Subgroup 4)	o_11-24	o_11-24	o_11-24	o_11-24	0	0	0	0	0	0
[truncated: 15,128 more rows]

## Sheet: Table S1C
Supplemental Table S1C: Summary of the metagenomes used for constructing Bathyarchaeia MAGs. For samples with both illumina and Pacbio data two SRA numbers are given and the GenBank accession number and assembly statistics refers to the hybrid-metaSpades assembly of the reads. For samples with only Illumina a reads the GenBank accession refers to assembly the metaspades assembly.
[truncated: 11 more rows]

[truncated: 3 more sheets: Table S1D, Table S1E, Table S1F]
