# Supplementary material for: High quality Bathyarchaeia MAGs from lignocellulose-impacted environments elucidate metabolism and evolutionary mechanisms
Source: ISME Commun. 2024 Dec 10;4(1):ycae156. doi: 10.1093/ismeco/ycae156 (PMC11697101; doi:10.1093/ismeco/ycae156)
Supplement: Supplementary_data_ycae156 [file supplementary_data_ycae156.zip › Table_S4_revised.xlsx]

## Sheet: full pangenome
Table S4a. Pangenome of 58 Bathyarchaeia genomes including 35 genomes assembled by us (Table 1) and 23 genomes obtained from the genome taxonomy database (Supplementary Table S1D).
The Pangenome was obtained and annotated in Anvi'o-7.1.
unique id	gene cluster id	genome name	Pathway or function discussed in text	gene callers id	num genomes gene cluster has hits	num genes in gene cluster	max num paralogs	SCG	functional homogeneity index	geometric homogeneity index	combined homogeneity index	PQQ-domain	COG20 PATHWAY ACC	COG20 PATHWAY	KEGG Module ACC	KEGG Module	KOfam ACC	KOfam	KEGG Class ACC	KEGG Class	COG20 FUNCTION ACC	COG20 FUNCTION	COG20 CATEGORY ACC	COG20 CATEGORY	CAZY from dbCAN	aa sequence
1	GC_00000001	AS06rmzACSIP_217	PQQ-domain protein	553	35	596	57	0	0.471865	0.702823	0.564639	1														MKLKRKISQKLAVFTTTLLLIISMLSALPLISAQTDGSVATEVPTFLMINVAPNPIGSGQEALVNAFMTKPPITAGFMGTGTMFEGIKVEVTAPDGTKRTLDMGKSDSTGGTWTNFTPDQTGNYTFKATYPGQHAEENVMNFFGPPTFYNITYQPSVSDTITLTVQAEPIPMFNTAPLPTEYWSRPIQAQNYFWATLGSNWYGLAAPAFATTGSYDATGNFQPYGTAPNTGHIMWVKPTHFGGQPGLPIPNDQMSNYMTTTIATNFFEPIILNGVLYYTEYSGPSAAKTAWVAVDIRTGETLWTRSAGESGNEVIRMGQVMRFKSIQEFGSWAFLYSCPSASFFGNPEYMSVYDAYSGEYLMNITGIQNPAFLIDDSEDSDQKGSLLGYYTSGGNLTMW…
2	GC_00000001	AS06rmzACSIP_217	PQQ-domain protein	2178	35	596	57	0	0.471865	0.702823	0.564639	1														MNTHSKVTTIFLVTLLIISIGATVLIPAANAATTKKTFAYVQATPNVVGIGDSINIYMWIDKMFPGADMENDYRFHNYKLTITAPDNTTFTKTFDYIADTTSNQGYVYTPTQTGTYTVTFEFPETYVNATSHPNDATANDIYQASSDTDTFYVQETSIGYAPDSYPLPTEYWARPIYGENSFWFTISSNWLGNGAPGYGGFAASYNMGGNGQLFPSDAVGSLTSHVMWTKELQSGGVVGGDNFQGYEGNTYFEGSAYLQRFVNPIIVNGRLIYNEAVSYLSPSGGDTVCVNLRTGEEIWRSSTMGSLSFAMIFDSEQPNQHGVYNALLVATSGGGWFGGATTWKFFDADSGKYLFNATGIPSGRKAMGSMGETIIYQTSRQGSNYVVGEWNSSKLWTWS…
3	GC_00000001	AS06rmzACSIP_217	PQQ-domain protein	1007	35	596	57	0	0.471865	0.702823	0.564639	1														MKFQNTKLTTLLLATLLIVSIGASVFAATANAATTKPTFAYVTAKPETVGVGQAITIYTWINQIFPGAAMTNDYRFHNFTIVITKPDNTTETMVADTIQDTTSNQAFSYTPNATGTYKVDFYFPETYVNATSHAAGATANDVYKASSASCTFTVQEDAVALPPDSYPLPSEYWTRPIYGENNFWFTISSNWLGFGSPNYLWNSPSAYGAMMGGNGQQYPMDAVGSLTNHIMWTKPLQSGGVVGGNTGTIYGNTYFDGSAYFVRYVNPIIVSGKLVYTEPLSYSQGTGGDAVCVDLRTGEELWRNPTMGTLSFAIIADFENGNQHGQYNALLIAASGSTWRFYDADTGRALFNATGVPTSGTKAMGPNNEFLYYTVTNQSTGWNLAQWNSSKLWTVGGTG…
4	GC_00000001	AS06rmzACSIP_217	PQQ-domain protein	2413	35	596	57	0	0.471865	0.702823	0.564639	1														MQKKLNKKLVTISFAILLIATMSASMMFLPTTLAHSPPWSIPTFAHVYAAINPIGVGQTTYIYMFLTPTYADTLMTNNYRFHNFNLTIVAPNGEVTNKIFETIQDTTSNQGYSFTPDQVGTYQIYFNFPGQNVNDYPYSPTSQFKNDTYLPSSASTTLVVQEEQVKYIDQAPLPTEYWTRPVYGENTMWFTIASNWLGSGAPGYGAMIGPNQRTFTDSAVGSLTNHVMWTKEVQPGGVVGDNNYENIANTYFEGTAYQQRFINPIIVYGRLYYKEPLSFANQAGDMVCVDLRTGQEVWRRSDIPALSFAFIYDLGTPNYRGVYPAVLFTSNFARAFDAYTGEPLFNVTGVPSGSAATTVFGPLGEHIRYTLFNNGTPTSPNWYLCSWNSSRMWGGSSTT…
5	GC_00000001	AS06rmzACSIP_217	PQQ-domain protein	1507	35	596	57	0	0.471865	0.702823	0.564639	1														ITSTPTVLQAYDDMLICLGGKLPQAGNNMLQPESSSPYTYIGVNLKEGSIGSVMWKKTHDAPVGNLTVLFSGGDPTVDVFAEYYQETFEFIGYSMNTGEKLWTSSGDQVALSFYSTGYIGMGPQMAYGKLYSGPAYSGLLYCYDLTNGNLLWTYGNGGEGNSTHSGFAAPGNYPTVVTAIGNDIVYLATSEHQVETPIYKGALLRAVNATTGEEIWTLSNDNNGAYLSWAMADGYAATFNGYDNQVYCIGRGPSATTVTAPDIAVSVGTTLVIKGTVTDVSAGSTQTEQAGKFPNGVPVASDGSMKDWMGYVYQDQEQPTDFTGVPVAISVVDPNGNYRVIGTATTTKSGTYSLSWTPDIAGDYQVTATFAGTNAYYPSYSQNAFAVDEPTATAAPQAT…
6	GC_00000001	AS06rmzACSIP_217	PQQ-domain protein	2464	35	596	57	0	0.471865	0.702823	0.564639	1														MKPLKRTSIGITAILIISIAVSLIAIPLAIGQVTLPPGTHIATYANINVAPNPIGVGQTVSVNFYLATPQYDSNGPSNMTVKITDPTGYVRTMGPYTGDTTGGTFFNFVPDKVGEWKFQMFYGGQVTKGSAGFGGGPPSNAGLIEDPSQSDVFTLVVQEEPIVQTGYPLTPLPVSYWETPVSAQNVQNWYKIMGPWLGLGSITFASTGAYNVSSLCNPYTPSVTSGHILWTKTWGAGGVVGGSAGGTEDSGSYWSTRQYWPQYAPVIMNGKMYSTYYPETTGYSNGIVCTDLYTGETLWKLNTTSVLRCGMTTQWKTPNMYGVIGPYIWTTGNLPAAETGGKIIQSTGTEMGMFGPSAKPAYNLYSAETGQYVLSIVNASSMTIKEDGFGNLIGYYLNS…
7	GC_00000001	AS06rmzACSIP_217	PQQ-domain protein	1547	35	596	57	0	0.471865	0.702823	0.564639	1														MNILKNKTLMVALAFLLILSMTTSMAIAQVYFPKGYSIPTYAFINVAPNPIGVGQVATVNFFLATPMETGERPTNMTVKQTNPDGTTKILGPFTGDTTGGTFTTFTPDKVGNYTFQFFYGGQTLSGTGRWSGLVNQPSESKPVTLVVQEEPIKEYGWSTIPLPTEWWQTPVSSMNVENWYKIMGPWLGYGSVSFGATGSYNVSGFCNPYTPSVNTGHVIWTKQWGAGGVAGGDAGGTQSSHYWSTRQYQPQYAPVIMNGIMYSTYYPSTTSASNGIVATDLFTGETLWKLNTTNALRCGMNTRFDVINQYGVVGPYIWTTGTLPAADTGGTLVANTGTQWNMYDATTGQYILSVVNGTALTLRTDEMGHMIGYFINNTAGTEMTHPLPGQNVPVTNTGP…
8	GC_00000001	AS06rmzACSIP_217	PQQ-domain protein	611	35	596	57	0	0.471865	0.702823	0.564639	1														MQKVKLSLVVAVLTILIVPTVMQIAQPAIAQTANDMPVYLKVYAEPNPVGVGQVIYLSLFFTKPIPIVGSAGGGSLYTGLTLDIVKPDGSKTTLGPYTSDTTGGVGGIEFTPDVTGNYTVQAFYKGQTISGRVGGVTLTYNILSTESEVVTFVVQEERITGKPTVPLPQEYWSRPIYATNYIWSQLGGNWWGLGKPSFTDTGGYDASGNNFNPYSKAPNSAHVMWVKPTAFGGQVGSPVSGDQESQYTSTSILYRQFEPIILNGIIYYKVYTNTPTTETSVETPGWNAVDLRTGELLWHKDTKDTLDFGFVMQFHTVQEYGTQAFLVASSKSPSMFSSGTGQWQLFDPMTGYFIANITDVPATTGSGLVETDDNNAQGAVYIYTVNGTYPNLSLTMWNS…
9	GC_00000001	AS06rmzACSIP_217	PQQ-domain protein	1269	35	596	57	0	0.471865	0.702823	0.564639	1														MHRKNRFLTLVLLAALIVPTCMTISQLQTAKAATNVPVYLKVYAEPNPVGIGQPVYISLFFTKPIPVVGAFGGGSLYEGLTVNIVKPDGTNQTLGPYISDTTGGVGGIEFTPEVTGNYTVQAFYKGQTIGGSVGGVTQTYNILATQSEADHFTVQQEPIQGTNLVPLPTEYWSRPIYSTNYLWSQLGGNWWGLGKPAFTDTGGYDASVNNFNPYSQAPNAAHVMWVKPAQFGGQVGGPISSDQESHYTSTSILYRQFEPVILNGIIYYKVYTNTPTTETSVETPGWNAVDLRTGELLWHKDTKDTLDFGFVMQFHTVQEYGTQAFLVGSSQSPAMFSTGTGQWQLFDPMTGYWIANITNVPATAAAGLVEAKDENSQGAVYIYT
10	GC_00000001	AS06rmzACSIP_217	PQQ-domain protein	1822	35	596	57	0	0.471865	0.702823	0.564639	1														MNRSKFVALVVTLSLLVSLGGSLISTTAAVTNIPEYLYVMGEPSPVGVGQTVYISLFFTKPIPPVGSAWGGGYFTGLTVNVVSPSGRNTTLGPYTCDTTGGVGGIEFIPDEVGNYTIQALYPGQAHGADYNILPAISPPSYFTVQSEPITGSGFTPLPTEYWSRPIYSTNYVWSTIGGNWWGLGKPSFTDTGGYDATGNNFNPYSAAPNSGHIMWVKPVALGGQVGGPISGDSESQYTSTSILYRQFEPVILNGVIYYKVYSNTPTTETSTETPGWNAVDLRTGELLWHKDTKDTLDFAFVMEFHTAQEFGTQGFLVGSLSSGSMFFGAPGQKFIWQLFDPVTGYFLANITDVPSTTAAGIVESNDDNTQGAVYMYSVDNGYLSMWNSTLCLQGPADGM…
11	GC_00000001	AS06rmzACSIP_217	PQQ-domain protein	969	35	596	57	0	0.471865	0.702823	0.564639	1														MEKNRKLSTIILLTLLAVSLIAVASMTSVQALDIPTYLKIHVEPDPVGIGQAAYISAFMTKPTASSGMGSTGDMYTGITIQITDPDGKVTTMGPYTADSTGGVGGLSFTPDKLGNYTLKAFYPGQNLTKSASSFFGPGIDYSHVRELPSESEPEILTVQEEQIPQFQSAPLPTEYWSRPINAQNYGWGDLGGSWYGLGVPAFATTGMYDATGNFNPYSKAPNTAHIAWVKPTAFGGQVGGPIPSDQESQFTSSSILINYFEPIILDGVIYYGEMAGINSQVVSWKAVDLRTGETLWETAPGITANASTVSFEKLRMGQNLKFHSMQEYGTTSFLYSIVGGGMFGGAATYRLYEPSTGAYMGVIYNVTTDSAYIMDTDPTHENVGTLFGYFTSGGNLSCW…
12	GC_00000001	AS06rmzACSIP_217	PQQ-domain protein	121	35	596	57	0	0.471865	0.702823	0.564639	1														MQFKKLFCFLILAAFVTSTITAIPIPAAQAQATMKTYPIVDAIPNPVGVGQETLLKCGISEAAPSASYGWSGITITVTKPDGTTQTLGPFTTDSTGATYTTYIPDQIGNYTVTTNFPNNTYPITSPVSGRPAPIQKGTILLASSISMTLQVVESTEIQFYPGHALPTEYWSRPIDPQLREWYSISGNWVERPQNSFVEFQENAPETPHILWATPYEQGGISGGLYDGQNNIIADMYGGDAYEGRFANAVVINGVLYYNSAPNGLYAQVSIPGIQAIDLHTGEKLWFLNGTFLNFGQTMFFPSYNVNGVWNYLWSVTGSNYTAYSPNDGSFQFMFYNVPSGTRVFGPNGEILIYQMNTNAGWMALWNSTLAGQQNAVIGQPTYGSWSFGALGMDANQRGA…
13	GC_00000001	AS06rmzACSIP_217	PQQ-domain protein	2006	35	596	57	0	0.471865	0.702823	0.564639	1														MISTLTLLLIVSFAVSSIAVVLPLQPAAAQETMRTYAISDSIPNPIGLGETTLLKVGISQAAPSASFGWTGITIDIVKPDGTTEQLGPFTTDSTGSTYTTYTPDQVGTYNLTTNFPEQTVPITFTDSERGQVITAGTILLASTKSSNLVVTQEPTSQQYPGHSLPTEYWSRPIDPQLREWYAVAGNWVARPDNSIALFNDDAPETAHILWATPYTTGGLSGGLFDGANQIPAAVFAGDAYEGKFSNSVIINGILYYNTEGSGTYSTVGIPGIQAIDLHTGEKLWFLNNTALSFGQTMFFPSYNVNGVWNYLWSVTGNNYTAYNPFDGSFQFMFYNVPSGTRVFGPNGEILIYQINTNAGWMALWNSTLAGQQNAIIGQPSYGSWTFGVIGLNSAGVSTA…
14	GC_00000001	AS06rmzACSIP_217	PQQ-domain protein	851	35	596	57	0	0.471865	0.702823	0.564639	1														MNTRKNLVWALVAILAISIVVSLPLISIEVDAAVTQKTYAISDAIPRTVGMGEQVLLKCGITEALASQAYGWTGITITVVKPDGATQTLGPFTTDSTGSTYTLYTPDQMGVYNITTNFPQQEMPVNTMAVERGAMIAKGTIMLASTEKSSFTVTQEASPQYPGHALPTEYWSRPIDPQLREWYSVSGNWVARPDNSVVEYNDNAPDTAHVLWANPLTTGGMAGGLIAGVPVASETGDAYEGKFPGSVILNGVLYYQRTDTRRETAPAIMAIDLHTGEEWMFRNNTVLSFGQVFYFDSYNFDGVFTYVWSVSGSTWTAYDPFTGNQQMQITNVPSGTRVYGPHGEILIYQINYNAGWMALWNSTDAGLQNAVIGTPDYGSWGNTAHGTSLQNKGLNGTNP…
15	GC_00000001	AS06rmzACSIP_217	PQQ-domain protein	2441	35	596	57	0	0.471865	0.702823	0.564639	1														MKTTQKLAMALLVVFAISVVTAIPLNFGASAATTMKTYAISDAIPNILGIGEQTLLKCGITEALASQAYGWTGITIEVTAPDGTKQTLGPFTTDSTGSTYTLYTPNQVGTYTLKTNFPQQEMPVNTMAIERGAMILKGTVMLASTATSTFLVTEEASKAYPGHSLPTEYWSRPIDPQLREWYSVSGNWVARPDNSLALYNDDAPETAHVLWANQLTTGGLAGGLLGDGIPAASETGDAYEGKFPNSIVLNGVLYYNQYDQALPNVIHAVNLHTGEELWTKNNTSVAFGQVLWFDSFNYDGVFTYVYSTSGSSYIAWDPFDGKWCFTFNNVPSGVRTYGKNGEILVYVTNYQAGWMALWNSTLAGLQNSAIGTSSYGSWGSQVQGKTFDASTPKCYSWNV…
16	GC_00000001	AS06rmzACSIP_217	PQQ-domain protein	1363	35	596	57	0	0.471865	0.702823	0.564639	1														MKSKKILGTMLLIAFLVTVIAALPIQTITAQTAGTQKTYAIVDAIPNRIGLGETTLLKCGITEALESAELGWTGLTIVVTKPDGTNTTLGPFKTDSTGSTFSQYTPDKVGTYTITTYFPQQTNPTTFFNVERGTMAWAGTIMIASSASCTLVVTEEPAEASYPGHSLPTEYWSRPIDPQLREWYSVSGNWVARPDNSVALYNDDAPETAHVLWAKDLTTGGMTGGLWGDGLVQASSESGDAYEGKFINSVIMNGILYYNVAPGGTYSSTLDVNGIKAVDLHTGEELWFKNDTLLSFGQILYWNSYNVDGVYTYLISDNGMGTWTAYDPFNAEWSWSYINVPSGAATVRGPSGEILIYQIDYENNWMALWNSTLCGLQTAARGSPDMGSWASNIHQKTLD…
17	GC_00000001	AS06rmzACSIP_217	PQQ-domain protein	904	35	596	57	0	0.471865	0.702823	0.564639	1														MVIKGTVTDSITRPTSQGIPQAGTPAISDQDQSQWMQYLFNNAPRPTNATGVPVIISVIDSNGNYRQIGTTTSNDYGTFGFTWTPDISGDYTVIATFAGSQAYYTSSAATNFYAAEPAATATPQATASPSAADLYFIPAIAGLFIAIVICIAMIALILRKHP
18	GC_00000001	AS06rmzACSIP_217	PQQ-domain protein	802	35	596	57	0	0.471865	0.702823	0.564639	1														MRHTNKKFVIATGIFLVLAITSSMFLLPVEARDPGWTWVSYAYLTASPNPVGVGQTVAIVMWIDAPLPGSTIQNDIRRHDYTLTITKPDGQKETQHWDAISDTTSVQYMQYVPSQAGNYTLTFTYPDQKYTWNRANTPGLSAANALYENDTFLGASKTIQLEVMQDAVPQPIDSYPFPTEYWTRPIEGQNTWWYTLGSNWLASPYVLGAGAGYGIPGAVQPDGAAPNSAHVMWAKPIQWGGVVGGSDTAVPGETFYGGLSYNCRFANPIIMQGVLYYPEPWGNGAGGGDYVAVNLQTGKELWRVNTTATGVSLVPSFGYLYSAETPNQHGVLPNGLLIAVSGTTWRAYDARTGTLTTMVINNVPAGTNVPGPSGEILRYSLTNLGTAAAPKYYLTQWNS…
19	GC_00000001	AS06rmzACSIP_217	PQQ-domain protein	381	35	596	57	0	0.471865	0.702823	0.564639	1														MKPKIQKILSILIVVAFVISIVPFVATTDAQTTAKKTYAFISATPNPVGVGQETLLHLGISEATNGTYWQWKGLTVTVEKPDGTKMTLGPFNTDSTGGTGTVLVPDQVGTYKLQSHFPEQKMVPGMTFFNPVEKTYAASDSDWYNLVVQEDPIPYFPGFPLPTEYWNRPINLQFSEWVPLTGQWLRPAGSYTMPPIEKFHEGNADAPETAHILWTTPYAAGGLTGGEQGDMGYEMGDAYVGKFAGSVVINGILYYNEFQSTGGAAVEQNVHAINLKTGEELWVRNWNNSRLALGQVYNFQGFNYYGAFAYLWTVSGTTWDAYDAQTGRWVYRITDVPAATPNYNYYGPRGEIIRYTVDQRNGWMAMWNSSKATNPQTAQAVADGSWDVPGSTFDGKRGI…
20	GC_00000001	AS06rmzACSIP_217	PQQ-domain protein	727	35	596	57	0	0.471865	0.702823	0.564639	1														MAKRKIGFLIAIFALLTITASLVILPTSQAQFEPPQPDTMTSYAFIGARPNPVGVGQSVLIHFGISAATQNATESFKGITVTITKPDNTTETLGPFITDSTGGSGTQYTPNMVGNYILQTHFPAQWYNYTGVGAFTGPIVSNTYYSASDSDPLTLVVQQDSIPAYPGVPLPTEYWTRPIDAQIREWYTIAGNWLQASGGLSGSDVPNRLVFNNEEAPETAHILWNKPLTMGGLVGGDVGIASSINQGPVGFGIGDAYEGVWSSRLILDGKLYYATYAGGMLGGFAEPVIYHCMDLHTGKELWAKTFLNNQSIAFGQELYYQGFNYMGTFAYLWVTTGGTSFFGPPSPAMWYAFSADTGNLAFTIKNPPSGTTMTDPNGGIHILVVNQNAGWMADWNMTG…
21	GC_00000001	AS06rmzACSIP_217	PQQ-domain protein	122	35	596	57	0	0.471865	0.702823	0.564639	1														MQRFSYSFRRRKLLQQLKSKLFAVLIIAVLTISMGSIALSNAHTPPWDIPTYAYCSVAPNPAGLGQLVTIGMWVQIPPPTAAGTNGDRWHGFKVTITDPDGTNQTLGPFTSDATGGTWTSFTPNKLGNYTFQVYYPGETMKGENRANPNNAYIGDYFMPSLSPPTYLTVQQDPIPQLPITPLPTSYWTRPIHAPNYPWYQISGNWLGLGAHSFAATGRYNATGNYNPYSNAPLSPHIMWTKPVAYGGLMGGEYGGDDTSNYYSTSQYEPKWAPIIINGVMYYTNYPGSSGNQVGWTALNLRTGETIWTTNTTDILKYGQILDMVNPNQFGGIAYLWSVPGNMGGFGASPRTYNMYDAMTGQYILSIVNGTGMNIVSDAGGNLIGYYVNNSRANQWGRPT…
22	GC_00000001	AS06rmzACSIP_217	PQQ-domain protein	1793	35	596	57	0	0.471865	0.702823	0.564639	1														MQHTKSKMATIILIMILAISMTTVLVQYASAHTPAQNITTHAFVQAVINPIGVGQSTYIYMWIDKVKDGALITNNVRFHNYKLTITAPDGKVSERTFETIEDSTSNQAYAFTPDQVGTYNIVFTFPEQVHEVTGSAYDGDTYLSSTASATLTVQSEPIESLPANPLPTEYWTRPIYGENPEWYTISSNWLGAWAPGYYNVAGSIAGAWPVDDAIGPITNHVMWTKVFQTGGIVGGDNTLYPGGSFFEGSAYNTRFSDPIIINGKLYYSEAFSFKGGTNGPTVCVDLQTGQTLWSRSDVPNPSFGYVYDVQDPNQRGAYPPILISGAGIMSFGPATWRAFDAETGNALFNITNVPSGTKVLGPQGEVLIYTITNAGTSTNPQYYIARWNSSRLWTGQYSG…
23	GC_00000001	AS06rmzACSIP_217	PQQ-domain protein	1480	35	596	57	0	0.471865	0.702823	0.564639	1														MQKNSKILAELAILVLAVSMATAVLTVNAHTPPWSFDTYSFIVVSPNPIGVGQTINVNFWLGSPPPTASAQYGDRWTNLTVKVTHPDGTIETLGPFASDATGGTVTRYTPTVVGNYTFQCIFLGETLMGANPAPGMPTSAYIGDYYEPSESEVFTLIVQEEPIEHASLNPLPSEYWTRPIYAENTNWYTVAGNWLGLAASTFATTGMRTINGNYNPYTTAPNTAHILWTKPEAFGGTIGGEYGGEQTGNYYSTSQYEPKFAPIIMNGILYYTNYPGSSTHYAGWTAVNLKTGETVWTKNTTDLLRCGQILNMITPNQYGGLAYLWAVPSSGGGFMAAQTQYNMYDAMTGNWILSIMNATSMQITNDANGNLIGYYVSSNSTGRYLNMWNSTRCINVGQG…
24	GC_00000001	AS06rmzACSIP_217	PQQ-domain protein	2138	35	596	57	0	0.471865	0.702823	0.564639	1														MAHNGVRDKLNIGKNRFFGIAIVILLTLSTAASLSLVNAHDPPWNIPTYAYIVVSPNPIGVGQTVNVNFWINAPPPTAAAQYGDRWSNLTVAITKPDGTTQILGPYQSDTTGGTFTTYTPDQIGNYTFQCFFGGDVLKGLNPAPGTTQQNAFVNDTYLPSESKKFVLRVQEEPIPYAPISALPTEYWTRPIYAENTAWYSIAGNWLGLGASTFATTGQRTIQGNVNPYTTAPNTAHIMWTKVAAFGGTIGGEYGGEETGNYYSTSQYEPKFAPIIMNGILYYTEYPGSSTHYTGWKAINLKTGETLWTKNTTEILRCGQILNMITPNQYGGLAYLWSVPSSGGGYMAAQAQYNMYDALTGNYILSIVNGSTMQLTADENGDLIGYYVNASAGQRSITMW…
25	GC_00000001	AS06rmzACSIP_217	PQQ-domain protein	1897	35	596	57	0	0.471865	0.702823	0.564639	1														KDGDCWQGLTITVTKPDNTTETLGPIKTDSTGSTGVTYIPAMTGTYYFQSHFPAQWYNYTGYNWYMGAVITSTTYYKASDSAKLAVAITDEQVPLYPGASLPSEYWNRPINSQLREWYSISGNWLQSNSVLPTDNLYAADNDDAPESAHVLWTRPIGDTMGGLAGGVDQTGYGTGDAYEGKYNGDIIIGGILYYNKFDSNQPQQEVVAVNLHTGKELWTKSLGNARISFGQVVRVNTMNYQGDFSYIYTTTGGGYSMTPESWQAYEALTGYWKYNLTNVPSGTNYFGPAGEILRYSVNTMTGRLLQWNSTAAMIGGKTGMADAWGSQVSGKVVNALTSGYDVNVSLPAGVTGSVFMAQPLDRIVGGSVNQKGVTIWALSLKDGQEGNLLYTKTWSAPST…
26	GC_00000001	AS06rmzACSIP_217	PQQ-domain protein	383	35	596	57	0	0.471865	0.702823	0.564639	1														MNNKPFRRNSKSKTLATLAIAILLLSSAITLFSIPSASAHTPAWEIPTYAFINVAPNPAGVGQQCLVVVWLDKMPDGTSVTNNIRFHNYKCIITAPDGTKQTVTWETVTDTTSSAYTSFTPTQIGTYTFDFSFPGQKYNTGTPGVDYNANSQFVGDTYMASSASTTLTVQEEPAPSGTYTPLPTEYWTRPIEGQNANWYTIGSNYLNPMGAAYSFGSVRYQPDGTAPDSSHVMWSKPITFGGIVGGSNEYQEPRSPSALTGITGTAFYTGLSYETKFNTPIIIGGRLFYGLPHSNNGAGGGYICVDLRTGEEIWRQNYAVNPSFGAIVNFDSPNQHGAISYLIATQSVRGVTTWMMHDSIDGSWVFNITNVPSGTMDYGPSGEPIIYQINLANKWLALW…
27	GC_00000001	AS06rmzACSIP_217	PQQ-domain protein	1616	35	596	57	0	0.471865	0.702823	0.564639	1														MDKKTRLSTIFAILLIVSMAVSMIPMVTAVYDNPTQTAINQGMNWDLNANASSIRLDMWNRYQDKVPTWVYAVISPNPVGVGQKFTMVIYNPMCPLGSSEGNDIRYKYHVEITTPSGAKERLPASGSLVSDSTGTTYTSYTPTAVGSYTVNVVFEELKWTWTFTGRGGFTTGAPIDYYGVTLLSSNRTYTVTVQEEPVYPTAITSYPLPTEYWNRPIEGQNNQWGQISSNWLNSAMDRNYGSTNNRIQTQGTGPNSGHILWTKPTEDGGVVGGDWYPKDGDTFNAGHQYQTRMQDTSIIMHGRLYYQEPIAWSGGGGAWVCVDLKTGEEIWRNRTMSASPSFGYYYAFDDMNQHGIVNPGWLFSNNFGTAINPRYGTTYGSTPLGLTDVPSGTEVIGPK…
28	GC_00000001	AS06rmzACSIP_217	PQQ-domain protein	2398	35	596	57	0	0.471865	0.702823	0.564639	1														MHNKKKLLFLLSLLLIVSISIPIMTLPLAGAHTPPWKLPTHAYISVAPNPVGVGQEALIIFWMDRTIQGTALTNEIRYHNYELTITAPDGTTQTQKWDTVWDTTTSQYYPFTPTQPGTYTLKFTFPGQIYTYGGAYQNDEYLPSSAETTLTVQEQPILGIPDTPLPSEYWSRPIEGQNTLWQSISSNWLGGAASADVWQKDGSAPKSAHIMWTKPIEFGGLTGGLTDEGSTFYSGFSYETRFGNPIIIGGILYYRQPLNHAGSGGEYCAVDLQTGETIWSRDDISPSKAQLFNFDNPNQHGVVGGTLWETSGSTWYAYDAFTGKAIFNLTNVPGGTEVYTDDGQIVRYVLNYNNRWLALWNWTASPDLGSSTNPYRPTGKSINTSSTYTWNVTIPNLPG…
29	GC_00000001	AS06rmzACSIP_217	PQQ-domain protein	120	35	596	57	0	0.471865	0.702823	0.564639	1														MIKNKLITLTLAILLVLPSIAILSNVSAVDVETRLFISAVPNPIGVGQTVNVQWWLTIPHPISGQTWNNVKVTVEKPDGQTQVFDNLKSDINGGAYISFTPSTVGIYKVHASFPGQWVNTTGANGYTRWYVPLDSKTISVTVQEQQITITPELPFPTEYWTRPINSENRGWYQISGNWLMGKGDKDALAFEGSGNANLYSTGPNTGHIMWTKPLLPGGIVGGAMGYGQAYYGGLNYEPMFRPPIIMNGVLYYETAEPPRYGTTAVDVRTGETLWYQNISYGSGFNSLRMGQVYDYDSENQHGAFAYLWYSSGNTWYMHDAFTGNYICTLSNVPNGYVQMGPKGEILIYNVNNAQKWVQMWNSSALPGLYSASNPSQNPNTYWRPEQSQGKTINATTGIQ…
30	GC_00000001	AS06rmzACSIP_217	PQQ-domain protein	551	35	596	57	0	0.471865	0.702823	0.564639	1														MKTQKIATIFGLIMIASMLTTMAITPVQGQSYTGTKKTYAYVGATPNPVAVGEEVLVHLGISEALQITQDKWFGLTVTVTKPDGTTLTLGPFNTDSTGGTGTVLVPDQEGTYKLQTHFPAQWYNYSTNDFFLGQQNVKCYYEASDSEVLNLIVGAEASKFWPGFSLPTEYWSRPIDSQIREWWSVSGSWLSPGSYGGAETLGQDDAPETAHIIWQKQLQIGGLAGGSGISEPAAVFPGDAYEGKFSNSLVIMGVLIYQKFDSVGESVSTMGTNLVGAKKVDNWIVAVDIHTGETLWEKALYDPNGSRVVPQYGQVMYWKSYNTQGVYPILFCGVSGGFFGGASSTLEAFDPFTGRWLFEYQNMPSGTRQYGPNGEIMIYTINQQAGYMTIWNSSSVIDA…
31	GC_00000001	AS06rmzACSIP_217	PQQ-domain protein	1584	35	596	57	0	0.471865	0.702823	0.564639	1														MKKIYTVLFLVLLLTLTSIPLSYSAVPIHQKATHAYIGATPNPIGIGQQTLIHIGITDELELVQYGWKGLTVTVTKPDNTTTTLGPFDTDSTGGTGTVFIPDQVGTYYFQTHFPAQWFNWSTRTNGGADIYYKESTSEKLALIVTETQATQFYQAIPLPTEYWTRPVDGQFRDWYQIAGSWVQPARSSAVFIPNEMYAPDTAHILWAKPQTVGGLVGSPYGTEGYENGDAYEGLWGYGSPVIMGGIVYYNNDKDSGTANITHTVSAVDQRTGETLWNKELISPNNNRSLPLQFGSILSFNSYNYQGAFSYIWTTSGSTWNAFDPFTGEYEYSMTNVPSGTQIRGPNGEILIYTYNSNGWLTLWNSTKVISDAGSFLRNGQGTTYDCTWSSPRNGGYMWN…
32	GC_00000001	AS06rmzACSIP_217	PQQ-domain protein	315	35	596	57	0	0.471865	0.702823	0.564639	1														MHILKSKLSVILLVALLTASIGITIIPIQAHTPAWQITTFAYISAAPNPVGVGQQTNIVFWLDTVIQGAGITNNIRYQNYNLTIIAPDGTRTEKIFPTITDTTSSQYYQFTPDKVGTYQLHFNFPGQVYNYGGAYQNDTYTPSSASTTLTVQETPVTGLPAIPLPTEYWSRPIFGQNHQWSRISSNWLSGAATSDLWQKSGISPTSAHIVWTKPLEYGGLTGDLITQYGQDSLTSPTYYSGFSYNTRFGNPIVMQGVLYYREPNGEAGGNGRMVGVDLATGEEIWESNTFFPTKASLVEYESANQHGVVGGILWMVSGNTWIGHNAANKQWIMNLTNVPSGTEVYTNNGDILRYVLSYNATAKTGRMLVWNSTAAILSQSTINNEPGWPNGGSTQTTGA…
33	GC_00000001	AS06rmzACSIP_217	PQQ-domain protein	1567	35	596	57	0	0.471865	0.702823	0.564639	1														YETYIIAMGIAIIVALALATVLILRKKP
34	GC_00000001	AS06rmzACSIP_615	PQQ-domain protein	1888	35	596	57	0	0.471865	0.702823	0.564639	1														MQIKNAIATILIISLATSIIFAPIASGQLSFPPGTHIATYARINVAPNPIGVGQTVTVNFYLATPLKDSTGPQNMTVKITDPTGTVKTMGPYTGDTTGGTFFTFAPDKVGEWKFQMFYGGQVTVGGGMGGGNPGLIQDPSESEVFTLTVQEEPITQTAYPITPLPTCYWETPVSAQNVQNWYKIMGPWLGLGSITFASTGAYNVSSLCNPYTPSVLSGHVLWTKTWGAGGVVGGSAGGTEDSGHYWSTRQYWPQYAPVIMNGKMYSTYYPETTGYSNGILCTDLYTGETLWKINTTSVLRCGMITQWQTPNMYGVIGPYIWTTGNLPASETGGKLVQSTGTEMGMFGPQQRPAYNMYSAETGQYVLSIVNGASMSIKEDAKGNLIGYYLNSTVGTMYTY…
35	GC_00000001	AS06rmzACSIP_615	PQQ-domain protein	1899	35	596	57	0	0.471865	0.702823	0.564639	1														EIWRVNGMFRNTRWGGNGVIGDSIIATMDTYDQRVYAIGKGPTQTTVSAPDLSVDFGKSVLIKGTVTDISPGTKEYALTSRFPSGVPAVADECMSEWMLYVYKQFEKPNDATGVPVDIYALDANNNYRFLGTAMSDSSGFYSLEWTPDIPGKYTVIATFAGSKAYYPSSAVNAFTVSEAQPTSEPEPTQPPSMADLYFLPMSIITLVVIIVIGALLLLRKRD
36	GC_00000001	AS06rmzACSIP_615	PQQ-domain protein	580	35	596	57	0	0.471865	0.702823	0.564639	1														ATDGAEIWRVNGMFRNTRWGGNGVIGDSIIATMDTYDQRVYAIGKGPSAITASVGPKSTVEGASVLIEGMVTDISPGTNTYEVAARFPNGVPAIADSNMSAWMLHVYKQFEKPTDVTGVPVDIYALDANNNYRHLGTTTSDLSGYYSLDWCPDVPGKYTVYATFAGSAGYYGSSATTAFVVDPAPEASPAPTESPPSAADLYFLPLSIVMLVAIIVIGAVVILLLMRKQ
37	GC_00000001	AS06rmzACSIP_615	PQQ-domain protein	304	35	596	57	0	0.471865	0.702823	0.564639	1														MQKNKIALIFAIILCSVMATSILPLPSANAQSSNEVASYPYLIIAPDPVGLGQTTYISMLVDVPLPSSSEANDIRRHGYKLTITAPDGTTKTESWDIIWDTTGVQFTTFTPNQVGTYEILFEYAGQEYTWSGSANGRVYLPASVTSTLTVQEDPIPEYPQTPLPTEYWTRPIHGQNSNWYTLASHWLGGNHFGLFQQSGYNLWQQSGTGPGSSHIMWTNPIEAGGVVGGINTGIDGATYYSGGSYEGRFQRAIILDGRLYYDAPLSDDPDNGAYTCVDLKTGEVLWTNPDINPSFGELYCYESPNQHGVIPNGYLWQTSGYGTQTWYAYDPLTGNNVFNLTGVPSGTDVYTQNGEIVRYILNYNRNTQEGWLALWNWTAAPSVAAGSSGSNAIQYRPVG…
38	GC_00000001	AS06rmzACSIP_615	PQQ-domain protein	1885	35	596	57	0	0.471865	0.702823	0.564639	1														MQTKLQNTKKNLFSIFAVILIISMAIPITTLPTASAHTPPWDIVSYAYVTAAPNPVGVGQTVYVYMWVDTPPSGAGITNDIRRHDYTLTITHPDGTNKTQSWDIIDDTTGIQAYFFTPDTIGEYTLTFNYAGQTHTWSGQFNGDTYLPAQAVTKLTVQEEEIPGITPSAPLPTEYWSRPISGENTDWYAVSSNWLNGPYIRTGATATGGSGYGRYQPDGIGPETSHIMWTKEIQFGGVVGGTSTTNLGEGYYTGSSYNPRFSGAIVMHGILYYEEPWGNSGSGGDYVAVDLQTGEELWRIDPEATGTRLVPSFGYMPTYEDGNQHGVLPNGLLFATYSIGGTPTPYGMMGGTPCWAAYDARTGKLTGFNLTNVPSGSAASATLAANSANGASVAGPVGE…
39	GC_00000001	AS06rmzACSIP_615	PQQ-domain protein	1634	35	596	57	0	0.471865	0.702823	0.564639	1														MTDAQTAPTKPTYAFISATPNPVGVGQETLLHIGITEATNGTYWQWKDLTATVTKPDGTKMTLGPFNTDSTGGTGTVLVPDQVGVWKLQTHFPEQKMVPAFTFPAVEVTYLASDSQVVDLVVQEDPIPYFPPFPLPTEYWNRPINAQFYEWAPLTGNWLRPVGSYSMPPIPKYMEGNQGAPETAHILWTTQYAQGGMTGGEQGNMGYEMGDAYVGKFLGTVVIDGVMYYNRYQSTGGTSVTQEVVAVNLKTGEELWVKNWNNSRLAFGQVYNFQGFNYYGAFAYLWTVTGTTWDAYDALTGRWVYRITNVPAASPNFNYYGERGEIIRYTVNQQAGWMAMWNSSKATNPQTAQAVADGSWDVPGSVFDGKRGIQWNVTIPKGLPGSVCHAEVNDCVLGS…
40	GC_00000001	AS06rmzACSIP_615	PQQ-domain protein	76	35	596	57	0	0.471865	0.702823	0.564639	1														SFVPEVPGDYTVIVSFDGTKSFWGSSAVTAIAVEDAAPAPTDEPKGDSIVEQYFVAAIVGIIIAIIVVGIVIILMLRKR
41	GC_00000001	AS06rmzACSIP_615	PQQ-domain protein	1557	35	596	57	0	0.471865	0.702823	0.564639	1														MNFKKTFAILLLVALATGTFAVLPLNVNAQVPSELKTYPVIDAIPNPVAVGEQCLIRAGILQPLHSQAYGWTGITVTVVKPDNSTETLGPITTDSTGVSFVVYVPNQVGTYKLTTNFPEQEMPVDTVDNERGGITIPKGTVMKASTSEVLELVVNEEPSMFYPGHPLPAEYWCRPIDPQLREWATISGNWLARPDNSLALYNDDAPETAHVLWAKELTTGGLAGGLWGADQVPTSSETGDAYEGKFPNSVILNGILYYQRTDTRREMAPAIIAVNLHTGEQWLFRNNTVLSFGQVFWFDSYNYDGVFTYIWSVSGSTYTAYDPFTGNQQMQFTNVPSGVRTFGPNGEILIYIIDYNNRWMALWNSTDCGLQHAVIGTPDYGSWGNTAHRRISDGSNPRS…
42	GC_00000001	AS06rmzACSIP_615	PQQ-domain protein	1647	35	596	57	0	0.471865	0.702823	0.564639	1														MNFKKTFAILLLVALATGTFAGIQFGDAQVPEEMKTFPVIDAIPNPVAVGEDCLIRAGILQPLNSHEYGWKDITVTVVRPDNTTETLGPITSDSTGVSFVNYVPDQVGIYKLTTNFPEQEMPVDTMDMERNGITIPKGTIMKASTSETLELVVNEEPTMFYPGHPLPTEYWSRPIDPQLREWAVISGNWLFRPDNSLALYNDYAPETAHVLWANQMTTGGLAGGLFESVPATSETGDAYEGKYSNTIVMNGIVYYQVGEYGNVMKTVAVDLHTGETLWVLNGTTFTRGQVMWFDSWNYDGVFTYLWQVVGSGGWFSTTNTWKAYDPYTGEWQFTFTNVPSGTATTYGPKGEILVYTINTQAGYMTMWNSTLAGLSTTDPSDAYYGSWGSQTHGKTIDAS…
43	GC_00000001	AS06rmzACSIP_615	PQQ-domain protein	550	35	596	57	0	0.471865	0.702823	0.564639	1														MKIKINLKTKTSIALILMLTITIPLFAMPSTDGQTSAGKSATHAMLTVNPNPVGVGQPVMIVMWAGLLLPSASVTNDIRFHDYTLTITKPDGKIETMKWDIIQDTTSTQFTIYTPDQVGTYHFNFSYPDQVYTWNATAAMRQWTNHVYLGASKTATLTVQDEQLPEPISSYPLPTEYWTRPIEGQNTDWWSISSHWLGSGHPLHYNLATADAMYQPDGSAPNSAHVMWTKRIDEGGVVGGSFTGDEGEMYYSGSAYQPRFYNPIIMNGLIFYELPHMNSMSGGGYMCVDLHTGEEVWFNEKIGAETGWSVPSFGYLYSAHTENQHGAIPNGILFSNNFAVAYEPWTGKRVFNVTNVPSGTAVVGSQGEILRYQISIANRWLAQWNSSRLWTASTSAWVP…
44	GC_00000001	AS06rmzACSIP_615	PQQ-domain protein	1978	35	596	57	0	0.471865	0.702823	0.564639	1														MQTSKNKTIATFFAIILVSSMFMSIIPTITAYNTATQEAIDEGMNWDLDRDASSTRLLMWERYRDEVPTWVYAVITPNPVGVGQRFTMVLFNPQVPVGASEGNDVRYQYHVIVTKPDGSTVRLPSSGTFVSDSTGTTFCDYTPDVTGNYSVMVVFEELYWRWSDSSTLRNYYGVTLLSSNRTYTVTVQEDPVYPTAITHYPLPTEYWSRPIEGQNDAWGVISSNWLNNCMDRDNTSGQNRFQTQGIAPNSGHILWTKPTEDGGVIGGDDFYSRPGEVFNAGHQYQTRFTNQIIMHGRLIYQEPITWSGSGGDYVCVDLKTGEEVWRNKTMSANPSFGYYYDFDDMNQHGVVPPGMLFSNNFGTAIHPRYGTTIPLNIIEVPSGTEVIGPKGEILRYVLR…
45	GC_00000001	AS06rmzACSIP_615	PQQ-domain protein	188	35	596	57	0	0.471865	0.702823	0.564639	1														MKVKSKTIALIFAIMIATSTFMTLGTAPTVKAHDPPWELPTHAYISVSPNPVGVGQEVLIIFWLDRTIQGTAITNNIRYRDYQLTITAPDGTTQTQKWDIIWDTTTSQYYPFTPTQTGTYTLNFTFPGQVYDYGGSYQNDVYLASTASTTLTVQEDKIERLPDTPLPTEYWSRPIEGQNIQWEQISSNWLGGSASSDIWQKDGAAPRSAHVMWTKPIEFGGLTGGLTDTGSTFYSGFSYETRFGNPIIMGGILYYRQPLNHAGSGGGYHAVDLQTGETIWSRDDIAPTKGQLYNFDNPNQHGVVGGILWETSGNRWYAYDAFTGKNIFNLTNVPSGTEVYTDDGQIVRYVMNYNNRWLAMWNWTESPQLGTSTAPYRPIGKTIDASNTFTWNVTIPNLP…
46	GC_00000001	AS06rmzACSIP_615	PQQ-domain protein	429	35	596	57	0	0.471865	0.702823	0.564639	1														MERRKMHKLPKKLAVASTIILIVAMAASMVIIPVDAQSWTGHKKSYAYIGATPNPCAVGEEVLIHIGVTEALQITEDKWYGLTVTVTRPDNTTETLGPFDTDSTGGTGTVYVPSMSGTYKLQTHFPAQWYNYSSFDFFSGYQDVKCYYEADDSPILELVVGDEAKEYWPGVPMPTEYWSRPIDSQIREWNVISGSWLSSSGMSGQIVEGQKDAPLTAHVLWQKPLQWGGLAGGVGISEQAGVFPGDAYEGKFSSSLVIMGILIYQKYDTVGGDNVDNWIVAVDLHTGETLWEKELTNPAGERVLPLYGQIMYWKSYNTQGVYPFLFCGTDAGFFGFGGSTSIEAFDPYTGRWLFTYTNMPSGTRTYGPNGEILIYTLNQQAGYMTIWNSTAVIDAYWGT…
47	GC_00000001	AS10tlH2TH_146	PQQ-domain protein	2	35	596	57	0	0.471865	0.702823	0.564639	1														MTDWMRYVYQQQTCPSNFTGVEVTISVVYSNGNYRMIGTATTDANGYYSHVWTPDITGKYNVFATFEGNKGYWPSIQETSFNIQEPAATASPVATPDPSMADLYFLPAIIGLFIAIVVGIAAVLFVVSKKP
48	GC_00000001	AS10tlH2TH_146	PQQ-domain protein	1844	35	596	57	0	0.471865	0.702823	0.564639	1														MVTISLLAALSGSMISTTFAADVINIPEYLYVMGEPNPVGLNQTIYISLFFTKPIPPVGSAWGGAVYTGLTVNIITPSGTNITLPESDTFTSDTTGGVGGIEYIPQEVGNYTLQAFYPGQEHGDDYYILPAISAPSYFTVQEEPIQGSGFTPLPSEYWSRPIYSTNYAWSQLGGNWWGLGKPSFTDTGGYDAPGNNFNAYSKAPNTGHIMWVKPVALGGQVGGPISGDQESQYTSTSILYRQFEPVILNGVIYYKVYSNTPTTETSAETPGWNAVDLRTGELLWHKDTKNTLDFAFVCKFHTAQEFGTQGFLVGSLTSGDMFFAAPGQTFTWQLFDPVTGYFIANITGVPSTTAAGIVETDNDNTQGAVHIYSVDNGNLTMWNSTLCLQGPSDGMGGMT…
49	GC_00000001	AS10tlH2TH_146	PQQ-domain protein	920	35	596	57	0	0.471865	0.702823	0.564639	1														MTGGLWGPGQVPVSSEAGDAYEGKFPGSVILNGILYYQRTDTRAETAPAIIQVDLHTGEEKMFRNNTLLSFGQILYFDSYNYDGVFTYIWEASSVAGNTTWRAYDPFTGNQQMQIVNVPSGLRTYGPSGEILIYVINFQAGRMALWNSTDCGLQNAVIGTPDYGSWGNTAHGNALGLGLDGANPRSYTWNVSIPSGLRSVSALGSQSIKLYPTDRVVGAFFNQTEVRIWGLDTVGLNKDSTQSTLLFDQTWSAPDEWFDGTNTIHYTGATDNIEDGVIAVWNKELRKHYGFSVETGQFLWETESENYADAYGWGAAEHTWYFAYDKLFSVGVAGILYAYDLGDGATVWTYNMSDPYSEPVTGNYWWGWITLIADDKIYLGTLEHSAEQPLPRGAPQICI…
50	GC_00000001	AS10tlH2TH_146	PQQ-domain protein	2191	35	596	57	0	0.471865	0.702823	0.564639	1														AVSDESMGEWMTYVYQQFPRPSNATGVSVVLSVIDANGNYRDIGTTTTSTDGVYSFAWTPDISGEFTVYASFEGSKSYYPSRGQAAFVIESEQATPSPTDATNTSAADIYLLPGIIAIIIAIIVVGVALATLMTRKRP
51	GC_00000001	AS10tlH2TH_146	PQQ-domain protein	480	35	596	57	0	0.471865	0.702823	0.564639	1														MKTKKTLVILGTAILMITAMVISLVASPTADAHTPPYKITSYAYIMVEPNPVGVGQSMAVVMWIDSPLPGALVENEVRRHDYTLTITKPDGKTETQHWDVIEDSTSVQYYRYTPDQVGTYHFNFEYAEQTYTWSGQYQNDIFLAANKTTTLTVQAEPIPDPIDSYPLPTEYWTYPIEGQNTYWYTISSNWLGEPYITSGAAIGSGTSGNYFGRVQPNGLAPNSPHIMWTKPIQSGGLVAGNSTGVDGEMFYTGSSYYTRFVNAIIMQGTLFYQEPYGNSGTGGAYIAVNLRTGQELWRTNTTGIGTPTFGYLYASDGPNQHGILPDGLLFTNNFASSYNPLTGIPTSMKVSNVPSTDTVLSAVAGPSGEIIRYKVTNIGNSTNPNWRLLQWNSSKTVGY…
52	GC_00000001	AS10tlH2TH_146	PQQ-domain protein	1181	35	596	57	0	0.471865	0.702823	0.564639	1														MQMLNKRKTLISISIFLIMAMSTSLTLLPSIDAHTPPWTFDSYAYIIAQPNPVGVGQTIHVVFWIDAPLPGATVANDIRRHDYTL
53	GC_00000001	AS10tlH2TH_146	PQQ-domain protein	1761	35	596	57	0	0.471865	0.702823	0.564639	1														MNTSGVDVDLYVVDQNDNYRQIGKTTTVDGFYSFTWKPDIEGKYTVYAQFTGSESYYPSSAMTAFNVDAPPATASPQPTQPPSMADEYFLPAIVGLFVAIILVGVVTVMMLRKRP
54	GC_00000001	AS10tlH2TH_146	PQQ-domain protein	2397	35	596	57	0	0.471865	0.702823	0.564639	1														MGKQAQFNAISIKIVVFKRFSCPIDKKEKIKMRLVKRKIYLTTTMLLVLAFVTSVFIIFLPAGNAQVPPRMRTYPIIDAIPNPIGVGEQTLLRTGILQPLGTVELGWEDVTIEVVKPDNSTETLGPYKTDSTGSTFTVYTPDQVGTYLLTTQFPEQINPVNFTDSERGGITIPAGTVMLASTSETISLVVNPEPSRFYPGHALPIEYWTRPIDPQLREWYSISGNWVSRPDNSLALYNDDAPETPHVLWAHPITTGGLTGGLWGPGQVPVSSEAGDAYEGKFPGSVILNGILYYQRTDTRAETAPAIIQVDLHTGEEKMFRNNTILSFGQVLYFDSFNYDGVFTYIWEARSVAGNTTWNAYDPFTGNQQIQINNVPSGLRTYGPSGEILIYVIDFQAGW…
55	GC_00000001	AS10tlH2TH_146	PQQ-domain protein	1760	35	596	57	0	0.471865	0.702823	0.564639	1														MTMAVADGIAVYWNNYDAQVYAIGKGPSQTTVSAPGSGVTMDGTVTITGTVIDISAGTKQNEQAARFPNGAQLLATQAKHSGWNMSTCKKASQ
56	GC_00000001	AS10tlH2TH_146	PQQ-domain protein	405	35	596	57	0	0.471865	0.702823	0.564639	1														MKLKTKFAAIVFIMALVIPMAIVALPTAVAAEPSGTKSYPFLGAVPNPVGVGQEVLLHVGALTALQTAEDGWEGLTVEITKPDNTTTSLNAPKTDSTGGTGLVFIPDQVGTYKMYTNFPAQWYNYTGIDWSGNTVVSETYYLAAESAVLELVVQADPIEYYPSAPLPTEYWSRPIDAQLREWYTISGSWLMTPPNLYAPDNAAPETPHILWTMPIGETMGGLIGGSEYFEDSYGIGDAYEGKWIGSIIISGVLYYHKQEAGAPNQEIVAVDLHTGEVLWEKSLMGQRMSFGQIINWECLQYYGGFSYIWVQTGGGGYGAPVTPTVWSAFDALTGDWRFNMTNIPSGTNYLGPSGEILKYSISNGRLLQWNQSYVVTAGKSGMSASWGSQVLGQTYDVNT…
57	GC_00000001	AS10tlH2TH_146	PQQ-domain protein	1	35	596	57	0	0.471865	0.702823	0.564639	1														MSKKIKSKYFLIASILIILVILPSILTTITAQSTGYKTKTTYPVIGAMPNPIGVGQETLIWLGISDSLAFQSDGWAGLTVLVMKPDGTNDTLGPFRTDSTGGTGTVYIPDQVGNYTLQTHFPGQWYNWTSGTVDTARKGDFWYEESLTSPYTLVVTEQPVQYYPGVPLPSEYWSRPIDAQSREWSSIAGNWLKGTNGMAQYHPDNNAPETAHILWAKSLTYGGLSGSYGSVAYELGDAYEGKFFGSVIIDGILFYNRDRTTGGSTTEQQVVAEDLHLGTELWARTLGNNERLAFGQMLYWDTYNMHGVFPYIWTTTGTTWKAYDAYTGRLIYTMTDVPSDANVYGPTYGPHGEILRLTVNLNSGWMSLWNSSNIPQLYGNTQYVLPTEYFYGSWRPEGK…
58	GC_00000001	AS10tlH2TH_146	PQQ-domain protein	919	35	596	57	0	0.471865	0.702823	0.564639	1														MQIVKRKMNSITTMFLVLAFAASSFIIFAPSGDAQVPSQMRTYPIIDAIPNPIGVGEQTLLRTGILQPVGSVDLGWEDLTIEVVKPDNSTETLGPYRTDSTGSTFTVYTPDQVGTYLLTTHFPEQINPVNFTDSERGGITIPAGTVMLASTSETISLVVNLEPSQFYPSHALPTEYWTRPSTRNLERGIVFLVTGFRDLIIH
59	GC_00000001	BDPHmgh_maxbin_019	PQQ-domain protein	2225	35	596	57	0	0.471865	0.702823	0.564639	1														TDGTLIWEINGAFRQTRWGGRAIIGDSIIVTQDTYDQQIYAIGKGPSKTTVNPVTTAVAKGSSVVISGSVTDVSPGTEDAALQMRFPNGVPAVSDASVSNWMLYVYKQFDQPSDTVGVKVSIDAVDPTGEYVHLGDATTDMSGAYSAMVKPELEGEYTVYVTFEGSSGYYGSYATTGLGVEQASESTPTPSTSASMTEQYFLPVAGIIIGIAIIGVILSLLALRKHP
60	GC_00000001	BDPHmgh_maxbin_019	PQQ-domain protein	1773	35	596	57	0	0.471865	0.702823	0.564639	1														TDGTLIWEINGAFRQTRWGGRAIIGDSIIVTQDTYDQQIYAIGKGPSAITLSAPDIAAPLNTPVILKGSITDVSPGTTDASITMRFPEGVPVVSDESMSSWMLYMYKQFSRPTDATGVPISIDATAPDGSYVHLGDTTSDGNGNFHLTFTPSMSGDYIVFATFGGSKSFYPSYTSSSLTVMDAQATPTASVGPVQTPYEWYTIGSSIAVIIAIALAVLLLRRRP
61	GC_00000001	BDmsp_maxbin_141	PQQ-domain protein	1594	35	596	57	0	0.471865	0.702823	0.564639	1														MQTKPKHKILSVVAMALLLASSLVAALPIAKAQLSGSVATDVPTFLMLNVAPNPIGVGQEALINAFMTKPPITAGFGGTGINYEGIKIEIIEPDGNKKTITMPTSDTTGGTWTNFTPDKVGNYTFKATYPGQHAEAWIPSMFGYSQFFNVTYLASESDTIILTVQDEPIRGIDTAPLPTEYWSRPIHAQNYRWAELGSNWYGLAAPAFATTGSYDAMGNFQPYGTAPNTGHIMWAKPTHFGGQPGLPIPNDQMSNYMTTTIATNFFEPIILNGILYYTEYSGPSAKTTAWVAVDIRTGETVWTRSAGESGNEVIRMGQVMRFKSIQEFGSWAFLYSVPAGASFFGTPTFMSVYDAYSGEYLMNITNIQNPAFLIDDTEDSDQKGSLLGYYTSGGNLTMW…
62	GC_00000001	BDmsp_maxbin_141	PQQ-domain protein	469	35	596	57	0	0.471865	0.702823	0.564639	1														MKTQSSKLTAILIAALMLVSIGTALISTTTAATTLDTYAFITTAPHTVGVGQKITIYFWVDKIFPSAGMANDYRFHDWKLVITLPDNTTETKTFETIADTTSNQGYGYTPTQVGTYQATFYFPETYVNKTSHNSALASANDVYKAANATCTFTVQEEPISSYPGSYPLPTEYWTRPIYGENPDWYTISSNWLGTGAPGYLWNSINLGGNGQIYPTDAVGSLTNHIMWTKSLQSGGVVGGDLFDIKGNTYFDGSAYFVRYENPIVVNGYIYYTEPLSYTAKAGGDTVCVDLRTGAEIWRSSELGWSGALSFALIWDAENPNQHGVYNALLVATSGSTWRFYDADTGKALFNATNVPSGAKAAGPNNEYVIYVTQNTTDGWTISQWNSTNLWSQGGTGTTA…
63	GC_00000001	BDmsp_maxbin_141	PQQ-domain protein	631	35	596	57	0	0.471865	0.702823	0.564639	1														MGYVYQQQPKPINFTGVDVTINVLDANGNYRTIGTATTDASGYYSFVWTPDIPGKYQVTAIFEGTKGYWPSHQETSFNIQDLPATPSPQPTTAPSMSELYFIPAIAGIIIAMVIGFVVLALLLLKKHPKINGKHSLFFIFF
64	GC_00000001	BDmsp_maxbin_141	PQQ-domain protein	206	35	596	57	0	0.471865	0.702823	0.564639	1														MNFKKNNSKPLIALVTAALLVLSTAAMIPVDAQTAQDIPVYLKVHAEPSPVGVGQTVYISLFFTKPIPVVGASGGASLYTGLRLNIVPPGGSNSTLGPYVSDTTGGVGGIEFTPDQTGNYTVQAFYDGQTINGTVGGSTLTYNILATLSDPVTFTVQEEPISGKPMVPLPTEYWSRPIYATNYEWAKLGGNWWGLGKPSFTDTGGYDASGNNFNPYSLAPNSAHIVWVKPTAFGGQVGLPVSADQESQYTSTSILYRQFEPVILNGIIFYKLYPNVPTTETSAETPGWAAVDLRTGETLWTKDTKDTLDFGFVMQFHTVQEYGTQAFLVGSANSPALFGIPQPSGYTWQLFDPMTGHFIANITNVPATTAAGLVETDDDNTQGAVYIHSINGTYPNLTL…
65	GC_00000001	BDmsp_maxbin_141	PQQ-domain protein	1153	35	596	57	0	0.471865	0.702823	0.564639	1														MSNLKTRTKLFTAMLMFAFAAASILMAIPITHAQTTMRTYALVDAIPNPIGVGDVTLLKTGISQAAPSASFGWTGLTIQIVKPDNTTQTLGPFTTDSTGSTFTTYTPDQIGNYTLTTFFPQQTVPINFTDAERGQFIEAGTILLASNATTTLVVTETSPWQTYPGHALPTEYWTRPIDPQLREWYAISGNWVARPDNSLALYQDDAPETPHILWAHPYSQGGLAGGLYGQEDIPAAMFAGDAYEGKFSNSVVLNGVLYYNTGPSGTYATVSVPGIQAIDLHTGEKLWFRNNTVLSFGQSMFYPSYNVNGVWNYLWSVSGSNYTAISPDDGSFQFMFYNVPSGVRTYGPNGEILIYQIDYQRGWMALWNSTLAGLQNAEIGTPQYGSWSFSVIGMGSTPR…
66	GC_00000001	BDmsp_maxbin_141	PQQ-domain protein	2453	35	596	57	0	0.471865	0.702823	0.564639	1														MQKYAYLSKNRLLEKKRKMKTINKFAIALLAVFLVSVVASVPMSYADEPARMKTYAISDAIPNVVGVGDSVLLKCGITEALASADYGWSGLKIKVVAPDGKTTELGPFKTDSTGSTYANFVPDQIGTYTITTIFPEQTMPVDTMVMERGGMTIRAGTIMLASNATSTFTVTEEPRQYYPGHSLPSEYWSRPIDPQLREWYSISGNWVARPDNSVALYNDDAPETAHVLWARELTTGGLAGGLWGPGQVPAASETGDAYEGKFSGSIILNGVLYYNEHDQGLADSIHAVDLHTGEELWVKEGVSVAFGQVFYFDSYNYDGVFTYLYTTSGSTYSAWDPYDGKWCFNFTNVPSGTRVYGPSGEILIYTINTNTNRMMLWNSTLCGLQNAPVGTSGRGSWGS…
67	GC_00000001	BDmsp_maxbin_141	PQQ-domain protein	2172	35	596	57	0	0.471865	0.702823	0.564639	1														MHKKVFATLLVVAFLIGTLATLQGAINVSAQATMKTYAISDAIPNSIGLGEQTLLKCGITEALQSQAYGWTGIKIKVVAPDGKTQELGPFTTDSTGSTYTLFTPDQVGTYTVTTIFPEQEMPVDTIVNERNGMVIPKGTIMLASNATSTFTVTEEPSPFYPGHSLPSEYWSRPIDPQLREWYSISGNWVARPDNSVALYNDDAPETAHVLWARELTTGGLAGGLWGPGQVPATSETGDAYEGKFPGSVVLNGILYYQRTDSRRETAPAIMAVDLHTGEEWMFRNNTVLSFGQVFYFDSFNYDGVFTYIWSVTGTTWTAYDPFTGNEQMKITNVPGSSGTTTATRVYGPSGEILIYLVDLAKGWMALWNSTACGLQNAQPGTPDMGSWGNTAHGTGQPTA…
68	GC_00000001	BDmsp_maxbin_141	PQQ-domain protein	231	35	596	57	0	0.471865	0.702823	0.564639	1														MKNQKLATILIVSMLLISVATALVSLPASAQSSGEMASYAFLSVEPNPVGVGQTSYVAMWVDFPMPGATEANDIRRHDYKLTITDPDGKTETKTWDVIWDTTGVQAYGFTPTKAGNYTFFFEYPAQNYTWTGSYSGVWFLGANATATLEVLEEPVTGAIDVALPTEYWSRPIYGTNDNWYTIASHWLGGNYFGTFQQGGYNLWQPVGSAPASPHIAWTLPFESGGVVGGTNTVVDGATYYSGGSYQGRFQNSIIMDGKIYTKGTLGDDNTRGTYMCIDLRTGEIVWTNDNINPTYGQLYTYESPNQHGTIPNGYLWQTSGTTWIAWDAETGKWAFNLTNVPSGGTTVYTKNGEIVKYILNYNQTTKSGWLALWNWTAAPGVAASAPGTGSGALQYRPTG…
69	GC_00000001	BDmsp_maxbin_141	PQQ-domain protein	361	35	596	57	0	0.471865	0.702823	0.564639	1														MQNKKFATILLAAVLFISIAAATAPANAQKSGEMQSFAYLIVEPNPVGIGQTTYIAMMVDVPLPGSSEANDIRRHNYKLTITAPDGKVTTQSWAVVPDTTGVQSSAFTPDQVGTYTFFFEYPSQNYTWSSPATYLANNAYTGVIFLGTNATATLTVQEEPVPHIPDSPLPTEYWTRPIYGEDSNWFVIGSHWLGSGSSYTAASSNYLGSFQQPGLNLWQQGGVGPDSPHIVWTTPFEDGGVVGGINTFIDGATFYSGGSYEGRFQNALIINGRLYYKAPLSDQVSTTATGGGAYTCRDLRTGEIIWTNDNINPTFAQLYTYESPNQHGTIPNGYLWQAVGNTWIAYDALTGKWLFNLTDVPSTGTIAYTQNGEIVKYILNYNTTAKSGWLALWNWTAAE…
70	GC_00000001	BDmsp_maxbin_141	PQQ-domain protein	375	35	596	57	0	0.471865	0.702823	0.564639	1														MQNISKKILSMILILALVSSVIPLIQTADAQATPKPKPTYAFISATPNPVGVGQETLLHIGISEATNGTYWKWKGLTVTVIDPDNQTRTLGPYDTDSTGGTGDIFIPDKVGTYQFKTHFPEQKMVPAFTFPAVERTYAASESEWYTLVVQEEPIPYFPPFPLPTEYWNRPINAQFYEWVPLTGNWLRPVGSYTMPPIPKFREGNADAPETAHILWTTPYAMGGMTGGEQGEMGFEMGDAYVGKFDGTVVINGIMYYNQFQATGGQSVEQNVIAVDLKTGEQFWVRNWNNERLAFGQVYNFQGFNYYGAFAYLWTVTGTTWKAYDALTGRWVYSIENMTSANPNFNYYGPRGEIIRYQVNQQAGWMTMWNSSRATNPQTAMSVGDGSWDVPGQVFDASRG…
71	GC_00000001	BDmsp_maxbin_141	PQQ-domain protein	1212	35	596	57	0	0.471865	0.702823	0.564639	1														MGTIALSNAHTPPWDITTYAYVSVAPNPAGIGQTVTVGMWVQIPPPTAQGTNGDRWHGFKLTITDPDGVNKTLGPFTSDATGGTWTTFTPDKIGNYSFVVHYPGETLKGENRANQNNEYIGDYFMPSTSEVAYLSVQEEAIPQLPITPLPNSYWTRPIYAVNYPWYKLSGNWLGLGAHSFAATGRYNATGNYNPYSNAPLAAHIMWTKPVAFGGLMGGEYGGDDTSNYYSTSQYEPKWAPIIINGIMYYVNYPGSSTNPTGWTALDLRTGETVWTRDDQYPLTSTGAQTILRCGQILDMVNPNQYGGIAYLWSTGTPAGMRVQSGSTTWNMFDAMTGEYILSIVNGTSMNLVSDAGGNLIGYYINNTVRDKPTLNCWNSTQAILYPNSQYIKGVTSDSW…
72	GC_00000001	BDmsp_maxbin_141	PQQ-domain protein	229	35	596	57	0	0.471865	0.702823	0.564639	1														MLKIENSKKTLSVIAVLLMISIAIPLTSLPAATAHDPAWDIVSYAYVSAAPSPVGVGQEVYVFCWVDTPFAGAVVTNNIRRHNYKLVITDPDGVNSTQTWNVIDDTTGVQAYAFTPTKVGNYTLSFYYPGEYYVWHTSNTTGANNQYTGDWFQPASAVRTLEVTEEPIPGANSGASLPTEYWSRPINGQNSNWYTISSNWLNAPYIRSGATATGGAGYGRFQKDGAAPETSHIMWTKPIQFGGVVGGTNTMNEGEGYYTGSSYNPRFANAIIMHGMLFYQEPYGNSGGGGDYVAVDLQTGAEQWRIPSAQLAATGVPSFGYLYGFEDGNQHGVLPNGLLIASASVPGQGTVWRGYDPRTGNLTQFTMTNVPSGSAASATLAANSANGASAAGPRGEYLI…
73	GC_00000001	BDmsp_maxbin_141	PQQ-domain protein	1498	35	596	57	0	0.471865	0.702823	0.564639	1														MQILKNKLFAIAIIALLATSVTATISLAEAHTPPWSFETYAFIVVSPNPIGVGQTVNVNFWLGSPPPTASAQYGDRWTNMTLKITHPDGTVETKGPFESDASGGAVTRYTPDKVGNYTFQFLFLGQKLEGKNPAPGTQPSQFLNDTYLPSQSKEFVLRVQEEPVGYAPLAPMPTEYWTRPIYAENTNWYSIAGNWLGLAASTFATTGMRTINGNYNPYTEAPNTAHLLWTKPIAFGGTIGGEYGGEQTGNYYSTSQYEPKFAPIIMNGILYYTNYPGSSSHYAGWTAVNLKTGETIWTKNTTDLLRCGQIINMITPNQYGGLAYLWAVPSSGGGFMAAQSTYKMFDAFTGNWILSIVNATSMQLTSDDNGDLVGYFVSSNSTGRYLNMWNSTRCINIGQ…
74	GC_00000001	BDmsp_maxbin_141	PQQ-domain protein	195	35	596	57	0	0.471865	0.702823	0.564639	1														MRFLKGNKPLQFFIAAILVLSIGASMTLLPSADAHTPPWTISTYAYIIVSPNPIGVGQTAYVNVFIDKVPPTSIGNWGMMWHNFKINVTDPDGITMDLGTFDSDAVAGAWTTYVPEKVGVYTFGFSFPGQVVQYENPYPYELPSGTIPTFDYINDTYTGSSAITTLVVQEEPVESTVPSTPLPNEYWTRPISSMNRNWYSIAGNWLGLGAVQFGNGGVYNSNNGNFNPYTTAPNTAHVLWTKPEAFGGQIGGEFGEDETSLYATGTAYETKFGAVILNGVLYYTQYPGAANNMGPLTAVDLRTGQTLWTVNASNPLRCGMVYNLKTGNQYGGHAYLFTGYSSLGFITNTNPVKWSMYDAMTGQWILDIANVTAGTLVEGENGELLSYRVANNRLSLWNA…
75	GC_00000001	BDmsp_maxbin_141	PQQ-domain protein	1474	35	596	57	0	0.471865	0.702823	0.564639	1														MQKPNKLSANKLSIIAILLMLSLAIPIFTLPAASASEYKTVAYIVANPNPVGVNQPINVIMWAGIVLPSASVSNDIRWHDYKLVITDPDGKTETKTWPIVEDTTSTQFLQYIPTKAGTYSFVFSYPDLNYTWSGTYRGTIFLGATSKVLNVTVQDEPVPDPITSYPLPNEYWTRPIEGQNTDWWAISSHWLGYSHPKHSSNIRFQPDGLAPNSAHILWTKSIDEGGVVGGTGVGIDGNMYYSGMAYNARFTNPLILNGRLFYPLPNQNSGTGGGYMAVDLLTGEELWFSKDITSSPTFGYLYGFNSENQHGAIPPGLLFTNNFARGYHPLTGENVINVTGVPSGVSVLGPQGEIIRYVLTNLGSASNPNYYLAAWNSSRVVWPESGTAVGQSATANAGT…
76	GC_00000001	BDmsp_maxbin_141	PQQ-domain protein	369	35	596	57	0	0.471865	0.702823	0.564639	1														MRILDYKTCSKKTGATLIIAVLLLSIAVTLTSIPAAIAHDPGWDIPTYAFVNVSPNPAGVGQQCLLVVWLDKIPDGALVTNNIRFHNFKCVITAPDGKTETVTWETVTDTTSSAYTTFTPTQVGTYTFNFTFPGQKYTAYEHNPNSAFVNDTYLPSTATTTLTVQEEPVSGGTFTPLPTEYWTRPIEGQNSNWYTIGSNYLYPMGAAYSFGSVRYQPDGTGPDSAHVMWSKEITLGGIVGGNNDFQEPNSPSAQTGITGTSYYTGLSYETKFNSPIIISGRLFYGLPHSNNGAGGGYICVDLRTGEEIWRQNYAVNPTFGAIVNFDSPNQHGAIAYLIATQTISGATTWSMYDPIDGTWVFNITNVPAGTMSFGPSGEPLIYQINLANKWLALWNFTNV…
77	GC_00000001	BDmsp_maxbin_141	PQQ-domain protein	379	35	596	57	0	0.471865	0.702823	0.564639	1														MKTQKTKQFIAAIFAILLVSSMAVSMIPSVSAGYNQATQDAINKGMNWDLPDINASAIRLLMWERYEDKVPTWVYGVISPNPVGVGQKFTMVIFNPQVPYQASEGNDIRYKYHVDITKPDGSKVRLPSSGSLVSDSTGTTYTSYTPDTVGNYSVTLVFEELYWKWSGSGAGRDYYGVTFLSSNKTYTVEVQEEPVSPGAATHYPLPTEYWTRPIEGQNTEWGKISSNWYGNAADRNSGYTDNRVQRDGTAPNSGHILWTKITEDGGVVGGDQFFSTDGEVFNAGHQYQTRYAGTQIIMHGRLLYREPIAWAGTGGDWVCVDLKTGEEIWRNQTMTYQPQFGYYYDLDDMNQHGVVNPGYIVSQYTSRSGSRTINNWAFIHPRYGTTINLNVTDVPSGFD…
78	GC_00000001	BDmsp_maxbin_141	PQQ-domain protein	1708	35	596	57	0	0.471865	0.702823	0.564639	1														MTQKNSFRIKPLTIALILTLSMSLFIVAASTTSAAEQEPPKAKSYPFIFAVPNPVGAGQETLFAVGIDAAIGNAHSGWEGLSLTIERPDGKTDKIENIRTDSTGSTGVPYTPTEAGTYYCVLHFPEQEVKYPGNLPVGTIMLASETDKYELIVTEEPVPTYPGQPLPQEYWTRPIHGMLREWSTIAGNWFQWTNFNRLAPGNEDAPEAPHILWTKEYQMGGLVGEPLGEQSVEDGAAYQTKFTNAVTLGGTLYYNERENSFPTKRVVAVDLRTGEERWNKLLTTPDGTPHRLSFGQAFYWDSYNYHGVFYYLWAVTGRDMHAFDATTGDWVYTVNNIPQSAASSLSYGSAVFGDKGEIYMYVVDTANAWMALWNSSRTVSVEGSFTPSGRTYDFSKGIE…
79	GC_00000001	BDmsp_maxbin_141	PQQ-domain protein	1117	35	596	57	0	0.471865	0.702823	0.564639	1														MNIQKNRAIAIFIAALLTFSVAASLILVPDTAAHNPPYQITSYAKVSMQPEVIGVGQSIMGYAFLGNGPLSGSLMTNGIRFHNYTVWITDPEGKVTEYHWDTVEDTTGVQMFRYTPTIVGQYNVTFTFGGMVLTVNEVTSPTSQSIGDIWLPSTATCTFYAQEDPLPNFPDSYPLPNEYWTRPIYGENPGWYSISSNWLGTGSPVLSETGYGVISGTGMQSGIQRYPGDAIGSKTGHVMWTKPMQSSGIVGGEMYEIDGQSFFEGSAYINRFQNPIIVAGILIYKEPLNMASAGGGDTVCVDLYTGEEIWRDPTMPALSFAYVPDVQNPNQHGVFQPILATSNWGRVFDAYTGKPMFNVTGVPGGTLVMGPNGEHIRYNLFNNGTSSNPDWYISIWNST…
80	GC_00000001	BDmsp_maxbin_141	PQQ-domain protein	1449	35	596	57	0	0.471865	0.702823	0.564639	1														MKNTKVLAFAIIMLLALSTFLALATAQQEAEKRVTYAYIGATPNPVGVGQETLLHIGITQQYNSLYDGWKGLTVTVTDPDGIEKTLGPFNTDPTGGTGSIFIPTKVGNYTFQTHFPEQVNDIAIPAGFGNPLPKGTIMLASDSAILTLIVQEERTATYQEHALPTEYWSRPIDSQLHGWNVLAGNWQRTPSNLVTKGNLDAPETAHILWTKPLVLGGVVGAETGDLSWTTGDAYQGQFSSSVILNGILYYNVYPVSDGKAGNPIQGIKAVDLRTGDEIWYRNGSRLSFGQLLYVDTMNMHGAYGYIWSTDGSTWTAFDAGNGDYVYKIVGVPSGVTVIGPNNEILIYTVNNRGWMTCWNSTSVVNQGHWNNATQKWDWEFGRYWNPHGIVPTMNSTFDG…
81	GC_00000001	BDmsp_maxbin_141	PQQ-domain protein	1596	35	596	57	0	0.471865	0.702823	0.564639	1														MKNNKKIILAIAILLTVSMATSTMIVPTQAQSFTGHKKAYAYIGATPNPVAVGEEVLLHIGITEALQITEDKWKGLTVTVTYPDNTTKTLGPFDTDSTGGTGTVFIPTQEGIYKLQTHFPGQWYNYSSFDMFSMTMSNVNCYYEADDSDILELVVGAEASQYWPGFAMPTEYWTRPIDSQIREWYSIAGSWLSPSSIYGNDQSAGLGQDDAPETAHVLWQKQLQIGGLAGGTGISEQAAIFPGDAYEGKFSNSLVIMGILIYQKFDSVGGTNVDNWVCAVDLHTGETLWEKTLYDPKGNVVVPQYGQIMYWKSFNTQGVHAYLFCGVSGGFFGGASSTLEAFDPYTGRWLFTYTNMPSGSRMYGPNGEILIYTVNQQAGYMTLWNSTAVIDAYWGTTQN…
82	GC_00000001	BDmsp_maxbin_141	PQQ-domain protein	1965	35	596	57	0	0.471865	0.702823	0.564639	1														MKNKKIQICIATILILAIAIPLSLPVANSAPIHHKATHAYIGATPNPIGVGQETLIHFGITDELELVQYGWKGLTVTVTKPDNSTTTLGPFDTDSTGGSGTVFIPDQVGTYYFQTHFPAQWFNWTSSGGADIYYEASTSEKLELIVTEEKPTQFYPSVPLPSEYWTRPIDSQFRDWYTVAGNWLQPTRNQGPFVPFEENAPDTAHILWSKPLTLGGLVGGVHGTEGFENGDAYEGLWGYGSPVIMGGIVYYNNDKDSGTRNTTHTVSAVDQRTGKTIWVKELISPIDNTSRPLAFGQVLTFNSYNYQGAFSYLWTTSGNRWDAFDPFTGEWEYGMTNVPSGTQIVGPNGEILIYTLNSNGWMTLWNSTRVVSLGGSFLRNGQGTTYNCVWNAPRNGGYE…
83	GC_00000001	BDmsp_maxbin_141	PQQ-domain protein	1417	35	596	57	0	0.471865	0.702823	0.564639	1														MQLYKKQTITVLIVAVLAASIGLSILPPDASAHTPPWEITTFAYISAAPNPVGVGQQTNIVFWLDTVIQGAGITNNIRFRNYNLTIVAPDGTRTEKIFPTITDTTSSQYYQFTPDQVGTYNLYFNFPGQVYDYGGQYQNDTYTASSASTTLTVQETPVTGLPAIPLPTEYWSRPIFGQNHAWSTISSNWLAGAATADLWQKNGLSPESAHIVWTKPLEYGGLTGDMTVQYDQDTLTAPTYYSGFSYNTRFGNPIILQGILYYREPNGENGGNGQMVGVDLATGETVWTSDTFFPTKASLVEFESANQHGVVGGILWQVVGNTWVGYNAANKQWLMNLTNVPSGTEVTTNTGDILRYVLSYNTTAKTGRLLVWNSTAAILSQSTINNEPGWPNGGSTTTT…
84	GC_00000001	BDmsp_maxbin_149	PQQ-domain protein	729	35	596	57	0	0.471865	0.702823	0.564639	1														LARAVNATTGEEIWTISSATMEFTSTSFAIADGFATWFNSYDNQIYVVGRGPSKTTVDAPKASIELGRSLVITGSVIDISSGTTQDEQAARFPNGVPVASDASMKDWMGYVYQQKPQPSNVTGVTVSLDVLDENGNFRNIGTTTTDLNGFFSYQWAPDIPGKYVVYASFAGTNGYWPSSAQTSFAVDEVATSPTTIPVVNAPNNELYFIASTIAIIIAIAVATLLILRKRP
85	GC_00000001	BDmsp_maxbin_149	PQQ-domain protein	2463	35	596	57	0	0.471865	0.702823	0.564639	1														NGVPAVSDASQSDWMLYVYKQFAQPSNATGVPVTLSVVDANANYREIGITTSDASGFYSFSWTPDIPGKYTVYASFAGSAAYYPSNAVTAFTADEVIAPPSPMAQQTGLATTAELLTYLSAGVIAIIIAIVIVGLLLLRKRP
86	GC_00000001	BDmsp_maxbin_149	PQQ-domain protein	893	35	596	57	0	0.471865	0.702823	0.564639	1														MKFTRNKAIALAVFFTISIAASIVLSPLASSQVTFPPGTEIPTYAYINVAPNPIGVGQTVNVNFFLATVIESSEPPTNMSVKITDPDGNTETRGPYTGDTTGGTFFNFVPDQVGNWTFQFFYGGQVTGPGGMFGPGYEGLIQLPSESKVYTLVVQDEPITQSAYPITPLPTQYWETPVSAQNVNEWYKIMGPWLGLGGITFASTGAYNASSLCNPYTPSVLSGHILWTKTWGAGGIVGGIAGGTQDTGNYWSTRQYWPQYAPVIINGKMYSTYYPETTGYSNGILCTDLYSGETLFRINTTSVLRAGMTTQWKTANMYGAIGPYIWTTGNLPYSETGGVNCQSTQYEVSEYMGFTSYSQKEAYNMYSAETGQYVLSIINAPSSLVIKEDASGHLIGYYI…
87	GC_00000001	BDmsp_maxbin_149	PQQ-domain protein	295	35	596	57	0	0.471865	0.702823	0.564639	1														MQKIRGIILFVLIFAVAASLVISSNVFGQVYFPEGYEVPTYAYINVAPNPIGVGQTVNVNFFLATPMETSERPINMTVRMVDPDGKETIFGPYTGDTTGGTFFNFVPDKAGDYTFQFIYGGQTLAGDPARPNMLAWKGLVNLPSQSEVKTLTVQEEPITQSHYPTTPLPTEWWQTPVPAQNVEQWYKIMGPWLGFGAITFGQTGSYNATSFCNPYTTSPLTGHIIWTKPWGAGGVVGGDAGGTQDTGHYWTTRQYQPQYEPIIINGILYSQLYPTTMGANQAQGIQAVDLYTGETLWTINTTNRLRCGMTTVYNHVNQYGVLGPFIWTTGQLPASDTGGSRPALQSGTVQWNMYDATTGHYMLSLVNGSALTLRPDEHGNLIGYFINNTAGTETVYPAP…
88	GC_00000001	BDmsp_maxbin_149	PQQ-domain protein	755	35	596	57	0	0.471865	0.702823	0.564639	1														INGFGGDIWALNATTGQQMWVTNTLSLLGDPGLETPYGTWPLWIFAAQCQSGNVAYYGIGHEYDPPLFHGAQVIALNMTDGNLIWKELGTYTRAHAIAQGVYISVNEYDNQVYAFAKGPTQLTVSAPSVGVTTATPITISGRVTDVSPGTEQNAVKLNYPNGVPAVSDESQSAFMETVYQQQPMPYNITGVPINLYVVDANGNYRQIGNTTSDALGTYTCTWTPDIPGDYIVQAEFAGSNSYWPTSASAGFTAVEAATPAPTQQIQAGLATIADILTYFAAGVIAIIIAIAIVAVLLLRKRP
89	GC_00000001	BDmsp_maxbin_149	PQQ-domain protein	2383	35	596	57	0	0.471865	0.702823	0.564639	1														ADGFYSFNWKPDIEGKYTLYASFPGSESYYPSHAVTAFTVEAAAPTPASVPIQNLPPTELYFAASTAAIVIAIAIVGVVILMAVKKRP
90	GC_00000001	BDmsp_maxbin_149	PQQ-domain protein	351	35	596	57	0	0.471865	0.702823	0.564639	1														MKKSIIKTTAITITAILALSIVCSIFAIQTTEGHTPPWTIQPYAYISVSPNPIGVGQQTLVVCWVNVIPYTANDLTGDVWHDFKINITTPSGETEVLGPFDSDSTGSGYRTYTPTEAGNYTFVFIYPEQIVKEGPPPGRNLDYLNDTVLGAVSEPFTLTVQKEPIDGWSEPPLPTEYWSRPLNKMNRGWYAIASNWLAGASTNFGSSTLCQPYGDAPESAHIVWTKEFSLGGITDGRFGSEGYYTGISYESYGLTPPIILDGKLYYMDKTRPIQGWYCVDLYTGETLYFQNTTGPVVSGSGFGTAAITGNSLAWGQIMAFDTPNQHGTHAYLWTTAYDNKANQYNLLDAFTGDYLCTIANVSTGSAAYGLNGEILRYRIDGTGSNQRLLCWNSTYLLLN…
91	GC_00000001	BDmsp_maxbin_149	PQQ-domain protein	520	35	596	57	0	0.471865	0.702823	0.564639	1														MLKNMLNNRNLVLSLFLVLTIAMTLVALPNANAQTYTKASYPFIGATPNPVGVGQPTLLHIGVLEGLQATADGWEGLTVTVERPDGTNETLGPYRTDSTGGTGDTYTPTMEGTYYLQLHFPAQNFTWPPGGRSSPNPAVECTVLYKAGDSERIALNVTAEPIKYYPGAPLPTEYWTRPIDGQLREWSTIAGNWLTQPANRFAPYNDAPESAHILWAKPLAMGGVVGGETGDVGFETGDAYEGFFAGTRNSPSSVILGGKLYYNDYSYRADGTAVEQNVVCMDLHTGEELWVRNWNNTRLQFGQLFYWQSYNYQGTYPFLWSVTGTTWNAYDASTGRWIYGLTDVPSGNRVYGPNGEIFIYHVDLAHGWMMLWNSSRVISDSGSFSRALVGQTFNVSMYD…
92	GC_00000001	BDmsp_maxbin_149	PQQ-domain protein	465	35	596	57	0	0.471865	0.702823	0.564639	1														MKFAQKRTIAITTAVFLMLTIGASLLLLPNANAHTPPQDIVTRAYIHAVPNPVGVDQQVSVFMWLTNYFYSSAITNDYRFHDFKLTITSPSGHVTTQTFDVVKDTTSNQFTTFTPTETGVYTLNFTYPGQTIGENDQPPGSDYIGDVFLPSSASTTVTVQQDPIPGAIGSYPLPAEYWTRPIYGENTDWWSISSNWLGLGAPGYGGYSNLANGYWGSAPGEAFLAATYANGEAMFPGDAVGSQTNHVMWTKPLQSGGIAGGDNFEIQGDTFFDGSAYLIRYNNPIILAGKLYYTEPRSFSNTGFSMIGNGVGGPVVCVDLRTGEELWSRSDVPTLSMGLIFTVHTANEHGVCPPILIATSQGGALWQGYDADTGDWLFNITSVPTVGGGGRAMGPSGEF…
93	GC_00000001	BDmsp_maxbin_149	PQQ-domain protein	758	35	596	57	0	0.471865	0.702823	0.564639	1														MLSTKNKSIATVIIAVTLAVSLVALPALITVKADLTWYPYLTASPDTIGVGQRVLVVFGFTMPTMSAVNSFNDWTLTITDPDGNVQTLSGFNTESTGSTYHTFIPDKTGTWKLKAHYPGGWAILGRGTGYNVTVPATDTNEFSVTVQEEQIPEISNEPLPTDYWTFPIYGENRAWNTIGGNWLMSGYDAERNFDAGAQAYNPYTTVPETSHILWTKSQLFGGIVGGPTEMTYYTGSAYRRELLPPVVINGRMFYSSQDPPRMGFYSVDLTNGETVWFNNATYPDGKGGLIQGADARITLGQVLTFETMNWHGGLPFLWSTGSSTTWAVWNAWTSELIFTIGNATTGGTFFIHQPTGTLLFCKIDAVNDKLLLWNSTKFFSATVSTDLNGFYNAGPRYNL…
94	GC_00000001	BDmsp_maxbin_149	PQQ-domain protein	656	35	596	57	0	0.471865	0.702823	0.564639	1														MKKMTTRKKKSTIVSLVILALVFSLVTLPTLNGVKADLTWHPYITASPNPVGVDQRVLVVFGFTMPTSTIQYSFRDWTLTITDPDGNTQTATGLNTETTGSTFYVFTPDKAGNWSIKAHYPGGYVLLGGFIGSENVSVPAIDTDKFNLQVQQELIPQLPSTPLPSSYWEFPIYGENQAWASIAGNWLMSGYDGDRSFDAGAGAFNPYTTMPNTAHILWTKPQLIGGIVGGQTEMTYYTGSSYRRELMPPVIINGRVYYNVQEPPAHGFYCVNLATGETIWKQNSTFPDSMGGVVQGRAAGITLGQVLTLETANWHGGIPFLWSAGYAGGGPVSAPADTWAVWNAYDGNLLFTVANPIAGGTFLIDNSTGTLLYCIVDTSKDRIILWNSTKMLDVATGSF…
95	GC_00000001	BDmsp_maxbin_149	PQQ-domain protein	290	35	596	57	0	0.471865	0.702823	0.564639	1														MLTLILAFSLVAAFPFVQEATATTLYPFITISPNPIGVGQTALLVAGFDFPTRGLGFPGYDGWTVNVTDPDGAHSSLGPFDADSTGLFSTTFIPDKVGNYTFQAHYPGGIVDYPTVFGVTEPAADTKAVTLMVQEEPLTYPSGAPLPQNYWEFPIYGENLEWANIAGNWLMAGYDTGRQFDWGAMSGAFNPYTTVPDTPHILWTKQNQFGGMVTGSEYPWTYYTGSSYIRFLQPPVVINGHLYYKEMREPRMGWYCVDLATGETIYFNNGTYPASTPGTFVMGQDAQIQLGQILTLDTRNWHGGIAYLWSTAATTWAVWDAYTGTLQYTIRNAPVISTDGFTMTFMADDTGTLYTYQIDQNSSTMVFWNSTKMINDQVSDTLGNIGRERPQYNIDWRAG…
96	GC_00000001	BDmsp_maxbin_149	PQQ-domain protein	707	35	596	57	0	0.471865	0.702823	0.564639	1														MRKIERTTALITALILLSTASMLSMMPIGNAADYVNSYPSYTYVDVQPKLVGVGQTLTVAYWLADAPPSPFLYEGIKVVVTKPDNSTEEIATVPTDTVGAGYIQYTPRATGVYSFKAVFPGQEMNITFNPFGLPSGLYYFEPSESNARSATVQEEQVQTSPETPLPSNYWTNPVSGENRAWSEISGDWLSAQSMPGSSNFNFYTEAPDAAHIMWTKPLTMGGIADAALGWGEAYYTGIPYEEPLSPPVIISGRLYYNVFSSGMGSAPLTGVVCVDLRTGEEIWRNDSMPQIARGQVFNFDGDSHHGASAYLWSVGATSWQVFDAFSGRLLATLENTTAQTGAYGAISGGSGTFAYGPNGELLMYILDGQNDKLTLWNSTLVFYNSASSWGIYGTYDWPK…
97	GC_00000001	BDmsp_maxbin_149	PQQ-domain protein	353	35	596	57	0	0.471865	0.702823	0.564639	1														MNKKHGITAVLALVILLSADITFSALPTNAQTPSTMATYCFVGAVPNPAGVGERVFVHYGITQGLSTASGSYTGLTVVVTDPSGQNTTLGPLTTDSTGGSYTYYTPTTTGTYYLQAFFPEQPLPEDVSRNGLPKGTIMLASSSDVLTLNVTDEPTPQYPGNPLPTEYWSNPIDAQLQNWYSISGNWLETPYHFYAPYNEYAPQTSHILWSKELTTGGLVGGLLGDAPVSMETGDAYEGFFAGSRTTGSTAVIMNGKLFYNDYSYRAAYTDVPQNIVCVDLKTGETLWNQNLNNTRLEFGQTYYWNSYNYQGTYAFLWTLSDGGTTWNGYEPSTGKWLYSMTNMPSSTAATRLRGDNGEIIIYHFDLANGWMMKWNSSYLINPDGGSFSRNAFGKVYDCS…
98	GC_00000001	BDmsp_maxbin_149	PQQ-domain protein	1629	35	596	57	0	0.471865	0.702823	0.564639	1														ETGNWATWQVDASYDLTDGHQNFLVNRTFDAPWSRVCTYTSGNGKYAELNTEGQYIALYNAETGQLVCKCEYPDGGNIWTYFSTYRPIEAYGLLFQATYEGKVYAWDANTGELKWTWYAGDAGYDTVYGSYPGKVIEMVADGKVIINQGHTYNPPMFRGSKAVAINATTGDTVWEINSFCHSNSPVVCAADGVLLLPNSYDNLLYAYGKGRSATTVEAPLTAVTLGSSVTIRGTVTDQSPGDTCLGIPAAGTPAIADECMSDWMEYLYQQQPKPTNATGVQVDLYVLDSNGNYRQIGVTTSNSDGFYSFSWKPDVPGAYTVYAKFAGSESYYLSYADTAFTVDEAAATPTAAPEQVQAPTEMYFIASTLAIIIAIAVAVVLILRKKP
99	GC_00000001	BDmsp_maxbin_149	PQQ-domain protein	427	35	596	57	0	0.471865	0.702823	0.564639	1														MKQIKVYSKAFAIALLLTLTLSIFLIELPTGSATFDNETATAKEAGMTWPPPGDQYADANASATRLLLWNRFHDRIPTYTYAVISPKLVGVGQDVSIIMFNPMQPPDASYTNDIRYEFKVQITKPNGDVMDLPSSGTFVSDSTGSTFTLFTPDQTGNWTVTVTFQELFWRWYDSPTSRDYYGVTLLSSNYTDILTVQTDPVSQVAPSVDPLPTEYWSRPIEGQNTPWYQVSSYWLNNAFDRDNGGGQNRYQPNGIAPNTGHIIWTKPTEDGGLVGGGNFSTVGETFNAGHQYQTRFTNQIIMHGRLYYQESWEFAGGGGAWVCVDLQTGQEIWRNRTMSANPSFGYYYDWDTQNDHGVMTPGWLFSSNFGTQIHPLYGYSTNLRIVGVPSPQVFYEIAG…
100	GC_00000001	BE326_BA_RLH	PQQ-domain protein	544	35	596	57	0	0.471865	0.702823	0.564639	1														MQKIKKILSMFLVLIFATSILMTMPISQAQAPTQKTYPLIDAIPNPVGVGEQVLIRFGISEGLGMVLQGWEGITVTVVDPDNVTTTLGPFRTDSTGSSFTVFTPTKVGTYKLTTNFPQQEVEQPGWFVAERGALLPGGTVMLASSISTELVVREDPTVFFPVQPLPTEYWTRPIDPQLREWYTIAGNWVERPPNSFSPYNDDAPETAHVLWAKPLTTGGLTGGLWDGVPASSETGDAYEGKFQNSVILNGILYYNVHGAGFAGVYETPGVRAVDLHTGKELWFRNNTSINFGQILYFNSFNYDGVFTYLWSTAGSTWTATDPFTGEWAYTMTNVPNGVQVRGPSGEILRYVIDYANGRMALWNSTAAGETIATGFAGGSWGQVVQKKTVDASVPRAYSW…
101	GC_00000001	BE326_BA_RLH	PQQ-domain protein	1674	35	596	57	0	0.471865	0.702823	0.564639	1														HSPIAPLPRDAPFICLDAETGEEVWKINGAFRGAEWGGRAIIGDSTMVVWDSYDNYIYGVRKGPSAITVTVAPEVSVQGSSILVKGMVTDVSPGTDGVALKKRFPNGVPAVADECMSEWMLYVYKQFQRPANTTGVPVTLDVLDANGNYRNIGSVTSEASGTYSFAWTPDIPGKYTIIATFAGSNSYYPSYDVSYFNVDQASATPEPTSIPVSIADLYFVPAIAGIITAIAIVGAILVLLLLRKRP
102	GC_00000001	BE326_BA_RLH	PQQ-domain protein	1123	35	596	57	0	0.471865	0.702823	0.564639	1														MQKTKANAIMIALILLSSMAITLTTLPFANAQSSGEMTSYAYIFVAPDPIGVGQRVYISMLVDVSLPNALVTNNIRRHNYVLTITKPDQTTEKFEWPIVDDTTGVAFLAYTPTQVGVYTLKFDYGGQTYTWNSTAAERTWTGTKYLPATKTTTLTVQENPVPEPLGSYPLPTEYWTRPIEGQNTNWYTISSHWLRGANFGTFQLSTGYNLWQRDGVAPNSAHIMWTKPIEFGGVVGGTTDILGETHYSGGSYEGRFVNTIIMHGRLYYQLPLGHSGSGGGYACVDLRTGEQIWYRDDLGVTGRPAPSFGQIYGFETENQHGAGGGILWQTSTSGGITTWQAIDPFSGKWLYNITDVPSGVDVYTGKGEIVRYVLNYAGRWLALWNFSEAPGARGGASGY…
103	GC_00000001	BE326_BA_RLH	PQQ-domain protein	1574	35	596	57	0	0.471865	0.702823	0.564639	1														MFASVILLPATDAHTPPWDIPSFAYVIAKPDPVGVGQRVMIFMWVDTPLPSAAVTNDIRRHDYKLTITKPDGKTEIKEWPIIDDTTGIQFYSYTPDQVGDYTLLFEYKGQTYTWSGTYNNDVFKGASATTTLAVHDESLPSPITSYPLPAEYWTRPIEGQNTDWWTISSNWLNGPYIRTGATSTGGAGYARFQPDGIAPNSAHVMWSKPIQDGGVVGGSRVGTSGNTYYMGGSYNTRFGSAIAMHGRLYYAEPYGNSGTSGSYVCVDLRTGEELWRTNTTGIGNPTFGYLYAFDTGNQHGVLPEGLLFTSNFARAYDPSTGIVTTMNITNVPSGTEAAGPKGEILRYQLNSAGKWLAQWNSSKVFGGGAGTGVGTWYSGTANASLASCYDWNITIPSLG…
104	GC_00000001	BE326_BA_RLH	PQQ-domain protein	570	35	596	57	0	0.471865	0.702823	0.564639	1														TLTVTDSNGNTYDIGKATTDSSGAFSFVWTPEIEGKFTIIAGFAGSKAYYPSYAETAANVYDASTPQPEQPTINLPPTEMYVLGMGVAILVAIAIVGLLLLRKRP
105	GC_00000001	BE326_BA_RLH	PQQ-domain protein	286	35	596	57	0	0.471865	0.702823	0.564639	1														TAAVSSVENLFTLWSKEERKYYGFSTDTGQYLWKTEEPEAYLQIYVSTSNAVVYGKLLSTGASGITYAYDAKTGKRLWTYEANDTYSEILWANQWWSRINFIADGKLYIGHEEHSPIDPRPRGGPYTCIDIETGEAVWRADGLFRQTHWGGRSIIGDSIIATQDTYDQRVYAIGKGPSAVTVTAPDTGVALGSAIMIKGTVTDISPGTKDYRVEARFPSGVPAISDDSMSDWMLYVYKQFPRPTDVAGVEVILTVVDPNNNIYDMGTVTSDSSGMFKLMWTPEVPGEYTVVATFAGSKSYWPSYAQTAFGITEAAPTAEPTEQPIISQAPFELYFAGSTIAIIVAIAIAVIILRKRP
106	GC_00000001	BE326_BA_RLH	PQQ-domain protein	841	35	596	57	0	0.471865	0.702823	0.564639	1														MLYVYKQFQRPSDVNGVEVILTVLDPNNNVYEIGRATSDSNGDFSFIFTPEIPGKYTVIATFPGSKAYYASNAQTAIGILEAGASPTPTAGEITLPPLEWYIIGTGIAIILAVAIVGALILRRRP
107	GC_00000001	BE326_BA_RLH	PQQ-domain protein	1301	35	596	57	0	0.471865	0.702823	0.564639	1														TSSDGVYSLAWTPDIPGEYKVYASFAGSKSYYPSHAETAFVVDPVPEATPAPTDAPAAMTDTYIIGSTIAIIVAIVAVGAVVMLMLRKRP
108	GC_00000001	BE326_BA_RLH	PQQ-domain protein	661	35	596	57	0	0.471865	0.702823	0.564639	1														PNGNFYEIGTATSDASGTYSLMWEPPVPGKYTVIASFAGSESYYPSYAQTAFGVMNPPEPTAAPTEPPASIADMYFVPAIAGLFVAIVIFGALTILMLRKRP
109	GC_00000001	BE326_BA_RLH	PQQ-domain protein	1916	35	596	57	0	0.471865	0.702823	0.564639	1														MKKKFSASKLTAALLILLMITTVGSMALLPVSTAHTPKWEIPTFAYINATPNPVGVGQQVIIVVWLDKMPAGTAILNNIRFHDYKLTITKPDGTTDVVNWPIVHDTTSSAYTTYTPNVVGEYKLLFEFPGQTYTWNQANTPGLSAANAAYENDVYLPSSATTTLTVQEESIAHLPTNPLPTEFWSRPIEGQNTAWVSIASNYLEPFGAAYSFGSLRYQPDGTAPNSPHVLWTKPINFGGVVGGRDTGVDGATYYTGLSYESRYSNPIIIYGRLFYALPRGNSAAGGGYVCVDLQTGEEIWRQNYAVNPSFAQLEWFDSLNQHGVVPNGYLWAVSGSTWIAYDPLDGNWLFNITNVPSGTRARGENGEIVIYQMDVANKWLALWNVTQVITNGAANALQS…
110	GC_00000001	BE326_BA_RLH	PQQ-domain protein	900	35	596	57	0	0.471865	0.702823	0.564639	1														MLKHKAIAMTIALILVSTIVTQVILPSAFAQTIPTGMNWDLTQAPSATRLLLWERYKDHIPTQVFMVMSPNPVGVGQQVSFVLFMPQQPNAASATNDIRYQYTVDVVDPNGKKTTIGPITSDSTGTAYTLYAPDMVGNYTVTVNFLPLLYRWSSTATERNYYGVTYDGASYTKTLVVQEEPVLPTGWTDVPLPTEYWARPIEGTNTGWWEVASNWLSGPGTTNNGGSGNQYQQAGIAPNSGHILWTKVTEDGGLVGGGNFSVPGDTFNAGHQYQTRFINPIIMWGRLYYEIPITWAGGNGGWVCVDLRTGETIWQDMRMGVSGVPEPAFGYYYDLDNMNNHGIVTPGWLFSNNFGASIHPRYGIIGQLNLTNVPTGGYEILGPKGEHLRYNLDSRGFLT…
111	GC_00000001	BE326_BA_RLH	PQQ-domain protein	189	35	596	57	0	0.471865	0.702823	0.564639	1														MSKTNTYRLSRNTKSTIAIILIAIFAVSIIAIPAATARTPPIEIATYAMMAVSPNPVGVGQPTYISMWVGMPLPDAYPHNTIRRSGYTLTITAPDNTVTTQKWDTIQDTTGIQFYSFVPNQVGTYTLKFDYAGQTYIWNRANTPTISAASALYENDTYLPSSRTITLTVQEEPLPAPVTSYPLPTEYWTRPIEAQNTDWWGISSNWLGQPYIDERVQPYGTAPNSPHIMWSKPLDAGGIVGGLYGDTEGEGFYMGGSYDWRWMDSLIINGVLYYNLPLGNAGTGGGYVGVDLRTGEEIWRNDKMGYSGSGVGLPTFGYLHSVDSANQHGVIPTGILFTSNFAQGFDAMTGKWVYNATGVPNGAAIVGPNGEVLRYVYDFRTNTLAQWNSSRMWDWGWTS…
112	GC_00000001	BE326_BA_RLH	PQQ-domain protein	433	35	596	57	0	0.471865	0.702823	0.564639	1														MSRTFSMKNKARNIISMFLILAFCISTIALPSSNAHTPAWEISTYAMMVAAPNPVGVGQPTYISMWVGEPLPESLPHNTIRRSGYTLTITAPDNTVTTQKWDTIQDTTGIQFYTFTPTQAGTYTLKFDYAGQKYIWNRANTPTLSASAALYENDTYLASSRTITLTVQEEALPAPISSYPLPTEYWTRPIEAQNTDWWTISSNWLGQPYINERIQPYGSAPNSPHIMWSKPLDAGGVVGGMYDETEGEQFYMGESYDSRWQSPLIINGIMYYSLPLQGSRTGGGYVAVDLHTGEEIWRNDQMGYTGSGVNVPSFGYLMSVDSANQHGVIPTGILFSSNFAQGFDAMTGKWIYNVTGVPNGATIAGPKGEILRYVYTSSTRTLAQWNSSRMWVWGWSNEG…
113	GC_00000001	BE326_BA_RLH	PQQ-domain protein	417	35	596	57	0	0.471865	0.702823	0.564639	1														MQMLKSKTMATIISIILVSSMVLTLVALPTAGAWNSATTAAVNAGMKWDFPDAANYDASATRLLLWNRWKDKVPTFTFGVLSPNPVGVGQEVSIVMFNPQVPYQAVDANDIRYEYTVEITKPDGTKESLPPAGATSGAYIKNGRFVSDSTGSAYTIYTPDKVGNYTVKVIFHELLYRWYSGNQRDYYGVTLLESSYTDTLVVQDEKVEPKGWSTVPLPTEYWARPIEGQNTEWYRIASNWYGNVFDRDNGGSQNRYQPNGVAPNTGHILWTKVTEDGGVVGGGNFSVPGEVYNAGHQYQTRFTQQI
114	GC_00000001	BE326_BA_RLH	PQQ-domain protein	1709	35	596	57	0	0.471865	0.702823	0.564639	1														MEKSKIGAIAIAILLLSVFVTSFVTIPNTSAQNKYTSYPFLGAVPNPVGVGQEVLLHVGALTALQTARDGWQGLTVEVIKPDGTKTTLAAPKTDSTGGTGIIFVPDQVGNYTMKTIFPAQNSTNNLVVTQNLYMAAESDPLTLVVQADPVTYYPAFPMPIEYWSRPVDAQIREWYSIMGHWLRAPEGFYAPFNDGPTTAHILWTRPLGEDQGGLVGGMPLTDERYFPSGTDSFENGDAYEGRWPVQFIVGGILYYCPFETGLLEQPVVAVDLRTGQELWTKTFMGNPASGIANVRPSFTQIIDWKCLNNDGAFMYLGFSSTAGTGNTVLSFYDAYSGNWRYNITNVPGGTTTYGDLGEQLRYSIANVGTSSNRIWNLRCWNNTYVVSAGKTGMAESWGS…
115	GC_00000001	BE326_BA_RLH	PQQ-domain protein	1310	35	596	57	0	0.471865	0.702823	0.564639	1														MFRKKPMAIMIALILMVTIAISFVIPALAQVSYVSTGKFQTHAFIGALPNPVGVGQEVLLHVGIQQQLANVALGWEGLTVTVTRPDNTTETLGPIRTDSTGATGYVYVPNIVGIYYLQSHFPEQRMPSTAGGIPANTTMLASSSPILALTVQEEPLKYYPGSPLPTEYWTRPINAQHREWYTIAGSSWMTNEYNDAPSSPHILWTKPLTIGGLVGGDIGEYSFEHGDAYEGKWPNRLILAGRLYYTQGPYERPVVTRCVDLRTGEELWGKVLLDNRTISTGQLFYWDNFNYHGTFAYLWVVVSNNWTAFDAFTGEPRYLMYGVPTGTNIVGPSGEICRYSIDLTRGYMTLWNSTIAGLRGASGMQAGSWGSRVSNQQINATQYGMQYNITIPIGLPGSV…
116	GC_00000001	BE326_BA_RLH	PQQ-domain protein	1783	35	596	57	0	0.471865	0.702823	0.564639	1														MKKLNKISTMIALILMLTIAIPQFALPAAFAQSTMKTYAFIGALPNPAGVGQEVLLHVGITRPLPAYTDGWEDLTVTVTKPDGTTETLGPFRTDSTGGTGTVYVPTTIGNYTFQTHFPEQKSPRIGGFQGLVTVPENTTMLASNSEVLTLVVQEEPVKYWPGIPLPTEYWTRPIDAQLREWNVIAGNWVLGAYRGLEEVHFNEYAPESAHILWAKQLQTGGLAGGIEFGPQAYECGDAYEGLFANSVILAGVLYYNQFKAAGGSNIEQNVVAVDLHTGEELWNKPLTTPDGAVHRLSFGQVFYWSSFNYHAVFSYLWATSGTTWHAFDPFSGRWVFSLSNVPSGTSIYDEKGNIYRYAVNTAQRTMTLWNLSRAVQPQTSGGSGDGSWIRNQMGTTINA…
117	GC_00000001	BE326_BA_RLH	PQQ-domain protein	962	35	596	57	0	0.471865	0.702823	0.564639	1														MLENKAMATAIAFILILTIAVPLIALPNVNAQSNMKTYPFIGAVPNPVGVGQTVLLHVGITLALNNEAMGWEGLTVTVTRPDGTKETLGPFRTDSTGGTGGTYVPTMVGNYTLQTHFPEQTTTATKQGRGLAAGTVMLASDSDILTLVVQEEPIQYYPGIPLPTEYWTRPIDPQLREWSVIAGNWLYWSPRNLYAPYNEGPESAHVLWAKPLTMGGLVGGSLGEPNLEALGYHGFEEGDAYEGKFGGRFSGPLVVGGKFYYEKYASPDLFKETVCVDLRTGEELWSRPLLNNLSLSFGQLIYWDTYDYHGVYDYLWATGNAQTRTLLGLPTTAGNPLCAFDPMTGDFVYALYGLPSGTRIFGPKGEILYYTFNLNAGWMTLWNSTNIPQLYASTTYPSM…
118	GC_00000001	BE326_BA_RLH	PQQ-domain protein	1999	35	596	57	0	0.471865	0.702823	0.564639	1														SMTNVPSGTMVRGAKGEIYIYTFNLANGWMTLWNSSRVVSNEGSWIRNSMGTTYNIAWTAARQGGYEWNKTIPKGLPGNVNAVFLEDRLIGSRTYDRTAQMNVEGKSADPLPIWGVSLKPGQEGTLLFNKTWQPPTGNLSLTFEEASVEAGIFTVWSKELRARTAFDINTGERRWGPTEPEHYLQVFGRQSSIAYGKLYSTGFGGYVYAYDVKTGERLWTYTVDDPLTEILWSDNWPMGILFVTDGKIYLGHSEHSPVDPKPRGGPFLALDAETGEVVWRIDGAFRTARWAGQAGIADSVIGMYNTYDNQVYAIGKGPSATTVVASPKTSVLGSSVLIEGTVTDISPGTKDPRLTARFPNGVPAVSDASMSEWMKYVYMQFERPMDATGVEVILSVIDS…
119	GC_00000001	BE326_BA_RLH	PQQ-domain protein	848	35	596	57	0	0.471865	0.702823	0.564639	1									COG1520|COG3291	Outer membrane protein assembly factor BamB, contains PQQlike betapropeller repeat (PQQ) (PDB:6TJG)|Uncharacterized conserved protein, PKD repeat domain (PDB:2KZW)	M|S	Cell wall/membrane/envelope biogenesis|Function unknown		TWQAFDAYTGEYVYTLANVPPGLSFYGPKGEILRYTVNTAQGWMALFNTTKAGSLEGWTIEQIMAEIRPMATDRARAEFAHGSWIPFGRTINGADPRSYSWNVTIPTGLPGAVSIVLPDRVIGMNLGTLVALTPDPLRIWGISTAPGTRGQLLFNTTWPLPPGNLTMSLAASSMEDGVFVLRAKDTRQFWGFSLDTGQQIWGPTERQVQLDIFDVVAAIAYGNLYSTGQGGVTYAYDVQTGQRIWQHEAVDQFSEILWSNNWPMRILFITDGKLYIGHEEHSPVDPKPRGAPFFCLNATTGEVIWSIDGAFRQNHWGGRAIIADSIIATLDTYDQRIYTIGKGPTATTLTAETKISTLGSSLLIEGRVTDISAGTKDPALASRFPNGVPAVADDDMSDW…
120	GC_00000001	BE326_BA_RLH	PQQ-domain protein	1582	35	596	57	0	0.471865	0.702823	0.564639	1														MQLIGKKIAIAIAFFLISTVAFTLVTPIANAQSTLRLPTHAYIAVTPDPVGVGQQTLIVVWLDRIIQGALIDNNIRFENYKVTITKPDGTTETRNWPIVIDTTSSAYTPYVPDQVGTYSFFFEFPGQVYNFGGAYQGATYLPSNASTSITVQQEPIPKHPDTPLPTEYWTRPINGQNIAWGAISSNWLGGAATENRWQIDGSAPKSSHIMWTKTLEFGGLTGGLSDPGSTFYTGFSYETRFNNPIILGGILYYQRPLNHAGGSGGTTAVDLRTGEVIWSRDDISVSKGQLFNFDNPNQHGVVGGILWQVSGTTWYAYDAFTGRSIFNVTNVPAGTEAVTEHGEIVRYVMNYNARWLALWNYSASPGIAANLANPWRPLGKSINASTAYSWNVTIPNLPG…
121	GC_00000001	BE326_BA_RLH	PQQ-domain protein	2195	35	596	57	0	0.471865	0.702823	0.564639	1														RAILRVSNCQSATKVAMSENGDLMVYTMNANAGWMTLWNASKAIQGSDPLTWSPSLTATYNWANGIMWNVTIPRISGQTWTQFGDGVIITTASFREADPPVRTLAGYDANTGANLWIMNVSDYTIRPQYNLSPISEGCFAWFKQETTEWYGFNARTGQKIWGPTEPYENSFGMYSASFRGAGAPNPQVAYGKIFTAGYDGVVHAIDIKTGKTVWEFYSGTTLDTVYGHYPFYGGVTIADDTVFATTNEHTPNDPLWRGGKIFAINATTGEQIWNISSWATGSVIADGVLLEFNNYDGELYGIGKGTSEVTVEAPMTSTTLGSTIAIRGTVTDTSPGTQQDELAKRFPNGVPAVSDQSMTKWMEYLYMQQAKPTDTIGVPVTLSVVDSNGNYREIGTITT…
122	GC_00000001	BE326_BA_RLH	PQQ-domain protein	1583	35	596	57	0	0.471865	0.702823	0.564639	1														MLGQVMRFEAPNQHGNFAYLWYAAGGGVYRLYDPFSGNWLCDIANVSAGTLVRGESGELLIYNIFENATTGTRQMSLWNSTRIAAFTAGAVGGFGFSWNIPYGRTIDGNTAYQWVKNLTRIPGVAIASQPAPIRLIHADNIVYCRSQVMTVNQEAAIHAAYDLTSTNGEPLWFANRTGLFALPNFVNLGAMGEGVYCEFIKETLQWVAYDVQTGAQKWLSEPFANPWSVYYGCSVIAYGKLFTGHYDGLHALDVVTGEEVWSFSVPSGFETPYGVYPIFTFHDGITVADGKVYGVTGEHSPNDPLYKGEKLYCINATDGSKIWSISCWGLPPAIADGYAATLNHYDMKIYSFGKGPSKTTVTAPDTAARLGDTITIKGTVLDQSPAQKDTACVSDASME…
123	GC_00000001	BPmsp_mb_bin_90	PQQ-domain protein	2048	35	596	57	0	0.471865	0.702823	0.564639	1														MSTIAIPIFAILPSTNAHDPPWDVPTYAYINAAPNPVGVNQTVNVVFWLNAYMPTAAGNAGDRWFFYLDITTPDNSTETVGPFTSDPAGGSYYPYKPAETGKYTFTVRFGPQVLTGSNGTGIYNYNIAINNTYLASSATTTLTVQEEQLPSSPSFPLPTEYWTRPIEGQNTAWYTIASNWLGSPQIVGKYQPGGAAPNTAHIVWTKPLQFGGVVGGVNTGIDGVTFYDGTAYEGVFSNPLILYGRLYYPLPLSDATTGGGYISVDLTTGETLWVQNYTVNPSFGQLYDYESMNQHGVIRNGYLWASSGAILNAYDPLTGSWLFSETNVPSGTAAYGPNGEILRYVLNATGKWLALWNNTAAHGLTGSTNPSDTTSSNYNQWRPVGKTVDASDAYSWNVS…
124	GC_00000001	BPmsp_mb_bin_90	PQQ-domain protein	2041	35	596	57	0	0.471865	0.702823	0.564639	1														MKKILNKNIAVIFAILLISTIAIPLFAILPGANAHDPAWEIPTFAYVHPAPNPVGVGQDMTFV
125	GC_00000001	BPmsp_mb_bin_90	PQQ-domain protein	2556	35	596	57	0	0.471865	0.702823	0.564639	1														MKKNIVVLAILLISTMAISIFAIMPSTNAHDPPWNVPTYAYINVSPDPVGVDQQLTIVVWLDKSIQGASLTNDIRFHNYQLVITNPDGVTETKKWDIVWDSTSSAYTTYTPTQTGTYTFNFTYPGQTYEWSGDYNNDIYLASTKSVNVTVQKEPLPDPITNYPLPTEYWIRPIEGRNTDWYSISSNWLGIGSPLIVGNFQPDGIAPNSSHIVWTKPIQNGGVVGGSNVGVDGNVFFTGMSYNQRFTNPIVMYGRLYYREPFGLSGSGGPMVCVDLATGETLWSRTDIPTIAFGYYYDADTPNQHGVFYEGILFTANFARAFDARTGDPLFNVTGVPSGASMLGPKGEQLRLTITNANTSSNPDWYLAQWNSSKLWDLNAMTPTIPNTVNANTPNRYDWN…
126	GC_00000001	BPmsp_mb_bin_90	PQQ-domain protein	2412	35	596	57	0	0.471865	0.702823	0.564639	1														MKRLNKKMIALFALSLIVIMSASLILLPNTNAHSPAWEIPTFAYLGVGPNPVGVGQRAGVFMWLTNLMPSSTVTNDIRFHNFNLTITKPDGTTETHIFNVIEDTTSSQFYQFTPDVAGNYTFLFTYPGEQYPGTGAYEGDTFLPSISKPVQLTVQEEAVPEPIGSYPLPTEYWTRPIEGQNTDWWTISSNWLGSYSPQISQSRFQYDGAAPSSSHIMWTKPLQDGGVVGGSHNAVEGNMYYQGLDYNYRFNNPLIMYGRLYYELPLGNSAGGGGFMCVDLRTGEQIWYRDDIPAPSFGYLYAYQMYNQYGVVPPGYLFTNNFARAFDPLSGKPLFNVTNVPSGTGAYGPSGEILRYTINAAGHWITQWNSSKVFQTQTSGSLNGGTASSYDWNITVPWL…
127	GC_00000001	BPmsp_mb_bin_90	PQQ-domain protein	2177	35	596	57	0	0.471865	0.702823	0.564639	1														MKMQNTAIYLIAIALIISIGASTLLMPTATAHYPGWEIPTYAYISVAPDPIGVGQTASVYMWLDKLFADQSVQNDYRFHNFILNITSPNGTKTTQTFDYISDTTSSQGTTFTPSEVGVYTLTFSYLGQSYTDYSHSATSAYVNDTYLPSSASTTLTVQEEPIPSAIFGYPLPTEYWTRPIEGQNANWYTLGSNYVDPNTAAYSFGAVRYVPDAIAPNSGHIMWTKPIQFGGIVGGLNTGDENGTGYYTGLSYETRFQTPIILNGRLYFPLPESGSGTGGGYTCLDMRTGNQIWQQNYTVNPSFASLVTFNSGNQHGVVPNGYLWATTTSGGAGNTWMAFDPWDGNWLFNITNVPSGTRQYGPNGEPEIYELNAAGKWLALWNFTNVITNGPLNALTMNG…
128	GC_00000001	BPmsp_mb_bin_90	PQQ-domain protein	2111	35	596	57	0	0.471865	0.702823	0.564639	1														MKKLRNKVATIALVLFLTFSIGASIILSPASAHTPPWEIITYAYMSVAPNPVGVNQQVIVVMWLDKTIDGARLDNDIRFHNFNLTIIDPDGHVSTEIFPTVEDTTSSLYTSYTPEKVGNYTFIFSFPGQVHTYTNLIPPLFGGSPAQSAYVNDTYLASSTSKTLTVQEEPIPNPPTYPLPTEYWTHPIEGQNWNWYEISSNWLGSPGGTTFTSFACIQPDGTAPNSPHIMWTSPFLFGGVVGGNSSGHPGETYYTGLSYELQYTNAIIINGRLYYPLPLSNNPSGGGFVSVDLRTGQQYWKTTFARNPTFGQLVAFDSGNQHGIIPNGYLISTTQSIQSYSFLTSNLIFTSAGSWTFYDPLTGSMLYNITNVPTGVRDTGPSGEYLIYQLNAAQGWLAL…
129	GC_00000001	BPmsp_mb_bin_90	PQQ-domain protein	2046	35	596	57	0	0.471865	0.702823	0.564639	1														MKIKSKFLISMLLMLTMAASLILLPNTIAHTPAWEIPTWAYIAASPNPVGVGQQVIVAVWLNEAIPGSLMTNDIRFHDFKLVITAPNGENQTVTWDVVWDTVSSAYTTFIPEQIGTYKLVFSYPGQTYTWSGEYQNDVYLPSTSKVLNLIVQEEQLPPAITSFPLPTEYWARPIEGQNTPWGTIASNWLSMPYIWGGSYGYYQPNGIGPESAHILWTKVVNDGGVVGGSYLDVEGENFYSGMAYNARFADPIIMNGRLFYQLPYGNAAGGGGYQAVDLLTGEELWWANTTGIGVPSFGYYLDYHDPNQHGVIPDGWLFTNNFARAYYPTTGITTTLSITGVPSGTELVGPSGEILRLQLNSANKWLAQWNSSKVFTTQTSGSINAGLASRYDWNVSIPN…
130	GC_00000001	BPmsp_mb_bin_90	PQQ-domain protein	2563	35	596	57	0	0.471865	0.702823	0.564639	1														ATQPPPESTPSVADQYFVPAIAGLFVAIIVVGALLAVLLLKKRP
131	GC_00000001	BPmsp_mb_bin_90	PQQ-domain protein	2145	35	596	57	0	0.471865	0.702823	0.564639	1														MHIIKNKNVIITTALILMFVMTSIPALPTADAQYKRDSYAIIGLKPDHVSVNQEVLITLGITEGTVETQNSWKGLTVTVTRPDNQTETLGPYNTDSTGLTGGVYIPKTAGTYYFQTHFPEQVASWAGAGLPAGTIYKASDSEILPLVVTDEPRTYYPGFSLPTEYWSRPIDSQLREWATIAGNFHSSIASNSRWPDRYAPYVEAPESAHLLWAKQLDEGGLVGDDYYATNLDQIGYEHGDAYQGKFLGSCIINGVLYYNRWYLSLNQNHPQETVAVDLKTGEELWSRRLGWDDGFGTNESLAFGQILYWKTLNLYGAYSYLWTTTTPAGVSSTSGSTWKAYDPSTGLWEFTMINVPYSGNTYTTTVGPNGEFLIYVLDLRNGWMALWNSTAAIPGASFG…
132	GC_00000001	BPmsp_mb_bin_90	PQQ-domain protein	1316	35	596	57	0	0.471865	0.702823	0.564639	1														MKTFKKTFKISIVTALILLMAVAIPFYDPLPVAAHDPPMEITNYAYITAAPNPVGVGQRVIIVMWLNRLLPGALVENDVRFHNFQLTITRPDGETETVTWPVVTDTTSSQYYIYTPEQAGTYQLVFHHPGEEYIWNQTSTMQTWYGDKYLPATSKTLNLTVQEEPLPDPVTNPLPTEYWTRPIYGDNIQWATISSNWLWKDRNFFQPDGVAPNSPHIMWTWPINDGGVVGGEGYATTGMNFYQGMAYNARFPNPLIMNGRLYTQLPFGNSPSGDGYISKDLRTGETIWYRLDMPTPSFGYYYDYEHYNQHGVIPDGYLFTNNFARAFDPRTGRDMFNVTNVPSGFDITHRDGYHLRYVANYTAGWLAQWNSSKVFQVQNSGTINGGTQASYDWNITLPS…
133	GC_00000001	BPmsp_mb_bin_90	PQQ-domain protein	590	35	596	57	0	0.471865	0.702823	0.564639	1														MKNNKLGFCTISLLLILSLSMFFQIQPTESAVTERQFTLFIAAGPPTIGIGQSTAIVAWANVNPSTYLAANNSAGPGLARLPRYHDYVVTITDPDGVNETRAFPETDSLGAVSFSYTPEKLGNYTISCYYPGESFENSQFFKADVAFKAAQSRVATFVVQQEPLHDWVETPLPTEYWTRPIDASNQVWASQTGNWLRMGMGSSSQNRFWTNFQPYGTAPNTAHILWANVFENGGLVGGEVGESGYYTGESYQSKFTPIVLNGKLYTNTRVGPATFAGYVCYDLATGKELFRRSDYTLTSAFSFSHHWENAHGTIDFLIQRTGTNLNFYDPRNGENVFNITNVPTGGGMITNVTAEGITNDLYIYNLAGGNLTKWSFYETVKPAAGQINWAPSRTTPYNG…
134	GC_00000001	BPmsp_mb_bin_90	PQQ-domain protein	1170	35	596	57	0	0.471865	0.702823	0.564639	1														MAILIALILMLTITIPLFALPTVDAETTRMTYSFIGATPNPVGVNQATLLHVGITLYLQDVAHGWEGLIVTITKPDGSVENLTDIRTDSIGGTGVTYVPTMTGNYTLQTHFPEQVTGPGKMGANTPSGTRMLASSSDKLTLIVTEEVQPRWPGVSLPTEYWTRPINAQNWEWASISGSWLTPLVYGELRYAPYNQGPESAHMLWARTVQTGGLVGGELGSLSYEDGAAYELKAYPAIIISGVLYFNKFEERGAPYAEQVVTAIDLKTGEELWTKPLIGRTGTTNGATVSAENMLIDGASAQFPDGIGRRLDRGQLFHWSSYNYQGAYGFLWTVTDNTWMAFDALTGRWVFTVTDVPEGTTMDGPKGEMYRYTQNLNNGWFALWNLSAIVSMAGSWNPHG…
135	GC_00000001	BPmsp_mb_bin_90	PQQ-domain protein	2045	35	596	57	0	0.471865	0.702823	0.564639	1														MKNILNKNIAITLAIFLMSTIAIPLFAILPSANAHDPPWQIPTFAYITAHPNPVGVGQSVSVVMFLSFPIPGSAEDNDIRFHDYKLTITAPDGNIETKIWPVVSDTTAVQFYSYTPEQTGKYTFTFDYPGQKHTWNTAYQNDEYLASNATTTLTVQEEPIPDPPNYPLPTEYWSRPIEGQNTEWYDISSNYLRKITNYGSSPLFQPDGAAPNSAHIMWSKPFEAGGVVGGTGSKEPGMTFYSGTHYEMKFMDAMIMNGKLYYSQPQSNNAYGGGYVCVDLRTGQEEWWQNYTSTTARPSGGQLLAFDSPNQHGVIPNGYLWTSNYQNAYDPLTGNWLFSYTGVPSGTELLGPNGEILRYVLDANNKWLALWNSTVALGNYQGTGYGMYSWRPVGKTIDT…
136	GC_00000001	BPmsp_mb_bin_90	PQQ-domain protein	1058	35	596	57	0	0.471865	0.702823	0.564639	1														MKLNRKVLTLSTLLLMTALILPMIAYLPTADAGEIPTYAFLAAAPNPIGVDQKVIISFWLNEFPPTASGAEGDRWEGFKLEITKPNGDKETMGPYQSDPVGTKYIEYTPDQVGNYTLKFTYPGQNITGLRYGQPISNHYQASESQTLTLVVQEDPIPQWQETPLPTDYWTRPINSDHRNWYKIAGNWLLRGYDTSKVYTAQGYNPYTTAPSTAHIVWTKELTFGGVAGGFEGNDQYYTGLSYEGKWNPPIIMQGRLYHNIPVANTANGGQFACVDIRTGETLWTKPGILTLGQIYNYESPNQHGSHAYLWSCPSAFFGPPQNWTMYDAFNGEKLVTFYNTQNPTFTYSESGDLIGYVLDGMNNWLVKWNSSKAIPTTGASGWSWSVPIGADLNWANGIE…
137	GC_00000001	BPmsp_mb_bin_90	PQQ-domain protein	1043	35	596	57	0	0.471865	0.702823	0.564639	1														MIRNKTIVIALLMMLSLPISLSALPPANAAQVQRTYNSYTFAATSAVGGVIGIDQTLNIFVWEWTLPPNTLDEAARGGVAAGALPSWHGFTVNIVQPDGSNKTLGPLNSDSVGSTYTSFKPDQLGTYIIQGFFPGEFKNTTGYDTYYLPSHSAPVTVTVQKEAIGVPSWPLPTEYWERPINYENQEWWQIGGNWLGTPLSYGAAFDLQGRYNPYTTAPNTAHIVWTKPIGFGGVAGGDFPDNPGVSYYTGVHYEARMSPTVAINGVMFYNLPKNTERNTGGTVAVDIRTGEQLWYQNITITMGQVLDFESPNQHGVISYLWYIASSGYKVYDPNTGNLLYQYTNVTGSGTVTTDDTGSILIYMIGGTYPNRWMALWNSTYSPGNYQGAGTATYDTYSWR…
138	GC_00000001	BPmsp_mb_bin_90	PQQ-domain protein	1044	35	596	57	0	0.471865	0.702823	0.564639	1														MKLSKNKATIISLALIIAMVSTTIFAAMPNTAADINIDNYAFLVVAPNPIGVGQTVAASMWLDKLPPLDIPGGDSLGTKFHGFTLEIQKPDGHNETKGPFTSDYTGAYSVQFTPDQTGTYYFTFIYPGENITGRRASGQPVTTDYYKPATSRTVALNVTETQIADYPGVSLPTGYWERPIYGENREWAQIGGNWLGIPLGMGTGANSTGAYNPYSTAPATAHIMWAKPVMMGGIVGGSNDNAFYSGLSYEEYWNPPSVIIMGGRMYYQLKSSPDRAQGLVCTDLRTGEQIWFQNGSSAAFGQLLNMQTFNQHGVIPYLWTTGSTYTAYDAWTGEVAFRITNAVTSTTAQPLSSKTTTDANGNIIVYMLDATNNWLVQWNSTRAVYPQDTVTWNPSPTGN…
139	GC_00000001	BPmsp_mb_bin_90	PQQ-domain protein	1627	35	596	57	0	0.471865	0.702823	0.564639	1														MNFSKTTSRNKVLATAIVAILLLSMLSFVITPASAADRQPYAFLSARPNPVGVNQTVLIVMWLDMLPGVAYPGVATANWKNFTLTITSPDGHIETVVQDSDPAASTYVTWIPTQTGNYTLNFRYPGETIAGNNYLPSTAPNITLVVQTDPIPDFPTSPLPSGYWSRPIQASNREWATIANNWYGVPILFGNTWAGGSNWVPNGTAPDSAHILWTKEKEIGGLVGGEFGDIGFYSGGSYENKWTPPVIIDGRLYYNQRLGSSSNLGLVCVDLATGEELWFQNGTTITCGQVLNFDAPNQHGAFAYLWSMGTTYRLYDAFTGIEILQIVNATTGRIRFDEAGNLLVYVLNGQQNRLTLWNSTKCIVAANPGNPYGWQWRPVGGGRLDWSTGIEWNVSVPDV…
140	GC_00000001	Bathy6-F17_MillC	PQQ-domain protein	2762	35	596	57	0	0.471865	0.702823	0.564639	1														MIAAPSANALEIPTFPMITASPNPVGVNQIVYINAFMTKPTPTAGMASSGDQYENISVEIIAPDGSKQVIGPLRSDSTGGTWASFTPNQVGTYKLQMFYPGQTLTGGGDVFGGGGNWNGSILLPSQSEVISLTVQEQQVVSIYQSPPLPTEYWSRPIYATNWAWGTKGGNWLGLKAPSFATTGMYDAMGNVQLYSLAPNTGHIVWTLPTQFGGQPGLPISSDQESQYSSTSIAINHFEPIIINGVIFYTQYASVSSTVIGWKAVDLRTGETVWERSAGESGKEVIRMGQIFRFHTVQEFGSTAILWSTELAGFFQTPSFYSIYDAATGTYLGNVTGIQNLSYLTDVDTQQQGTLLGWYASGGKLHMWNSTLMFAGDTSMFGAVVTIHPAGNYNYSTGVQ…
141	GC_00000001	Bathy6-F17_MillC	PQQ-domain protein	2674	35	596	57	0	0.471865	0.702823	0.564639	1														MNKRNFLSILLIATLTLPLILQVSYVDAYDLPTYLQVTAEPNPVGVGQVVYISLFFTKPIPTGNYFEQLYKNLAVNIIKPDGTNQTFGPYTCDTTGGVGGIEFTPSTAGNYTVQAIYPGQTLLSGDKLLPDVSDAVTFVVTDEVTGGFNTPALPSEYWSRPIYATNYLWSMLGGNWWGLGKPSFADTGGYDATGNNFNSYTQAPTSSHIMWVKQSSLGGQVGGPISGDQESQYSSTSVAYRYFEPVILNGVLYYKVYSNIPTYYQTSSQTIMSYNTPETPGWNAVDLRTGELLWHKDTNDILDFAFCLQYHTIQEYGTQAWLVGAYNASLWQLFDPVTGYWIANITNVPSTTAAGLVEDNDSNSQGAVYIYSTNSSGGKTSLTMWNSTKMLADYATDRD…
142	GC_00000001	Bathy6-F17_MillC	PQQ-domain protein	1138	35	596	57	0	0.471865	0.702823	0.564639	1														MPLSNRLQPDGIAPNSAHVMWARPIQDGGIVGGSNVGVTGAAYYTGLSYEYRFVAPIIIQGRMYYPLPLSNSAAGSLGNTVGGDYVCVDLQTGELIWEQNYTVYPTFGQLLWYDSSNQHGVIPYLWAVSGSTWIAYEPSTGKWLFNITNVPAALTYMVQMEKSYATY
143	GC_00000001	Bathy6-F17_MillC	PQQ-domain protein	1139	35	596	57	0	0.471865	0.702823	0.564639	1														MLLVSSVAASVVSFASAHTPAWEIPTFAYVTVSPDPVGVGQTMFVLMWIDKVMPNAAVDNDIRFHDYKLTITKPDGSVDQQAWPIVYDTTSSQYTLFTPDQIGVYHFKFEYPGQTYTWAGDYQNDLYLASSAETTLTVQQDEVESPQTYPLPTTYW
144	GC_00000001	Bathy6-F17_MillC	PQQ-domain protein	2411	35	596	57	0	0.471865	0.702823	0.564639	1														MKNLCKRNIAIFLTLLFAISTFLVPSNADAASTKATYAFVDAMPNPVNAGAQTLVHFGITEPIGTAQDGWKDLTVVVTAPDGTNETLGPFKTDSTGATATNYVPDTSGNYTLQTFFPQQDWSGVTYKASSSDPLTLKVVDSTVETVAQYPAVPLPTEYWTRPIDAQARDWYTISGSWLMTPDNKYAPYNDGPETAHILWTTPLTTGGLAGGDLGLVGSAATSVGMETGDAYEGKWSNRIILNGKLYYNVGPYTMPNTIHCVDLHTGEELWAKTFLDNRSISFGQLMYFQSYNYQGTFAYLWVTTGGAGMFGMGAPTPENWYAFDPNTGDWVATINNVPAGTTVYGRNGDIYRYVVNQQQGWAALWNMTSLVVAPDAGSWGSAFSLKTFDASAKNATTGQ…
145	GC_00000001	Bathy6-F17_MillC	PQQ-domain protein	2958	35	596	57	0	0.471865	0.702823	0.564639	1														MKSKTKTIVIALTTLLLISIGTSTLSQNASAHTPAWEIPTHAYIHVAPNPIGIGQEATVILWLDKMPEGAAASNDIRMHNYKLTITAPDGTETTETWDVIWDTTSSTYYQFSPDQVGTYTLNFNYPGQTYAWTDKLSSMYGPPTENQYTNDTYLASNASTTLTVQEDAIPGASSGNALPTEYWTRPIYGENTAWYSISSNWLGTGSSQLRTKYVSDAVGPDTSHI
146	GC_00000001	Bathy6-F17_MillC	PQQ-domain protein	2062	35	596	57	0	0.471865	0.702823	0.564639	1														ATLAITILLLSTAITLLSIPTASAHTPAWEIPTYAFVNVAPNPAGVGQQCLVVVWLDKMPDGTLVTNNIRFHNYKVIITAPDGTIQTVTWETVTDTTSSAYTTFTPTQIGTYTFDFSFPGQKYNTGTAGVDYNANSQYVNDTYMASSASTTLTVQEEPVPSGTYTPLPTEYWTRPIEGQNANWYAIGSNYLNPMGAAYSFGSVRYQPDGTAPESGHVMWSKPITFGGIVGGNNEYQEPRSPSALTGITGTAFYTGLSYETKFNTPIIISGCLYYGLPHSNNGAGGGYVCVDLRTGEEIWRQNYAVNPSFGAIVNFDSPNQHGAISYLIATQTVAGSLNWMMFDPIDGSWVFNITNVPSGTMDYGPSGEPIIYQINIANKWLALWNFTNVVSNGPANALT…
147	GC_00000001	Bathy6-F17_MillC	PQQ-domain protein	2053	35	596	57	0	0.471865	0.702823	0.564639	1														MKNTKNKTLATIVTIILISSMAISLNLQSTASAEVINGINYDKATADAIKDGMKWDINYNASSTRLLMYDRYDDKVPTWTYAVISPNPVGVGQKFTIVMFNPQVPLGASDSNTVRYEYTVEIKTPSGEIERLPSSGTYVSDSTGTTYASYTPDETGNYSVTVKFEELYWRWTDSSTIRNYYGITLLSSNRTYTVAVQEEPVYPTAVTNYPLPTEYWSRPIEGQNNAWGQVSSNWFNNAMDRTYQGPNNRIQTQGSAPNSGHILWTKPTEDGGVVGGDDLYSKPGEVFNAGHQYQTRMKDTSIIMHGRLYYQEPITWSGTGGAWVCVDLKTGKEIWRNQTMNPAPSFGYYYDFDSMNQHGIANPGWLFSSSWQAIHPRYGTSTTLRLDGLPSGTEVIGPQ…
148	GC_00000001	Bathy6-F17_MillC	PQQ-domain protein	2412	35	596	57	0	0.471865	0.702823	0.564639	1														MTTNKNKQLFLASALIMLLSLGVASPLISTTMAGTISTIPTQLYMTVAPNPVGVGQATTAVVWLSVAPPEYMTGEYYGWNFTVNIVKPDGTNQTLGPFESASTGGHFTTFTPDAVGNYTFQAIFPETKIEIPKTMTGLMTFLAGNYTFPAAVSSAQTVTVQETPVTAWPQTPLPTEYWSYPISAENQDWYTIAGSWLYPSTKYYNAYTTAPNSAHILWTEPLTFGGISGANYSAGDWGVNYYTGLLYENKFKPIIISGNLYANILPSAAGKTGIKCMDIRTGEILWQNDSMPLLTCGQVLTLQTGVEGGSMAYLWASTTAGWEMYDAYTGRLLTTFTNVPRGTSLQPNFGPNGEIIIYMYSSTSKWLAMWNSTQAVFGSATQFSAMQYSPQSKAIRDWT…
149	GC_00000001	Bathy6-F17_MillC	PQQ-domain protein	2896	35	596	57	0	0.471865	0.702823	0.564639	1														MVASPDPVGVGQPVFLVFWLDKVPPTAGGTGGDRWTDFTLKITKPDGSVENRGPYISDATSAAWDIFYPQQEGVYSILFEYPGQTASLYHPETGIPGDATSAYIGDYFEPSSATTTFTVQSEQVRESPTYPLPSSFWTRPIEGQNTQWSYIASNYLGGGSIVDKVQPNGKAPGSAHVMWTKTFQDGGIIGGDYWGVPSAAYYTGLSYEGKFNNPLIINGRLYYKAALSNSQTAGPYMCVDLLTGETIWENNDIDPTFGMIYLYESMNQHGAMEGYLVQTSGTTWRIFDSRTGIPLFNMTGVPSGFGGGFFGGSGSGVVGEYGEILNYQLNVNGNWLALWSSAAEPNTPLVATPGNTTNAFQYRPVGKNADMSQAYLWNITIPALPAGSSIQKVIRDDML…
150	GC_00000001	Bathy6-F17_MillC	PQQ-domain protein	1137	35	596	57	0	0.471865	0.702823	0.564639	1														MACWNNIASIEFSQSATGAGIYYWRPVGKIINGSTSYSWNISIPQLSTDSVISNAIVGDLILGNTPTSPPGQRWGTTDTYTFWAISLKPETLGQLLWQKTYSAPESNITRLLYAIDAETRTFLMADKETRQWLAYDLDSGDLLWGPVGDARDLNYYGTVGMGSTGQAGFPAYGNLYTSGYGGELFCYDLRTGDLEWKYNNTNSGVETPWGLYPLFIGAIADGKVYTYSTEHSPNEPLYKGALVRCINAYTGEEIWTIPSWAGVGTFGSEGFPVADGYIAYLNHYDAQIYTIGKGPSYTTINASPKVIPQNSGVLIEGTVTDICFGAKQLVDSGKFNIVPAMSDESQGDWMSYLYMQKPMPTDATGVQVRLTAISQNGQSTELGIVTTDLSGSFSYLWND…
151	GC_00000001	Bathy6-F17_MillC	PQQ-domain protein	320	35	596	57	0	0.471865	0.702823	0.564639	1														MNPQTKKLVTTIAILLLFVSSALTMLPLADAHDPAWDIPTYAYITANPSPVGVNQDVFVVMWLANVAPTAAGAGGDRFRDYMVTITRPDGSTEVQGPFTSDATSSAFFLYKPTQTGEYKFDFTFPGQVLSLYHPDTGVPGSNSPYIGDNYLPSTASTTLIVQEEPIEKIEEYPLPSSFWTRPIEGQNTQWSYVSSNWQGLFQTRRVQDDGVAPNSAHVMWTMPIELGGIVGGAGSFYATSFYSGMSYEVRFGNAIILAGTLYFKMPLNHANTAGPYVAVDLRTGEKLWERADISPTFGQLYNYESPNQHGVPGGILYETSGTTWIAYDAFTGAWLFNMTNVPSGTQAYDNHGEIARYRLVYNSTAGSGQIFKWTTAALPSSPLVLTPGTTTNAYQYRPI…
152	GC_00000001	Bathy6-F18_MillA	PQQ-domain protein	1353	35	596	57	0	0.471865	0.702823	0.564639	1														MQIKNKLFTATAILLLLTMIIPIASLPTTSADATEIPTFLLLNVGPNPIGVGQDAQVNAFMSKPPMTAGLGGSGTMFKNIKIEVTKPDGSKATLGPYTSDSTGGIWTKFTPEQSGNYTFKATYPGQHVEEYVTSMFGGPPTFYNLTYLASTSDEFTLVVQDEKIPMYSPPALPTEYWSRPIYSTNYNWAQLGGSWYGLAAPAFATTGNYDAAGNFQPYSTAPNTGHIMWVQPTHFGGQPGLPIPNDQMSQYMSTTIATNFFEPVILNGVLYYTEYAGPNAAKASWKAVDIRTGETLWTRSAGEAGNEVIRMGQILRYHSIQEFGSWAFLYGCDSAGFFGTPSHFSIYDAKTGEYMANITGVQNVGFLMDTDPNAESPGSLLAYYTDAGNLTLWNSTKLM…
153	GC_00000001	Bathy6-F18_MillA	PQQ-domain protein	256	35	596	57	0	0.471865	0.702823	0.564639	1														MGFSVLTPATDAATTYKTFAYVAALPSHVGVGDEVVIYMWIDRTAPSADMDNPYRVHNYKLVITKPDNSTEEKTWETVQDTTSNQAYVYSPTMTGTYTLKFYYGGENINASAHAGTNDDVFLPSNATTTFTVQEESIGRLPDTYPLPTEYWTRPIYGENSIWYLVSSNWLGNGAPGYLGFESSYNYGGNGALFPDNAVGSETSHIMWTKSLQAGGVVGGDDFQGFNGNTYFEGSAYLQRYINPIIVNGKLYYTEPLSYLGATGGDTVCVDLRTGKEYWRSSAVPALSHAIIFDSENPNQHGVYQPLLVAATGGGFFGGPTSWRVFDADTGRPLFNASNIPSGRAAMGPMGENLIYQTTNIPGQGYVVREWNSSLLWTWSDTPALPASPIDASATSRYDW…
154	GC_00000001	Bathy6-F18_MillA	PQQ-domain protein	1649	35	596	57	0	0.471865	0.702823	0.564639	1														MQNSKSKILTISMILILTISMSTILIENAAAHDPPQKITTHAYVQAVINPVGVGQSTYIYMWVDKVKDGALITNNVRFHNYKLTITAPNGDVTEKTFETVTDSTSNQAYAFTPNQVGTYNLTFNFPEQVHEITGSAYDNDTYLASSYTTTLTVQADPIGTFPASPLPTEYWTRPIDGQNPEWYTISSNWLGAWAPGYYNVAGSIAGAWPVDDAVGPQTSHVMWTKVFQTGGIVGGNNTLYPGGSYFEGSAYNTRFWDPIIINGKLYYSEAFSFQGGANGPTVCVDLQTGQTIWRRSDVPNPTFGYIYDVQDPNQRGAYPPILISGGGLFPFGPSTWRAFDAETGNALFNITNVPSGTSVIGPQGEVLIYVLSNLGTSSDPQYYLARWNSSRLWTGQYSG…
155	GC_00000001	Bathy6-F18_MillA	PQQ-domain protein	1653	35	596	57	0	0.471865	0.702823	0.564639	1														MPLSVDAPLTKLYESSTSTVVSYRSKKKMQILRNKTGVTAVVLILSIVMVSSAMLIPPSSAHTPAWNIVTHAYVAAFPNPVGVGQTAYVDMWLDKVIDGADLSNSIRFHNYKLVITDPDGDQQTVDFPVCSDPTSNQMYSFTPNKAGTYTFNFSFPGQTYTYTDLVWTFFGMVPSQYGNDTYAPSSASTTLTVQETPLESYPITPLPSEFWSRPIYGLNSNWWAISSNWLGNNAPGYSTMNGGSAPGDAIGSQTGHIMWTKPIQIGGVVGGNNYEIQGDTYFEGAAYNNRFSNPIIIDGRLYYREALSFAGANSGDSICVDLQTGQEIWRSSTLPSFSFGLIYDVQDPNQHGVYPPILVASTGGGFFGPSGPATWMCYDASTGRFMFNMTNAPSGTALM…
156	GC_00000001	Bathy6-F18_MillA	PQQ-domain protein	1102	35	596	57	0	0.471865	0.702823	0.564639	1														MKFHQNVLSKKTRTAVALLIALSMIFPILASSTAAVHNPAWSIPTFAHIYAATNPVGVNQTTLIYLFLTPTYPDTLMTNNYRFHNYNLTIVAPNGEITTKIFDVIQDTTSNQAYAFTPTQTGTYNLYFDFPGQNVTDYPHLPTTDYLNDYFMPSSANTTLTVTEEQISYLPLAPLPTEYWTRPIYGENTFWFTVASNWLGSGAPGYGGMIGPNQRQFTDSAIGSQTNHIMWTKEVQPGGVVGDDNFENKGNTYFEGTAYAQRFTNPIIVYGRIYYKEPLSFSANGGDTVCVDLRTGEEVWRRSDVPALSFAFIYDLGTPNYRGVYPAILFTSNFARAFDAATGEPLFNVTNVPSGQTVLGPLGEHIRYTFYNNGTTEQPDWYLCSWNSSRMWGGTGSSW…
157	GC_00000001	Bathy6-F18_MillA	PQQ-domain protein	2342	35	596	57	0	0.471865	0.702823	0.564639	1														MAYGKAYSSEFSGIIYCYDSKTGNLLWTYGNGGEGNSTSSGLYTGQGSYPTAITAIGNGIVYTITTEHTVTTPIYKGALARALNATDGTEIWTLSGYTSEFVYQCYAMADGYNTWFNGYDNQIYVVGRGTSQTTISAPNLAAASGQSVYISGTVTDTSAGTTQNEQAARFPNGVPVASDANMTAWMGYIYQQRPMPDNFKGVEVTISVIDANGNYRPIGTATTDARGFYGLSWTPDISGEYRVIASFAGTKGYWPSSAEAGFVVDEPAATATPQPTQPTSLADQYILPGIIGIILAIIVGFAITILILRKRP
158	GC_00000001	Bathy6-F18_MillA	PQQ-domain protein	390	35	596	57	0	0.471865	0.702823	0.564639	1														MDYYGSPASGSISNTFAYGNMYSSAYAGIVYCYDTKTGNVTWTYGNGGEGNSTQGGFEVPGHWPTFINAIGSGVVYTTTTEHTIETPLAKGALSRGINATDGTEIWTLSSYVGEFGGNSYAIADGYATWFNGLDNQIYVVGKGPSQTTVEAPQTQITAGDKVVIQGTVMDLSAGTTQDEQAARFASGVPCASDASMADWMGYVYQQKPIPTNFTGVEVTIMAVDPNNNFITLGSATTDEYGVYHYTWTTPDVTGDYTIYAVFSGTNGYWGSKATTNMVVTEAAASPTPAPTQPPSAADLYFLPMSIAIIIAVVVIGAILALLLVKKHP
159	GC_00000001	Bathy6-F18_MillA	PQQ-domain protein	1193	35	596	57	0	0.471865	0.702823	0.564639	1														MQHYKKSTTVLTTLLIVCMAASILAAPLADGQLTFPPGTHIPTYANINVAPNPIGVGQQVAVNFYLATPLEDSSRPENMTVKITDPDGKVKIMGPYTGDTTGGTYFNFVPDKVGNWTFQMFYGGQVTAGSTGFFGGPPTNAGLIEDPSESKVFTLVVQEEPIAQTNYPLTPLPTNYWETPVSAQNVQNWYKIMGPWLGLGSITFASTGAYNASSLCNPYTPSVTSGHILWTKTWGAGGVVGGSAGGTEDTGNYWSTRQYWPQYAPVIMNGKMYSTYYPETTGYSNGILCTDLYSGETLWKINTTSVLRCGMTTQWKTPNMYGVIGPYIWTTGNLPYSETGGVNVQSTGTEMGMFGPQQRPAYNMYSAETGQYVLSIINGASMTIKEDSFGNLIGYYINS…
160	GC_00000001	Bathy6-F18_MillA	PQQ-domain protein	1084	35	596	57	0	0.471865	0.702823	0.564639	1														MNTTTKRAKALFVVFALSILMSMPLITMQPAQAVTTMKTYAISDAIPNPIGLGQSTLLKCGISQAAPSASYGWTGITITVVSPSGKTEVLGPFTTDSTGSTYTRYTPTEVGTYTLTTTVPNQTFPITFSDSERGVTIQAGTILIGSTKNSTLTVLAENPQQTYPGHALPSEYWSRPVDPQLREWNAVTGNWLQRPDNSIALYQADSPETAHVLWAKTYCSGGLAGGLFSGEEQIPAAYYAGDAYEGKFSNSVIINGVLYYNTAPSGTYAQVGINGIQAVDLRTGEKLWFLNGTLLSFGQTMFFPSYNVNGVFSYLWSVNGANYTAYSPYDGSWQFMFYNVPSGIRTFGPNGEILIYQIDLTNGWIALWNSTLAGQQNDVIGQPSYGSWSFGVLGLTNTS…
161	GC_00000001	Bathy6-F18_MillA	PQQ-domain protein	1944	35	596	57	0	0.471865	0.702823	0.564639	1									COG1520|COG3291	Outer membrane protein assembly factor BamB, contains PQQlike betapropeller repeat (PQQ) (PDB:6TJG)|Uncharacterized conserved protein, PKD repeat domain (PDB:2KZW)	M|S	Cell wall/membrane/envelope biogenesis|Function unknown		MNNKKAATILIASILLVSIVSTFASLQTSNAATSGEMESYAYVSVEPHLVGVGQTTYVAMWVDFPMPGATEANEIRRHDYTLTITDPDGNTETKTWDVVWDTTGVQSTSFTPDQVGNYTFLFEYPDQEYTWSSTDGGDDSYTGVTFLYSNATATLTVQEDAVSYSSNSPLPTEYWSRPIYGTNDNWYTIASNWLGGNYFGTFQQSGYNLWQTGGSAPDSSHILWTYELESGGVVGGVNTYTEGATYYSGGSYEGRFQNAIIMDGKLYFKEPLSDSATDGSYTCLDLRTGEVLWTNAGIYPTFGELYTYESPNQHGTIANGYLFQAVTTSSTTQTWIAYDAETGNWLFNLTNVPSTGTTAYTENGEIVKYVLNYNTTTQTGWLGLWNWTCANNTAAGLPG…
162	GC_00000001	Bathy6-F18_MillA	PQQ-domain protein	748	35	596	57	0	0.471865	0.702823	0.564639	1														MQNKKLSIVVTIILLFCMTSTLAFAPSSSAHSPSWTWVSYPYIVAAPNPVGVGQTVAIVFWIDTGLPGAAIGNDVRRHDYSLTITDPDGRVEVKTWPVVSDTTSVQYYQYTPQKIGNYTIKFDYPQQTYTWTGSDYTGDVFLAATKTITLTVQDEPIESPIDSYPLPTEYWTRPIEGQNSFWYSISSNWLGVPFITGAAAAYGIPGAYQPDGLAPNSAHIMWAKSIQHGGVVGGNDTSVPGEMFYGGLSYATRFSNPIIMQGVLYYQEPLGNSGGVGGMSTVGGEYVAVNLLTGKEIWRINCSATGTSLVPTFGYLYSFENPNQHGVLPNGLLIAPTTIGGVQTPYGVMGGTPCWRTYDAVTGYLTDMLITNVPSGASIGGPSGEVLTYVLTNYGNATH…
163	GC_00000001	Bathy6-F18_MillA	PQQ-domain protein	1103	35	596	57	0	0.471865	0.702823	0.564639	1														MFKKRNAFSKKTLAIATLFIALSMILPMASLSTASAHTPIWKITSYAYVTAAPNPVGLGQTVYVYMWVDTPLSGALVTNDIRRHDYQLTITQPDGSNKTVTWAVVDDTTGVQAYAFTPEATG
164	GC_00000001	Bathy6-F18_MillA	PQQ-domain protein	2476	35	596	57	0	0.471865	0.702823	0.564639	1														MANRKTAILIALFTMLTMTVSLIPTSLAQFGTQVNTMTAYAFVGARPNPVGVGQEVLIHFGITAPTQNATESYKGITVTITKPDNTTVTLGPFTTDSTGGSGTIYIPETVGEYTLQTHFPAQWYNFSGTGTFGPVNSRTYYSASDSEKLTLIVQEDPIPQYPAVPLPTEYWTRPIDSQNRAWYTISGSWLYASGGLSGSDVPNRLIFNNDDAPDTAHILWTTPLTMGGLVGGDVGITTSSNQGPVGFGTGDAYEGVWSSRLILAGKLYYATYAQGMLSSTTAQPVIYHCVDLHTGKELWAKTFLNNQSIAFGQELYYQGFNYMGAFSYLWVTTGGYSLFGYAGPATWYAFDAYTGNWAFTIKNPPSGTLMRDENGALHILVIDQTNGWMADWNMTAFIE…
165	GC_00000001	Bathy6-F18_MillA	PQQ-domain protein	1280	35	596	57	0	0.471865	0.702823	0.564639	1														MKIKPNLKIKVSIAMLLMLTIAIPLFAIPPTECQTSAGKSTTHAMLTVNPNPVGVGQPVLIVMWAGLLLPNAAVTNDIRFHDYTLTITKPDGKTETMKWNIIEDTTSTQYTKYTPDQVGTYTLNFSYPDQTYTWNATAAMRTWTNHVFLGASRSVTLTVQEEQLPEPISSYPLPTEYWTRPIEGENTDWWSISSHWLGSDHPLHYNLVAADAMYQPDGTAPNSPHVMWTKRLDEGGVVGGSFTGIEGEMYYSGSAYQPRFYNPIIMNGLLFYAVPSQNSMSGGGYMCVDLQTGEQLWFNDKIGVDSTWPIPSFGYLYSAHTENQHGAIPNGVLFSSNFAVAYEPWTGQRIFNVTGVPSGIAAVGPQGEILRYQINIGSRWLAQWNSSRLWSTASSGWVP…
166	GC_00000001	Bathy6-F18_MillA	PQQ-domain protein	1419	35	596	57	0	0.471865	0.702823	0.564639	1														MDRVVKLLSKNKKGERKMQINNKQLAVVTSIILIALMITSSVILPTSAQSYTGHKKSYAYIGATPNPVGVGEQVLLHVGITEALQITEDKWRGLTITITKPDNTTITLGPFNTDSTGGTGTIFTPTETGEYKIQSHFPAQWYNYTSDDFFLGHQEVKCFYEASDSEVLTLIVNDEHSQYWPGFGLPTEYWSRPIDSQIREWNIISGSWLTANSIYSDTEAYGQNYAPETAHVLWQEPLQIGGLAGGTGISEEAAVFPGDAYEGKYSNSLVIMGVLIYQKFDSVGESVSTMGTNLLGANKTDNWIVAKDIHTGETLWEKPLYDIHGNRVVPQYGQVMYWKSFNTQGVYPYLYCGVSGGFFGGASSTIDAFDPYTGRWLFEFQNMPSGTRMYGPNGEILIY…
167	GC_00000001	Bathy6-F28_MillB	PQQ-domain protein	2247	35	596	57	0	0.471865	0.702823	0.564639	1									COG1520	Outer membrane protein assembly factor BamB, contains PQQlike betapropeller repeat (PQQ) (PDB:6TJG)	M	Cell wall/membrane/envelope biogenesis		MNTNITKLVAALSLIVLLSSSASLILSADAHTPAWEIPTYAYIAVTPNPIGVGQTAFVTFWLDWVPPGAGGIGGDRWRDLTVGVTKPDGSKETLGPFTSDPIGGAYDLYIPDQIGTYTFEFNFPGQTASMYGPTGEISVNPSLWDYINDTFLPSSAVTTLTVQQEEIELIPDYPLPTEYWTRPVEGQNTKWTTVASNYLAPFGAAYMAGAERFQPDGTAPDSPHIMWTKPLAFGGVVGGSNTEIPGVAFYTGLSYESRFSNPMIIYGRLYYALPLSNDAVGGGYVCVDLRTGETLWWQNYTANPSFGQLYDYESSNQHGVTPNGYLWATTTAAGVTTWMAYDPMTGLWLFNMTNVPSGTKVYTDDGSINIYVLDATNKWLALWDSSADPEGPLVRESGT…
168	GC_00000001	Bathy6-F28_MillB	PQQ-domain protein	2080	35	596	57	0	0.471865	0.702823	0.564639	1														MSIIQYFTNRKTQQRQLSKAFCLLLLIALAMPLLTLPTSNAQVQKQTYAYIGALPNPAGVGQEILLHVGITDASNWQQGPWTGLTVDVTRPDGTKETLGPLTTDLTGGTGTVYMADQVGIYTFQTHSPDQGPLTATISGTGAAGTLLLASSSEPLSVVVQETMPPSYPGFSLPTEYWTRPIDSQIREWASIAGSWVASPDNLYAPYNDGPESAHVLWTKPLEMGGLVGGDLDGHSMEMGDAYEGKFLSSVIINGILYYNTINTQGRGSVAIENQEVCAVDLHTGEELWCKPLLDANGVVQSLSFGQTFYWDGFNGHGVFTYLWTTSGTTWNAYDAFTGDWSYTVTDVPSGSNVYGPHGEIYRYTLNTDAGWMTLWNSSKTVNPQDTGSSQDGSWGRYLN…
169	GC_00000001	Bathy6-F28_MillB	PQQ-domain protein	254	35	596	57	0	0.471865	0.702823	0.564639	1														MQNIWRDGKLSINFRQFPKKHTSGKIAGISGLAFALLILFSLIAATPSATAHTPTWDIPTYAYISVSPNPVGVNQQMFVVMWLDKVLPGAMIDNDIRFYDYKLTITKPDGTTETRQFPVVSDTTSSQFALFTPTEVGTYTFKFEYPGQTFTWTGDYQNDNYLPSSAETTLTVQPDEVQSAPNYPLPTTYWTRPIEGQNTGWEYIASNYLKPNGAEFGSFANRLQPDGLAPDSAHIMWTQPLQDGGVVGGTNVGVSGATYYTGLSYEGRFTSPIIMQGRLYYAEPLSNSVLGGFNDLVGGKYFCVDLQTGEQIWSKNFAVNPTFGQLYDYESPNQHGVIPYLWAVSGTTWIAYEPSTGEWLFNLTNVPSGTNVYGPNGEIMRYVFDNTNHWLACWNNTAA…
170	GC_00000001	Bathy6-F28_MillB	PQQ-domain protein	2250	35	596	57	0	0.471865	0.702823	0.564639	1														MSEKNRNLLLRKNKTLTLAALLLLLSFTVSIVAVPVAAHDPPIDIPTYAYLSLSPDPAGVNQNVFVVMWLHGAPPTAYGIAGDRWHDFYVEVTKPDGGIENLGPFVSDPTGSAFTIYTPDQIGTYTFEFSYTGQVLGLVNPTNGIAVEPTEPMLSMMGGLAYVGDNYLPSSTTATLTVQTEEAKTPETYPLPTEYWTRPIEGQNTNWASITSNWLLGAQLGAGGFGGGDLWQKDGAAPDTSHVMWTKPIEFGGIVGGSSEISDVGFYSGGSYEGRFQNAIIMYGRLYFNLPLGHEGGNGGYLCIDLRTGEELWYLDDLGTRTNPAPSKGQLYDYESMNQHGVVGGILWQVNGGGGFFGMAAPESWVAYDAFSGQWLYNLTGVGSGTEVYLPDGEIVRYQ…
171	GC_00000001	Bathy6-F33_MillA	PQQ-domain protein	1742	35	596	57	0	0.471865	0.702823	0.564639	1														MNLQNNKKISALAIILMLSMTASLMLVPNATAHTPALEIPTFAFINVAPNPIGVNQQATVIFWLSNLYDGAYFANDYRFHNYQLTITAPDGTKETKTFANVTDSTSSQYTFYTPTQVGTYTFDFKYPGGAINDYSHDPASAYVNDTYLPSSASTTLTVQNDPIPSPISSYPLPSSYWTRPIYGENPDWWTISSNWLGTGAPGYAGFGFNSQQQSFPGDAVGPQTSHVMWTKPLQSGGIVGGNNFVIQGDTYFEGSAYNQRYTNPIILDGKLYYTEPLSFAGVSGSMSGQPYGPTDCVDLRTGELIWSRTDVPALSFGYIYDVQDINQHGVYPPILFASTGGGFMSFGSATWMAFDADTGNPMFNVTNIPTGTSVMGVNGEMLIYVLNNYGNATNPDWYL…
172	GC_00000001	Bathy6-F33_MillA	PQQ-domain protein	1957	35	596	57	0	0.471865	0.702823	0.564639	1														MCDLKVKGLAVFLLVFVVVASAFAVLPSAAAHDPAWAIPTYAYINASPNPVGVNQTATIVMWLDKVMPNADPNNEVRFHDYKLTITRPDGTTETKTWPINYDSTSSKATTFTPTVIGTYTFKFEFLGQTYNFGGDFDNDTYLPSSATTTLNVQESQIAYIPEYPLPSEYWTRPIEGENTGWAIVASNYLQPLGAAWAFGSVRLQPDGTAPDSAHILWTKPISFGGVVGGSNTGVEEATFYGGLGYEAKFNVPIIISGRLYYALPKSNDGYGGGYVCVDLKTGEQIWKQDYVVNPSFAQLEWFDSPNQHGVIPNGYLWAISGGGWTGLPTTWIAYDPWDGGWLFNITNVPSGTMKYGPNGELLIYQLDVANKWLALWNETQVITNGAAGALEASGYRPIG…
173	GC_00000001	Bathy6-F33_MillA	PQQ-domain protein	42	35	596	57	0	0.471865	0.702823	0.564639	1														MSIIQHFESRKTQPLQISKAFSSLLLIALVMPIMALPTATAQVQKQTYAYIGALPNPAGLGQEVLLHVGITDASNWQQGPWTGLTVEVTKPDGSKETLGPFTTDLTGGTGAVYIPTSIGTYTFQTHCPEQGPLTATISGTGAAGTLLLASTSEKLSLIVQENMPPSYPGFSLPTEYWTRPIDSQIREWSSIAGSWVAEPQNLYAPYNDGPESAHVLWTKPLEMGGLVGGALDGHSMEMGDAYEGKFLSSVIINGILYYNTINTQGRGSVAIESQEVCAIDLHTGEELWCKPLLNADGVAQSLSFGQTFYWDGFNGHGVFTYLWATSGTTWDAYDAFTGDWSYRVTDVPSGSNVYGPDGEIYRYTLNANAGWMTLWNSSKTVNPQDTGSSQDGSWGRYLN…
174	GC_00000001	Bathy6-F33_MillA	PQQ-domain protein	5	35	596	57	0	0.471865	0.702823	0.564639	1														MLSLKNRKLATMATLIMVLSIAATLFALPTTNAHDPPSNVPTWAYISASPNPVGVGQTVLIVFWINEVPATSQGLGGDRWRNLTVDITKPDGTKETLGPFTSDPIGGGYAMYTPDSIGTYTLTFKFPGQVLSLYGPTGEIGTPSDLVNDTFLASSATTNLVVQQEQISPPSTYPLPSEYWTRPIEGQNSVWSTLASNWLVGAGPIETYNVQPDGAAPNSPHIMWTKPLQDGGVVGGSYPVEDITYYAGESYEIRFDNPMIIHGRLYYNLPLGSSHVGGNYVCVDLTTGETIWSADWTTALPTFGQLFDYESQNQHGVLPNGILWRVDGTTWMAYDSLTGTWMYNLTNVPSGSNIMYGPHGEIVRYVIDNNHHWLALWNNTQHSVGLEGATDETSTASYQ…
175	GC_00000001	Bathy6-F36_MillC	PQQ-domain protein	1949	35	596	57	0	0.471865	0.702823	0.564639	1														MEAVYQQQEMPYNITGVPITISVVDSNGNYREIGQTTSTASGSFAFTWTPDISGDYTVIASFAGSNSYYPASAQTAFYANEAATPEPTTEAITGFATTSDLMTYLAVSVIAIIIAIALVGLLLLRKRP
176	GC_00000001	Bathy6-F36_MillC	PQQ-domain protein	285	35	596	57	0	0.471865	0.702823	0.564639	1														MIAIAIAMILTISIGTVATFLPTALAHDPPIEWPTYALISVAPNPVGVGQQANVFLMLTNYYFESQYGTDNLRFHNYKLTITAPNGEVTTQTFDTIRDTTAAQLATFTPDQVGTYNLTFTYPGEDYASDAGNAYVGDSYLPSSASTTLTVQEDPIPDAITSYPLPSEYWTRPIYGENTDWWSISSNWLGTGAPNYGGYASSGSAQMGFMGGEAMFPGDAIGSQTSHVMWTKALQAGGVVGGDNLAIQGNTYFDGSAYIIRYDNPIILNGKIYYKEPINFGYSNNAGHGPLACVDLRTGEVLWEKDIPTLSFGYMMNVQTQNEHGVCQPILYAKSGTTWLGYDADTGASLVNITNVPSGAKAMGPDGEYLQYVLANAGNAEVPDWRLCQWNLTKVFMPGT…
177	GC_00000001	Bathy6-F36_MillC	PQQ-domain protein	2527	35	596	57	0	0.471865	0.702823	0.564639	1														MKFAKNKTLAIAIVIIFVSSIAATATLTPTANAHEPAWEIPTYAYVTCAPNPIGVDQQVNVFMFLTNYFYGSQYTNTYRFHNFQLTITSPTGHVETQNFPYIADTTSNQATTFTPTEVGTYTLNFTYPGQTITAADQAAGSLYVNDTFLPSSASTTLTVQQDPIPPAITSYPLPTEYWTRPIYGENTDWWSISSNWLGITAPNYGGWTATGTDALMGASNGLAVYPGDAIGSMTSHIMWTKPMQSGGVVGGNNYDIPGQTFFDGSAYLIRYNNPIILDGMLFYTEPISFSNTGYRQNPGAGYGPTTCVDLRTGEEIWSRTDVPALSMGLIMNVQTQNEHGVCPPVLIAIVGNTWLGYDAYTGNWLFNITNVPTFTSGRSMGPDGQYLNYVLSNAGNATN…
178	GC_00000001	Bathy6-F36_MillC	PQQ-domain protein	884	35	596	57	0	0.471865	0.702823	0.564639	1														MKISNKIATFLAAILLISIAASAISMTQSQVTFPEGTEIPTYAYINVAPNPIGVGQTVNVNYFLATVLEDSTGPINMTVIITDPDGNVETRSNLVGDTTGGSFFNFVPDQAGNWTFQHKYGGQITAGGGMFGPGYSGLHQMPSESKVFTLVVQEEPIVQTAWPLTPLPTTYWETPVSAQNVQHWYKIMGPWLGLGGITFSDTGAYNASSLCNPYTPSVYSGHILWTKTWGAGGVVGGDAGGTEDTGNYWSTRQYWPQYAPVIMNGRMYSTYYPETTGYSAGIVCTDLYSGQTLWTLNTTSELRCGMMTQWKTANMYGVIGPYIITTGTLPAAETGGIKYNTAPGTTQYNMYSAETGQYVLSIVNGSGLTMKADANGNLIGYYLDSIPGTKFTYGPAAGF…
179	GC_00000001	Bathy6-F36_MillC	PQQ-domain protein	1958	35	596	57	0	0.471865	0.702823	0.564639	1														MSCVIKSAKNRKKENKKMFKKTLKNATLIVMLFAMTTSIALSSNVFGQVYFPEGYEVPTYAYINVAPNPIGVGQTVNVNFFLATPMETSERPTNMTVKITDPNGNVETRGPFTGDTTGGTFFNFVPDKVGEYTFQFFYGGQELVGDPERPNSPWVGMVNLPSVSEVKTLTVQEEPITQSAYPTTPLPTEWWQTPVSAENVDQWYKLMGPWLGFGSIAFGRTGSYNATSFCNPYTPSVLSGHVLWTKPWGAGGVVGGDAGGTQDTGHYWTTRQYQPQYEPIIINGIMYSQLYPIGMGANQAQGIQAVDLYTGETLWTINTTNRLRCGMTTIYNEVNQYGAIGPFIWTTGSLPASDTGGNLVTTAPRTVQWNMYDATTGAYILSLVNGSDVTIRPDAKGNL…
180	GC_00000001	Bathy6-F36_MillC	PQQ-domain protein	765	35	596	57	0	0.471865	0.702823	0.564639	1														MKETRNNFKKISKAAIATILILSMASSMIIPITKGDVYYPPGTEIPTYANINVAPNPIGIGQTVNVNFFLTNSIQSGEPPVNMTVKITDPDGNVETIGPFAGDPTGGSHFDFVPDKIGNWTFQGFYGGQVTGFNFFGMGYEGLVQLPSQSGVYTLHVQQEPITQTAYPITPLPTNYWETPVSAQNVQLWYKIMGSWLGTGGSAFAPTGGYNASSAYNPYTPDVLSGHVLWTKPWGPGGIVGGFAGGTEDTGNYWTTRQYEPQYAPVIMDGKMYSTYYPETNAYSAGIIATDLFTGQTLFTIDTDSVLECGMETEWQTPNMYGVVGPYLWTVGNLPEVPADPYTTSWNMFSATTGDYILSVVNGTAAVPNGDDGVLKTDEHGNLIYYYQNFTVGTMNIYD…
181	GC_00000001	Bathy6-F36_MillC	PQQ-domain protein	1696	35	596	57	0	0.471865	0.702823	0.564639	1														MKKTEFKKLRQSQQTAKLSAIIKRTPKKTATIATTTLLVILTSIILSPFATSQVFAPGQTLPPGSQIPTYAFINVAPNPVGVGQTVNVNYFLSSSLLSGESVINCTVKITDPDGNVETKGPLTGDSTGGGFFNFVPDQIGNYTFQFFYGGQVTGISAFNNNYDKLVELPSESKPYTLVVQNEPITQSAYPITPLPTTYWEAPVTAQNVQEWYKIMGPWLGISSPSHNSVIANPYTESVLSGHVLWTKSWGAGGVVGGDAGGTEDSGNYWTTRQYWPQYKPVIINGIMYANHYPETTSYSDGIIATNLYTGETLFTINTTTTMIGGMIPEYRNPNMYGHVGPYIITTGSLPASDTGGKTIVNVGTQFNLYSGTTGQYVCSIVNGSSSFQLRTSENGHLLA…
182	GC_00000001	Bathy6-F36_MillC	PQQ-domain protein	842	35	596	57	0	0.471865	0.702823	0.564639	1														MQTKLNSRKYKRTFLLSIFLIASMTISSAIAQVYFPVGYSYPTYAFINVAPNPVGVGQTVNVNFFISSSLETSELPTNMTVKMVDPDGITKTFGPYTGDTTGGTYFNYVPDKVGDYTFTFYYGGQNLTGRNINSPQPGWGDLYAMPSESKPYVLTVQEEPIERTAYPITPLPTEYWQTPVSAQNVQEWSKITGDWLGLGSITFARTGAYNATTRYNPYTESVYSGHVLWTKEWLSGGVAGGESVGTSGGGQDAGHYWSTRQYQPQYAPVIINGRMYSTSYPEATNLAHGIICTDLYTGATLWTINTTNPLQCGMVTKFKMANQYGAVGPYIWTTGTLPAADTGGVIYNNRGTQWNLYSGWDGKYICSIVNGSTMTLREDDNGNLIGYYINNTKGTNEPT…
183	GC_00000001	Bathy6-F36_MillC	PQQ-domain protein	2413	35	596	57	0	0.471865	0.702823	0.564639	1														MLKNKTIAIAFVILLVLSLSASMTLGQVPIPAGTHTPTYAYLNLGPNPAGVGQTVTVNMFLLIPMLTSESALGFTVEMTDPAGHTTTLGPFNSDATGGTYTTIVPDQIGEYTFQLFYPGQNMTGQTIPGSSIQRQYIGVIADPSQSEVKTLVVQEEPISRSIYPITPLPTDWWQTPVTAENVQLWYNLNGPWLGYSSVAFATTGGYNSNGNYNPYTGSVLSGHVLWSKIWAGGGLTGLSGDEESGHYWSTSQYWPKYAPVIIDGKMISTWYSETTSYSNGIKCTDLYTGQTLWTINTTNPLRCGMVTQWHTINAYGAIGPYIWTTGTLPADDTGGKLVANRGTQFNMYSALTGKYVLSVVNGTNPTFTTDENGNMIGYYINNTVGTMYAYDPVPLNGAH…
184	GC_00000001	Bathy6-F36_MillC	PQQ-domain protein	1302	35	596	57	0	0.471865	0.702823	0.564639	1														MIRSKFKRKKRKKMQTLRNKSAILISAILILSMAASVLLTPNAAQVYPPPGTHIPTYAYLNVAPNPAGVGQTVTINFFLATPLETAGGGGTTGIPINMRVVQVNPDGTNKTLGPFTGDTTGGSYTTFVPDHVGNWTFQFFYDGQTLEGNTANDSPRGWGGLINDPSMSVPVTLVVQEEAIPRSSYPITPLPTSWWETPVTAENVQEWYKITGPWLGFGTTSFGQTGSYNASSFCNPYTPSVLSGHVLWTKVWANGGVVGGDAGGSEDTGHYWSTRQYQPQYAPVIINGIMYSQTFDICKGTNMGAGIQAVNIYTGETIYTINTTNTLRCGMTTRYGQINQYGAIGPFIWTTGTLPASDTGGSRPTNVGEQWNMYDALNGQYILSIVNGSALTLRPDANG…
185	GC_00000001	Bathy6-F36_MillC	PQQ-domain protein	778	35	596	57	0	0.471865	0.702823	0.564639	1														MDKSPGAMDYAGNRLNTEGSPAIADAYMTQWMEYLYQQKPMPTNATGVPVILSVVDSNGNYRQIGQTTSDANGFYSFSWAPDIAGKYTLYASFAGSESYWSSHAETAFSATNAPTPAPTAASANYATTSDLMMYIVGATIAIIIAIAVVGLLILRKRA
186	GC_00000001	Bathy6-F36_MillC	PQQ-domain protein	1633	35	596	57	0	0.471865	0.702823	0.564639	1														MKKAKGEKKMKLKSSKILTIAIIALFACSAFAVLPLKASEFPNVPTWSYLLAVPDYVGLGQSVFLTAWVDKVPPNAAMYSGDRWVNITIYVTNPDGSKTTIGPLTTDSAGGVSTTFMPTMTGNYSAYMVFPGQTITGNAGNPHFPINPNDKTIGDYYGPSTSPIIHFTVGDEPATMIAENPLPTNYWETPVEAFNHWWYVLNGNWYGFADVNFANTGCYSVEGNFNPYSQAPTTSHIVWTRPQMPGAPGGQMGGEFGGNSETNYFTGFEYQPKFAPIILNGVLYYEYVPGSLRSTVGSAGQGWVAVDLFTGETLWTKNYLNYFGDGQNDALRCGQIMVYNHNPNYYGGNAYLWATRTNATANYYDLFDAATGNYITSVSGAPPKGNGLTIVEGEYGELL…
187	GC_00000001	Bathy6-F36_MillC	PQQ-domain protein	1637	35	596	57	0	0.471865	0.702823	0.564639	1														MQISKNRTIAFAFAILLIVSIGASSLLLPTTTAHDPPQEIVTHAYIHAVPNPVGVDQKVSVFMWLTNYFYSSGITNNYRFHDFKLTITSPTGHVETQNFPVVVDTTSNQFTTVTPTEVGTYTLDFLYPGQTIGENDQPAGSAYVGDKFLPSNASTTITVQQDPIPAAIGSYPMPSEYWTRPIYGENTDWWSISSNWLGIGAPGYGGYSNLANGYWGSAPGEAFLAATYANGEAMFPGDAIGSQTNHVMWTKPLQSGGVAGGDNFEIKGDTFFDGSAYLIRFNNPIILDGKLYYTEPRSFSNTGFSMIGNGVGGPVDCVDLRTGELIWSRSDVPTLSMGLIFTVHTANEHGVCPPVLISTSQGGALWQGYDADTGDWLFNITNVPTVGGAGRSMGPSGEF…
188	GC_00000001	Bathy6-F36_MillC	PQQ-domain protein	635	35	596	57	0	0.471865	0.702823	0.564639	1														MKINNKKATISILLCLMISFAATATLYPTTSAHTPAWQIPTYAYVLVEPNPIGVGQTALVVMFLDKIPDGAGPTNDIRFHDYKLTITAPDGSVETKTWDIVYDTTSSQGYSFTPNQVGTYTLNFTYPGQTYTWTETIQPPMGAPRPSQFVNDTYLPSTATTTLTVQQEPLTNYPDSYPLPTEYWARPIYGENPGWYSISSNWLGSGALDGYFPGDAVGSQTGHIMWTKSLQSGGIVGGNKFAIQGDSYFEGSAYNIRFANPIILNGKLYYQEPISFSNGVGVAPTDCVDLRTGQLLWSRTDVPTLAFGYLYAAHDMGQHGVLPAMLFTSNFARAFDADTGTPLFNVTNVPSGTTALGTNGEQLKYVLANAGTPTNPQYYLAQWNSSRMWVFEKEWLTSP…
189	GC_00000001	Bathy6-F36_MillC	PQQ-domain protein	633	35	596	57	0	0.471865	0.702823	0.564639	1														MSKCIIKPKKALAILLILSFVASMVMTIPAIPTTTAQENNTQATYPFIEAIPNPAGVGQRVIVRFGILQALANTFLGWKNITVTVVKPDNHTETLGPFTTDSTGGSTTIYIPDQIGTYKLTTNFPEQPMPSDIFDSERGAFIPEGTIMKASTSETINLVVNENAGPAYPEQPLPAEYWTRPIDAQLINWATVSGNWVARPANNVALYNEYAPQTPHVLWTTPLVYGGLAGGLYGDNLLPAGSPTGDAYEGKFPNSVVIHGVLYYNVAGAPMGGSTETNGIKAVDLHTGKELWFRNNTFLSFGQTFSFHGFNYDGTFAYLWDTSSTPGTWTAYDPFSGEWSYSMTNVPSGTQVYGPNGEILIYVIDYAHGWMALWNSTACGQQAAQGGYAVGADLGSWGR…
190	GC_00000001	Bathy6-F36_MillC	PQQ-domain protein	2530	35	596	57	0	0.471865	0.702823	0.564639	1														MIITKNKYLTFAITALLILSIGASMIIVQTSDAHTPAWEIPTFAFINVSPDPVGVGQYVNVIMWLDKVPNAAAYTNDIRLHNYKLTITTPSGHTETKTWDVVIDTTSSQYYSYTPTETGNYTFKFEHLGTTYTWDGPYQNDTFLPSSATTSLTVQEEQITTISSYPLPEEYWTRPIYGENTDWWVLSSNWLGEGGPQTTASFSGYQVAVPDAVGSRTGHIMWTLPLQSGGVVGGDMLTVEGVTYFEGTAYIPRYTNPIILEGKLIYREPLSYGATSTTRSGENGRTFCRDLRTGELNWVNENMSTPSFGLIFDVQNQNEHGVCPPMVVSVVGTTWHVYDAFAGIKLCEVINVPTGTEAMGPNGEFLKYVIANAGTNENPDYRLCEWNSTLLFMPQGQTV…
191	GC_00000001	Bathy6-F36_MillC	PQQ-domain protein	1953	35	596	57	0	0.471865	0.702823	0.564639	1														MKLSKKRTLNMCLVLCLWICLITSMLMIPNANAHTPEWQIPTYAYISVAPNPIGVGQTASIVLWLDITMINAGVQNDIRFHNFELTITKPDGTNETKRWEVVSDTASSQFLQYTPTQVGNYSFVFHYPGQVYTWSGDYQNDTYLGSTSRTVTLKVQEEPIPSPINSYPLPTEYWTRPIEGENTAWYSIASNWLGTGSPPFGAATNTATPNRPYYRVQADGSAPNSAHIMWTKPIQDGGVVGGSKTAGIEGNTYYTGLAYNQRFSNPIIMSGRLYYELPFANSASGGGYVAVDLRTGEQLWYANTTGIGAPWFGYLYTYEVPNQHGVVPSGWLFTTNFARAYDPTTGVVANLNIINVPSAAEARGPAGEHLRYRIDDIGNATNPNWCLIQWNSSKVFVAT…
192	GC_00000001	Bathy6-F36_MillC	PQQ-domain protein	461	35	596	57	0	0.471865	0.702823	0.564639	1														MHIKSKKTAAISILTILLLGSIAIVSAAVYYPEGTHVTSYAQINVAPNPIGIGQTVTVNMYLAVPLETSEYVQNMTLYITDPNGHKETLGPFKSDTTGGTYYTFVPDIIGNYSIYWYYPGQTLGGEGSRGGWNGLITDPSTSPTAILTVQEEPIIRNAYPITPLPNAWWETPVTAQNVQEWYKICGPWLGFSPLDFANTGGMGMNNGFENNVCNPYTSDVLSGHVIWTLPWGAGGIPGGIYGGTESSNYWMTRQYSPNFAPVIMNGVLYSTQYTFAKSTGAQRGIVAIDLYTGEEKFVINTTNPLVTGMMPYYKNLNQYGVVGPFLWTTGTLPASDTGGVTLVNAPGTTQWNMYDAFDGKYVGSIVNGSSGGSYRGMQIALDDQGGLVGYYLNTTAGSQ…
193	GC_00000001	Bathy6-F36_MillC	PQQ-domain protein	2524	35	596	57	0	0.471865	0.702823	0.564639	1														MNNVTRSKKALIAIIFTALLTTSIAIAAIPNVSAHTPSWEIPTHAYIEATPNPVGVGQSMIIFMWLDQVFGAGFESNAVAALANNYRFHYYNLTIVAPDGNVTTKIFDTVVDSTSNQYMQFTPDQTGVYHLYFSFPGQAYAQYEGGYNPNSVLVND
194	GC_00000001	Bathy6-F36_MillC	PQQ-domain protein	749	35	596	57	0	0.471865	0.702823	0.564639	1														MKFLKSLFVTTIALLLILSIAIPILPINSQVPKSSGQTQTIYAFMNAGPNPIGVGQVLTLNFFMASPLLTSQIATNWTVLETQPDGSQVLLGPFVSDTTGGSYTTITPETTGNYTFQAFFGQQTLSNGVIALAAESNVVTVTVQEEPVQQGYYAITPLPTEYWQTPVTAENVQEWYKITGPWLGLGSVTFATTGGYNLTGNYNPYTASVMSGHILWTKIWASGGVAGGEAGGTESSNYWSTSQYQPKYAPVIINGIMYSQWFPTTMGTNQGQGIQAVDIYTGQTLWIINTTNPLRCGMNTQYHQINQYGVIGPFIWTTGTLPASDTGGTIPNNNDPIGDTLGIMGTPTTSVQWNMYQGLTGQYMLSIVNGTSASLTTDESGNLIGYYVNATAGTEPTYP…
195	GC_00000001	Bathy6-F36_MillC	PQQ-domain protein	1364	35	596	57	0	0.471865	0.702823	0.564639	1														MNKLKKISIATAIILAITMAISAAVAPLSSGAFPPAGTEIVSYSHINVAPNPIGVGQVVTVNIFHDIPTLSSEGYVNMTVKVTDPDGHTETLGPFTSDTTGGTYTTYTPDKTGVWTFQMFYGGQTLSGGQIQMPDESEIKELVVQEEQVTREYYPAPPGPSNYWETPVSAMNAENWYDLMGPWLGLSGITFVRTGANYYGGNFNPYTESVKAGHVLWTKPWCIGGVAGGEAGPGQEDGHFWSTRQYWPQYAPVIMNGIMYSDWYTTTRAQSGHNGIVATDLYSGETLWTIDTDTENLRVGMQMAYHNLNQYGVVGPFIWTDGTHEGVNSRGTAYHMYDGMTGKYVCSVVNGSSMTTTVDDSGNIIGYFINSTDSENPTINKFNMTWAIGQRSGFGFTPA…
196	GC_00000001	Bathy6-F36_MillC	PQQ-domain protein	403	35	596	57	0	0.471865	0.702823	0.564639	1														MNKINKVVAIALIATFAATMIELQPNLTNAAYTAYPYVTASPNPVGVGQQVLVVFGMTFPSRGFGFPGFDGWTVIITDPNGTTQTLGPFDTDSTGSAYTNFTPDQVGVWKIQAHYPGGRVDFAPEVQTTQPAADTEEYSLTVQQEEVGYAPVAPIPSEYWTFPIYGEQTNSWNIADNWLMPGYDTGRQFDWGSMQGPYNPYTKMPNTPHVLWTASNQFGGMVGGPSGMSFYTGSSYIRALQPPVIIDGRMYWKEMREPRFGWYCQDLATGEIIWFVNGTYPASNGQLVQAQDAQIMLGQVLTRDTRNWHGGIAYLWSTGATTWAVWDAWTGTLQYTIKNAPVISTDGFAMTFCRDEMTGDLLTYTVDANSSTVVKWNSTKMLDASVSQTLGNIGRERPQ…
197	GC_00000001	Bathy6-F36_MillC	PQQ-domain protein	273	35	596	57	0	0.471865	0.702823	0.564639	1														MKKHKFKFAKETRNYAKLTTISLILLLTATMIIAIVPTVRADDIETFALISVSPNPIGVEQRAFVNFWLSNPPLYAAVTNDIRWQGFTLTITKPDGTNQTMGPYESDSAGMAYVTYTPDKVGTYYFQFSFAGQNHTGNYYKPSTSQRVELTVQEEPIAMWQGSALPIDYWQRPIEAENREWSSISGNWLMSTYNTTGPYNPYTNAPNTAHIVWTKQGEIGGIAGGEYGSTSYSTEYYFNSFYPPIILNGRLYYNEMTSPRYGFYCVDLRTGEQLWWHNSTAPAAQQKIANWIGCEYYPGIDMGQILNFETPNQAGTYAYLWSLGSQYSMYDAFTGNWICDFDNVSAGTPTLDSNGNLITYILDGKNNWLAMWNSTKCILKQQSLTSWIFQNAPGDLTMP…
198	GC_00000001	Bathy6-F36_MillC	PQQ-domain protein	2612	35	596	57	0	0.471865	0.702823	0.564639	1														MKNIQKIKKYKALVILLTLFSIAIITDTLIPIELTNATEPPATTATWCYVAFSLNPVGVNQTMLIYGWTDLIPPAVVNKDWKYYVDITDPDGVNSTEGPISADTAGSGYMYFTPTKIGQYKIQTRFAGVTVPPNSPLQAGSPGQPARDLSNDTYKPSTSEVLILEVQADKISAYIDSPLPTDYWTRPVNAINRDWVQVMGNWLGTASGAQVTGPTTDYAYGAGPETAHAMWSKPYWNGGIVDPRVGNNRSIDYYGGLVYETYGLWPPIIMNGRLYYNVYTPPRMGWYCVDLYTGETNYFHNTTGKFTDMSMMGTYPTGIEGERLAFGENLFYENPNMVGGFAYLWSTGSPAQGMHGGIGNPTANWMLFDEFTGNYICSIANVSTGGTLKADQWGGVVSY…
199	GC_00000001	Bathy6-F36_MillC	PQQ-domain protein	200	35	596	57	0	0.471865	0.702823	0.564639	1														MLNLKTSKSTAAILATALLVSLSVALLPLAISQVPVPSGAEIPQYAYVNVAPNPVGVGQTVTVNFFLAVPNYDSLIGGGGPTNMTVIQTDPDGTVKTLGPFTGDTTGGSYFTFVPDHTGNYTFQLKYGGQTLSGGQINLPAESKVVTLTVQEDPIERSAWPITPLPTEYWQTPVSAQNVQEWYQIMGPWLGWREEFLGSTMFAETGSYDYEGPYNPYTSSVYSGHIMWTKPWGAGGVAGGAAGGTEDTGNYWTTRQYQPQYAPVILNGIMFAQLYACDNTNPNGIVATDIYNGKTLFTINTTNPLVGGMNNVFHNLNQYGVVGPYIWTMGSLPGIVNTGTQYNMYEAMTGKYVCSIVNGTHLSVQPDDNGNLIGYYVDYSNEEEPTLNMVNMTWAIGMG…
200	GC_00000001	Bathy6-F36_MillC	PQQ-domain protein	2391	35	596	57	0	0.471865	0.702823	0.564639	1														MQKKFLATTAIAMFLIIVMAATALFPNLSGQLTNPPGTVQIPYPFVRAGPNPIGVGQTVTIIMFVGQPTLTSENVQNWTLVITTPDGTHETLGPFVSDTTGGTFTTYVPETTGNYTIQGYVGQQTLSNGVIWAAAESPTDTLVVQSEPVTLSGYPITPLPTEWWQTPVTAENVQNWYKISGPWLGYGMVAFAITGGYNNTQNMYNPYTESVKAGHILWTKLWAEGGVVGGDAGGTESSHFWSTSQYQPKFAPVIMNGKVYSTLYNTDTTNSHGVVCMDLYTGTTLWTLNFSIALVCGMETYYQNPNQYGTVGPYIVTMGAIPGVTTSPGTTVYSLWDALYGKYQCSIINAPSMNGMAPFGGPQWGTDENENLIAYYVNNTNANQPTLDLFNMTKATGMA…
201	GC_00000001	Bathy6-F36_MillC	PQQ-domain protein	178	35	596	57	0	0.471865	0.702823	0.564639	1														MEKMQTKRNLNKFLATTLTAILMLSIAAAIIAIPIATADNHPYQVDTYCYVDVNPRPVGVGQEAFVTFGIDKVPMTVSTRYGDRWDNLTLTIGYPDGTSKTLSGFVADDTGFTYTTWTPDHEGNYTFQCHFLGEYLTGENPPPGGFSTSSQAYIGDYYKPSESTIVTITVTSERAESLPTNPLPTDYWQRPINMMNNNWNTISGNWFGMHAYVNAGLGYNMTGNYDPYTEIVNTPHVLWTTPLAPGGLIGGEFGGTLNSNFYAPPQYECKFKEVIVNGVLYYTYMPAAGSLPEGTIAQDLLTGEILWNRNDWKGQLRMGQVYNYISPNQYGGQAYLWSTSGSTWSMYEATTGNWILDIFGGNTNGDFMASEDGSILDYYIDTSNSSQYYLTCWNSSRCI…
202	GC_00000001	Bin_L_1	PQQ-domain protein	283	35	596	57	0	0.471865	0.702823	0.564639	1														MKKIMNKTTSTIALIMTLTALLALPVPMIAAQTEITSYAYLLAVPNPIGVQQTTYITLWVDAPLPDANVDNDVRRHDYKLTITLPDGSTQVMDWPVVQDTTNLAFTSFTPTQVGEYTLQFDYAGQTYTWDETPTQQQWTGTVFTPASRTKSLTVTVDPIPDPLSSYPLPTEYWTRPIEGQNPSWFTITSHWLSGNYLGSHQVFRGFELWQKDGVGPESPHIMWTKSIEFGGVVGGTLTTQVDGGTYYSGGSYEGRFNNAIIMNGILYYPVPLGHSGSGGGYAAVDLRTGEELWYRDDLGGLSETGYFSPISKGQLYNYESINQHGVVGGVLWQTIGDTWNAYDGLTGMWMYNLTNVADGFEVYTDSGEIVRYVMDADNGWMALWNFSAAVDTRRSASGS…
203	GC_00000001	Bin_L_1	PQQ-domain protein	790	35	596	57	0	0.471865	0.702823	0.564639	1														MTINYGTNKSKIITITLSLLLTLSAISVLFSGVNAQTSTKTTYAYIGATPNPVGVNGQALLHVGIPDPIGTAADGWEGLTITVTDPQGNEEILGPLRTDSTGGTGTVYTPTMVGTYTLVTNFPEQEYDGVLFKASSSEPLDLIVTEEQVEYYPGHSLPTEYWGRPIDGQLREWSAIAGDWMTTPDNKFAPNNDGPESAHILWAKPLTMGGLVGGAVGNVGYENGDAYEGFFANSVIIAGRLYYNRYKSNGGSAIEQEVVCVDIHTGEEIWSKILGNNERLAFGQNFYWNSYNYQGTFPFLWTTVGSTWNAYDAFTGRWVYNMTDVPSGSNLYDSNGAIYRYQVNLKDGWMMLWNTSRVVSDEGSFGRAYLGQTFNVSADDYTTRPRNSGYEWNVSIPLG…
204	GC_00000001	Bin_L_1	PQQ-domain protein	1841	35	596	57	0	0.471865	0.702823	0.564639	1														MEKLVNMPKISTIALILLLIISAIVVILPTAIAQDVESKKTYAFIGAIPNPVGVNQDVLLHVGITDYLESAEDGFEGLTVTVERPDGETETLGPIRTDSTGGTGWVFRPTMTGTYYLKTHFPEQTYTWKGLSFFAGLVGPILYEASESDVLELVVQEDPITYYPGHSLPTEYWDRPIDSQLREWWQISASWVRDPDNFYTPYNDGPETAHILWAKEIATGGLAGGELFEYSYGMGDAYEGKWPSRFILAGKLYYTSGGARPDLPIVTHCVDLSTGEELWNKIFMNNQSISFGQILYWDSYNYHGAYAYLYVAEGGMSFFGPPQPAKWTAFDAYTGDWCFTIDNVPAGTTLYGPNNEMYVLSVDTMNNRMTLWDMSVLGVSRATSSYDAGSWGNMAHGKT…
205	GC_00000001	Bin_L_1	PQQ-domain protein	1034	35	596	57	0	0.471865	0.702823	0.564639	1														MENINKKTKISTITLIMALTISVILVTLPTVSAQSLIMNVQTEAILNFPVAVDLNGPSEQLEGMKFAYKPPGATDFIITTDPPVDATHPGERYVTDPGGDLDIEWTPTEIGEYQVKWVLPAEELESNVVTITVLEEVTQASFAYLGVIPNPVGVNQQVLLHIGITEPETRVDFGWNGLTVTVEKPDGTTETLGPYDTDSTGGTGGVFTPTMVGTYKMKTNFPEQQKSDGITFMASESDVVELVVQQESIPYYPGHSLPSEYWTRPIDSQLREWYKIAGNWLDDPRNLYAPNNEYAPETGHILWTTPITIGGLAGGDTGEHGFVIGDAYEGKFSDRIIMAGRLYYTAGGSRGEDKVVTHCVDLHTGELYWSKTFLDNRSISFAQTLFWDSFNMHAVFNYL…
206	GC_00000001	Bin_L_1	PQQ-domain protein	1905	35	596	57	0	0.471865	0.702823	0.564639	1														MHYFKQTKNCIVAFLVLLLTISAIAITLPSVSAQDDIQHKATVAYLGAMPNPVGVNQQVLLHIGITESLASPEDGWEDMTVEVTKPDGSHETLGPYRTDSTGGTGDIYVPDMAGTYEMYTVFPEQTVETTAGFFGPPVEITYKESHSETLYLEVTEDPIEFHPGHALPNEYWSRPIDSQLREWYSISGSWPFDPLNLYAPYNDAPETAHILWEEELTTGGLAGGELGGLSYGIGDAYEGKWSTRLILAGKLYYEIGGSRNDAKHETICVDLHTGEEQWRKVFMNNNSISFGQILYWDGMNYHGAFAYLYVSTGGNWYAFDAATGDWRFTIENIPSGTTLYGPNNELYILQTNTANGWMALWSMNDLVTLHASGYSGGSWGNSAHGGTFDAAENSTAAEG…
207	GC_00000001	Bin_L_1	PQQ-domain protein	39	35	596	57	0	0.471865	0.702823	0.564639	1														MNIGKYEEKLSTITLILLLTISATIAILPAANAQTAQPKATVAYLGLMPDPVGVNQEVLLHIGITDYRTSAEDGFEGLTVVVTNPNGDEEILGPFKTDSTGGTGSVFIPTMVGTYTFQTIFPEQTWELASMWGPSQVITYLASESEIVTLNVQEDPIDYYPMSKLPSEYWSRPIDSQLREWNTISASWVSEPNNLYAPYNEAAADTPHILWTKELTTGGLAGGELGGYSYGIGDAYEGKFPTRFIIDGRLYYEVGGSRSETKHETVCVDLHTGEEIWRKVFMDNRSISFAQVFYWDGMNYHGAFPYLYVSANGNYYAFEAYTGDWRFTVENIPSGTTIYDEDNHIYILNVDTANGWMALWDMTAVCLSKATGYGGGSWGNTVHEQTFDANEAPEAWIWN…
208	GC_00000001	Bin_L_1	PQQ-domain protein	1809	35	596	57	0	0.471865	0.702823	0.564639	1														MKELYCKTKISTIVLILVLTSSAILITLPTISAQGDTYIRIQGPTKAVINEEAGFRFEVRGPDGRIGYAWQDIMLGIKTPGSTDFVWEGPYSTDSGGREYFYYTPTELGTIEVMYTVSAQGPLTIDLSSDILKVDVVTEILVPTYPFIGVVPSPAGVNQAVLLHVGITEQLSRVDHGWEGLSVTIQRPDGETETVSDIRSDSTGGTGIVYTPTMVGTYIIQTHFPEQTNEGALSPGKRLGSTSEPFELVVQAESIQYYPGHSLPSEYWTRPIDAQLREWTTIAGDWPTNQANNFAPYNDDAPDAPHIVWTKRINTGGLAGGSTGDHAYTCGDAYEGQFGTRIILGGLLYYTVGGSRGLDKVVTHCVDVHTGEELWAKVFMDNRTISRGQNLYWDAFNMH…
209	GC_00000001	Bin_L_2	PQQ-domain protein	1663	35	596	57	0	0.471865	0.702823	0.564639	1														MNCKTRVTVALVLSLIIAMSTTIFSIPVTDAADAVEIPTYLFIRAEPSPVGVGQTIYINLFLSKPTVTSGMGSTGDLYTGLTIEIVDPDGQKTTMGPYTADATGGVGGLSFTPTKVGNYTFQGFYPGQTLTQSASSIFGPGRDYSHVTEAPSESTIDTVT
210	GC_00000001	Bin_L_2	PQQ-domain protein	2347	35	596	57	0	0.471865	0.702823	0.564639	1														MNMKNIKKTTNFATLCLISLLALSAIITTLPLVSAQDVQTKASVAYLGAMPNPVGVGQQVLLHIGITESLASAEMGWEGMTVEVTRPDGTTETLGPYKTDSTGGTGDIYVPTMAGTYEMYTVFPEQTVTTGGGYFGPEVDVTYTRSESEVLYLEVLDDPIDYHPGHALPSEYWSRPIDAQLREWYSVSGSWTYDPDNLIADYNDAPETAHVLWTKEIAIGGLAGGELGGYSYGIGDAYEGKWDSRFIIAGRLYYTEGGTSSDLPVTTYCVDLHTGEELWNKVFMDNQSISFAQILYWDGMNYHGAFPYLYVSTAGNWYAFDAYTGDWRFTIENIPSGTTVYDENNQIYILQTDTTNGWMALWSMTDLVISQSGGFYSGSWGNSAHGGTFDASVASAYTW…
211	GC_00000001	Bin_L_2	PQQ-domain protein	2037	35	596	57	0	0.471865	0.702823	0.564639	1														MPIATAHTPAWEIPTHAFINVSPDPVGVNQLANILMWLAEVMPGAAVGNDIRFHDYTLTITQPNGETEKIVFDVCYDTTSAKYYGYYPNQIGAYTFKFDFPGQTYTWSGDFDEGFTGDYYLPSSAETTLYVQEDPISAITSYPLPKEYWTRPIYGENTDWWSISSNWLGEGGPQIKASFAGYQVYVPDAVGSLTSHVMWTSRVQSGGVVGGESFPISGDTYFDGTAYLPRFENPIIMDGMLFYKEPYAFASCGFRGTDDGAIVCVDLRTGEELWRERDMPSPTFGLIFNVQNRNQHGVHQPLLVAPVGTTWMFYDAFTGYWLFNATNVPSGSDAMGTNGEFMRYVFLNQGTEENPEYALGQWNSSKLWYGAEGVNTDIAGEVRDASVTSGNDVRYDWIA…
212	GC_00000001	Bin_L_2	PQQ-domain protein	1408	35	596	57	0	0.471865	0.702823	0.564639	1														MKKIKNRTLPAIVLIMTLTALFAFPIPCALAQTEVTSYAYLIAVPNPIGVHQTTYITLWVDAPLPDSNVDNDIRRHDYTLTITKPDETTQVMEWPVVEDTTNLAFTSFTPDQVGEYTLKFDYAGQTYTWDDSNTQRQWTGTVFTPASRTTTLTVTADPLPDPISSYPLPKEYWTRPIDGQNPAWYTITSHWLGGNYLGSHQVFRGFELWQKDGIGPETPHVMWTKPIEYGGVVGGTLTTQVDGATYYSGGSYEGRFNNAIIMNGMLYYPVPLGHSGSGGGYAAVDLRTGKELWTNEDLGGLSETGYYSPIAKAQLYNYESINQHGVVGGVLWQTVGSTWNAYDGFTGMWMYNLTNVPNGFEVYTDSGEIVRYVMDADAGWMALWDYSLAEDTRRSTSGS…
213	GC_00000001	Bin_L_2	PQQ-domain protein	432	35	596	57	0	0.471865	0.702823	0.564639	1														MKIDINKSKLTTIALLTVLTISAIIVALPQVSAQSTQKTYAYLGVIPNPVGVTQPVLLHVGITESRSNAELGWEGMTITVIDPENVETTLPVPKTDSTGGTGVTWYPDKIGTYQLYSTFPEQAVMVSPFWGGAPYELTYLESNSPVVDVEVTAEPQPYYPGHSTPNEYWTRPIDAQLREWYKISASWLNTPPNMYAPYNEDAPDTAHILWTQQMTTGGLVGGSYGGHSFEIGDAYEGKWQGSSGGSFDSRPIIVAGNLYWQESTYHQPVVTHCVNLRTGEELWAKVMMDNRTISFGQMFQWEGFNMHGNFDYLWIAIGSNWYAFDPFTGDWLMTYEGVPSGSNLYGPNGEIIRYSFSGGNIQKWNSTLVVMLGETPPNSGSWGARANMKTFNASRGIEY…
214	GC_00000001	Bin_L_2	PQQ-domain protein	1591	35	596	57	0	0.471865	0.702823	0.564639	1														GQSYERRFSDVIILDGKIYFSPPNGNDASGGPYTCMDLRTGDIIWQVEGISPSFGQLYDYESMNQHGVIQSGVLIDVSGSTWRAYDAWTGKNLYNLTGVPRGTEVVTDLGEIDLYILDDDEGTLSCWTTAAFPDSDLVRTPGTSSNAYQYRPVGKEVDMSENYRWVVDIPDLPGSSSPSIVSVIPGDLILGRSSSLTTTSSWRGTDDPFTIWALNLDESRGEIGELYWIRDYHAPAGNMTQMFNYQPIDPVSRAFQMTIFETGQRLGYSLDTGELLWGPVMTPYNDAEGNAYQYFSSRAGQIAYGNLYVGGYGGVTTAISMEDGEILWTFNDTGSGYETPWGRYPNHISMFADGKVYTFSGEHSPNIPPYKGARTWCINAITGEEIWSLQSWSGSGIGE…
215	GC_00000001	Bin_L_2	PQQ-domain protein	431	35	596	57	0	0.471865	0.702823	0.564639	1														MEHRKKIYSLIMAFVLVLTITSFMAVLPVGGQAPDLTDGSTTVPTFLMLSAAPNPIGKGQTLYVNPFMTKPPLTGGMSGTGVMYEGITVEVTKPDETTVTYDMQPTDSTGGTYFSFVPDQIGDWTLQAHYPEQHVDYQASSFFGPSVHYNYDYAESHSEILTITVQEEPAQWNYKSYEYPEEYWTRPIYATNWGWGDLGGSWFGLATPAFAVTGQYNAMGNFNPYSEAPDSGHIMWSKATHFGGQPGGPIYADQESNFKTTTIINYYFEPIIINGVLYYTQFSGPGATPTSWEAVDIRTGEVMWSRTAGETGAEHLRMGHSFRFASVQEFGCWSVLYGQVGGGFFSSASEFNIYDAYSGMYLATIDNVTSANFLLDTRYGHEGAILGWYASGGQLNLWN…
216	GC_00000001	Bin_L_2	PQQ-domain protein	1993	35	596	57	0	0.471865	0.702823	0.564639	1														MKIAINKSKITTITLVLLFALSTIIVALPSVSAQTQQKATISYLGVMPNPVGVNQPVLMHVGMMDSLSSVDEGWEGMTISVEDPDGETSTLEVDKTDSTGGTGFSWTPTKVGTYTLQAHFPEQIIMVSPFRMGSPYEQTYLESYSDVVTLEVLEDPIDYHPGHSLPNNYWTRPIDAQLREWYKISASWPEIPTNLYAPYNDYAPDTAHILWTKELTSGGLVGGNLGGYSFEIGDAYEGKFSGSAGANFDSRSIILAGNLYYQESTLEDPVTMHCVDLHTGEEQWSKVFLNNQTIDFGQLFYWDGFNMHGCFAYLWVSSGSGYQVFDAYSGDWVFTVTNVPSGTMLFDELNHLYVLSVSSSAGRMTLWNMTALGLTGGGFYGEGSWGNTVHGKTFDGSNP…
217	GC_00000001	Emb289P1bin127	PQQ-domain protein	1324	35	596	57	0	0.471865	0.702823	0.564639	1														MKKQTTKKITTILTAVFLVAVIALSALAINIAEAQIIEEEYPQFLFIGVGPNPVGKGQTVSVVVWTSEIPIAGTDDKENIGQRPAWKGITLNITKPDGTQETVSLPTTDPVGGTYHTFIPDQVGNYTVTAYIPAMWKNSTTRHRLYLADDTEPTIFTVTEEPLTYISNVPFPTEYWTRPIHGFLKGWYQIAGNWLTGGRDRSYVTAPNAAHIMWSTPYFFGGIAGGDTEDVSYYEGTSYETKFGGVSIIGGYVYYTETLSHSSTITKIVCRDLRTGELIWEKNQTSITASLIYHYDAPNQDGNHPYIWASNNVILDPYSGTELFRYTNVPTGTAAVGPNGERLIYAFGGPTTNRTWLAQWNMSTPLTTTNMNANEIAQYRIDKVAVTNYWQWRPVGKVH…
218	GC_00000001	Emb289P1bin127	PQQ-domain protein	1974	35	596	57	0	0.471865	0.702823	0.564639	1														MQTNNKLFASLIILILAISSITTLVSLIPVTSGFDAATDQAIREGMTWTGQTENATQTRLTMWERYKDRVPTYTYAMITPNPVGIGQRTTIVMFMPMVPMAATDANKIAWEYKVVITDPDGISVTLPTDGGTFTSDSTGSTFTDYTPTKLGNYSYTIIFEELFYKWDSTAAMRNWYGIRLLSSNRTYTVTVQEEPVYPIAVTRYPLPEEYWSRPIEGQNDSWGAISSNWLNNAKDRDFGSSQNRFQTEGIAPNTGHILWTKVTEDGGVVGGDQYFSQPGEVFNAGHQYQTRFQTQIIMHSRLTYNEPITYAGTGGDWVTVDLKTGQEIWRNKTMSAAPSFGWYYDDDNMNQHGIVNPSWIFSNNFGTAIHPRYGTTVALNITNVPTGGGETIGPQGEVL…
219	GC_00000001	Emb289P1bin127	PQQ-domain protein	1612	35	596	57	0	0.471865	0.702823	0.564639	1														MTKINKKIFSLFAILIISLLTSSIALHQVNAQTTSRTASYIYVGASTGLIGVGQELSLVYWTADPPPDIGEETGAIPSPTGRAGWDGVKLIITDPNGNNETITMPRSDPVGGGYQLYTPQTVGTYSFYAVFPETWKNSTNTRILYYASESTPDTFEVQTDPVGTWRETPLPDSYWERPINSFNRDWYVLAGNWLGGPAVSPPGSAGGTTTRLGYGQGPESAHIVWTKPFYAGGTMDERYGNIGFQTYHYQGLIFRNPIIIDGIIYYAARVNAHIEEGYYAVDLYTGQTLNYYNSTPPAFGAIYNYDSPNQHGGFSYLWRTSGVTLPPNSTSRSGTQTWEMIDAFTGNSITKIANVSASGTAVYGKDGSILRYNIANLGTSSNPDYYLQVWNSSATPTLL…
220	GC_00000001	Emb289P1bin127	PQQ-domain protein	31	35	596	57	0	0.471865	0.702823	0.564639	1														MKGESLFFKKKNRKREKLKTIKNKTIIPLIALLAVIIAIPSFISQTSAQTLQYYPSYVYVGSGPDPVGVGQQVSIVTWTAEIPPETPDDHKLGSFGNRQAWSDISITITDPNGKNETIKLGVTDPVGGTYYSFKPDIVGNYSVQAHFPAQWKNTTTYSRLYAASNSPSEIFTVTDEPLSWLSGVPLPVEYWTRPINAYNREWSKIAGNWLGDGRGNPYTTAPNTAHIAWTKPIQYGGIIGEPFEDVSYYEGTSYEQRFSHPIIIGGILFYTEPLGHKEYQSRDYNPVSGQSLVAVDIRTGEEIWRRDAAGAQKGTIYRYNTPNQDGAHAYLWHTSGSNSIAYDPFTGAIAFNVTNVPSGAEAVGPSGERLIYTIGGPATSRTWLALWNMSKMPTTTLLS…
221	GC_00000001	Lab288P3bin169	PQQ-domain protein	1988	35	596	57	0	0.471865	0.702823	0.564639	1														MATETKFKKIKIGLITTILLLVLAIPMFALPAQSHTPAWEIPTFAYIHVSPNPIGVGQTVNVLMFLDKLFDGAALVNNYRFHNYNLTIIKPDNTTETKIFDIINDSTSAQGYQYTPQETGEYTFIFTFPGQAVNQYSGQYNPNSAFVNDTYNPSSARTTLVVQQEPIPGMVGSYPLPTEYWTRPIYGENPFWWTISSNWLGMGSAIGAWVGSGTLSGVSTTNFQRYPGDAIGPQTSHIMWTKPFQSGGIVGGNNYEVEGESFFDGSAYIQRLSNPIVVNGKLYYTEPLSINSKDSFASSLSPIGPTKCVDIRTGEVIWSRSDVPAISFAYLYDLRNPQQYGVYPPILFASDASSRWQAYDADTGNWLFNVTNIPSGTIVAGPQGEQLRLVLTNLGTAAN…
222	GC_00000001	Lab288P3bin169	PQQ-domain protein	1778	35	596	57	0	0.471865	0.702823	0.564639	1														QTSFCNPYTESVLSGHVLWTKVWASGGVVGGDAGGTQETGHYWSTRQYQPQYAPVIMNGIMYSQQFDVSMGANMGSGIQAVNLFSGETIYTINTTNPLRCGMTTRYGHINQYGAIGPFLWTTGTLPAGDTGGTLLNQQNSTTQWNMYNALNGQYILSVVNGSSLNLRPDENGNLIGYFINNTAGTETVYPAPGQSKVVTTTGPHLSMVNMTMAIGQTGGSWQAPRNTVRQMSTGIMWTVELPNNISGIPINPGLYINAIVGDAVVMTSGMVHSQGAGGETAGWNVYCSIDANTGELLWAKNLTYTDGWNSFLPYTRTSTAYGEGIIYNMNDVNYAIEAFDARTGKKVWTNTFTGDNGAAPNSYDLFSLKPYVANGLLVTEGLGGDIWGHNATNGNLVWY…
223	GC_00000001	Lab288P3bin169	PQQ-domain protein	1374	35	596	57	0	0.471865	0.702823	0.564639	1														QTSFCNPYTESVLSGHVLWTKVWASGGVVGGDAGGTQETGHYWSTRQYQPQYAPVIINGIMYSQQFDVSMGTNMGSGIKAVNLFSGQEIFTINTTNPLRCGMTTRYNHINQYGAIGPFLWTTGQLPAGDTGGTRPNLQTGTTQWNMYNALNGQYILSVVNGSSLNLRPDENGNLIGYFINSTAGTETVYPAPGQSKVVTTTGPHLSMVNMTMAIGQTGGSWQAPRNTVRSMSSGIMWTVDLPNNISGIPIDPALSINAIVGDAVVMTSGMVHGQGVGGETAGWLVYCSMDANTGELLWAKNLTYADGWKSFLPYTRTSTAYGEGIIYNMNDVNYAIEAFDARTGKKVWTNTFTGDNGAEPNIYDLFSLKPYVANGLLVTVGLGGDIWGHNATNGNLVWY…
224	GC_00000001	Lab288P3bin169	PQQ-domain protein	954	35	596	57	0	0.471865	0.702823	0.564639	1														MFKYRKTTMIFSTLLIAALLTTSTLQLASVASAQNPTIPVYLKVHAEPNPVGVGQPVYLSLFFTKPLPIIGATGGGSLYTDLTINLVFPDNTNQTFGPYTSDTTGGVGGIEFTPEVAGNYTAQAFYKGQTITNGILSYDILPTQSEPVTFTVQTEPIPGTPMVPLPVEYWSRPIYSTNFAWSQLGGNWWGLGKPSFTDTGGYDGSGNNFNPYSQAPNSGHIMWVKPTAFGGQVGGPISGDQESQYTSTSILYRQFEPIILNGIIYYKLYPNTPTSVTSVGGTPGWDAVDLRTGELLWHKDTNETLAFGWNMQFHTIQEYGTQAYLVAIASSNTWKLYDPLTGHYIATITGVQSTTAPGLVETDDDNTQGAVYMYYINGTYPDLSLTMWNSTLCLAGPTN…
225	GC_00000001	Lab288P3bin169	PQQ-domain protein	794	35	596	57	0	0.471865	0.702823	0.564639	1														MILLAALLVPTVLQLVSIVSAENPKIPIYLEVHAEPNPVGVGQDLYLSLFSTKPIPGTFKDMSIVLVHPDGKNETFGPYDSDTTGGVGGIVFVPKVEGNYTAQAFYKGQTIRVSGVDYDIQPAMSKAVNFTVQTEPVIGNPLAPLPTEYWSRPIYSTNFAWSKLGGNWYGLGCPSFADTGGYDGSGNNFNPYSQAPNTGHIMWVKPTAFGGQVGGPISGDQERQYTSTSILYRQFEPIILNGIIYYKLYPNTPTTYSSAGGTPGWDAVDLRTGELVWHKDTSETLIFGWNMQFHTVQEYGTQAYLVAAASSSLWKLYDPMTGYFIANITGVASQFSDTTTTRGLIETDEDSSQGAVYMYYINGTYPNLYLNMWNSTRCLAPNSASTIRPVNNIPYNRGV…
226	GC_00000001	Lab288P3bin169	PQQ-domain protein	486	35	596	57	0	0.471865	0.702823	0.564639	1														MKKQTLTILSILLLTSMVATTLLSVTPADAQTSGEMASYAFVSVAPNPIGVDQTTYVAMWVDVPLPDASEANNIRRHDYKLIITDPDGVTETKTWDVISDTTGVQSTSFTPTKPGTYNLTFIYAGQTYTWNATTAQQSRYGIKYLPANATTTLTVQTEPVSVSPLTPLPTEYWARPIFGENFLWYTIASHWLGSNSLGTFQQSGFNLWQSSGTGPESSHILWTSPLEAGGIVGGSDTAIEGVTYYSGGSYEGRFVNALIVNGRLYFKPPEGSQNGGAYTCMDLRTGEVLWTNPDINPTFGQLYCYESPNQHGVLPSGYLWQMVNIRTDPNDNTSPIANQTWIAYDTLTGNNLFNLTGVPNGGTIAYTENGEIVKYFLNYDSTTKTGWLALWNWTAAPNV…
227	GC_00000001	Lab288P3bin169	PQQ-domain protein	1779	35	596	57	0	0.471865	0.702823	0.564639	1														MNNKKVMSVLMVLFLTTLIGTSLLATASAHNTANDQSTWTIISYAYMSVAPNPVGVGQQVNVCMWVDVALPSATLENEIRRHDYSLTITAPDGKTETHNWPIVSDPTGVQFFVYTPGQIGNYTFFFSYPQQTYTWEGTYKGDIFTASNRTRTLTVTEEQLPTPIDSYPLPTEYWTRPIEQQNTYWYSISSNWLGAPFITGAGVAYTGGQQPDGIAPESAHIMWTKPLQYGGIVGGTNTQILGEGYYEGLSYNPRFGNPIIMHGTLFYQEPLGNSGTGGDYLSVDLRTGQELWRINASATGTSLVPSFGYIYTYDGPNQHGALPNGLLVASTTVANQGTVWRTYDPRTGYLTSMNITNVPGGVNVAGPSGEYLKYVLTNYGTASNPDWYLAQWNSSRVFG…
228	GC_00000001	Lab288P3bin169	PQQ-domain protein	1143	35	596	57	0	0.471865	0.702823	0.564639	1														MQISKNKILTTLIAISLIITIGTSIVLLPITTAHSPPVNIPTYAFLSVTPNPVGVEQSVNVVMWAGLVLPGATVGNEVRFKDYKLIITHPDGHNETMTWPIVTDTTSTQSVQFTPKEIGTYSFVFSYPDLTYTWSNSATYKDDVFLGSTSKSITLTVQEEPVPEARTSYPLPTEYWSRPIEGQNIDWWTIASNWLGEAHPKIANGIRVQPDGIAPNSAHILWTKSIDEGGVVGGSNLGLEGNMFFSGMAYQARFANPIIMNGRLFYSLPLQNTPSGGGYMAVDLQTGEELWYSDKMGVSGNSAPTFGYIYDFNSENQHGVIPPGMLFTNNFGYGYDPVTGQLRINITGVPSGTAITGPHGEILRYQLNIANRWLAQWNSSKVIWPVSGTAVGQPATANA…
229	GC_00000001	Lab288P3bin169	PQQ-domain protein	70	35	596	57	0	0.471865	0.702823	0.564639	1														MQTKNKLFAAIVTIILVVSTFTALVNIQPAAGYNAATQAAIDAGMKWDRTEDATSQRILMWERYKDKVPTYTYGVVTPNPAAVDTRVSLIIFNPMLPPGASPTNQSDVRYRYKVEITDPDGNKQFLNGGHEGDIYVSDSTGTTYAFFTPTKIGNYSVTIMFQELYFKWWSALSVQRYYTGTTFLASNRTYNLEVLQEVPPPTMITWYPLPEEYWSRPIDGQNDSWGAISSNWLNNAKDRNYGSVENRYQPEGIAPNSGHILWTKVTEDGGVVGGNQYFFEEGDSGEVFNAGHQYQTRFQTQIMMHGRLTYQEPISFSNTGGAWVTVDLNTGEEIWRNQTMSAAPSFGYYYAFDNMNQHGVVNPGYIFSNNFGTAIHPRYGTTMGISVTNVPSSDAEVIG…
230	GC_00000001	Lab288P3bin169	PQQ-domain protein	947	35	596	57	0	0.471865	0.702823	0.564639	1									COG4993	Glucose dehydrogenase, PQQdependent (Gcd) (PDB:1FLG)	G	Carbohydrate transport and metabolism		MNTNQFGKKNTKIMLTFILILMIALTTLMAGITNLQAQTDATIKSYVYLAINPNPVGVDQPVTVDTWVSPLSTRTDEYFNGLTVTITDPDGATETKGPFTTNVNGGYAFAYTPTKLGNYTFKSHYPGEKLVPGQYASSESQTITLQVQQDPIPYFQDNPLPVDYWTRPINGQNRLWSSISGGWLMAAYNLTYTTAAGVSVGALNPYSQAPGAPHIMWTKEITTGGLVGGEQGTSSYYNGPSYSSLFSPPIVMNGKLYYSLTSGGTVCVDQRTGKELWRNDNLTQLTCGQEYNAQKYSYTTAGVQAYLWTRSWQVYDPFDGTLKYNYINYPSTLTRPVFSDDGSLLNYVIGRNWLALWNSSLAGLGTNREWSRGIQWNVTIPNLTVPESLFAPLNISSSP…
231	GC_00000001	Lab288P3bin169	PQQ-domain protein	1336	35	596	57	0	0.471865	0.702823	0.564639	1														MNTQKNKLMLVITVALLMIIVMPILATTIEAQTLRRQYTTYAKVTVQPEVIGIHQRAMGYAFLGNPPLPGSSMNNPYRYRNYTVWITDPDGKVETKHWDIIDDTTGCQMFSYYPEIVGQYNVTFTFGGMTITSSDTSSSSSIGDVYLASTANCTFYAQEEPIPEFPDSYPLPTEYWTRPIYGENPGWFKIASNWLGTGAPVNSNTGYGTISGTGGQAVIQRYPGDAVGSKTGHVMWTKPMQSGGVVGGENYEIDGQTFFEGSAYINRFQNPIIVAGMLIYNEPLNFASASGGDTVCVDIATGKELWRSATMPTLSFGNMRDVQDGNQHGVFPPLIATANWGRVFDAYTSYPLFNVTGVPGGTLVSGPNGEHIRYTIYNNGTNTAPSWYLCMWNSTLMWN…
232	GC_00000001	Lab288P3bin169	PQQ-domain protein	586	35	596	57	0	0.471865	0.702823	0.564639	1														MQKQKTIILKTSKKIQAVLPTMLLMILLLSFIAVTNAANQPTTGGNGTPLRTLTTHTFMSISPNPAGINQAVTLYIFSNLDTPTVANTPYYGWNFTVTVTDPDGQKSTLTPPMSQPNGYTSMAFIPTKLGTYQFQAFFAQLNLTFTDPGAGGFIPGLYTFTASESTVKNLTVTTTEVLPRPNVPLPEGYWESPIYSTNFEWYTLKSNWLGGIGGNAPTSTTGPLSSHILWTKPLAYGGLSGGTVSVDETNVGSPILYDQTGLNYFTGLLYQNKLTQFIINGYYIYNIQPQLNAGVRCLNLRTGALVWENLTMPNISCGQVTTLNMGLGSGSLAYLWYASGSNWYQIDAFTGKLITVYTGAQSFTPIQGPNGEILVYTLNPANHWLTLWNSTWAIQATGG…
233	GC_00000001	Lab288P3bin169	PQQ-domain protein	2158	35	596	57	0	0.471865	0.702823	0.564639	1														MQKTRHMTILFSTILLLSIAASIFIAPNTGQVYPPPGTHIPTYAFLNVAPNPIGVGQTVTINFFLATPLATGEGPTGMTVIQMNPDGTNTTLGPFNGDATGGSYTTFHPPHVGNWTFQFFYAGQTLTGNDANAVPRPGWGGLIMDPSMSNAVTLVVQEEPISRSAHATTALPLNWWETPISAQNVEEWYKIAGPWLGLSGITFGQTGSYNQTSF
234	GC_00000001	Lab288P3bin169	PQQ-domain protein	1451	35	596	57	0	0.471865	0.702823	0.564639	1														MFNKFSKIEQPKKTIYAIALLTLLTLSLFAILAPALSADDRYNHTTYIHTVAMPNPQLVNKPVYITFIIANVPPSVYPVEAPRYFWWSGITLTITYPDQSVKNITDLETSYAGSGTYEFIPPTLGNYTVVASFAGQTIPSGPSAGINYGPSTSKATTFEVTDDASKIVNLISYPLPEEYWTFPIEAQNHQWYIYAGGWLAGRFAEPGVQNTYNPYTSGPYTAHVMWSKQWTMGGLVGGERSNEQYTFGRWPGGSDQYFSPYISNGIMYANLPQYYTTQTGATQRAGFEAIDLATNEVLWKQTDYNNSITYLQRFSYSKSTMATGTNDLLWDTSSTTWRTFDPLTGQLVQTITGAATGGRVTSGPDGELLIYYISGANGWLACWNSTYFQGAVAQSIGYT…
235	GC_00000001	Lab288P3bin169	PQQ-domain protein	784	35	596	57	0	0.471865	0.702823	0.564639	1														MHLYYTLTGNWIGGAANQWPQGSANEGSSYFSYSPGPGSAHILWTKPYWVGGLMDNRYGTSGFAQYHYQGLAFTAVVIDGKIHYQPRYTGASAQGWAAVDLYTGETLYENYTDIAPTFGQVYDYSSPNQNGGFPYLYRPVTYANLPDIVRLSNVTLNPDLTLTVNSGASNVNKTSLTSNSFGTIWDILDAHTLQHVTYIANVSTGGTPVYGMDGSILRYNVTNIGTQPYMTIWNTSAGTMVSGINGTDAWQWRPSGGGGGGSTTPFWGTAVAYNIVHDGNLMITGNFSIPNISGPSNTLLNQTATLQAIREGEYAIFATPGRNDERGVVPAFVLAIDLSKGNEGKELWRNTFSPPFSSTESNASITLTGVYSIDKETATVVYQSTRLLQRWGFDAKSGT…
236	GC_00000001	MRPHidbaud_mb_bin_29	PQQ-domain protein	2974	35	596	57	0	0.471865	0.702823	0.564639	1														MRLKQKISQRLAVTATTLLLVISMLSALPLINAQTDSSVATEVPTFLMINVAPNPIGSGQEALVNAFMTKPPITAGFMGTGTMFEGIKVEVTAPDGTKRTLDMGKSDSTGGTWTNFTPDQVGNYTFKATYPGQHAEETVMNFFGPPTFYNITYQPSISDTITLTVQAEPVPMFNTAPLPTEYWSRPIQAQNYFWATLGSNWYGLAAPAFATTGSYDATGNFQPYGTAPNTGHIMWVKPTHFGGQPGLPIPNDQMSNYMTTTIATNYFEPIILNGVLYYTEYSGPSAAKTAWVAVDIRTGETLWTRSAGESGNEVIRMGQVMRFKSIQEFGSWAFLYSCPSASFFGNPEYMSVYDAYSGEYLMNITGIQNPAFLIDDSEDSDQKGSLLGYYMSGGNLTMW…
237	GC_00000001	MRPHidbaud_mb_bin_29	PQQ-domain protein	2405	35	596	57	0	0.471865	0.702823	0.564639	1														MHKNKKLSTLSLLIILAVSVIAMASMTSVQALDIPTYLKIHVEPDPVGIGQAAYISAFMTKPTASSGMGSTGDMYTGITIQITDPDGKVTTMGPYTADSTGGVGGLSFTPDKLGNYTLKAFYPGQNLTRSASSFFGPGIDYSHVRELPSESEPEILTVQEEQTPQFQSAPLPTEYWSRPINAQNYAWGTLGGSWYGLGIPSFATTGMYDATGNFNPYSQAPNTAHIAWVKPTAFGGQVGGPIPSDQESQFTSSSILINYFEPIILNGVIYYGEMAGINSQVVSWNAVDLRTGETLWTSQPGITSDASAVSFEKLRMGQNMKFHSMQEYGTTSFLYSIVGGGMFGGAATYRLYEPSTGAYMGVIYNVTTDSAYIMDTDATHENVGTLFGYFTSGGNLSCW…
238	GC_00000001	MRPHidbaud_mb_bin_29	PQQ-domain protein	1790	35	596	57	0	0.471865	0.702823	0.564639	1														MYSPPLFHDAQQLALNITNGEVVWSIDAFDTTSAPAISDGVMVTLNAYDNQIYGYGKGPSSTTTEVQQFGTQMVIRGTVTDISAGTQQEAQKANYPHGVPCISEDSMTAFMEALYMQQPKPNNATGVPVTLSVIDSNGNYRTIGTTTSDASGMYTYTWTPDIAGDYTVIASFAGSESYYGSSAETSFTVGQTSTATPQPTQAPSMADLYFLPGVAAIIIVIIVVGVVLLLAIRKRP
239	GC_00000001	MRPHidbaud_mb_bin_29	PQQ-domain protein	2425	35	596	57	0	0.471865	0.702823	0.564639	1														MGLPTEYWTRPIYGENPYWWTISSNWLGSGSPGYVGISGAKYDVFSGSSVGSLTSHIMWTKSMQAGGVVGGDDTSVLGNTYFEGSAYINRYINPIIVNGKIYYTEVVGYGGASGAMQMGASASYGPTTCVDLRTGKQLWSRSDVPALSFALIYDKEDENQHGVMQPILVASSGGGFSGGSTSWKYYDADTGNYLANITNIPSGTNALGPNGEMLIYTLTNKGTTANPNYYLTQWNSSKLATYGYSFGIISGTYDASTANRYDWNISIPSLSNGGTITNAFAGNTLICYNGSLPGMGGMGSAQSSAPYTYFAINLDSTKGIVGSILWRNTVNAPAGNITVAAGIADPTANGGKGVFVESYKETTQWVGYSMATGEKLWTTDGQTAMDYYGNPQMPQIGAA…
240	GC_00000001	MRPHidbaud_mb_bin_29	PQQ-domain protein	485	35	596	57	0	0.471865	0.702823	0.564639	1														MELKTRMTAMIIAVLVLSSIGASVIQTSSAVTYSNTTKSTFAYVTTMPHTVGVGDTITIYMWINQIFPNALMTNDYRFHDFKIIITLPDNTTETYTFDEISDTTSNQAYGYTPTQTGTYTVDFYFPETYVNATSHKDDSTANDIYLASSASCTFTVQEDSIGYAPDSYPLPTEYWTRPIYGENNFWYTISSNWLGTGSPGYRFMSSTNYGGNGQEYPSDAVGSLTNHIMWTKSLQSGGVVGGDTGTIYGNTYFDGSAYFVRFQNPLIVNGYLIYTEPLSYSSNAGGDTVSVNLRTGEELWRSSTMGALSFALIFDIENGNQHGQYNALLIATSGTTWKAYDADTGKYLWNATSVPSGTKASGPNNEYIIYTKSTNTSGSWISEWNSTLLFTQGTTGTTA…
241	GC_00000001	MRPHidbaud_mb_bin_29	PQQ-domain protein	1285	35	596	57	0	0.471865	0.702823	0.564639	1														MNTHSKVTTIFLVALLIISIGATVLIPAANAATTKKTFAYVQATPNIVGIGDSINIYMWIDKMFPGADMENDYRFHNYKLTITAPDSTIFTKTFDYIADTTSNQGYVYTPTQTGTYTVTFEFPETFVNATSHPNDSTSNDVYQASSDTDTFYVQETSIGYAPDSYPLPTEYWARPIYGENSFWFTISSNWLGNGAPGYGGFAASYNYGGNGQLFPSDAVGSLTSHVMWTKELQSGGVVGGDNFQGYEGNTYFEGSAYLQRFVNPIIVNGRLYYTEAVSYLAPSGGDTVCVDLRTGEEIWRSPSTTMGALSFAMIFDSEQPNQHGVYNALLVATSGGGWFGGATTWNFFDADSGKYLFNATNIPSGRKAMGSMGETIIYQTSRQGSNYVVGEWNSSKLWT…
242	GC_00000001	MRPHidbaud_mb_bin_29	PQQ-domain protein	483	35	596	57	0	0.471865	0.702823	0.564639	1														MAKSKISAIIIAILLMTSIGTTLAIIPTTSATETIVTYAYIQAAPNPVSVGETEYIYMWLDKVISNSLPTNDIRFHDYKLDIIAPDGTKETITFSEITDTTSNQGYSFAPDQIGTYNLTFTFPGQTYTWDGTYKDYYYLPSTASTTLAVQEDATYKYPDSYALPTEYWTRPIYGENPYWYTISSNWLGTGAPAYSLSTGNGQIYPDDAVGSLTNHIMWTKSLQSGGVVGGDNFEIYGNTYYDGSAYYVRYLNPIIVNGYLYYTEPLSYSEGIGGDTVCVDLRTGEEIWRNPDITSLSFALLFDIENGNQHGVYNALLISTGATGVTSLSSAVSTWYVYDADTGTYLYNVTDIPTGTKAAGPNNEYLIYTTTNTAQGYMLSMWNSTKLYTQSHFGTAAIS…
243	GC_00000001	MRPHidbaud_mb_bin_29	PQQ-domain protein	330	35	596	57	0	0.471865	0.702823	0.564639	1														MYNKNRRLAVAIVTILSISLLTSMILLPTALAHTPAWNITTHAYVAVFPDPIGVGQTAYVDMWLDKVIDGADLSNDIRFHNYQLTITAPDGTTQSKTFDTISDPTSNYVYAFTPTQVGTYTFDFTFPGQLYTYTTPIASFFGPSGPSQYQGDTYLPSSASTTLTVQDTQLTSIPSTSLPSEYWTRPIYGTNSNWWTISSNWLGTGAPGYSNGMLGASFPGDAVGSQTNHVMWTKTLQFGGVVGGDNFEIQGDTYFDGSAYNNRFNNPIIINGYLYYREPMSFNGGNNGDTVCVNLQSGEEIWRSTTMPTLSFGYTYDIQDPNQHGVYPPILIASIGGSFFFAASSVTWMAFDAYTGYFMFNVTNVPSGTTMMGPDGEYLVLILKNYGSPTAPNYYLQQW…
244	GC_00000001	MRPHidbaud_mb_bin_29	PQQ-domain protein	2651	35	596	57	0	0.471865	0.702823	0.564639	1														IAGAWPVDDAVGPTTSHVMWTKVYQTGGIVGGDNTLYPGGSYFEGSAYNTRFSDPIIINGKLYYNEAFSFQGGTNGPTVCVDLQTGETLWSRSDVPHPTFGYVYDVQDPNQRGVYPPILISDAGIMARGPFTWRAFDAETGNALFNITNVPSGTRVIGPQGEVLIYTLTNAGTSSNPQYYLARWNSSRLWTGQYSGASTTPSIVPPITDGSNPLLYDWNVSLSSLNTITTTPTILQAYDDMLICLGGKLPQAGNNILQPASSSPYTYIGINLKEGSIGNVMWQKTHNAPSGNLTVLFSGGDPTVGVFAEYYQETFQFTGYSMSTGEKLWTSSGDQVALSFYSTGYIGMGPQMAYGKLYSGPAYTGLLYCYDLTDGNLLWTYGNGEEGNSTNSGFAAPGN…
245	GC_00000001	MRPHidbaud_mb_bin_29	PQQ-domain protein	2787	35	596	57	0	0.471865	0.702823	0.564639	1														MTVVFLIVSMLAMQSTSAITLEPGKVSIPTYAYVNVAPNPAGLGQTVTVNFFLDKPPSTADGPYGDRWHNLTVTVTKPDGTTENLGPFKSDATGGTFTHYTPEQIGNYSFQLSFPGQFLTGENPNPATGTSSASAVGNYFQSSTSDKATLVVQETAVQAFPTTPLPSEYWTRPIFAMNTEWNTISGNWLGLGATSFGYTGLYNASSIFNPYTKGPNTAHILWTKPYAVGGLIGGEFGNDQIDSNFKSTSQYEPQFAPIIINGVLYYQQYLGTDSNPGPWVAIDLQTGKTLWTKDNNAILTMGQILDFVSPNQFGGMSYLWGQSYGTTQQGDVSTALHGAWSLYDATTGNWILDIENGTTYDSLRGIKAQEAEDGSILIYYMNYTDNTLNCWNSSKAIQQ…
246	GC_00000001	MRPHidbaud_mb_bin_29	PQQ-domain protein	1794	35	596	57	0	0.471865	0.702823	0.564639	1														MLKIKNQRKRIITTSIALLLMASIAVLSIPNTNALSPAPGKMSIPTYAFIHVAPNPIGIGQTATVNFFLNRPPPTADTLYGDRWHNMTVLVTKPDGTTQTLGPFSSDAVGGAYTTYTPDQLGNYTFVFHYGGQVLAGENPGQNNFAPEAIGNLYEASTSETATLIVQETPIGYSPVAPLPTEYWVRPIFAMNTEWYQISGNWLGLGRGGGNFAPTGRYSEDSNFNPYTTGPNTAHILWTKPYAPGGLIGGEFGNSQENSNFKSTSQYEPNWSPIIMNGILYYTHYPGAYTNPAGFVAVDLQTGKTLWTKDYNEVLICGQLMNFVSPNQYGATPYLWATSTTNNTLSMFDATTGNWILNVDGGPTYFWGIIPSKDETGSFLTYYIDYADLTIKCWNSTKA…
247	GC_00000001	MRPHidbaud_mb_bin_29	PQQ-domain protein	2756	35	596	57	0	0.471865	0.702823	0.564639	1														MNIFRKNANMLTAIMIFTIAASILAIPLAIGQVTLPPGTHIATYANINVAPNPIGVGQTVSVNFYLATPQYDSNGPSNMTVKITDPTGYVRTMGPYTGDTTGGTFFNFVPDKVGEWKFQLFYGGQVTAGSAGFGGGPPSNAGLIEDPSQSDVFTLVVQEEPIVQTGYPLTPLPTSYWETPVSAQNVQYWYKIMGPWLGLGSITFASTGAYNASSLCNPYTPSVTSGHILWTKTWGAGGVVGGSAGGTEDSGSYWSTRQYWPQYAPVIMNGKMYSTYYPETTGYSNGIVCTDLYTGETLWKLNTTSVLRCGMTTQWKTPNMYGVIGPYIWTTGNLPASETGGNIIQSTGTEMGMFGPSAKPAYNLYSAETGQYVLSIVNASSMTIKEDGFGNLIGYYLNS…
248	GC_00000001	MRPHidbaud_mb_bin_29	PQQ-domain protein	1959	35	596	57	0	0.471865	0.702823	0.564639	1														MNLFRKNANILTAIMIFTIAASILAVPLAIGQVTLPPGTHIATYANINVAPNPIGVGQTVSVNFYLATPQYDSNGPKNMTVKITDPTGYVRTMGPYTGDTTGGTFFNFVPDKVGEWKFQMFYGGQVTAGSAGFGGGPPSNAGLIEDPSESDVFTLIVQEEPIVQTGYPLTPLPTSYWETPVSAQNVNYWYKIMGPWLGLGSITFASTGAYNVSSLCNPYTQSVTSGHIIWTKPWGAGGVVGGSAGGTQDSGHYWSTRQYWPQYAPVIMNGKMYSTYYPETTGYSNGIVCTDLYTGQTLWKINTTSVLRCGMTTQWKTPNMYGVIGPYIWTTGNLPASETGGRLIQSTGTEMGMFGPTTRPAYNLYSAETGQYVLSIVNASSMTIKEDGFGNLIGYYINS…
249	GC_00000001	MRPHidbaud_mb_bin_29	PQQ-domain protein	2793	35	596	57	0	0.471865	0.702823	0.564639	1														MKVKLSLVVAVLLVLLVPTVMQIAQPAIAQTANDIPVYLKVYAEPNPVGVGQVIYLSLFFTKPIPIVGSAGGGSLYTGLTLDIVKPDGSKTTLGPYISDTTGGVGGIEFTPEVTGNYTVQAFYKGQ
250	GC_00000001	MRPHidbaud_mb_bin_29	PQQ-domain protein	1854	35	596	57	0	0.471865	0.702823	0.564639	1														MHKKNRFLTLVLLAALIVPTCMTISQMQTATAATNIPVYLKVYAEPNPVGIGQPVYISLFFTKPIPVVGAWGGGSLYEGLTVTIVKPDGTNQTLGPYISDTTGGVGGIEFTPEVTGNYTVQAFYKGQ
251	GC_00000001	MRPHidbaud_mb_bin_29	PQQ-domain protein	423	35	596	57	0	0.471865	0.702823	0.564639	1														MNKSKLVTLVVTISLLVALSGSMISTTGFASAVTNIPEYLYVMGEPSPVGVGQTVYISLFFTKPIPPVGSAWGGGYFTGLTVNVVSPSGHNTTLGPYTCDTTGGVGGIEFTPDEIGNYTIQAFYPGQAHGADYNILPAISAPSYFTVQSDPITGSGFTPLPTEYWSRPIYSTNYLWSQLGGNWWGLGKPSFTDTGGYDATGNNFNPYSAAPNSGHIMWVKQAALGGQVGGPISGDSESQYTSTSILYRQFEPVILNGVIYYKVYSNTPTTETSTETPGWNAVDLRTGELLWHKDTSDTLDFAFVMEFHTAQEFGTQGFLVGSLSSGSMFFSAPGQKYIWQLFDPVTGYFIANITDVPSTTAAGIVESDDDNTQGAVYMYSVDNGYLSMWNSTLCLQGPS…
252	GC_00000001	MRPHidbaud_mb_bin_29	PQQ-domain protein	2427	35	596	57	0	0.471865	0.702823	0.564639	1														MILLAFVFSTIAVLPMQPAEAQTTMKTYPIVDAIPNPVGVGQETLLKCGISEAAPSASYGWSGITMTVTKPDGHTETLGPFTTDSTGSTYTTYVPDQTGNYTITTNFPNNTYPITSAVSGRTAPIQKGTILLASSISMTLQVVESVEIQFYLGHALPTEYWSRPIDPQLREWYSIAGNWVERPPNSFVEYQDNAPETPHILWATQYEQGGISGGLYDGENNIIADMYGGDAYEGRFANSVVINGVLYYNTQGNGLYAQTSIPGIQAIDLHTGEKLWFLNNTFLSFGQTMFFPSYNVNGVWNYLWSVNGNNYTAYSTNDGSFQFMFYNVPSGTRVFGPNGEILIYQINYNAGWMALWNSTLAGQQNAVIGQPTYGSWSFGALGMDASGKGSRDAGGPTNP…
253	GC_00000001	MRPHidbaud_mb_bin_29	PQQ-domain protein	2402	35	596	57	0	0.471865	0.702823	0.564639	1														MKTTQKLAMTLLVVFAISVVTSIPLMNIASAAPTMKTYAIADAIPNPVAVGQETLLKCGISEAAASASLGWSGITITVTKPDGTTQTLGPFTTDSTGSTYTLYTPDQVGDYTITTKVPDQTITTTFTPSERGYPIVAGTVLLASTETTILHVTAEGSQQFYPGHSLPTEYWSRPIDPQLREWYSISGNWVQRPDNSYVKYQDNAPETPHILWATPYEMGGLTGGLFDGENQIPAAGYAGDAYEGRFSNSVVINGVLYYNTAGSGTYSTVGIPGIQAIDLHTGEKLWFLNGTTLSFGQTMFFPSYNVNGVWNYLWSVVGSNYTAYDPTDGSFAFQFYNVPSGFRTFGPNGEILIYQINYANGWMALWNSTLAGQQNAIIGQPSYGSWTFGVTGLNANGVS…
254	GC_00000001	MRPHidbaud_mb_bin_29	PQQ-domain protein	2274	35	596	57	0	0.471865	0.702823	0.564639	1														MQILSQKTNSALTLLLIASFAVSSIAIVMPLQPTVAQTTMRTYAISDSIPNPIGLGATTLLKVGISQAAPSASYGWTGITITVVKPDGTTEQLGPLTTDSTGSTYTTYTPDQVGTYNLTTNFPQQTVPITFTDSERGQVITTGTVLLASTKSSQLVVTQEPTSMPYPSHSLPTEYWSRPIDPQLREWYAIAGNWVARPDNSLALFNEDAPETSHILWATPYTQGGLSGGLFDGANQIPAAVFAGDAYEGKFSNSVVINGVLYYNTAGSGTYATVGIPGIQAIDLHTGEKLWFLNNTVLSFGQTMFFPSYNVNGVWNYLWSVSGSNYTAYSPWDGSFQFMFYNVPSGTRVFGPNGEILIYQINYAAGWMALWNSTLAGQQNAIIGTPSYGSWSFGVLGLN…
255	GC_00000001	MRPHidbaud_mb_bin_29	PQQ-domain protein	1812	35	596	57	0	0.471865	0.702823	0.564639	1														MKNKSKLAIALLVVFALSVVTAIPLNFGANAQTSMKTYAISDAIPNIVGLGEQTLLKCGITEALASQSYGWTGITIEVTAPDGTHQTLGPFTTDSTGSTYSLYTPNQVGTYTVKTNFPQQTMPVTTMVMERGGAMILAGTIMLASTATSTFLVTEEPSKMYPSHSLPTEYWSRPIDPQLREWYSVSGNWVARPDNSIALYNDDAPETAHVLWTKELTTGGMSGGLWGEDLVPATSETGDAYEGKFANSIILNGVLYYNQHDQGLPDVIHAVDLHTGEELWTKNGTSVAFGQVFWFDSFNYDGVFTYVYSTSGSSYIAWDPFDGKWCFTFNNVPSGVRAYGPHGEILVYVINYQAGWLALWNSTLAGLQNSAMGTSSYGSWGSQVQGKTFDASTPKCYSW…
256	GC_00000001	MRPHidbaud_mb_bin_29	PQQ-domain protein	739	35	596	57	0	0.471865	0.702823	0.564639	1														MKYKKIVGTMLLIAFLVTVLAALPIETINAQTAMTQKTYAIADAIPNKIGLGEATLLKCGITEALESANYGWTNVKIIVTKPDGTQETLGPFKTDSTGSTYTEYTPSTIGNYTITTIFPEQASPSTFYVYERGTMLFAGTTMLASTASCTLEVTEEATPMYPSHSLPAEYWSRPIDDQLREWWSISGNWVVRPDNSVADYNADAPETAHVLWAQEITTGGISGGLQSSNNQVDITTGMNTGDAYEGKFSNSIILNGVLYYSNKPGTGSYGDLGVPCIVAVDLHTGETLWTRNNTVLTRGQELYWNSYNVDATYSYIWSVSGSTWTALDPFDGSWCYTFTNVPSGQATVVGPSGEILIYVLDTEHGWMAMWNSTMAGLSAGGAVEGTADYGSWASNVMLK…
257	GC_00000001	MRPHidbaud_mb_bin_29	PQQ-domain protein	3030	35	596	57	0	0.471865	0.702823	0.564639	1														YTYKDPWSETLWSDYWSSLRPRIIADGKIYLGQSEHSVNQPQPRGAPFVCLNATTGEVIWSIAGMFRQTDWGGSAVMGDSIIATMDTYNQMVYGIGKGATATTVSAPDTSVEYGKAVTIKGTVTDISPGTADEKIKIRFPNGVAAVSDDSMSDWMLYVYKQFTRPTNASGVQVSINVIDSNGNYRTIGTTTSSSEGFFSYTWTPDITGEYKVYAIFEGSNGYYGSHAENAFTVEEQAQPTATAQPSTSIPPYETYIIAMGVAIIVALALATVLIIRKKP
258	GC_00000001	MRPHidbaud_mb_bin_29	PQQ-domain protein	1952	35	596	57	0	0.471865	0.702823	0.564639	1														MNFKKLSTILIVSILLISIATTFASLAISNAAVSGEMTSYAYLIVEPNPVGVGQTTYVAMMVDYPMPGATEANSIRRHDYKLTIIAPDGSTETKTWAEIKDTTGVQSTAYTPDQVGTYTFYFEYPSQTYTWTTAEGGSAAYAGVVFLGTNATATLTVQQDAVYGSSDATLPTEYWSRPIYGANDNWYTIASNWLGSNYFGTFQQSGYNLWQTSGSAPTSSHVSWTLPFEDGGVVGGTNTYVDGATYYSGGSYEGRFQNSIIMGGRLYTKGTLSDNNTAGTYMCIDLRTGEILWTNDNINPTFGELYCYESPNQHGVIANGYLFQTSGTTWIAYDSLTGKWLFNLTGVPSTGTVVYTENGEIVKYILNYNATSKTGWLALWNWTAAPYTAAGMPGSGSNA…
259	GC_00000001	MRPHidbaud_mb_bin_29	PQQ-domain protein	2882	35	596	57	0	0.471865	0.702823	0.564639	1									COG1520|COG3291	Outer membrane protein assembly factor BamB, contains PQQlike betapropeller repeat (PQQ) (PDB:6TJG)|Uncharacterized conserved protein, PKD repeat domain (PDB:2KZW)	M|S	Cell wall/membrane/envelope biogenesis|Function unknown		MGVKKYINKPTAIFICLLIAFNAIPALMPAVNAQTSGELASYAYVTAAPNPVGVGQTTYIAMWVDVPLPDSNESNTIRRHDYSLKITAPDGTTEDYAWDIIWDTTGVKSMAYTPDQTGNYTIYFSYSGQTYTWNDTTTQKTYYGLKLLGDNATTTLTVQEDAVTPTADTPITSEYWSRPIYGTNDNWYTIGSHWLAGSYLGTFQQSNMNFWQQSGTGPSSSHILWTSSVEVGGVVGGTNTFTDGATYYSGGSYEGRFLNSIIMHGRLYYKAPLSDAATNGAYICIDLRTGEELWRKDNINPTFGELLAYESPNQHGVVPSGYLWEVSGTTWIAYDGYTGNWLFNLTNVPSTGTIAYTENGEIVKYILNYNTTSKSGWLALWNWTCAPSAMAGTSGSDAM…
260	GC_00000001	MRPHidbaud_mb_bin_29	PQQ-domain protein	2656	35	596	57	0	0.471865	0.702823	0.564639	1														MLKCSFFVLTIGASALLAVYTKKVTYLIRRKKKMKQNTTLALVLTALLVFSIAVTLTPTISGQTSGQMQTYSYLIVEPNPVGVGQTTYVAMMVDTPLPSAQENNNIRRHDYKLTIVSPDGHTETKTWAEIKDTTGVQSTSFTPDQVGEYIFYFEYPDQTYTWTSAQGGNNAYTGIVFLGSEATATLTVLQDRVEPTADSPLPTEYWTRPIYGEDYNWYTMGSHWLGSGSSSYATSANYFGTFQQGGMSLWQTGGTGPDSSHIVWTAPFEDGGVVGGINTGIDGATFYSGGSYEGRFQNALIINGRLYYKAPLSDQVSTGATGAGAYVCRDLRTGEILWTNDAINPTFGELYCYESPNQHGVIPNGYLWQAVGTTWVAYDSLTGKWLFNITDVPTGTTAY…
261	GC_00000001	MRPHidbaud_mb_bin_29	PQQ-domain protein	2998	35	596	57	0	0.471865	0.702823	0.564639	1														MTNLKNRKNNLIAIALISMFAMSLVMIPNTSAHTPAWTQTSYAFINVAPNPVGVGQTVDIVFWVDAPLPGALIQNDVRRHDYTLTITKPDSTIETKHWDVISDTTSIQFYQYTPDQVGNYTLHFKYGGQTYTWAGEYQNDTILPAETTTSLTVQEEQLTYLPNTPLPTEYWTRPIYGENVAWYSVSSNWLGSPYITGANTYVGLPGAFQPDGSAPDTAHIMWTKDIQYGGLVGGTNTAVIGESYYTGNSYNSRFPNGLIMQGTLFTAEPLGNAGSGGDYIAVDLRTGEELWRINTSETGISLVPQFGYLYSFESPNQHGNLPNGLLIAPYTVGGTSTIYGTVGGTTCWACYDPRNGHLLNMNITDIPTTGAGNIVSVANVGGPSGEYLKYVLFNYGTTT…
262	GC_00000001	MRPHidbaud_mb_bin_29	PQQ-domain protein	2888	35	596	57	0	0.471865	0.702823	0.564639	1														FTVDEAAATPTPVPTAEPSMADLYFLPAIIGVIVAIIVVGAVLALLVSKKP
263	GC_00000001	MRPHidbaud_mb_bin_29	PQQ-domain protein	1070	35	596	57	0	0.471865	0.702823	0.564639	1														MKPKVQKILSLLIVIAFVISIVPFVATTDAQITPKKTYAFISATPNPVGVGQETLLHLGISEATNGTYWQWKGLTVTVEKPDGTKMTLGPFNTDSTGGTGTVLVPDQVGTYKLQTHFPEQKMVPGFSAVERTYAASDSDWVNLVVQEDPIPYFPGFPLPTEYWNRPINLQFSEWVPLTSQWLRPAGSYSMPPIEKFHDGNADAPETAHILWTTPYAEGGLTGGEQGDMGYEMGDAYVGKFLGTVVINGVLYYNEYQSTGGTAVEQNVHAINLKTGEELWVRNWNNSRLALGQVYNFQGFNYYGAFAYLWTVSGTTWDAFDAQTGRWVYRINNVPSANPNYNYYGPRGEIIRYYVDQRNGWMMMWNSSRATNPQTAHSVGDGSWDVPGSVLDGNNGIQWN…
264	GC_00000001	MRPHidbaud_mb_bin_29	PQQ-domain protein	1779	35	596	57	0	0.471865	0.702823	0.564639	1														MAKRKNGFLIAIFALITVTASLVILPTSQAQLGPPQPNTMTSYAFIGARPNPVGVGQTVLIHFGISAATQNATESFKGITVTITKPDNTTDTLGPFITDSTGGSGTQYTPNMVGNYILQTHFPAQWYNYTGVGAFTGPVVSNTYYSASDSDKLTLVVQQEPIPAYPGVPLPTEYWTRPIDAQIREWYTIAGNWLQASGGLSGSDIPNRLVFNNDDAPETAHILWTKPLTMGGLVGGDVGIANSINQGPVGFGIGDAYEGVWSSRLILDGKLYYATYAGGLLGGFAEPVIYHCMDLHTGKELWTKTFLNNQSIAFGQELYYQGFNYMGTFAYLWVTTGGMSYFGPPSPATWYAFSADTGNLAFTIQNPPSGTTMTDPNGGIHILVVDQVNGWMADWNMTN…
265	GC_00000001	MRPHidbaud_mb_bin_29	PQQ-domain protein	1857	35	596	57	0	0.471865	0.702823	0.564639	1														MHNNHKISISTTILLINVLTISAIAVPLVSSQSSVTGLTKAYPFIGATPNPVGVGQETLLHMGVTQPLRVTQDGWTGITVTITDPDGKSSTLGPFRTDSTGGTGTTFVPDKPGTYMIQTHFPEQWYNYTQSGVRYNLLYQAADSRVLNLTVSDVPINLYPVAALPTEYWTRPIDAQNREWKTIGGNWLGIGQFGDNLAGSAMPNNDYAPDSAHVLWTKDLEYGGLTGEYDYSVFGGDAYEGKFSGAVIIAGVLYYNKFNTIGASGVSNPVENYVVAVDVHTGEELWKRTLKAPDGTNVTLSFGQVLKFTSFNVQGAFTYLWGTSGTTWYAFDPADGRWLFTMTNVPSASTLVGPNGEFLKYTLDQTRGYMLIWNSSAVIDCYWGTNPNSPNWGSWRPQG…
266	GC_00000001	MRPHidbaud_mb_bin_29	PQQ-domain protein	2334	35	596	57	0	0.471865	0.702823	0.564639	1														MKKDNKSKISIAILFLLVIAIGTSIPLMQPAMGHNPPQQYPTYSFIAAAPNPVGIDQTVTVNFWVNLPPPTASVQYGDRWGNMTVTITKPDGTTETLGPFTSDATGGTYIIYQPTAIGEYSFQMHFAGQTLAGNNLSPTASALTKSFIGDYYKPSDSNIVKLLVQQEPVGNLPLSPLPSSYWTRPIESVNGQWYTLSGNWLGLGATTFGPSGLYNASGNYNPYTLAPNSPHIMWTKPGAVGGLVGGEYGGSETSNYYSMSQYEPKYNPVIINGVLYYNEFPGASTNPTGLVAVDLRTGKTLWTKNEPLQNPSASFTFNGAQSYAGISSSTPAEGACTILKCGQILNYVSPNQFGSFAYLWTIGTPAKVAAATNIQAGSTTWNMFDTMSGNYILSIVNGT…
267	GC_00000001	MRPHidbaud_mb_bin_29	PQQ-domain protein	2785	35	596	57	0	0.471865	0.702823	0.564639	1														MNGNKTRFKTIALIVCLMISVFASITLIPDAAAHTPSWNIQTYAFCSVSPNPVGVGQHVYVNFWINQPPPTASGQYGDRYGNLTVTVTKPDGTTETLGPFTSDATGGTSTSYTPSQVGNYTFQMFFGGQILAGNNLPPGTPSSGPNANVYIGDYFKPCESNIFTLTVQEQPIEYPTAPGLPTEYWTRPIYGENNAWYTIAGNWLGIAGSDFANTGMYNQNGNYNPYTTAPKSAHILWTKPEAFGGIIGGEYGGSETANYYSTSQYEPKFAPIIINGILYYNLYPGASSNPAGWAAVNLHTGETIWTKNTTDVLKCGQILNLLLPNQYGALAYLWSQPVSESVTYLGFSVGTDLKMWDAMTGNYILTITNATSMKLTTDAQGDLIGYYVNATDNTLNMWN…
268	GC_00000001	MRPHidbaud_mb_bin_29	PQQ-domain protein	644	35	596	57	0	0.471865	0.702823	0.564639	1														MQNTKSKTATVIMVMILAVSMATVLVQYASAHTPAQNITTHAFVQAVINPIGVGQSTYIYMWIDKVKDGALITNNVRFHNYKLTITAPDGTVTEKTFETIEDTTSNQAYAFTPDQVGTYNIVFTFPEQVHEITGSAYDNDTYLSSTASATFTVQSEPIESLPANPLPTEYWTRPIYGENPEWYTISSNWLGAWAPGYYNVAGSIAGAWPVDDAVGPTTSHVMWTKVYQTGGIVGG
269	GC_00000001	MRPHidbaud_mb_bin_29	PQQ-domain protein	2196	35	596	57	0	0.471865	0.702823	0.564639	1														MQQKHNKRVVIISFAILLIATIGASMMFLPTTLAHDPPWGIPTFAHVYAAINPIGVGQTTYIYMFLTPTYADTLMTNNYRFHNFNLTIVAPDGTVTNKIFETIQDTTSNQGYSFTPDQVGTYQVYFDFPGQKVNDYPYLPTSQYKNDTYLASSASTTLVVQEEQIRYVDQAPLPSEYWTRPVYGENTMWFTIASNWLGSGAPGYGAMIGPNQRTFTDSAVGSLTNHVMWTKEVQPGGVVGDNNFENIANTYFEGTAYQQRFVNPIIVYGRIYYKEPLSFASSGGDTVCVDLRTGQEVWRRSDVPALSFAFIYDLGTPNYRGVYPAILFTSNFARAFDAHTGEPLFNVTGVPTGTTVFGPLGEHIRYTFFNNGTTANPDWYLCSWNSSRIWGGSSTTWVP…
270	GC_00000001	MRPHidbaud_mb_bin_29	PQQ-domain protein	2152	35	596	57	0	0.471865	0.702823	0.564639	1														VGGIEFTPEVTGNYTVQAFYKGQTISGNVGGVTQTYNILATQSEADHFTVQQEPIQGTNLVPLPTEYWSRPIYSTNYLWSQLGGNWWGLGKPAFTDTGGYDASVNNFNPYSQAPNSAHVMWVKPAQFGGQVGGPISGDQESHYTSTSILYRQFEPVILNGIIYYKVYTNTPTTETSVETPGWNAVDLRTGELLWHKDTKDTLDFGFVMQFHTVQEYGTQAFLVGSSQSPAMFSTGTGQWQLFDPMTGYWIANITDVPATAAAGLVEAKDENSQGAVYIYTINGTTDLTLTMWNSTRCLSMGSASFFGPSSPSAVTIRPTGNMSYAGGYQWSVPIPTTLNGGLINPALSIAAQNNDVIILRSYPESLDTFAAEFGGAWEVECGFNAETGALMWGPVNRSV…
271	GC_00000001	MRPHidbaud_mb_bin_29	PQQ-domain protein	1961	35	596	57	0	0.471865	0.702823	0.564639	1														VGGIEFTPEVTGNYTVQAFYKGQTISGNVGGVTLTYHILSTESDVVTFVVQEERIQGRPTVPLPQEYWSRPIYATNYLWSQLGGNWWGLGKPSFTDTGGYDASGNNYNPYTQAPNSAHIMWVKSTAFGGQVGGPISGDQESQYTSTSILYRQFEPIILNGVIFYKCYPNVPTTVTSAGGTPGWDAVDLRTGELLWHKDTNDTLVFGWNMQFHTVQEYGTQAFLVAIGPSVGSGSTGYNVWRLYDPMTGHFIANITSVPSTTASGLVETDDDSTQGAVYIYTINGTYPNLTLTMWNSTRCLMNSPSASTIRPSGNINYTRGYQWSMPIPSQINGVNITDLTNTLKNPQLSIAGRTNDVILLRAYGESMDTFASEFGEGSEIELGMDAKTGQVLWGPVNRT…
272	GC_00000001	MRPHidbaud_mb_bin_29	PQQ-domain protein	1882	35	596	57	0	0.471865	0.702823	0.564639	1														MKIKTTKTLVIAIIALLAFSSIAILSTEAAQYGTVTTYAYVLVAPESIGLGQSVYVTAWIDKAPPTATIASGDRWVNMTVYITRPDGSVDTIGPLTSDSAGGASTSYTPTMMGEYSAYMYFPGETLTGNQGNPSWPVSSTDANIGDYYSSSRSVTVHFTVGDTDATMIAENPLPTSYWETPVEAFNHNWYTLNGNWYGFADINFANTGCYSVTGNFNPYSEAPTTSHIVWTRPELEGASGGQLGGEFGGTSETNYFTGIEYQPKFAPIIMSGVLYYGYVPGSLRGTAGSAGECWVAVDLQTGKTIWTQDYTNYFGDGQNDALRCGEIIVYNNNANYYGGIPYLWATRTNATGNYWDLFDAATGSYIMTVYGAPAKGNGLPIVEGEHGELLCYYINSTTT…
273	GC_00000001	MRPHidbaud_mb_bin_29	PQQ-domain protein	2972	35	596	57	0	0.471865	0.702823	0.564639	1														MVVIVVSTCRDYKVLNKKSVQRFSYNFRRRKLLQHLKSKLFAVLIIAILTISMGSIALSNAHTPAWNIPTYAYCSVAPNPAGLGQLVTIGMWVQIPPPTASGTNGDRWHGFKVTITDPDGINQTLGPFTSDATGGTWTSFTPNKLGNYTFQVYYPGETMKGENRANPTNAYIGDYFMSSLSPPTYLTVQQDAIPQLSITPLPTSYWTRPIHAPNYPWYQISGNWLGLGAHSFAATGRYNATGNYNPYSNAPLSPHIMWTKPVAYGGLIGGEYGGDDTSNYYSTSQYEPKWAPIIINGVMYYTNYPGSSGNQVGWTALNLRTGETIWTTNTTDILKYGQILDMVNPNQFGGIAYLWAVPYNMGGFGASPSIYKLFDAMTGQYILSIVNGTGMNIVSDSGG…
274	GC_00000001	MRPHidbaud_mb_bin_29	PQQ-domain protein	2342	35	596	57	0	0.471865	0.702823	0.564639	1														MAITLFLMISIATSMTLIPNVNAHTPAWNIQTYAFCSVSPNPIGEGQHVYVNFWLNQPPPTASGQYGDRYGNMTVKVTKPDGTTETLGPFTSDATGGTSTSYTPNQIGNYTFQMFFGGQILAGNNLPAGTPISGPNANVYIGDYFKPCESNIFTLTVQQQPLTYPATASLPTEYWTRPIYGENNPWYTIAGNWLGTANSDFANTGMFSQNGNYNPYTTAPRSSHIIWTKPEAFGGIIGGAYGGSETANFYSTSQYEPKFAPIIMNGILYYNMYPGASSNPAGWAAVDLHTGETIWTKNTTEGLKCGQILNLQLPNQYGALAYLWSTPVSQPIIYLGFSHGTDLKMYDAMTGNYILTITNATSMKLTTDAQGDLIGYYVNSTDNTLNMWNSTRCINLAIP…
275	GC_00000001	MRPHidbaud_mb_bin_29	PQQ-domain protein	1793	35	596	57	0	0.471865	0.702823	0.564639	1														MIKKLKLSFKKENFLLLLVLAIALTLITLPNAIAHNPAWTISTYAYIVASPNPVGVGQTAYINFWLDKVPPTSIGSWGMMWHNLKLNVTDPDGVTKDLGTFSSDAVGGAWTQYVPEKVGTYTFHFSFPGQVVQYENPYPYGTPGGMDFINDTYTGSSATTTLTVQEEPVRSTVSGNPLPTEYWARPISSLNREWYSISGNWLGLGSIFCGNGGLYDSSNGNFNPYTQAPNSAHVLWTKPEAFGGQIGGRFGPDETSLYATGTAYETKFGAVIINGVLYYTQYPGAANNMGHLLAVDLRTGETLWSINASNPLRCGMIYNFKTGNQYGGHAYIFTGPPGYGLGWVWGTTPNEWSMYDAMTGQWILNIANVSEGTLVEGKNGELLSYTSDGNTLSLWNFSK…
276	GC_00000001	MRPHidbaud_mb_bin_29	PQQ-domain protein	2338	35	596	57	0	0.471865	0.702823	0.564639	1									COG1520|COG3291	Outer membrane protein assembly factor BamB, contains PQQlike betapropeller repeat (PQQ) (PDB:6TJG)|Uncharacterized conserved protein, PKD repeat domain (PDB:2KZW)	M|S	Cell wall/membrane/envelope biogenesis|Function unknown		MHSVIPLGGRHFLCGFNYANKQFVGYKKGEKRMIKMKNKLIAILAIALLTISMSSLLSMQLAEAHTPAWQIPTYAYINVAPDPVGVGQQAAVMFWIDKVPPSAVGSIWGPRFHNMTITVTDPDGKVETLGPYDSDATGGTTAVSYIPTKVGAYTFVGHFPTQTIINQNPYPYNTTFPQYPEFIGDTYLASDSQPTTLTVQQDPIQTAYPSNPLPTNYWDRPINSMNRNWYVLGGNWLGLAATRFGYTGVYDANNGNFNPYTTAPNSAHVLWTKPLAFGGQIGGAFGEDSVNVYATGTAYEAKFGPVIINGVLYYTQYPDAANDPGLLTAVDMRSGKVLWTTQANKTLLCGMVYNFANGDQYGAHSYLFTGPPASGVGFIVQTPMTWSMYDAATGKWILD…
277	GC_00000001	MRPHidbaud_mb_bin_29	PQQ-domain protein	1725	35	596	57	0	0.471865	0.702823	0.564639	1														MNIQKKFGTGVIAILILSAIIPLAIQPSNAADTKSTYAYVGAMPNPIGKGQTLLLSVGITDALQKDGDGWQGLTITVTKPDNTTETLGPIKTDSTGSTGVTYIPTMTGTYYFQSHFPAQWYNYSGYNYYAGRVITSETYYKASDSAKLTVTVTEEPVPYYPGASLPSEYWTRPINSQLREWYSISGNWLQSNSVLPTDNLYAADNSDAPESAHVLWTRPIGDTMGGLAGGVDQTGYGTGDAYEGKYNGDIIIGGILYYNKFDSNQPQQEVVAVNLHTGEELWTKSLGNARISLGQVVRVSTLNYQGDFSYIYTTTGGGYSMTPESWQAYEALTGYWKYNLTNVPSGNNYFGPNGEILRYSVNTQTNRLLQWNSTAAMIGGKTGMSDAWGSQVSGKAVNA…
278	GC_00000001	MRPHidbaud_mb_bin_29	PQQ-domain protein	2406	35	596	57	0	0.471865	0.702823	0.564639	1														MQIKKISTNKLSVITLFLMLTVAIPLVALPTATASEYKTVAYIVATPDPVGVGQPINIIMWAGIALPGALVSNDIRWHDYKLVIMRPDGTNDTRTWPVVTDTTSTQFLQYVPDAAGTYSFVFSYPDLNFTWSGTYKNTIFLGTTSKVLSVTVQDEPIADPITSYPLPTEYWTRPIEGQNTDWWGISSHWLGYSHPKHSTNIRFQPDGSAPNSAHILWTKSIDEGGVVGGSNVGVGGNMYYSGMAYNSRFTNPIILNGILFYSLPNQNSGTGGGYVAVDLLTGEQLWYNSEITTAPTFAYLYGFNSENQHGVVPPGLLFTSNFARAYNPLTGKNVLNVTNVPSGISVEGPQGEILRYVLTNLGNSSNPQYYLSQWNSSKVIYAYTTFGVNQPATIAANTA…
279	GC_00000001	MRPHidbaud_mb_bin_29	PQQ-domain protein	2654	35	596	57	0	0.471865	0.702823	0.564639	1														MQTSKFSRKQQSCVALFLILALAIPMIAISTVSAHTPAWTIESFAYVSAAPDPVGVGQTTYLFCWVDLPFTGAGVNNDIRRHGYQLTITDPDGQNTTKTWDVIDDTTGVQAYAFTPEKVGTYTISFYYPGEYHTWAGAYQGDYYKPVSAVRTLTVTEEQVAPVTQGADLPTEYWARPINGQNNNWYTIASNWLNAPYIRSGATSTGGAGYGRYQQDGSAPDTQHVMWTKAIQNGGVVGGTNTMNLGEGYYTGSSYNPRFANAIIMHGVLYYQEPWGNSGSGGDYVAVDLQTGVEQWRIDRSIIATTGVPSFGYLYGFEDGNQHGVLPNGILVVSRSVTGLGNVWTSFDARTGQQTGMNMTNVPSGSAASATLAANSATGASAAGSRGEYLIYQLYNYGT…
280	GC_00000001	MRPHidbaud_mb_bin_29	PQQ-domain protein	1685	35	596	57	0	0.471865	0.702823	0.564639	1									COG1520|COG3291|COG3420	Outer membrane protein assembly factor BamB, contains PQQlike betapropeller repeat (PQQ) (PDB:6TJG)|Uncharacterized conserved protein, PKD repeat domain (PDB:2KZW)|Nitrous oxide reductase accessory protein NosD, contains tandem CASH domains (NosD) (PDB:2KZW)	M|S|P	Cell wall/membrane/envelope biogenesis|Function unknown|Inorganic ion transport and metabolism		MEKEHLNNKCTKFSKIIALLFLVSMMTSMLMLPTSTAHSPSWAVPTFAYISVTPNPVGVGQDLNVIVWVDKSLPSAMAANDIRFTDYKVTITKPDGTTETINWPIVTDTTSSAYQKYTPTMTGNYSFVFSHPNLTYTWSGAYNGDVFMGSTSQTVTVTVQDQPVTSHISSTPLPTEYWTRPIEGQNFNWFSIASNWLGRGSPGTPQIGGSLLQPDGTAPNSAHIMWTKPIQDGGIVGGSNVGEAGNSYYNGLSYNTRFNNPIIMYGRLYYDLPNGNSGSGGGYACVDLRTGEELWRINTTAAGSPSFGYLYDYQDGNQHGVLPNGLLYTNNFARAYEPTTGALLNTNITNVPSGTAVLGQHGEHIRYTLTNLGTSANPNWRLTSWNSSKLNQLTSGQIG…
281	GC_00000001	MRPHidbaud_mb_bin_29	PQQ-domain protein	1068	35	596	57	0	0.471865	0.702823	0.564639	1														MNNKTFRRNSKSKTLATLAITILLLSTAITLFSIPTTSAHTPAWEIPTYAFVNVAPNPAGVGQQCLVVVWLDKMPDGTTVTNNIRFHNYKCVITAPDGTTQTVTWETVTDTTSSAYTTFTPTQTGTYTFDFSFLGQKYNTGTAGVDYNANSQYVNDTYMASSASTTLIVQEEPAPSGTYTPLPTEYWTRPIEGQNANWYAIGSNYLYPMGAAYSFGSVRYQPDGTAPDSSHVMWSKPITLGGIVGGNNEYQEPNSPSALTGITGTAFYTGLSYETKFNTPIIISGRLFYGLPHSNNGAGGGYVCVDLRTGEEIWRQNYTVNPSFGAIVNFDSPNQHGSISYLIATQTVAGSLNWMMFDPIDGTWVFNITNVPSGTMSYGPSGEPIIYQINLANKWLALW…
282	GC_00000001	MRPHidbaud_mb_bin_29	PQQ-domain protein	2333	35	596	57	0	0.471865	0.702823	0.564639	1					K17713	outer membrane protein assembly factor BamB								MKTKFGKLFLAILIVSLLSISMLGTISNILPLANAQNASGSTISPSRINDIYATPVGNNSRSFFGSGPGVTTPNLLWTAHIPGAFDTNGMSAFGGYVFVLNGTHTLALDGGTGNIVYAIPNALSTPIYLGGNYMLIGNDAYKVDTGEPAWTAPDGFSTPNSIMMGYGIANEGGASALVTDPEYLPAPMFFNNHCGWTLDDPSKAPTVLWNDTGKDHVPQTALEAVYGNGVMVYNGPMQTFEGYNASTGAFLWSVPVTSQQGYGPTSTMGVFAWGSDDGTLYGWNITTGELLYKFTPQEPNSMWSLSLGSAYGLIYGHNQNQFFYAINATTGELVWKQNSPGDGIGYSGVFTTSGGYIYASMGEKQYSDPNTGKYGNSVFNCYDAYNGSLIWSLPIEDGS…
283	GC_00000001	MRPHidbaud_mb_bin_29	PQQ-domain protein	2992	35	596	57	0	0.471865	0.702823	0.564639	1														NGYIVYTEPLSYSQGTGGDTVSVDLRTGEELWRNPTMGTLSFAIIADFENGNQHGQYNALLVAVSGTTWRFYDADTGRALFNATGVPTSGTKAMGPNNEFLYYTVTNQSTGWNLAQWNSSKLWSIGTTGPSALVNTVVAANTANRYDWNTPITYNGANWTTSQSFRVLAAYYGDCMLCMNGTFPSTGTNMFFGTTETYAPYTYFLVNLNASKGTIGNVEWINTVTPATQTTVVYSGVDTINRVFIEGDREQLYWRAFSIDTGAALWNTADYPQTAMDYYGSQASGSLTNSFYGGYMYSSAYGGIVYCYDTTDGSLVWTYGNGGAGNSTDSGFAVPGNYPTFVSGFGQGVVYTLTSEHTISTPIYKGAVARALNATTGEEIWTLSSYTNEFSQGAFAIAD…
284	GC_00000001	MRPHidbaud_mb_bin_29	PQQ-domain protein	2063	35	596	57	0	0.471865	0.702823	0.564639	1														MPLPEQYYRFVMDYAPYLYVKPDEGADLTWGKAAFAAGFAVDFLYEAYFEPQFDSQSNEIETKIVELTDWILTQQVTDSSKHAYGGFASAENSQIYTIGKGPSTMTIEAPKTSIELGKSLVISGTVTDISAGTKQAEQTARFPNGVAAVSDASMSQWMEYVYQQKPKPTNTTGVPVTLSVIDSNGNYRTIGTTTSDSDGYFTYQWKPDIEGQYRVYATFAGSESYYGSHAETSFAVDPTAATPAPTQTPATPIAEQYFSPAIAGLFIAIIAVGLLTILSLKKKP
285	GC_00000001	MRPHidbaud_mb_bin_29	PQQ-domain protein	2529	35	596	57	0	0.471865	0.702823	0.564639	1														PSIADLYFIPAIAGLFLAIIAVGLLTILVLKKKP
286	GC_00000001	MRPHidbaud_mb_bin_29	PQQ-domain protein	2336	35	596	57	0	0.471865	0.702823	0.564639	1														MFAVAFPFVSLPSVDAHTPPYNLPSFAFIVANPNPVGVGQPVYISMWVDRPMPDSYVDNDIRRRDYTLTITKPDGNKLTQHWDVIQDTTGIAFYKFTPDIVGEYALRFDYGGQVFTWGPNTPSLTSAKAAYQNDTFAPASKIISLTVQQEPLSNVITSYPLPTEYWTRPIEAQNTAWGTISSNWLATHELKSRVQPDGIAPNSAHIMWTKPLDTGGVVGGTFNDIQGEGFYMGGSYNTRWTAGFGTASPIIMNGVLYYELPEGNAPGGGGYIAVDVRTGKQLWFNRQIGAVGSGLLVPSFGYYYDFQSENQHGVIPQGALFSADFAQAYNPLTGELWFNVTGVPATQVLGSRGEAEAYGTNGEILRYVIDSQGKWLAQWNSTAIFGGSTIGAWGLDQPR…
287	GC_00000001	MRPHidbaud_mb_bin_29	PQQ-domain protein	2886	35	596	57	0	0.471865	0.702823	0.564639	1														MKIVRKRQIAAIIAILFISSIATSIMPLGAAYNSATKAAIDAGMNWDLKNPDGTDMDATANRLLMWNRYHDKVPTWTYGVISPNPVGIGQKFTIVIFNPQVPFGASEGNDIRYKYHVDITKPDGSTERVPSSGSLVSDSTGTTYTSYTPTSLGNYSVMIVFEELKWNWAYTTSGGFSGGIVLDYYGVTLLSSNRTYAVTVQEEHVNPDAVITYPLPTEYWTRPIEGQNTAWGQISSNWLGNSKDRNYGSTDNRVQTEGTGPNSGHILWTKPTEDGGVVGGDGYFSTEGETFNAGHQYQTRYAGTQIIMHGRLLYQEPISWQGTGGAWVCVDLKTGEEIWRNQTMAATPSFGYYYDFDDMNQHGVVNPGWLFSSNFGTAIHPRYGTTVSSVNAYTGAVTG…
288	GC_00000001	MRPHidbaud_mb_bin_29	PQQ-domain protein	1316	35	596	57	0	0.471865	0.702823	0.564639	1														MKIKKTRLSAIFAILLVTSMAVSIIPMVTAAYDNPTQTAINQGMNWDLNSNASSIRLDMWNRYQDKVPTWVYAVISPNPVGVGQKFTMVLYNPMCPLGSSEGNDIRYKYHVEITTPSGAKERLPASGSLVSDSTGCTYTSYTPDAVGSYSVNIVFEELKWTWTFTSRGGFTTGAPIDYYGVTLLSSNRTYTVIVQEEPVYPTAITSYPLPTEYWNRPIEGQNNHWGQISSNWLNSAMDRNYGSTNNRIQTQGTGPNSGHILWTKPTEDGGVVGGDWYPKEGDTFNAGHQYQTRMQDTSIIMHGRLYYQEPIAWSGSGGAWVCVDLKTGEEIWRNQTMSAAPSFGYYYAFDDMNQHGIVNPGWLFSSNFGTAINPRYGTTYGSTPLGLTDVPSGTEVIGP…
289	GC_00000001	MRPHidbaud_mb_bin_29	PQQ-domain protein	2990	35	596	57	0	0.471865	0.702823	0.564639	1														MLKKSVLKSTVVILLIVLFAIPSITLSSAEVAGTKKTFAFIGALPNPVGVGQEVLLHIGIPDATAWPQSGWTGITVTVTKPDGTTQTLGPFTTDTTGGTGTIYVPTMAGNYTLQSHFPEQTSTVAASGYPAGTVFTASDSQPLTLIVQDDPIPYYPSAALPTEYWSRPINAQLREWSVISGNWLSPSSMFGTAIYPTWIADGNADAPDSPHILWTRPIGDTMGGLIGGTYGGDSYGTGDAYEGKWSGSIIINGILYYNKFESGQPHQEVVAVDIHTGKELWTKDFNNSRIAFGQVLDFKSFNYMGGFSYLWTTVGTTWHAWEPITGEWRYSMTNVPSGTNIYGPNGEICRYTYDLVHGWMTFWNSTKVIFGDGTNADLGSWGSKARGVTYDASRGIEWN…
290	GC_00000001	MRPHidbaud_mb_bin_29	PQQ-domain protein	2650	35	596	57	0	0.471865	0.702823	0.564639	1														MTKINKQTLLTYTLITILSLGITAPLVSIVKADTTTTTIPTQLYMTVAPNPIGVGQTTTAVVWLSVAPPEYMTGEYYGWNFTVNVVKPDGTNETLGPFESASTGGHYITFTPKTIGNYTLQAFFPETKITIPKTMTGLMTFLAGNYTFPAAISSAQTLTVQEDPITAWPQTPLPTEYWSYPISAENQDWYTIAGNWLYPSTKFYNAYTTAPNSAHILWTKPLTFGGISGANYSEGNWGVNYYTGLLYENKFKPIIISGNLYANILPSSTGKTGIKCIDIRTGDILWQNESMPLLTCGQVLTLQTGVEGGSMAYLWASTTAGWEMYDAYTGRLLTTFTNVSKGTSLSPNYGPNGEILVYMYSSTGGWLAMWNSTLAVFGSATQFSAMQYSPQAKAIRDWN…
291	GC_00000001	MRPHidbaud_mb_bin_29	PQQ-domain protein	1514	35	596	57	0	0.471865	0.702823	0.564639	1														MKRPKKRTLAITICSLLIISMASSLLLIPNATAVNVETSLFISAAPNPIGVGQTVNVQWWLAIANPIAGQTWNGVKVTVEKPDGQTEVFDNLKSDINGGAYIAFTPSTEGIYKVHASFSGQWVNTTGTNGYSRWYVPLESKTLEVTVQEQQIEITPELPFPTEYWTRPINAENREWYLISGNWLMGKGDKDAVAFEGSGNANFYSTGPNTAHIMWTKQLLPGGIVGGDIGYGQAYYGGLNYEPMFRPPIIMNGVLYYETAEPPRYGTYAVDVRTGETLWYQNISYGSGFNSLRLGQVYDYDSENQHGSFAYLWYSSGNTWYLHDAYTGNYICTVRDVPNGYVQIGPKGEILIFNVNNAKGYVQMWNSSKLVGLYATSNSAESANNEWRPENSQGKTVNA…
292	GC_00000001	MRPHidbaud_mb_bin_29	PQQ-domain protein	2976	35	596	57	0	0.471865	0.702823	0.564639	1														MKLQKIATLFGLMMIVSMLTTIAITPVQGQSYTGHKKTYAYIGATPNPVAIGEEVLLHLGISEALQITQDKWYGLTVTVTKPDGTSQTLGPFNTDSTGGTGTVYVPDQEGTYKIQTHFPAQWYNYSSFDFFLGAQNVKCYYEASDSEVLNLVVGAEASKFWPGFSLPTEYWSRPIDSQIREWYSVSGSWLSPGSYGGAEALGQDDAPETAHVLWQKQLQIGGLAGGTGISEPAAVFPGDAYEGKFSNSLVIMGVLIYQKFDSVGESGTKKTDNWLVAVDIHTGETLWEKALYDPNGSRVVPQYGQVMYWKSFNTQGVYPILFCGVSGGFFGGTSSTLEAFDPYTGRWLFEYQNMPSGTRMYGPNGEIMIYTLNQQAGYMTIWNSSSVIDAYWGTTENSP…
293	GC_00000001	MRPHmsp_maxbin_041	PQQ-domain protein	1255	35	596	57	0	0.471865	0.702823	0.564639	1														MNGNLNIKSKKVATSTLLILLIAFSTIAASISFADAHEPAWQIQPYLYITATPNPVGVGQQATVVFWLNYIPPTAMGSAGDRWIFYLDITKPDNTTETVGPLTSDSVGGSYYLFTPEQIGEYSFTARFGPQVLTGSNGTGIPNTSSLYGGTNAYLNDTFLSASGTTSITVQEEQLPTIPTYPLPTDYWTRPIEGQNEEWYTIASNWLGFQQAVRYQADGTAPNSAHIMWTKVLIDGGVVGGTNTGTDGMTYYDGTAYEGRFGNPLVINGRLYYAVPRSDAVAGVFGSTTPDNGYACVDLRTGEVLYTVNATMPKFGQLYDYESFNQHGVIPNGYLWSVSGSTWTAYDSLTGNWLFTLTNVPSGAGSSLGVTTIYGSRGEILYYQLNNAQHYLALWNNTA…
294	GC_00000001	MRPHmsp_maxbin_041	PQQ-domain protein	445	35	596	57	0	0.471865	0.702823	0.564639	1														MKSNISKNSVNSILLILLLSFSTIAASLTIAEAHTPPWEIQPYLYITATPNPIGVGQPATIVFWLNWIPPTAMGSAGDRWLFYLDIISPDDAKQTVGPLTSDPVGGSYYIFTPETTGNYTFTARFGPQTVTGSTGTGIYNDMGFGGPILYLNDTFLEASGTTSITVQEEPIPSPPIYPLPTEYWTRPIEGQNDNWYVIGSNWLGPQQAARFQPDGTAPSSAHVMWTKPMLDGGVVGGTGTGIDGMTYYDGTAYEGRFGTPLVIYGRLYYAVPKSNSATGGGYNCVDLRTGELIFWQNMTMPSFAQLYDYESFNQHGVIPNGYLWSVSGGGGYGAPATPTNWTAYDPLTGNWLYSMYNVPPGAGSSTFGTTTYYTPNGEIVFYQLNATAKWLALWNNTDI…
295	GC_00000001	MRPHmsp_maxbin_041	PQQ-domain protein	65	35	596	57	0	0.471865	0.702823	0.564639	1														MNKNPKTLIFALTLTLLMAISLFSLPEVTAHDPPWTKNTWMYVAVSPSPVGVGQQVLITWWTDLLPQTAVGAYGDRWQGVTITVTDPNGNNQTLGPFTSDPVGGGYVTFTPDEAGVYQIQSHFPGHTYTGEPAPPPPQVPRGSAYIGDILLPSDSEVVDLEVQETPLSFLPDTPLPTEYWSRPINAENRQWYQIASDWLGGSAYITNPTMPSTSINYYGTGPETSHIIWTKPFVFGGVVDGEFGTNSYYDGLSYERLWVNPIIIDGNLYVNQMQPPRYGWYCLDLQTGEEKWFQNSTGPLLPNIGPSGGSHTPSGAYPYLSFGQIYAYDSPNQHGALAYLWSTYTDPDNGTNIWQMYDAWTGNWICNLNGVPSSGVAFAPSTQITGADGSELILNYNSN…
296	GC_00000001	MRPHmsp_maxbin_041	PQQ-domain protein	517	35	596	57	0	0.471865	0.702823	0.564639	1														MKNQNKFNFFKILRNKRLQSSLILIPMVLAILITVPPGDSVVTERQFTLLAAAGPSTIGVGQATQIVVWANVNPSTYISQNLSAGQGLLRFPRYHNYVVTITDPDGISENRTFTETDSLGTVAFSYVPTKLGTYTVVGYYPGESFENVEYFKTNVSFKATQSRPATFTVQQEPISNWIETPLPTEYWTRPIDASNQLWADQTSNWLRMGMGGSQNRYWTNFQPYGTAPNTAHILWANVYDNGGIVGGEMGESHYYTGESYQSKFTPIILNGKVYTNTKIGPSTTQGYVCYDLATGEELFRRSDYTLTCGFSFANNWENAHGTIDFLIQRAGSNLNFFDPRNGENVFNITNVPTGGALITNVTDVGTTNDLYIYSLSGGNLTKWSFYQTVQPTAGQYNWS…
297	GC_00000001	SpSt_1169	PQQ-domain protein	1062	35	596	57	0	0.471865	0.702823	0.564639	1														PFIWNGKLYSTGAGGHIYCYDLTNGKVLWTYLAEDPYQEYLFANYWWQFFLFIADGKLYSAHMEHSAIEPMPRGASFYCFNATTGDLIWQADSLFRSTRWGGRAIIGDSVIVGMDTYDNRLYAVGKGQSALTVEKPQVVVTQGSAVTLHGTVMDVSPGCLSDTNLQIRFPNGVPAVSDASMSDWMLYVYKNFERPADATGVPVKIEVIDPDGESELVDTTTSDSYGNWAYAFCPEKTGTYTVVATFEGSKAYYGSTQTTYLTVAEPVGDNLSGVESSISTLTTYILVILVLVVIALAIAVYLLLKSRK
298	GC_00000001	SpSt_1169	PQQ-domain protein	1282	35	596	57	0	0.471865	0.702823	0.564639	1														MKELYYKSKLSTIAIISVLAISVVLVALPVTNAQETKQTYAFVGANPNPVGVGQEVLLHFGITDPLNFATESWKDITVTVKRPDGETETLGPYTTDSTGGSGDIYTPNMVGEYVLQTHFPEQWYNFTGFNVWGMYVETSILYKASDSDELILVVQDEPIPIYPGVPLPNEYWTRPIDSQAREWYTVAGSWLYDPSNRFAPYNDYAPETAHILWTKPITIGGLVGGDIGLAESINQGAVGFGTGDAYEGLWSSRFILAGRLYYATYAAGALSMGTFPEPVEYHCVDLHTGEELWTKVFMDNATIDFAQILYYQGFNYMGAYAYLWITEGGFDFWTGTYRPGTWHAFNAYTGNWAFTIKNVPSGTTLRDSNGGLYVLHVDQMNGWMGLWSMPGFIEASSTG…
299	GC_00000001	SpSt_1169	PQQ-domain protein	1851	35	596	57	0	0.471865	0.702823	0.564639	1														MKTKKFTSNKSKLVSIALILLLTISATSLLLHVANAHTPPLEIRTYAYITVAPNPIGVNQSVRILMWLDQTFKDANARTNDYRFHNYKLTITKPDDTTETETWDICNDVTSSQGYSYTPNQVGKYTLKFEFPGQDYNEYSHNPTSAYVNDTYTASSASTTLIVQEDPIEYYPSVPLPVEYWTRPIYGENTDWWSISSDYFGEGSSQQLRKYIPDAVGPLTSHVMWTKALQSGGVVGGDNLEIQGDTYFEGTSRLIRFRNPIILCGKLYYTEPVSYLATSGPTNCVDLRTGELIWSRSDVPTLSFGHIFKVWSIDNIGVIQPILFTRNFGIAFDADTGDRLFDVTNVPSGTSAMGTNGEQLRYVMMNAGNDTNPDWYLAQWNSSKLWDYTGSRLAIEDTV…
300	GC_00000001	SpSt_264	PQQ-domain protein	62	35	596	57	0	0.471865	0.702823	0.564639	1														MRTNKIAAAIAVVLLVAAASSAVLVSKAQLQLGEVPTFLYVSVAPNPVGVGQTVYVNAFFSKPPLTAGLAGTGDMYTGVTVEVTKPDGSKETLGPYKSDPTGGMWDTFVPSTTGQYKFKAIYPGQYVNGSMSSLFGPPTRVELTYLPSTSPEVTLTVQSDPVGMNYKTPPLPTEYWSRPIYATNWDWAQLGGSWYGLRAASFATTGMYDAMGNFQPYSTAPNAPHILWTKPTHLGGQPGSPIPNDQMSQYMSTTIATNFFEPIVLHGILYYTHFAGPNAQKAEWIAVDLRTGETVWTRSAGNTGNEVFRMGQILRFHGMQEYGSWAFLYATESAAFFGTPTYFNVYDPMTGVFIFNITSVQNVPFMISLEGECPGTLLAYYTSGGNLVLWNSTKLMMSA…
301	GC_00000001	SpSt_264	PQQ-domain protein	1099	35	596	57	0	0.471865	0.702823	0.564639	1														MQVYCIGKGPSATTVTASPKISVHGSKVLVEGTVVDISAGTRQDEQAARFPNGVPAVSDESMGAWMEYVYMQKPRPADVKGVDVIVEVLDPNGNYYEVARTTSDSSGFFKATFTPPVPGEYTIIARFAGSESYWPSHAETALYVEDAPPATPEATPTPQAPVETYFAISTIAIIVAIAIVGLLLMRKR
302	GC_00000001	SpSt_264	PQQ-domain protein	850	35	596	57	0	0.471865	0.702823	0.564639	1														MNKNKTSTAIALFLMFAIAVSLLALPAANAQGSGEKTSYAYIFAAPNPVGVGQRVYISMLIDLPLPDATVDNDIRRHGYTLTITKPDGKTEKFEWAVVQDTTGVEFMSYVPDQVGTYTLKFDYAGQVYTWNATATQRAWTGVRFLPATRTVTLTVQEEKIPDPMGSYPLPTEYWTRPIEGQNTIWYTLASNWLGGEQFGRFYVQTGYNLWQQSGIGPESPHILWTQPIEFGGVVGGNTEILGETYYSGGSYEGRFVNSIIMHGRLYYQLPLGHSGSGGGYVCVDLRTGKEIWRRDDLGVTGSPAPSKGQIYSFESQNQHGAGGGILWQINGTTWNAIDPFSGKWMYTLTNVPSGTEVYTDKGEIVRYVLNYQGRWLALWNFTASIATRAGATDTSRDQW…
303	GC_00000001	SpSt_264	PQQ-domain protein	202	35	596	57	0	0.471865	0.702823	0.564639	1														MEAIRNKTSAVALFMLLAIAFSFAILPATNAQITRKTYAFCGVTPNPVGVGQAVLIHLGISQQTATTYDSWKDLTVTVTKPDGTTQTLGPFKTDSTGGTGYTYIPDQTGVYKFQTHFPQQVYGGFGQNITWLASDSPVTELVVQADPIPYYPGFPLPNEYWTRPINAQFHEWAPIAGNWLRPAGSYTMPPIPKYHPYNEDAPETAHILWTKQYAQGGLTGGDLGNVQYEMGDAYVGKFLGSVIIDGVLYYNQFQSTGGTAVEQPVVAVDLKTGEELWRRNWNNTRLAFGQVFFWDSFNYHGAFAYLWTETGTTWDCYDAFSGRWLYRLTNVPSGYNLYGPKGEIYRYTVNLQQGWMTLWNSSRAINPQRSGGVNDGSWTPIGSTFNATQGIEWNKTIPL…
304	GC_00000001	SpSt_264	PQQ-domain protein	1741	35	596	57	0	0.471865	0.702823	0.564639	1									COG1520|COG3291	Outer membrane protein assembly factor BamB, contains PQQlike betapropeller repeat (PQQ) (PDB:6TJG)|Uncharacterized conserved protein, PKD repeat domain (PDB:2KZW)	M|S	Cell wall/membrane/envelope biogenesis|Function unknown		MQFARSKSVFIALFLMASMIAALTALPIVNAQFGPQINTTATYAFVGAKPNPVGVGQPVLIHFGITASLPNASAGFSGVTVSVTKPDGSTETLGPFRTDSTGGSGTTYMPTMAGNYVLQTHFPEQWFNFTGFTAAGIPVNTCTLYKASDSDKLTLVVEEEPRPYYPGVPLPSEYWTRPVDAQAREWYTISGSWLYDPDNRFAPYNEGPETAHVLWTKPLTIGGLVGGDVGLAESINQGPVGFGIGDAYEGVWSSRFILAGRLYYAVTAAGMMGASAEPVVYHCVDLHTGEELWAKTFLNNQTISFAQLFYFQGFNYMGTFAYLYVATGGYNFFTGQYLPGTWTAFNAYTGNWAFTVNNVPAGTTLRDGNGGLHVLVVDQRNGWMALWNMSAFIAASATG…
305	GC_00000001	SpSt_264	PQQ-domain protein	1811	35	596	57	0	0.471865	0.702823	0.564639	1														MAISKETAATALSLFLILALSITLAAFPVAGQLVGNQKTYAFIGATPNPVGVGQETLLHIGITQQLQITRDSWVGLTVTVTKPDGSTETLGPFRTDSTGGTGTVYVPSVPGTYKLQTHFPAQWYNFTAGGQRYNIYFEASDSPVLELEVLPEPIPIYPSAPLPTEYWTRPVDAQFREWKNICGNWLGIYQFQDTLAGSIEPGNEDAPETAHVLWTKPIEEGGLVGAPLGDYSYFCGDAYEGKFSGTVIINGKVFYNKFNTIGGTAVDNYVVAVDIHTGEELWKKPLIPPNGTRQTLSFGQVMQFSSYNVQGAFAYLWTSETVGGATNWHAFDITDGRWLFTMTNIPSGTTVVGPMGELLRYQIDQTAGWIAMWNSTAVISAYWGTTENSPQFGSWRPQG…
306	GC_00000001	SpSt_264	PQQ-domain protein	175	35	596	57	0	0.471865	0.702823	0.564639	1														MHEISFREGGNYSLDKIFKQTKIKQVTAMQIAENKGEEKMAISRKSIAAAVSLFLMLTMAASMILLPVGGQINWEGHSKSYAYIGAVPNPAYVGEEVLLHIGITRELQITQDGWEGLTVTVTKPDGTTQTLGPFRTDSTGGTGYVFVPEKPGIYKLQTHFPAQWYNFSQFDMFSGQQQNVRIYYEADDSPVLELEVLEGTPTYWPGVPLPTEYWRRPIDSQNREWAVIAGSWLDPGGIYGQQEAKYQEDAPETAHVLWQKPLQIGGLAGGELSEPAAIFPGDAYEGKWSNTLVIMGVLIYQKFDSVGGNSVANWVVAVDIHTGETLWEKELKNPNGSRVTPLFGQVMYWKSFNTQGVHAYLWAGVSGGFFGAAPTTWEAFDPYTGRWLFTFRNVPSGNR…
307	GC_00000001	SpSt_264	PQQ-domain protein	94	35	596	57	0	0.471865	0.702823	0.564639	1														MPNFISLRLQTKIAKNLMEKRKMAIPTNKNIIATITLILMLTIAFSIVALPTANAQATKKTYCYIGAIPNPVGVGQDVLLHVGITQELQAVTMGWEGLTVTVTKPDGTTETLGPVNTDSTGGTGIVFTPTMEGTYKLQAHFPQQATTETKRAGSMFTGYVPVGTVMLASDSDILELKVQAERIPYHPGFPLPNEYWTRPIDAQLREWSPIAGSWLWGAGTFGGTDVPNRLVPYNEDAPETAHILWTKPFTIGGLAGGGAGEHAFESGDAYEGKWSGSLILAGLLYYKAGAYDMPIYHCVDVHTGEELWAKTFLDNRSLSFGQLFFWDSFNYHGVFPYLWVATGGASFFGPPTPETWYAFDPYTGDWRFTVRNVPSGTRLTGPDGGLYKLQVDLTNGWMA…
308	GC_00000001	SpSt_264	PQQ-domain protein	711	35	596	57	0	0.471865	0.702823	0.564639	1														MRISKDTIFANGTSLKKPKTAIALLMMFAIAVSLVALPTINAQATIKTYAYIGAVPNPVGVGQETLIHVGITLALQSAEMGWEGLSITITRPDGVTETISDIRTDSTGGTGCVYVPPMAGNYTLQAHFPEQNTTTTKQARGVAVGTVALASDSEELTLVVQEEPVAIYPAHALPTEYWTRPIDSQLREWYTISASWLYTPRNYYAPYNDDAPETAHILWTTELTTGGLAGGELGLVGSGGTSVGMETGDAYEGKFGGRVYVWSAGPVIIAGKLYYTSGAFDRPKVYHCVDVHTGEELWAKTFLDNQSIAFGQLFYFQSFNYMGTFAYLWVTVGTTWYAFDAFTGNWMFTIENVPSGTTRYGANGEIYRYTFDLKNGWMAMWNMTAFGTYSGTGAYAGGS…
309	GC_00000001	SpSt_264	PQQ-domain protein	580	35	596	57	0	0.471865	0.702823	0.564639	1														MNGILYYTRTDTRMEQAPAIIGIDLHTGEEVFFKNNTALAFGQILYFNSFNYDGVFTYLVQTVGTTYNFYDPFTGNWQFSFANVPSGTRVFGPSGEILIYQIDYANGWMALWNSTAAGHSHLGAMGPDYGSWGNSVHGRTIAANVSRAYSWNVSIPKGLPVTVSAIAGPSIKIYNDDRIVGLLFNWTTVRCWAINLKPRLRGQLIFDKTWTPPSEWNAGSNTLHFVGATNNAEKGVIAIWNKELRKHYGFSVETGNFMWETESEIWLDAYGWGNAEHTWYFAYGKLYSVGVGGILYAYDDQTGKTVWTYELDDKYGEPVTGNNWWGWITLIADGKLYVGHLEHSAEQPLPRGAPFVCLDADTGDVIWRVNGMFRATRWGGNAVIGDSIIATMDTYDQRV…
310	GC_00000001	SpSt_264	PQQ-domain protein	584	35	596	57	0	0.471865	0.702823	0.564639	1														MNKNKQTVIVLILMSIMAVMLVALPLANAHTPPLQIPTYAYINVAPNPVGVGQQVAVTGWIDKVPPGASGPWGTRWYNMKVTVTKPDGTTEELGPYTSDSVGGIWDWYTPTQVGTYKFVVSFPGQVAKEENPIPPGYNPIVPVGKDFINDTYLPSTSEPFYLTVQQEPIESKYPPNPLPTEYWSRPINSMNREWYLIGGNWLGLGATNFGVSGMYSHKDNFAPYTTAPNSAHVLWTEPIAFGGQIGGEHGPDETSLYATGTAYEAKFNAVILYGILYYTEYPGAGNNPAGLKAVDLRTGETVWEKPVTTPLRVGMIYNFITGDQYGAHAYLFCAPATVGFVPYPPGNTWEMYDAMTGDWILNIANASAGTLVRGPMGEILSYTLAGGMLRMWNMSKCIA…
311	GC_00000001	SpSt_264	PQQ-domain protein	442	35	596	57	0	0.471865	0.702823	0.564639	1														MKLIKCKTYAAIAILTFAMAISLVALPATAQPGVTRASFPILDVVPNPVGVGENALIRFGVMQQLPSVYDGYEGLTLTITKPDGTTENFGPYKTDSTGSTFMNYVPATTGTYKVKMVFPEQIWKWGNFYNSESGSYIYNGTTIKGSTIEMEFEVIAEKRETYPGHPLPSEYWTRPIDPQLREWATVSGNWMARPDNSLALYNDDAPETAHVLWVRQLTTGGLNGGYWGDAQLPVGAETGDPYEGKWGSSVVMNGILYYNRDSATVANNTGIVAVDLHTGELLWEKLGVSLSFGQILYFNGWNMDGSYNYIWSVSGTTYNAYDPFNGAWIYTMTNVPSGTRVFGPSGEILIYQFNFANGWMAMWNSTAAGQANGNFRDPGNFGSWASYMRPLVHGVTFAA…
312	GC_00000001	SpSt_264	PQQ-domain protein	1812	35	596	57	0	0.471865	0.702823	0.564639	1														MTYRRRRIATAVAFSLLIIAAGFAVLPIKAQAARMKTFAFVDAVPNPVGVGQEVLIRFGVMQALGYPQDGWTGLTVTVVKPDGTSQTLGPYRTDSTGGTATTFIPNTAGTYKLTAHFPEQAVPETFFDYERGILILAGTVVGAATSDTIDLVVTEQPRQEHPGMPLPSEYWTRPIDPQLREWYAISGNWVQRPDNSLALYNDDAPETAHVLWVKPLTTGGLAGGLLTGVPASSETGDAYAGKFINSAILNGVLYYNRDDDYAGQKGIIAVDLHTGEELWFRNNTYLSFGQVFYFNSFNYDGVYTYLWDTSAGTTWKAYDPFTGEWTYTMINMPSGTQVFGPSGEILIYQIDYANRWMALWNQTAAGQTAPGFAIDPTTYGSWSNFWGGPLVSGSTIDAS…
313	GC_00000001	SpSt_264	PQQ-domain protein	579	35	596	57	0	0.471865	0.702823	0.564639	1														MPNCKVRLAVAVSCLVLIALLTAPTFAQTAPTQLKTYAVIDAVPNPAGVGEDVLIRFGILLQTPNVAFGYTGLTLTITKPDGTTETLGPYTTDSTGGTAIIYKPTQAGTYKLKVNYPQQIWTFGEFVNREGLYTILNGTVMLASSAEMELKVQEEPSLSYPGHPLPAEYWGRPIDPQLREWATISGNWVARPFNSLALYNDDAPETAHVLWTKPLTTGGLTGGYWGDGQVPASSETAMHMKANSLMRW
314	GC_00000001	SpSt_264	PQQ-domain protein	574	35	596	57	0	0.471865	0.702823	0.564639	1														MNSGKNKNSLIFSTILLLTFVATLITLPFAAAQSPKITTHAFLTVNPNPVGVGQRVVIVAWAGLVLPGASVTNDIRFHDYKVTITAPDGKTETITWDVVWDTTSTAWAEYRPTQVGTYSFVFSYPDQIYNWSGTYQNAVFLGATSKTVYLTVQEEQLPDPIASYPLPTEYWTRPIEGQNTDWWTISSHWLGYTHPSIYRMVQPDGAAPNSAHVMWTKPIDEGGVVGGTNLGIEGNMFYSGSAYNPRFAAPIIMNGKVFYELPFMNAGTGGGWMCVDLRTGEEIWYNDKMGVDSAWPSPSFGYLYACDTENQHGVIPRGILFSSNFGVAYDPWTGQRLFNVTNVPSGTAAVGPKGEILRYQIDLRNGWLAQWNSSRLWTTSGAGWTPDWNQTRGWVNAST…
315	GC_00000001	SpSt_264	PQQ-domain protein	1100	35	596	57	0	0.471865	0.702823	0.564639	1														MELARNKANLAALFLMTAMLFVLAEAPAANAHDPAWTIISYAYVVPAPNPVGLGQRVAIVMWVDTPLPGALVTNDIRRHDYKLTITKPDGNTEVHEWDVVWDTTSFQYFSYVPDQVGEYTLLFEYPGQKYTWAGEYNGDTFTPASATATFTVLENPLPEPTLSYPLPTEYWVRPIEGQNSYWYTISSNWLGSPYIRSGESSTGGAGYARFQPDGTAPNSPHIMWTRPIQDGGVVGGSNVGRDGNTFYMGGSYNTRFSNAIVMYGRLYYELPYGNSGGGGGWICVDLRTGEEIWYNAEMGATASLPDPAFGYYYCYDDGNQHGILPNGLLFASNFQTAYDPATGKPTGTNITGVPSGTSVVGPKGEIIRYVLKNVGTPSNPSYRLLQWNSSYINFQTAGQ…
316	GC_00000001	SpSt_264	PQQ-domain protein	93	35	596	57	0	0.471865	0.702823	0.564639	1														MQFDISRYKTALTLFLTIATAASLLTLPLTNAQTYPEKKTYAYIIVTPNPVGVGQQVQVIFGITDYLLQYPDGWSGLTVTVTKPDGTTETLGPYKTDATGSTGTIYMPTMKGTYKFQAHFPAQLYNWTTRPAFDPTFYGPVWYKASDSDVVELVVQDETLPGYPGVPLPTEYWSRPIDAQAREWSVIAGNWVDAPFNMFAPYNDAPETAHVLWAKPLIKGAFSPLGGGLAGGEIGEYNFETGDAYEGFFLSSSLLGSRWPVIIGGVLFFNVEKSNGATRIEQEIVAVDLRTGEELWTRNWNNTRLDFGQLFYFDSYNYHAVYAYLWSTSGTTYNAYEASTGRWVFAINNVPSGTRVFGPNGEILIYTVNQASGWMTLWNSTHVERQTKLRDIGPTGPAH…
317	GC_00000001	SpSt_264	PQQ-domain protein	1103	35	596	57	0	0.471865	0.702823	0.564639	1														MMTKKIAVALTVALVFAMIAPFSIMPLAEAQAARRVKTYPYIGAVPNPAQVGKPIMLHVGISLPATWPQTGHKGLTVTIERPDGKVDTLGPINTDTTGGTGVTYVPTITGTYYAQVHFPEQALEVAVLGLPAGTILEASDSDKLQIIVQEEPLEYWPSVPLPSEFWSRPINAQFREWNVIAGNWLYSKGYFIDMNTPGNEDAPEAPHILWAKPLVKGGLGALGGGLVGINVGEHAFEDGDAYEGLFLPPVIIAGVLYFNRYKSIGDTAVEQEVVAVDLRTGEELWVRNWNNTRLAFGQTFYWDGFNYHGVFAYLWATVGTTWYAYEAATGRWVYTMTNVPASGANIYGPNGEIIRYTVNLAQGWMTKWNSAAVISAYWATNPNDPGWGSWRPQGKVINA…
318	GC_00000001	SpSt_546	PQQ-domain protein	461	35	596	57	0	0.471865	0.702823	0.564639	1														MLFLILKNLISLSATSLGYNFKEKKEKLNIKSKTIAIFISAIMLISIGASTLLPSASARENIPTYAYVAALPDHVGVGQEVMIYMWIDKLFPNADMDNDYRFHNFKLVITKPDGSTETKTWETVWDTTSNQQLKYVPTMNGTYHLNFTFPAQSVSAVSHLPGATENDTYAASTASTTFTVSEEPIPSVIDTYPLPSEYWTRPIYGENSIWYLISSNWLGTGAPGYGGFAGTYNYGGNNMMYPADAVGPETAHIMWTKPLQSGGVVGGNNFKGYEGNTYFEGSAYLQRFTNPIIVNGKLYYTEPVSYLSPSGGPTKCVDLRTGQVYWSRTDVPALSHAIIFDAENPNQHGVYNALLVASSGGGWFGGAVTWRFFDADTGNPLFNATNIPSGRKAMGPLGE…
319	GC_00000001	SpSt_546	PQQ-domain protein	2334	35	596	57	0	0.471865	0.702823	0.564639	1														DPRIAMRFPNGVAAVSDASQGGYMLYVYKQFECPTDATGVPVSLAVIDANGNYREIGTITSDVTGFYSFSWMPDIPGKYTVIATFAGSKAYYGSYDQAAFVVDEAHATAPPQATPEPSAADLYFVPGIAGVIITIIAVGVAIILLQRKRP
320	GC_00000001	SpSt_546	PQQ-domain protein	527	35	596	57	0	0.471865	0.702823	0.564639	1														MFFLLLLTIPMILQVSQIAPVTAAEDMPVYLKVYAEPNVVGVGQTVYISLFFTKPIPIVGAAGGASLYTGLTINLVKPDGSNQTYGPYTSDTTGGVGGIEFVPDTVGNYTVQAFYKGQTINGTVSGKVFTYNILPTQSEVTTFTVQTDPIPGNLMVPLPTEYWSRPIYATNYQWAQLGGNWWGLGKPSFTDTGGYDAQGNNFNPYTEAPNSPHIMWVKPTAFGGQVGLPISSDQESQYTSTSILYRQFEPVILNGIIYYKLYPNTPTTETSTETPGWAAVDLRTGKTLWTKNTSDTLDFAFVMQFHTVQEYGTQAFLVGSANSPGLFGVPRPEGYTWQLFDPMTGYFIANITNVPSTAAAGLVETEDDNAQGAVYIHTINGTYPNLTLTMWNSTLCLQG…
321	GC_00000001	SpSt_546	PQQ-domain protein	2236	35	596	57	0	0.471865	0.702823	0.564639	1														PNPVGVGQTTLLKCGISEAAASASVGWTGLKIEVTKPDGTKQTFGPFTTDSTGSTYTSYTPDQIGNYTVTTIFPNNTVPFTFTPSERGYQILAGTILLESSISMTLQVVESVEINYYPGHALPTEYWSRPIDPQLREWYSISGNWVERPVNSFVKYQDNAPETPHVLWAKPYEMGGLSGGLYDGENQVPAAMYAGDAYEGRFSNSVVINGRLFYNTAGSGTYSTVGIPGIQAIDLHTGEKLWFLNNTVLSFGQTMFYPSYNVNGVWNYLWSVTGSNYTAYSPDNGEFEFMFYNVPSGFRTWGPNGEILIYQLDRTNGWMALWNSTLAGLQNAIMGQPSYGSWTFGVIGLNSSGVSVANPTNPIGKQIDAAFPNPGSQYSQANGTRLLNGALPKCYSWNV…
322	GC_00000001	SpSt_546	PQQ-domain protein	1455	35	596	57	0	0.471865	0.702823	0.564639	1														MKYRKKFRFFTFLLVIFDYLSDSEKPYIVKPKDPYFDSPKSVNLKEKENLNYTHKLATLLIAIFVASIVTSIPILNINVQAATTMKTYPIVDAIPNPVAVGQETLLKAGISEALPSASYGWTGITITVKKPDGTTTTLGPLTTDSTGSTYATYVPDQVGNYTVTTNFPNQTYPITYTPSGRTQPIQAGTIMLASSKSMTLEVVEELSIPFYPGHALPTEYWSRPIDPQLREWYSISGNWVERPFNSVVQFQDDAPETPHILWATPYEQGGISGGLYDGENNIIADMYGGDAYEGRFANAVVINGVLYYNTQPNGLYAQVSIPGIQAIDLHTGEKLWFLNNTFLSFGQTMFYPSYNVNGVWNYLWSVNGNNYTAYSTNDGSFQFMFYNVPTGTRIWGPNG…
323	GC_00000001	SpSt_546	PQQ-domain protein	1454	35	596	57	0	0.471865	0.702823	0.564639	1														MNQKIVSILLLAVLAIGTVASLQSINVEAATSMKTYAISDAIPSTIGLGEETLLKCGITEALASASYGWTGIKIVVTKPDGTTETLGPFTTDSTGSTYTLYTPNQVGRYNITTYFPEQEMPVDTYSNERGSYVYKGTIMLASEASSYFIVTEEASATYPGHALPSEYWSRPIDAQLREWYSISGNWLARPDNGLALYNDDAPDTAHVLWAQQLTTGGLTGGVTADTLVASESGDAYEGRFANSVILNGILYYNTQGSGTYGTIGTNQIRAIDLHTGEPLDWYINNTWLSFGQALYFDGYNVDGVYTYLWSVSGTTYTAYDPFDGSWVYTMTNVPSGVRTFGPHGEILIYQYNYAKGWIALWNSTECGLQNAAVGTPYHGSWASNVGLRTFNASLPSCYS…
324	GC_00000001	SpSt_546	PQQ-domain protein	572	35	596	57	0	0.471865	0.702823	0.564639	1														MKTTKIFTILLLAILALGTFAAVNAQFGSPPIPVTQLKTYSIVDAIPDKVGVGQTTLLKTGITQAVGSAQDGFVGLTLVITKPDGTNTTLGPFKTDSTGSTFTQYTPDQVGTYKITSIFPRQEMPVTTDDAERGYSIPKGTILLASSASTSLTVTEEPQPTYPDQPLPSEYWTRPIDDQLRIWGMISGNWVARPDNSLALFNQGPNTPHVLWTQQLTSGGIAGGLLGDDPVPAGMASGDAYEGKFTNTVIINGVLYYNTGPAPGFYGSLGANNIKAVDLHTGETLWQKDNEYLAFGQVFYWNSYNVDGVYNYLWTTSTTYDEFFIPHTTWTAYDPFDFAYCFTFNNVPSGTQVYGPNGEILIYQIDLVRNRLMLWNSTNCGLQNVLGSNSPELGSWASN…
325	GC_00000001	SpSt_546	PQQ-domain protein	313	35	596	57	0	0.471865	0.702823	0.564639	1									COG1520|COG3291	Outer membrane protein assembly factor BamB, contains PQQlike betapropeller repeat (PQQ) (PDB:6TJG)|Uncharacterized conserved protein, PKD repeat domain (PDB:2KZW)	M|S	Cell wall/membrane/envelope biogenesis|Function unknown		MKTQKTLALIAFVLIASMAITAISAPFAKAQTSGQMKSFAYLIVEPNPVGVGQTTYVAMMVDVPLPGSSEANDIRRHNYKLTITAPDGKVTTKTWAVVADTTGVQSTAFTPDQVGNYTFFFEYPNQNYTWTTGTYLVNTAYTGVIFLGCNATATLTVQEDPVPYTANSPLPTEYWTRPIYGEDSNWYVVGSHWLGSGSSYTAASSNYFGSFQQGGMNLWQQGGTGPDSPHIVWTTPLEDGGVVGGINTGIEGATFYSGGSYEGRFQNALIVNGRLYYKAPLSDQVSVAATGGGAYICRDLRTGEIIWTNDNINPTFGELYCYESPNQHGVIPNGYLWQAVNPGNATSTTNNQTWIAWDSLTGKWLFNITDVPVTSAQYTPTMTSAIAYTSQGEIVKYIM…
326	GC_00000001	SpSt_546	PQQ-domain protein	2234	35	596	57	0	0.471865	0.702823	0.564639	1														MLKQKSMPLIIATILMVSMVISIVPSPLANAQSSGEFATYAYISVAPNPIGVGQTTYISVWVDVPLPSATEANDVRRHNYKLTITAPDNTTEVKTWNIIWDTTGVEFTSFTPTQLGTYTLKFEYPGQTYTWGSISAAWNNTKFLASSASTTLTVQEEPISGTPVTPLPTEYWSRPIFGQNHAWAQLGSHWLWGAQFGVFQMASYNLWQQSGVGPESSHIMWTYPIESGGVVGGNNVGIDESTYYSGGSYEGRFANAIIIDGKLCFKLPLSNSQNGGDYIAMDLRTGKELWRNATMNPTFGELYSYESINQHGVIPNGYLWQTVTQSAGLQTWMAIDPLTGKWIFNLTDVPSSGTMAYTEKGEIVKYILSYSTTSKTGWIALWNWTAAPGAAASAPGSGS…
327	GC_00000001	SpSt_546	PQQ-domain protein	1028	35	596	57	0	0.471865	0.702823	0.564639	1														MNLTKNRISKQTLSIFAIVLALSIAIPMTTLSTASAHTPAWQITSFAYVTAAPNPIGVGQKMYVYMWVDTPLAGSAAANDIRRHDYTVIITDPDGSNTTQHWDVVQDTTNVQAYSYTPSKVGNYTVTFKYGGQVYTWNTSNTPGLSSANALFENDTFLPAQAVTTFTVQEDPIRDVTSPAALPTEYWTRPINGQNSNWYVISSNWLNGPYIRSGATATGGAGYGRYQKDGSAPETQHIMWTKPIQQGGVVGGSSTTNYGEGFYTGSSYNTRFSNAIVMQGILYYQEPYGNSGTGGDYVAVKLQTGQELWRINASATGVSLVPSFGYLYSYESPNGNQHGVLPNGILIASTTSYSGQGTTWKAYDASNGVLTQMTITNVPSGTIAAGPRGEYLIYTLTNY…
328	GC_00000001	SpSt_546	PQQ-domain protein	158	35	596	57	0	0.471865	0.702823	0.564639	1														MVAILPAIDAQTALTRKTYAFCNATPNPVGVGQETLIHLGISEATNGTYFQWKGLTVEVIRPDNTTTTLGPFNTDSTGGTGTVLVPDQVGTYKLRTHFPEQKMVPGMTFFNPQEYTYQASVSEWCNLVVQEEPIPYFPAFPLPTEYWNRPINAQFYEWAPLTGQWLRPAGSYSMPPIEKFHEGNSEAPETAHILWTKQYAQGGMTGGEQGEMGYEMGDAYVGKFLGTVVIDGVMYYNAFQSTGGQAVEQNVHAINLKTGEELWVKNWNNERLAFGQVYNFQGFNYYGAFAYLWTTVGSTWKAYDALTGRWVYSIENMTSANPNYNYYGPRGEIIRYYVDQTNGWMTMWNSSRATNPQTAMAVADGSWDVPGSKFDASRGIQWNVTIPKGLPGAVCHAEV…
329	GC_00000001	SpSt_546	PQQ-domain protein	783	35	596	57	0	0.471865	0.702823	0.564639	1														MKKNKFIAILIVTLLAISIGTSALVNAHTPAWNIPTYCYVSVAPNPAGIGQLVTIGMWVQIPPPTAAGTNGDRWHGFTVKITDPDGKETTLGPFTSDATGGTWTSFTPDKVGNYSFVVNYPGETLKGENRAAQNNPYIGDYFMPSTSEKAYLTVQEEPIPQLPMAPMPSQYWTRPIYATNYPWYQISGNWLGLGAHSFAATGRYNATGNYNPYSNAPLAAHIMWTKPVAFGGLMGGEYGGDDTSNYYSTSQYEPKWAPIIMNGVMYYTNFPGSSTNQVGWTALNLRTGETIWTANTTDILKYGQILDMVNPNQFGGIAYLWAVPSGQGGFGASPSTYKLFDAMTGQYILSIVNGTGMNIVSDAGGNLIGYYVNSSRANQWNAPTLNCWNSTQAIFYPDS…
330	GC_00000001	SpSt_546	PQQ-domain protein	1660	35	596	57	0	0.471865	0.702823	0.564639	1														FHNYELIITAPDGKVTTQKWDTIWDTTSNQIATFTPDQVGVYNLTFIFPGQRVNDYPHSPTSAYIDDYYLPSNATTTLTVQEEQILELPVNPLPTEYWSRPIYGENPFWYIISSNWLGSGMPGYGGMNGPNQRQFAPDAVGSQTAHIMWTKSLQPGGVVGGNNFEILGDTYFEGTAYQQRYVNPIIVYGRIYYKEPFSFSGTGGDTVCVDLQTGEEVWRKSDIPALSFAYISGVHTPNYHGVYPAILFTSNFANAYDADTGKPLFNVTGVPSGASVIGPLGEMIKYNFFNNGTSSNPDWYLTQWNSSLMWGGSSTAWNIQTTTTTTTTWQWENTTIYVNNVPQIQSKNVTTTTQTTAVQASRGIFYDYISESTQNKSISWRKSMPNTPTILGAIYNDIL…
331	GC_00000001	SpSt_546	PQQ-domain protein	312	35	596	57	0	0.471865	0.702823	0.564639	1														MQNENQSAKKKIYFSIAALLMLSMAIPLTTLQTASAHTPAWQIVSYAYISAAPSPVGVGQEVYVFVWVDTPFAGALVTNDIRRHNYKLVITDPDGQNSTQTWARVEDTTGVQAYSFTPNKVGNYTLSFYYPGEKYVWNTVNTPGLSAANALFENDTFLPASAIRTLEVTEEQVPPPSSGAPLPTEYWTRPINGQNSNWYVISSNWLNAPYIRSGATSTGGAGYGRFQKDGAGPETSHIMWTKPIQWGGVVGGTNTMNLGEGYYTGSSYNPRFANAIIMHGTLFYQEPWGNSGGGGDYVSVDLLTGKENWRINTTATGVNLTPTFGYLYGFEDGNQHGVLPNGLLIAPTTAYTGLGTVWRAYDARTGVLTNFNLTNVPSGSAASATLAANSATGASAAGP…
332	GC_00000001	SpSt_546	PQQ-domain protein	1027	35	596	57	0	0.471865	0.702823	0.564639	1														MLTQGSMGVGPRAQETGMNVTVVSINPDNVGHILMSKSYAATGKNVTRTIIALNADLDVFVTEDKETLELNGYSLVNGNNLWTSNALVVEWDTLRRVNLWAYDNLYCSGYDGIVYCYDMKTGNLKWTYGNGGEGNSTNSGQDTVYGHYPTFVNVIADGKVYVATTEHSPDQPLYKGSQYRCLNATTGEEIWTLTGMGSGMYVGQTDIVADGYFTYLNIYDMQIYTLGKGASKLTVEAPTAAITQGQSLVIRGSVTDIAAGTTQDEQAARFPNGVPCVSDASMKQWMEYVYMQQNKPTTTTGVEVTLSVVDANGNYRVIGTTTTVDGFFTYNYQPDIPGQYLVYASFAGSNAYYPSSAMTSFAVDQAPATATPQPTQPPSAADLYFIPAIAGLFVLVVVS…
333	GC_00000001	SpSt_546	PQQ-domain protein	1143	35	596	57	0	0.471865	0.702823	0.564639	1														MQKLKPLVVAVLAVFLIASPMMMIATAHDPPWKIPTYAYIVVSPNPIGVGQTVNVNFWINAPPPTAAAQYGDRWSNLTVLITKPDGTTERLGPYQSDTTGGTFTTYTPTQTGNYTFQCFFGGDVLKGLNPAPGTTVTNAFVNDTFLPSESKKYVLTVQEDPIPYAPQAALPTEYWTRPIYAENNAWYIIAGNWLGLAPSTFAATGMRSINGNYNPYTTAPNTAHILWTKVAAFGGTIGGEYGGELTGNYYSTSQYEPKFAPIIMNGILYYTEFPGSSTHYTGWKAINLKTGETIWTKNTTDILRCGQILNMITPNQYGGLAYLWSVPMGQGGLGATQTQYNMWDALTGTYILSIVNATSMQLTSDEGGNLVGYYVSSNSTGRYLNVWNSTRCINIGQGG…
334	GC_00000001	SpSt_546	PQQ-domain protein	2230	35	596	57	0	0.471865	0.702823	0.564639	1														MRTKNLKINKKALSTTLAIALLFSMASSLILLPGTNAHTPPWTISTYAFIVVSPNPVGVGQTAYVNVFIDKVPPTSIGNWGMMWHNFKINVTDPDGITKDLGTFDSDAVAGAWTQYVPTKVGTYTFGFSFPGQVVKYENPYPYTLPAGTIPTFDYINDTYTGSSAITTLVVQEDPVQSTIINTALPSEYWTRPISSMNREWYSISGNWLGLGAGQFGSTGIYNSNNGNFNPYTEAPNSPHVLWTKPMAFGGQIGGEFGPDETSLYATGTAYENKFGSVIINGVLYYTAYPGAMNNFGPLTAVDLRTGETLWEVNASNPLKCGMIYNLKTGNQYGAHAYLFTGYTSLGFVTTTNPNKWSMYDAMTGQWILDMANVTAGTLKIGPDGELLSYRVANNRLSL…
335	GC_00000001	SpSt_546	PQQ-domain protein	1568	35	596	57	0	0.471865	0.702823	0.564639	1														MKIKTNLKTKASITLILLLTITLPLFAITPTECQTSAGKSTTHAMLTVNPNPVGVGQKALIVMWAGMLLPNAAVTNDIRFHDYSLTITKPDGKTETMKWAIVEDTTSTQYTTYVPDQVGTYTLNFSYPDQVYTWNATAAMRTWTNHVFLGASKTVTLIVQEEQLPEPISSYPLPTEYWTRPIEGQNTDWWSISSHWLGSDHPLHYNLVAADAMYQPDGAAPNSPHVMWTKRIDEGGVVGGSLTGVEGEMYYSGSAYQPRFYNPIIMNGLLFYAVPSQNSMSGGGYMCVDLQTGEEIWFNPKIGVESDWPIPSFGYLYAAHTENQHGAIPNGVLFSSNFAVAYEPWTGQRLFNVTGVPSGMAAVGPQGEILRYQINIASRWLAQWNSSRLWSTASSGWVP…
336	GC_00000001	SpSt_546	PQQ-domain protein	1966	35	596	57	0	0.471865	0.702823	0.564639	1														DAPPENITRMLRAVDPVNRVIIMLDKETFQYLGYNMDNGNYMWTTAVPEGISDFAYFDSTHGSVFCTVDHGVLYNSGFGGVLYAYDTKTGKLLWTYGNGGEGNSTFSGLQTPWGNYPQFISNTADGKVFLFSGEHSPNTPLYKGLRVRAVNATTGEEIWTLLGSMGYPPRQWYPVADGFIAYHNMYDGQIYCIGKGPSATTVEAPMTAATLGQSVVIRGTVMDIAAGTKQKEQAARFPNGVPAVSDASQGVWMEYVYMQKPRPTNVTGVTVELNVVDANGNYRSIGTTTTNADGFFSLNWKPDIEGKYTVYASFAGSESYWPSHAVTAFAVDPAPATPTPQPTQPPSMADLYFVPSIVGVIVAIIAVGAVLALLLLRKRP
337	GC_00000001	SpSt_546	PQQ-domain protein	434	35	596	57	0	0.471865	0.702823	0.564639	1														MHLKLKPTKKKAYSVIAIVLLLTMVVPMTLLSTTNAHTPAWNIPSFSYIAAQPSTVGVGQRVAVYMWVDAPLPSSAEGNDIRRHDYKLTITKPDGKTEVKEWPIIYDTTGVQSYTFTPDQVGQYTLFFEYKGQTFTWNTTATSTWTGDFFMPSNATAKVTVQEEQLNPPILSYPLPTEYWTRPIEGQNTDWWSISSNWLNPPFVRIGDSGTQGAVSACDTQGGYGRFQPDGIGPNSPHILWTKPIQDGGVVGGGDYDVLGKTYYMGGSYNVRFTEAIVMHGRLYYQAPWGNSGTGGDYICLDLRTGKELWRINYTTVNSVGKPVAGYLYSYDTMNQHGVIPNGLLFTINFGRAYDPMTGRVLDLNITNVPTGTAVAGPQGEVLRYVYNSAGKWLAQWNS…
338	GC_00000001	SpSt_546	PQQ-domain protein	1981	35	596	57	0	0.471865	0.702823	0.564639	1														MSNKNKVKTLALLIATILVISTGASLALMQTASAHDPKWEIPTFAFITVSPNPAGVGQQVAVVVWLDKIPDGALITNNIRFHNYKVVITAPDGKTETVTWETVWDTTSSAYTAFTPNQIGTYTFNFTFPGQKYTDYAYNPASLFVNDTYLPSSAVTTLTVQEEPAPGGEVTPLPTEYWTRPIEGQNALWYSISSNYIRPMGAAYSFGSVRFQPDGTAPDTPHVMWTKPITFGGIMGGNNLDQLPNSPSSPTGVEGAAFYTGLSYETKFNNPIIISGRLYYGLPHSNNGAGGGYICVDLRTGQQIWFQNYSVNPSFGAVINVETPNQHGAISYLISTQGTTWMMFDPWTGNWVFNITDVPSGTMSYGPYGEPIIYQINIPNKWLALWNFTQVVSNGPVNL…
339	GC_00000001	SpSt_546	PQQ-domain protein	458	35	596	57	0	0.471865	0.702823	0.564639	1														MQVLETSLLPKGEKKMKKIRKQSIATIVAIILVSSIAISMMPLSSAGYNTATQTAVNQGMNWDLPDINASSIRLTMWERYKDRVPTWTYGIISPNPVGVGQKFTMVIFNPQIPHQASEANDIRYKYHVDIVKPDGKTERVPSSGSLVSDSTGTTYTSYTPDQVGNYSVTLVFEELKWNWGKTSTVGRDYYGITFLSSNRTYTVTVQEEPVHPAATTIYPLPTEYWTRPIEGQNNAWGQVSSNWLNNAKDRDYGYTQNRIQTEGVAPNSGHILWTKPTEDGGVVGGDDYFSSSGEVYNAGHQYQTRFQTQIIMHGRLLYQEPIAWAGTGGDWVCVDLKTGQEVWRNKTMSATPAFGYYYDLDDMNQHGVVPPGMIFSSNWNTVIHPRYGTTIALNITDMP…
340	GC_00000001	SpSt_546	PQQ-domain protein	431	35	596	57	0	0.471865	0.702823	0.564639	1														MQTHKNKLFAILCIAIFATSIALTAAPKAEAHTPPWNITTFAYVSANPDPVGVGQEVLIVVWINQVIAGVDADNDIRFKDYKLTITKPDNTTETVTWSVVSDPTSAAYTQYVPNQIGTYKLFFQFPGQTYTWSGAYQGDYYLPSNATTTFTVQADPIPHQPVIPLPTEYWTRPIEGQNILWEQISSNWLSGAATADRWQKYGSAPTSSHIMWSKVFELGGLTGGSAEVGATFYSGFSYETRFNNPIIISGILCYPVALGHAPTGGGYVAVDLRTGQELWRRDDISPTFAQLYDYASPNQHGVVGGILWQASGTTWMAYDPLTGKGMFNLTGVPSGTEVYTDKGEIVRYVMNYQNRWLALWNWTAATGTRLGTSGTNEDQWRVNGKSINTTTAYSWNVTI…
341	GC_00000001	SpSt_998	PQQ-domain protein	534	35	596	57	0	0.471865	0.702823	0.564639	1														MLTMTIPLTILPITKADTATEIPTFLLLNVGPNPIGVGQTAQVNAFMSKPPLTAGLGGSGTMYQKITVDVTQPDGTTKTLGPFTSDGTGGTWCTFTPDRAGNYTFKASYPGQHVEEYLTSFLGGPPVFYNLTYLPSESDTYTLTVQADPIPMYNPPALPGEYWSRPIYSTNYNWATLGGSWLGLAAPAFATTGDYDATGNFQPYSTAPNTGHIMWVQPTHFGGQPGSPISNDQMSQYMSTTIASNFFEPIILNGVLYYTEYAGPNAQKASWKAVDIRTGETLWTRSAGESGNEVIRMGQILRFHSIQEFGSWAFLYSCPSASFFGTPGYFSIYDAKTGEYMANITGIQNVGFLADYEEEQEGTLLGYYTGGGNLTLWNSTKLMMANSFDKITIRPTGTY…
342	GC_00000001	SpSt_998	PQQ-domain protein	2196	35	596	57	0	0.471865	0.702823	0.564639	1														MQIEKKFLAIALALVLFASIAASTMLVQPTTAHTPSWNIPTFAYIQISPNPVGVGQQVNVVFWLDKVFDPSTALTNTWRFHNYKLTITDPDGVVTTKTFDYISDPTSSQYTTFTPDKVGTYTFNFTFPGQDYNTYDHNPNSQLVNDTYLPSSASTTLTVTTEQLAAPIYSYPLPSEYWTRPIYGENNDWWSVSSNWLGMGAPGYAGFDAPLANQQVNPGDAIGPLTSHIMWTKPLQSGGVVGGNNFAIQGDTYFEGSAYNQRYANPIILNGKIYYTEPISFINAPNSGFFNPGPFGPTDCVDLQTGQLIWSRSDVPPLSFGYVYSLQDPNQHGVYPAILFTSNFARAFDADTGDALFNVTNVPSGTQVFGPQGEILRYVISSGTPGNPAYYLAEWNSSK…
343	GC_00000001	SpSt_998	PQQ-domain protein	1120	35	596	57	0	0.471865	0.702823	0.564639	1														MKTLSKTAIAISILLIVSMGASTMLVPNTSAHTPGWNIPTFAFINAAPNPVGVGQKAYIIMWLSDTYDPSSALSNNYRFQNYQLTITAPDGTVTTQTFPIVSDPTSAQDYPFTPNQVGTYNLTFSFPGQNITASNDSPTSVLVGDYYMPSSAHATLTVQEEPIATIPATPLPTEYWTRPIYGTNPNWYTISSNWLGSGAPGYSGYSMFGSAQQSFPGDAVGPLTGHIMWTKPLQSGGVVGGNNTVIQGDTYFEGSAYNQRFTNPIILDGKLYYTEPISFAGVPGGLAANGIQGPTDCVDLQTGQVLWSRTDVPALSFGYIYDVQDPNQHGVYPPILFSVVGGNFLYASATSTWKAYDGDTGDYMFTVTDVPGGTTMLGPNGEHLILALHNYGTSSSPNW…
344	GC_00000001	SpSt_998	PQQ-domain protein	1989	35	596	57	0	0.471865	0.702823	0.564639	1														MLLTRKKIAAIAIVLILSMSIIAVSTVLFPITSAHTPPWSIPTYAFINVSPNPVGVGQRVLVIMWIDKLFSPETGLANDYRFHNYQLTITPPNGSATTTTFSIVSDPTSAQTYSFTPNQVGTYTLNFTFPGQNFNTYSHPNDALVNDTYLPSNATTTLTVQQEQLPAPIESYPLPTEYWTRPIYGENPGWWTISSNWLGTGAPVLASVGGGDIGAFGIFGAALNRFPGDAVGPLTGHIMWTKPLQSGGVVGGNTFQIQGDTYFEGSAYDQRYINPIIMDGKIFYQAPLNFNSEGTMLGPATSGTYCVDLRTGEVIWKSTSIPAGQISFGYIYDTQQPNQKGVFPPILFTANFAQAYDADTGILLFNVTNVPGGGFGLFGGGVPETMGPNGEHLRYIATN…
345	GC_00000001	SpSt_998	PQQ-domain protein	2776	35	596	57	0	0.471865	0.702823	0.564639	1														IGGYQHVLANGTMYLWGFGGDIWSIDMQTGKVNWQTSTNVIHGPAGSDTPYGVWPLWTFTCGSFADGILFVPEGHMYSPPLFRGAKELAVNATDGTLVWSIMGFDITSGPAIADGIMTTLNAYDNQIYAFGKGATKITVNAPSVGVTTSTPITISGMITDLSDGARQDAVAKNFPNGLPVVSDASMEAFMEAVYMQQPMPTNLTGVPITINVLDSNGNYRTIGTTTSKSDGTFAFTWTPDITGDYTVYANFGGTESYYASSASAAFHASEVSTPTPAAGGQTGGLATTSDLILYMTVGVIAIIIVVLIVGALILRRRP
346	GC_00000001	SpSt_998	PQQ-domain protein	2725	35	596	57	0	0.471865	0.702823	0.564639	1														MQMSKNKLVATLIVALLAISTAISIAPETQAHTPAWQFTTYAYAAVAPNPVGVGQQTLIFGWLDYAIQGVNLNNNIRFHNYQFTITKPDGTTETKSFPIVSDSTSSQYFPYTPDQVGTYTVFFSFPGQTYDFGGDYNGDYYTPSNFTTTFTVQQDPVPTYAETPLPTDFWTRPINGMNVQWDSVGSNWLGGAATSNYWQQNGAVPTSAHVMWTRQLELGGLTGGIVTQAGTTQENDTSATFYSGFSYNTRFNNPIILSGILYYQAPVSEAGSGGLLYAVDLTTGQTLWTSSTLKPSKAQLIDFQSPNQHGVVGGILWQVSGTTWMAYNALDGTFLFNLTNVPSGTEVYLNNGEIDRYVFSYNTTTKQGWLALWNSTLVITTNTGHSGTVVAGQYAWPTD…
347	GC_00000001	SpSt_998	PQQ-domain protein	901	35	596	57	0	0.471865	0.702823	0.564639	1														MQMQKTKPIVVVLFLALLTVPMIIQLSTIAPASAAEDMPVYLKVYAEPNPVGVGQTVYISLFFTKPIPIVGSAGGASRYTDLSLTLTKPDGTNTTLGPYTSDTTGGVGGIEFVPDVTGNYTVQAFYKGQTISGTVSGITFTYNILPTQSDAITFTVQTEQIQYNPLVPLPTEYWSRPIYATNYQWSQLGGNWWGLGKPSFTDTGGYDGQGNNFNPYTLAPNTGHIMWVKPVTPGGQVGGPVTGDQESQYTTTSILYRQFEPIILNGVIYYKQYPNTPTTLTSAGGTPGWNAVDLRTGNLLWHKDTNATLDFGMVLQFHTVQEYGTQQWLVAQGPSVGSGSSAYNVWQLIDPMTGYFVANITSVPNAVAPGLVETDNNSPQGTVYIHTINGTYPNLTLTM…
348	GC_00000001	SpSt_998	PQQ-domain protein	1416	35	596	57	0	0.471865	0.702823	0.564639	1														MKINKIFSILILVAFVVSTIAVITTQPANAVATQKTYAIVDAIPNPVGVGQQTLLKCGISEAAPSASYGWTGITITVTKPDGTTETLGPFTTDSTGSTYTLYTPTQVGNYTITTNFPNNTFPITATVSGRTQPTQAGTILLASTKSTTLEVLSEAQAQPFYPGHALPTEYWSRPIDPQLREWYSISGNWVERPANSFVQYQDDAPNTPHILWNSPYEQGGISGGLYDGENNIIADMYGGDAYEGRFANSVVINGVLYYNTAANGLYAQVSIPGIQAIDLHTGEKLWFLNNTFLSFGQTMFFPSYNVNGVYNYLWSVNGANYTAYSTNDGSFQFMFYNVPSGTRIFGPNGEILIYQMNTNAGWMALWNSTLAGQQNAVIGQPSYGSWSFGALGMDANGRG…
349	GC_00000001	SpSt_998	PQQ-domain protein	959	35	596	57	0	0.471865	0.702823	0.564639	1														MARHLILKHTIRCLNFKEIKKKLKTKLVATLLLLVFAVSTISAASMMNTMVQGQAVISGTMKTYPIADCIPNPIGLGESTLIKMGISQQAPSASYGWSGITVTITKPDGTTETLGPFTTDSTGSTYTRYTPTQVGNYTVTTNFPNNTYPITLADSERGQTIMAGTILLASSISTTLVVTAEPTQQAYPAQPLPTEYWTRPIDSQLRSWSTVAGNWYQRPDNSFFTDQAYAPDSAHVLWSMPYTQGGITGGEFGPDQIPAAMFAGDPYEGRFANSVVLNGVLYYNTAPSGTYAQVGINGIQAVDLHTGQKLWFLNGTLLSFGQSMFFGSYNANGVFSYLWSVNGANYTAYSPYDGSWQFMFYNVPSGIRTFGPNGEILIWQIDLTNGWMALWNSTLAGQQ…
350	GC_00000001	SpSt_998	PQQ-domain protein	1038	35	596	57	0	0.471865	0.702823	0.564639	1														MKQKLYSILLLFALAVGTIATLQTTNVQAETTMKTYAISDAIPNPIGLGESTLLKCGISQAAANATSGWSGITITVTKPDGTTETLGPFTTDSTGSTYTRYTPDQVGNYTLTTNVPNQTVTMTYLDNERGQYIYAGTVLLASTANCTLEVTSEPTQQTYPGHALPSEYWSRPIDPQLREWYSISGNWVSRPDNSVALYNDYAPETAHVLWAQTLASAGMEGGLLGTDQIPVANFAGDAYEGKFSNSVIIDGVLYYNTGAAGTYGTVSVQGIQAVDLHTGEKLWFLNNTALSFGQTLFFPSYNVNGAFNYIYSVSGTTWTAYNAYDGSWAFTFTDVPSGIRVYGPNGELLVYQIDYTNGWMALWNSTLAGLQNASPGTPQYGSWSFSSALKTMNASLPKC…
351	GC_00000001	SpSt_998	PQQ-domain protein	1994	35	596	57	0	0.471865	0.702823	0.564639	1														MNYKKLATAMLLFIFVASALTAISVKSVQAQPPPMKTYSIVDAIPDKVGVGETVLLKTGISEALNTADYGWTGLTLVVTKPDGTNTTLGPFKTDSTGSTFTQYTPDQVGTYTITSYFPQQTMPVTTIVMERMDMSPTDFVIPQGTVMLASSASCTLLVTSEPSPHYPDQPLPAEYWTRPIDDQLRSWFSISGNWVTRPDNSEALYNEYAPDTPHILWAEELTTGGMAGGLYQGDVMAGMNSGDAYEGKFSNSVILNGILYYNTGPAAGVYGALGSCNIKAVNLHTGQTLWEKKDSVLAFGQEMYWNSYNVDAMYSYLYTTSSRPENASDPYSRTITSWTAYDPFDGAYCFTFDDVPSGQATVRGPSGEILIYQIDYTHNRMKLWNSTLAGLSAGGAKID…
352	GC_00000001	SpSt_998	PQQ-domain protein	1836	35	596	57	0	0.471865	0.702823	0.564639	1									COG1520|COG3291	Outer membrane protein assembly factor BamB, contains PQQlike betapropeller repeat (PQQ) (PDB:6TJG)|Uncharacterized conserved protein, PKD repeat domain (PDB:2KZW)	M|S	Cell wall/membrane/envelope biogenesis|Function unknown		MQNKNKTTLLIATFLILSIAIPCIVHPVAAQTSKQMKSYAFLAVEPNPVGVGQTTYIAMWIDVPLPGASESNDIRKHDYKLTITAPDGTVQTQSWAIVADTTGAQSTSFTPTMVGQYNFTFSYPDQNYTWTTGTYLVNTAYTGVVFLGATATATLTVQQNPVALTPDSPLPSEYWTRPIYGEDSSWYTIGSQWLGSGSSYTAASSNALGSFQQGGMNLWQQSGTGPESSHIVWTLPIEDGGVVGGLNTGITGATFYSGGSYEGRFQNALIIDGRLYYKAPLSDQVSVAATGGGAYTCVDLRTGKVLWTNDNINPTFGELYCYESPNQHGVVPNGYLWQAVTPAGSTTNQTWIAWDSLTGKWLFNITDVPVTSAISTPTMSSLIAYTSQGEIVKYIMNYN…
353	GC_00000001	SpSt_998	PQQ-domain protein	1835	35	596	57	0	0.471865	0.702823	0.564639	1														MIAILLSIAMMASMILVPASSAHSPAWSMDTYAFITVSPNPIGVGQRVNVNFWLNVPPPTANVQYGDRWTNMTVVITHPDGTKETLGPFTSDDTGGAHTVYTPATIGNYTFQFLYGGETLKGNNLTPGSTPSAYIGDYYKPSQSEVFTLTVQQEPITYPPLTPLPTEYWTRPIYAQNNELWSAIGGNWLGLGVSTFANTGQYNQQGDYAPYTTAPNSPHILWTKPVAFGGTMGGEFGNDQQSNYWSTSQYQP
354	GC_00000001	SpSt_998	PQQ-domain protein	1238	35	596	57	0	0.471865	0.702823	0.564639	1														MQKIDTKYFAILVLAILATSTISIALLPTTNAHSPPWQLKTYMFVSIAPEPIGVGQTVNVNFWLNLPPPTANVQYGDRWTNLTVVVTHPDGTKETLGPFMSDDTGGAHTRYTPTKTGNYTFQSFFGGQTLEGKNMTPGTTNAFVGDYYQPSESSLFILTVQQEPISYAPIIPLPTEYWTRPIYAQNNDLWYAIGGNWLGLGVSTFANTGEYNQMGSYAPYTTAPNSPHILWTKPVAFGGTMGGEFGNDQQSNYWSTSQYQP
355	GC_00000001	SpSt_998	PQQ-domain protein	449	35	596	57	0	0.471865	0.702823	0.564639	1														MNTKSRIFALTIAALLLSSIGTITILTANAHNPPQNIPTYAFINIAPSPAGVGQTVTVGFWLGMPPPTANGPYGDRWQGMTVVVKKPDGTSETLGPFKSDDTGGTYTTYTPQVTGTYTFQMFFPGQTLAGDYLTPGTTSPFIGDYYEPSNSSIFELKVQQEPIPTLPQNPLPSEYWTRPIQSTNGYWHTISGNWLGLGQQFSAATGQYNATSNYNPYTLAPQTAHIVWSKPYAPGGLVGGEFGGSSTSNFYSTSQYEPKFAPIIMNGVLYYTQFPGASSNPTGWVAIDLHTGQTLWTYNTTTQILRCGQLLDYVSPNQYGSFAYLWSTGNIPGVPIKAGSTTYNMYDAMTGNYILSIVNGSAMTITEDEQGNLIGYYASGGNLTCWNSTQCIIAETNGP…
356	GC_00000001	SpSt_998	PQQ-domain protein	195	35	596	57	0	0.471865	0.702823	0.564639	1														MSILKKRAVSASIVLCLALSMTASMVLLQSTNAHYPAWNIPTFSFCSVSPNPIGVGQTARVNFWLGQPPPTANGQYGDRWQNLTVKVTHPDGTTETLGPFTSDDTGGTYTTYTPTIVGNYTIQMFFGGEVLAGNNLAPGTPKSGPGANANIGDYFQPSSSNIFTLTVQSEPVGYPAEPPLPATYWERPIYGENNNWYVIAGNWLGYGQTSFALTGMYSVDRNYNPYTTAPNTAHIIWTKPEAFGGIIGGSYGGSETGNFFSTSQYEPKFAPIIMNGVLYYTQYPGSASYPAGWVAVDLHTGETIWTKNTTELLRCGQIVNMITPNQYGGLAYLWSQPLGSTVVFESFGASVGDSLEMWDAMTGNYILSITGVPIAVNGPGTGLQLTGDDSGNLIGYFVD…
357	GC_00000001	SpSt_998	PQQ-domain protein	20	35	596	57	0	0.471865	0.702823	0.564639	1														MQNIKTKTLAVAIIAILMTSIGTMALANAHTPAWKITTWAYCSVAPNPAGVGQPVTIGMWVQIPPPTAAGTNGDRWHGFTVTITDPDGIKKTLGPFTSDATGGTWTTFTPDKLGNYSFVVYYPGETLKGENRADPNNAYIGDYFMNSTSPTVYLTVQQDPIPQLPMAPMPSQYWTRPIYATNYPWYQLSGNWLGLGAHSFAATGRYNATGNYNPYSNAPLAAHIMWTKPVAFGGLMGGEYGGDDTSNFYSTSQYEPKWAPIIINGVMYYTNFPGSSTNQVGWTALNLRTGETIWTTNTTDILKYGQILDMVNPNQYGGIAYLWAVPGNMGGFGASPSIYKLYDAMTGQYILSIVNGTGMNIVSDAGGNLIGYYINSTVRSAPTLNCWNSTQAILYPNSQ…
358	GC_00000001	SpSt_998	PQQ-domain protein	362	35	596	57	0	0.471865	0.702823	0.564639	1														MNIKKTIAVVIAVLLSVIMVSSTMLTIDAHTPAWQIPTYSFIVVSPNPIGVGQTANVNFWVNLPPPTASAQYGDRWTNMTVVVTKPDGTKQILGPFTSDATGGTFTTFTPTATGNYTFQMTFGGETLPGNNLAPGMTKANYPLVGDYFQPSTSNVFTLTVQEEAIGYPPVSPLPSAYWTRPIYGENNAWYTISGNWLGLAASTFATTGMYNATGNYNPYTTAPNTPHILWTKPEAFGGIIGGEFGGSEIGNYYSTSQYEPKFAPIIMQDILYYTMYPGASTNQAGWAAVNLHTGETIWTKNTTDLLRCGQILHMVTPNQYGALAYLWSVPGSQGGFMASQTTYNMYDAMTGNFILSIVNGTTMTLTEDDGGNLIGYYVNSTNPFAPTLCMWNSTRCINL…
359	GC_00000001	SpSt_998	PQQ-domain protein	1198	35	596	57	0	0.471865	0.702823	0.564639	1														MKILQNKNKSATILIATLLIVSMSASALLTSPASAHTPPYKIPTYAYISVHPNPIGVGQTVNVFMWLNQIYGVGYDTTSYALLSNNYRFQNYNFTIVAPDGKVTTKIFATVQDTTSNQITSFTPDQVGTYTLIFNFPGQVYGANGDGNPNSVLVNDTYLPSSATTTLTVQSEPIPAAVGSSPMPSEYWTRPIYGENSDWWSISSNWLGAGSAVNPAVGSGAISAFSTGPPMNLWGAIMNRFPGDSIGSLTSHIMWTKPIQSGGVVGGNAFYEGGPYPGNGQGVGYFEGTAYEQRYVNPIIMDGILYYMAPLGYTAPSYGPLTAVNLQTGQVIWSSSTLPAPSFGYIYNQWNPDEHGTFPPILICPLGSTWMMVDGFTGANLFNVTNVPSGYVAAGPSGE…
360	GC_00000001	SpSt_998	PQQ-domain protein	2661	35	596	57	0	0.471865	0.702823	0.564639	1														MQNIKGKTIAIAIIAILAISTSIALVNAHTPAWSFDTYSFIVVSPNPIGVGQTVNVNFWLGSPPPTASAQYGDRWTNLTVIVTHPDGTKETLGPFTSDATGGTVTRYTPTVVGNYTFQCIFGGETLKGNNPAPGSAGTNAVFIGDYYKPSQSAVYTLNVQQEQIGYASLNALPTEYWTRPIYAENTNWYSIAGSWLGLAPSTFATTGSFGINGNYNPYTTAPNTAHILWSKVEAFGGTMGGQFGGDETGNYYSTSQYEPKFAPIILNGILYYTNYPGSSTYPTGWTAVNLKTGQTIWTKNTTDLLRCGQILDMVTPNQYGGLAYLWSVPISGGGLGAMQTQYNMYDALTGNYILSIVNATTMQLTTDAHGNLIGYYVNTTNPLVVGSPRSLTMWNSTRC…
361	GC_00000001	SpSt_998	PQQ-domain protein	1961	35	596	57	0	0.471865	0.702823	0.564639	1														WSAVNLHTGQTIWTQNYTTNLRCGQIMNYLSPNEYGGRAYLWATGSVPGVYSAPGTTTYSMYDAMTGNYILAIVNGSSISKLTIDDHGGLIGYYLNSTGTGSSTQTSLTVWNSTRTIMRGVSGTGDPQGWQWQPPMNGVLAFQNGIQWTAPVNTTYNGNLITPLSISGMDSNVVLLTYTSAASSYFQPGWYIEAGYSAKDGHLLWGPLNRTETENSRINIASECMSDGAWIETDQSTLTATGYDLATGNKLWGPEALPNARAYSSLGMRYTTAPNGTVIIWTYGGDAYSITARTGKVNWEYHTPSGGYESPYGVWPFWTFSVGTVADGKFFIPIGHMYSPPLFHDAKQMAINITDGSVVWSILAFDVTSAPAVSDGVMTTLNAYDNQIYAWGKGPTKMT…
362	GC_00000001	SpSt_998	PQQ-domain protein	1225	35	596	57	0	0.471865	0.702823	0.564639	1									COG1520|COG3291	Outer membrane protein assembly factor BamB, contains PQQlike betapropeller repeat (PQQ) (PDB:6TJG)|Uncharacterized conserved protein, PKD repeat domain (PDB:2KZW)	M|S	Cell wall/membrane/envelope biogenesis|Function unknown		MQKLNKTLIVCVTAFLLLTVATSLFFTPTTSAHSPPWTISTYAFIEVSPNPVGVGQTAYVNFWIDKVPPTAIGLWGTRWHNFEVIVTKPDGTTENLGKFNSDATGGAWTQYTPNTVGTYTFNFSFPGQVAIEENPYPYDRTKVGGVAYVNDTYQASSASTTLTVQEQPVVSAYPSNPLPTEYWTRPINSMNRNWYSIGGNWLGLGAAIFGSTGINTNYQGRFGGNFNPYTTAPNSAHVLWTKPIAFGGQIGGQFGDSETGLYATGTAYETKFGSVIINGILYYTDYPGAANNLGPLTAVDLKTGQTLWTVNASNPLRCGMVYNFITGDQYGAHAYLFTGPAPYGLGFIVGSTPNVWSMYDAMTGQWILNIANPLPGILVEGPNGELLSYAISGGMLSLW…
363	GC_00000001	SpSt_998	PQQ-domain protein	686	35	596	57	0	0.471865	0.702823	0.564639	1														MQKISKKQFVTLICLLLLMSTTASAVLLPTATAHTPSWTIATHAFIAVNPNPVGVGQPVNIVVWAGLLLPSASVANDIRFHDYKVVITKPDGTTETINWPIVTDPTSTAYSIYTPTQVGNYSFVFSYPNQTYTWSGAYQNDVYLGATSKTVYLTVQEEQLPSPIDSYPLPTEYWTRPIEGQNTYWYTIASNWLGYTHPSIVNMFQPDGSAPNSAHIMWTKPIDAGGVVGGSNVGDPGNMFYSGSAYNPRFAAPIIMNGKIYYELPMMNTGTGGGWNCIDLQTGELIWHNDKMGVDSASPSPSFGYLYDAETENQHGVVPAGLLFSSNFGVAYDPTTGNRLFNVTNVPSGTAVVGPQGEILRYQIDLAHGWLAQWNSSRLFTQGTAGQGLWNPDWNQTNG…
364	GC_00000001	SpSt_998	PQQ-domain protein	2329	35	596	57	0	0.471865	0.702823	0.564639	1														MHKIENKFLAFLFVAILAISSGAMLMQYTSGHTPPLKIQLFAGINVAPNPAGIGQSVTVNFWLNEPPMTANGPYGDRYGPFTVNVIKPDGTNETLGPFNSDATGGTATHYTPTALGEYQFQMLFPGETLTGSTNNPTGAGTQGISNPDYVNDTLLPAVSPVVNLTVQQEPVPAIPATPLPTEYWQTPINAINVQNWYAIGGPYLSLYTSYGPGKGGGNYNTTTNFNPYSEAPLTPHIIWTRPAAPGGVIGGDAGGTTTYGNYYSTSQYERKYCPIVINGVMYYTQFPGSSTSPLSNIAVDLYTGKTIWTDDGSNWGGGDSNHNMMTSTGVVTPFACGQVLDYVSPNQYGGLAYLWTQGTPAWLTNNPAYNVRPGTTTLNMFDAMTGKYILSIVNGTGFS…
365	GC_00000001	SpSt_998	PQQ-domain protein	2060	35	596	57	0	0.471865	0.702823	0.564639	1														MKNLKTRALALLVVAVLAISTGAIFLQNASAHTPPQTIQMYAFVNVAPNPAGIGQSVTVGFWLNEPPMTANGPYGDRFGPFTVNVVKPDGTNETLGPFYSDDTGGTATHYTPTALGEYKFQMIYPGQTLTGDSNNPTGSGTQGISNPQWVNDTMLPAISPVATLTVQQEAVPAIPNTALPTEYWQTPINAMNVQNWYAIGGPYLSLYTGYGPGKGASNYNTTTNFNPYSDAPLSSHIIWTRPVAPGGVIGGDAGGTTTYGNYYSTSQYERKYDPIVINGVMYYTEFPGSSTSPLANIAVDLYTGKNLWVDDGSNYGGGDANHNMMTSTGVVTPFACGQVLDYVSPNQYGGMAYLWTQGTPSFLQGKVTGTTLNMFDAMTGKYILSIVNGTGFSYGNTVD…
366	GC_00000001	SpSt_998	PQQ-domain protein	108	35	596	57	0	0.471865	0.702823	0.564639	1														MVVAIGAAITPTKALAANEIPTYAYINVAPNPCGVGQAVTVNFWLAVPQADGEKAINMTVKVTHPDGTTETLGPFTSDFTGGTYTRYTPTVTGNYTFQFFYGGQTLAGAPNMFGGPTFAGYIELPSQSEVKTLTVTNTAATGVPFTPLPADYWWQTPVNAENVQTWASITGSWMGYSANTFAITGGFNATGNYNPYTQTPNTAHILWTKPWCVGGVAGGALGNDEQNSNFWTTSQYDPKYAPVIMNGIMYSTWYTTTTSSQQGIMATDLYTGKTLFTINTTYALRCGMQVNFENINQYGVVGPYIIAQSGGGLFSTGPINWFIFDAMTGQYLCEVTNAPSFGQVGQDANGNIIGYSWQSSVGTYPNSVYAWNITAYPNGRFGAFGNPIPSVTYTVKDTR…
367	GC_00000001	SpSt_998	PQQ-domain protein	1837	35	596	57	0	0.471865	0.702823	0.564639	1														MKITTKKLATSIAIILIISIAASTILLPTANAHTPPWQVPTFAYVQAVPNPIGVGQTATVYMWLANTYADATKINDYRFHNYKLTITAPDGTVTSQTFANIMDPTSNQAYTFTPTQLGTYSFNFTYPGQNVNDYSHAPNSAYLGDSYLPSTSTTTLTVQEEQITTPDLVPLPTEYWTRPIYGENIYWYTISSNWLGTGSPGLGTGAAGCNYPPGNPIGPQTSHVMWTYPLDFGGIVGGTIPAAGSTNFEGSAYSGRFTNPIIINGYLYYTMPVTFTGASAGATVCQDLRTGKIIWSSTQIPALSFGYVYNVDNPNQHGTYPPILFTANFAQAFDAYTGDPLFNVTAVPTGTSVIGPAGEHLRLILANNGNGMYLSQWNSSRLWENVANPWAPTTVVNSP…
368	GC_00000001	SpSt_998	PQQ-domain protein	44	35	596	57	0	0.471865	0.702823	0.564639	1														MQKNKLSLVLALLLATSMSASIVLVPNANAHSPPWQIPTYAKITAAPSPIGVGQTAHVYMWLDPVYGGAAGPIAGGTLPANPANGSTASAALLSNNWRFKNYNLTTIAPDGTVTTQVFATISDPTSSQYVTFTPDQVGTYTFMFNYPGQVYGADGNGYEKSVLFGDMYMPSNATTTLVVQQDPIPGPITSYPLPAEYWSRPIYGENTDWWQISSNWLGFNSPPVGGWSSAGGYGWMYHQDGQGPLTNHIMWTRPLQFGGVVGGNQFGPGGSDPNPDAYGVAYFEGSSYAPRFFYPIIVQGILYYTETASFTGSPIMGGSSTGPTRAIDLRTGEEIWSNPNIPQLSWAYIYNLWNPDQHGVYPAVLVAQVTVQPGTVVAPGASLPAGAAGSSQWNLYDAA…
369	GC_00000001	SpSt_998	PQQ-domain protein	1237	35	596	57	0	0.471865	0.702823	0.564639	1														MQKKQLVNSLAALILLTSIAISCFSAATVNAQTQAGLKTYAFVGATPNPVGVGQQTVLRLGITDQLAAPAYGWTGLTLTVTHPDGQKETLGPFRTDATGGTYALYTPTEVGNYTLQSHFPQQTNPEAVNSNGLIIAKGQVLLASDSEEVRLVVQSEPVQAPQTVSLPTEYWSRPINDQYQSWQTIGGNWLPASNNAVTYNRIAYGNDYAPKTPHLLWSRPITTGGLIGGAQSGIEGDITNQRITIGDAYQGKFLGSVIMLGNLYYDEYPTTSKIHQITAVNLHTGEKLWSQTLLNNLTLTRGQLMSWNSINLVGTYPYLWATANSATLPLLGLPSNAGTTWCAFDPFKGTFVYALYGIPSGTTVFGENGEIIIYTVNQNAGYMTMWNSTNIPLLTNVPT…
370	GC_00000001	SpSt_998	PQQ-domain protein	1226	35	596	57	0	0.471865	0.702823	0.564639	1														MFLMTLVAIPLTNSAVPIHHKATHAYIGATPNPCGVGEETLIHVGITDEVELVQYGWEGLTVTVTKPDNTTQTLGPFKTDATGGTGTVYVPDQVGTYWLQTNFPAQWFNWSTATNGGANIWYEASTSEKLALNVTETQPTHFYQGIPLPTEYWTRPIDDQLRDWYQIAGSWVQPARSSAVFIPNEMYAPDTAHILWAKPQTVGGLVGSPYGVEGYENGDAYEGLWGYGSPVIMGGIVYYNDDKDSGTGNTTHTVSAVDQRTGETLWSKELISPLDNRSYPLQFGSILSFNSYNYQGAFSYIWTTVGTTWNAFDPFTGEWEYSMTNVPSGTQIRGPNGEILIYTYNSNGWLTLWNSTKVVSDAGSFLRNGQGTTYNCVWSAPRNGGYMWNVTAPKNIQGS…
371	GC_00000001	SpSt_998	PQQ-domain protein	2692	35	596	57	0	0.471865	0.702823	0.564639	1														MQNIRSKFLTIFATAVLLSSVTALMADAHTPPLSIPSYAFVEANPNPAGVGQTVNIGFWLGQPPPTAAGSYGDRWGNLTITITKPDGTTEKLGPFTSDDTGGTHTDYTPTAVGNYTIQFSFPGQTLAGNNLSPVTSPATLAFIGDYYQPANATTTLTVQAEAIPPIPQTPLPANYWNRPIESVNNYWFSIGGNWLGLGTSTFANTGMFNITGNYNPYTSAPKTSHILWSKPVAFGGLMGGQLSTGDISNYYSTSQYEPKFAPVVLNGVLYYTEYPNSNQDPTGIIAVDLRTGKTLWEKTGLNYTVPQLQQGQLGTQGGVTASGAVQYTTSLRCGQILNYISPNQFGGLAYLWVQQPTIPPNTGATYGMWDAMTGDPILTIVNAPAASGLAPLTLTVDDD…
372	GC_00000001	TGP_mgh_maxbin_041	PQQ-domain protein	1275	35	596	57	0	0.471865	0.702823	0.564639	1														MNLQNNKKISALAIILMLSMTASLMLVPNATAHTPALEIPTFAFINVAPNPIGVNQQATVIFWLSNLYDGAYFANDYRFHNYQLTITAPDGTKETKTFANVTDSTSSQYTFYTPTQVGTYTFDFKYPGGAINDYSHDPASAYVNDTYLPSSASTTLTVQNDPIPSPISSYPLPSSYWTRPIYGENPDWWTISSNWLGTGAPGYAGFGFNSQQQSFPGDAVGPQTSHVMWTKPLQSGGIVGGNNFVIQGDTYFEGSAYNQRYTNPIILDGKLYYTEPLSFAGVSGSMSGQPYGPTDCVDLRTGELIWSRTDVPALSFGYIYDVQDINQHGVYPPILFASTGGGFMSFGSATWMAFDADTGNPMFNVTNIPTGTSVMGVNGEMLIYVLNNYGNATNPDWYL…
373	GC_00000001	TGP_mgh_maxbin_041	PQQ-domain protein	1709	35	596	57	0	0.471865	0.702823	0.564639	1									COG1520	Outer membrane protein assembly factor BamB, contains PQQlike betapropeller repeat (PQQ) (PDB:6TJG)	M	Cell wall/membrane/envelope biogenesis		MKTNINRLVAALALIVLLSSSASLIQSVNAHTPSWTIPTYAYIAVTPNPIGVGQTAFVTFWLDWVPPGAGGIGGDRWRNLTVDVTKPDGSKEMLGPFTSDPIGGAYDLYTPDQIGTYTFKFNFPGQNASMYGPTGEISVNPSLWDYINDTFLPSSAVTTLNVQQEEVKQIPDYPLPTEYWVRPIEGQNTAWAKIASNYLAPFGAAYVAGSDRFQPDGVAPDSPHIMWTKPLAFGGVVGGSNTEIPEVAFYTGLSYESRFSTPIIIYGRLYYALPLGNNAVGGGYVCVDLNTGETLWWQNYTVNPTFGQLYDYESSNQHGVIPNGYLWASTTSAGVTTWMAYDPMTGLWLFNMTNVPSGTRVYNKDGSINVYVLDATNKWLALWDSSAAPDGPLVREPGT…
374	GC_00000001	TGP_mgh_maxbin_041	PQQ-domain protein	497	35	596	57	0	0.471865	0.702823	0.564639	1														ILPCVSEADTFTVQEEQVPGFVVNPLPTEYWSRPIYATNYAWGVLGGNWWGLGKPSFTDTGGYDATGNNFNPYTQAPNSAHIMWVKQNSFGGQVGLPVSSDQESQYTSTSILYRQFEPVILNGVIYYKVYTNTPTTETSVETPGWNAVDLRTGELLWHKDTKDTLDFAFVCQFHTIQEYGTQAFLVGSSQSPSMFSTGTGQWQLFDPMTGYFIANITDVPATTASGLVETKDTNTQGAVYIHTINGTTNPTLTMWNSTLCISNGSPSAVTIRPSGNISYSKGYQWSKAIPTNMSDGSPISPALSIAGRTNDVIVLRSYPQALASFANEFGGAWEVECGMNASTGALLWGPVNRTLPNFHEINFAAIGDGYYVEHDKDTNEAYVYNLLTGNQVGSKITVP…
375	GC_00000001	TGP_mgh_maxbin_041	PQQ-domain protein	498	35	596	57	0	0.471865	0.702823	0.564639	1														ILPCVSEADTFTVQEEQVPGFVVNPLPTEYWSRPIYATNYAWGVLGGPWWGLSKPSFTDTGGYDATGNNFNPYTQAPNSAHIMWVKQNSFGGQVGLPISSDQESQWTSTSILYRQFEPVILNGVIYYKVYTNTPTTETSVETPGWNAVDLRTGQLLWHKDTKDTLDFAFVCQFHTIQEYGTIGFLVGSSQSPAMFSTGTGCWQLFDPVTGYFIANITDVPATTAAGLVETKDTNTQGAVYIHTINGTTNPTLTMWNSTLCISNGSPSAVTIRPSGNISYSKGYQWSVPIPTNITGGGNISPALSIAGRTNDVILLRSYPQTLSSFASEFGGASAVECGMNASTGALLWGPVNRTMPIYHEVPVVAVGDGYYVEHDKDTNEAYVYNLLTGNQVGSKIALP…
376	GC_00000001	TGP_mgh_maxbin_041	PQQ-domain protein	2507	35	596	57	0	0.471865	0.702823	0.564639	1														MSIIQHFESRKTQPLQISKAFSLLLLIALVMPIMALPTATAQVQKQTYAYIGALPNPAGLGQEVLLHVGITDASNWQQGPWTGLTVEVTKPDGSKETLGPFTTDLTGGTGAVYIPTSIGTYTFQTHCPEQGPLTATISGTGAAGTLLLASTSEKLSLIVQENMPPSYPGFSLPIEYWTRPIDSQIREWSSIAGSWVAEPQNLYAPYNDGPESAHVLWTKPLEMGGLVGGALDGHSMEMGDAYEGKFLSSVIINGILYYNTINTQGRGSVAIESQEVCAIDLHTGEELWCKPLLNADGVAQSLSFGQTFYWDGFNGHGVFTYLWATSGTTWDAYDALTGDWSYRVTDVPSGSNVYGPDGEIYRYTLNANAGWMTLWNSSKTVNPQDTGSSQDGSWGRYLN…
377	GC_00000001	TGP_mgh_maxbin_041	PQQ-domain protein	560	35	596	57	0	0.471865	0.702823	0.564639	1														MATLIMVLSIAATLFALPTTNAHDPPSNVPTWAYISASPNPVGVGQTVLIVFWINEVPATSQGLGGDRWRNLTVDITKPDGTKETLGPFTSDPIGGGYAMYTPDSIGTYTLTFKFPGQVLSLYGPTGEIGTPSDLVNDTFLASSATTNLVVQQEQISPPSTYPLPSEYWTRPIEGQNSVWSTLASNWLVGAGPIETYNVQPDGAAPNSPHIMWTKPLQDGGVVGGSYPVEDITYYAGESYEIRFDNPMVIHGRLYYNLPLGSSHVGGNYVCVDLTTGETIWSADWTTALPTFGQLFDYESQNQHGVLPNGILWRVDGTTWMAYDSLTGTWMYNLTNVPSGSNIMYGPHGEIVRYVIDNNHHWLALWNNTQHSVGLEGATDETSTASYQWRPNGKSVNMA…
378	GC_00000001	TGPidbaud_mb_bin_66	PQQ-domain protein	2869	35	596	57	0	0.471865	0.702823	0.564639	1														MRLKQKISQRLAVTATTLLLVISMLSALPLINAQTDSSVATEVPTFLMINVAPNPIGSGQEALVNAFMTKPPITAGFMGTGTMFEGIKVEVTAPDGTKRTLDMGKSDSTGGTWTNFTPDQVGNYTFKATYPGQHAEETVMNFFGPPTFYNITYQPSISDTITLTVQAEPVPMFNTAPLPTEYWSRPIQAQNYFWATLGSNWYGLAAPAFATTGSYDATGNFQPYGTAPNTGHIMWVKPTHFGGQPGLPIPNDQMSNYMTTTIATNYFEPIILNGVLYYTEYSGPSAAKTAWVAVDIRTGETLWTRSAGESGNEVIRMGQVMRFKSIQEFGSWAFLYSCPSASFFGNPEYMSVYDAYSGEYLMNITGIQNPAFLIDDSEDSDQKGSLLGYYMSGGNLTMW…
379	GC_00000001	TGPidbaud_mb_bin_66	PQQ-domain protein	2359	35	596	57	0	0.471865	0.702823	0.564639	1														MHKNKKLSTLSLLIILAVSVIAMASMTSVQALDIPTYLKIHVEPDPVGIGQAAYISAFMTKPTASSGMGSTGDMYTGITIQITDPDGKVTTMGPYTADSTGGVGGLSFTPDKLGNYTLKAFYPGQNLTRSASSFFGPGIDYSHVRELPSESEPEILTVQEEQTPQFQSAPLPTEYWSRPINAQNYAWGTLGGSWYGLGIPSFATTGMYDATGNFNPYSQAPNTAHIAWVKPTAFGGQVGGPIPSDQESQFTSSSILINYFEPIILNGVIYYGEMAGINSQVVSWNAVDLRTGETLWTSQPGITSDASAVSFEKLRMGQNMKFHSMQEYGTTSFLYSIVGGGMFGGAATYRLYEPSTGAYMGVIYNVTTDSAYIMDTDATHENVGTLFGYFTSGGNLSCW…
380	GC_00000001	TGPidbaud_mb_bin_66	PQQ-domain protein	2738	35	596	57	0	0.471865	0.702823	0.564639	1														MYSPPLFHDAQQLALNITNGEVVWSIDAFDTTSAPAISDGVMVTLNAYDNQIYGYGKGPSSTTTEVQQFGTQMVIRGTVTDISAGTQQEAQKANYPHGVPCISEDSMTAFMEALYMQQPKPNNATGVPVTLSVIDSNGNYRTIGTTTSDASGMYTYTWTPDIAGDYTVIASFAGSESYYGSSAETSFTVGQTSTATPQPTQAPSMADLYFLPGVAAIIIVIIVVGVVLLLAIRKRP
381	GC_00000001	TGPidbaud_mb_bin_66	PQQ-domain protein	2254	35	596	57	0	0.471865	0.702823	0.564639	1														MGLPTEYWTRPIYGENPYWWTISSNWLGSGSPGYVGISGAKYDVFSGSSVGSLTSHIMWTKSMQAGGVVGGDDTSVLGNTYFEGSAYINRYINPIIVNGKIYYTEVVGYGGASGAMQMGASASYGPTTCVDLRTGKQLWSRSDVPALSFALIYDKEDENQHGVMQPILVASSGGGFSGGSTSWKYYDADTGNYLANITNIPSGTNALGPNGEMLIYTLTNKGTTANPNYYLTQWNSSKLATYGYSFGIISGTYDASTANRYDWNISIPSLSNGGTITNAFAGNTLICYNGSLPGMGGMGSAQSSAPYTYFAINLDSTKGIVGSILWRNTVNAPAGNITVAAGIADPTANGGKGVFVESYKETTQWVGYSMATGEKLWTTDGQTAMDYYGNPQMPQIGAA…
382	GC_00000001	TGPidbaud_mb_bin_66	PQQ-domain protein	1316	35	596	57	0	0.471865	0.702823	0.564639	1														MNTHSKVTTIFLVALLIISIGATVLIPAANAATTKKTFAYVQATPNIVGIGDSINIYMWIDKMFPGADMENDYRFHNYKLTITAPDSTIFTKTFDYIADTTSNQGYVYTPTQTGTYTVTFEFPETFVNATSHPNDSTSNDVYQASSDTDTFYVQETSIGYAPDSYPLPTEYWARPIYGENSFWFTISSNWLGNGAPGYGGFAASYNYGGNGQLFPSDAVGSLTSHVMWTKELQSGGVVGGDNFQGYEGNTYFEGSAYLQRFVNPIIVNGRLYYTEAVSYLAPSGGDTVCVDLRTGEEIWRSPSTTMGALSFAMIFDSEQPNQHGVYNALLVATSGGGWFGGATTWNFFDADSGKYLFNATNIPSGRKAMGSMGETIIYQTSRQGSNYVVGEWNSSKLWT…
383	GC_00000001	TGPidbaud_mb_bin_66	PQQ-domain protein	401	35	596	57	0	0.471865	0.702823	0.564639	1														MELKTRMTAMIIAVLVLSSIGASVIQTSSAVTYSNTTKSTFAYVTTMPHTVGVGDTITIYMWINQIFPNALMTNDYRFHDFKIIITLPDNTTETYTFDEISDTTSNQAYGYTPTQTGTYTVDFYFPETYVNATSHKDDSTANDIYLASSASCTFTVQEDSIGYAPDSYPLPTEYWTRPIYGENNFWYTISSNWLGTGSPGYRFMSSTNYGGNGQEYPSDAVGSLTNHIMWTKSLQSGGVVGGDTGTIYGNTYFDGSAYFVRFQNPLIVNGYLIYTEPLSYSSNAGGDTVSVNLRTGEELWRSSTMGALSFALIFDIENGNQHGQYNALLIATSGTTWKAYDADTGKYLWNATSVPSGTKASGPNNEYIIYTKSTNTSGSWISEWNSTLLFTQGTTGTTA…
384	GC_00000001	TGPidbaud_mb_bin_66	PQQ-domain protein	2049	35	596	57	0	0.471865	0.702823	0.564639	1														MQNTKSKTATVIMVMILAVSMATVLVQYASAHTPAQNITTHAFVQAVINPIGVGQSTYIYMWIDKVKDGALITNNVRFHNYKLTITAPDGTVTEKTFETIEDTTSNQAYAFTPDQVGTYNIVFTFPEQVHEITGSAYDNDTYLSSTASATFTVQSEPIESLPANPLPTEYWTRPIYGENPEWYTISSNWLGAWAPGYYNVAGSIAGAWPVDDAVGPTTSHVMWTKVYQTGGIVGGDNTLYPGGSYFEGSAYNTRFSDPIIINGKLYYNEAFSFQGGTNGPTVCVDLQTGETLWSRSDVPHPTFGYVYDVQDPNQRGVYPPILISDAGIMARGPFTWRAFDAETGNALFNITNVPSGTRVIGPQGEVLIYTLTNAGTSSNPQYYLARWNSSRLWTGQYSG…
385	GC_00000001	TGPidbaud_mb_bin_66	PQQ-domain protein	399	35	596	57	0	0.471865	0.702823	0.564639	1														MAKSKISAIIIAILLMTSIGTTLAIIPTTSATETIVTYAYIQAAPNPVSVGETEYIYMWLDKVISNSLPTNDIRFHDYKLDIIAPDGTKETITFSEITDTTSNQGYSFAPDQIGTYNLTFTFPGQTYTWDGTYKDYYYLPSTASTTLAVQEDATYKYPDSYALPTEYWTRPIYGENPYWYTISSNWLGTGAPAYSLSTGNGQIYPDDAVGSLTNHIMWTKSLQSGGVVGGDNFEIYGNTYYDGSAYYVRYLNPIIVNGYLYYTEPLSYSEGIGGDTVCVDLRTGEEIWRNPDITSLSFALLFDIENGNQHGVYNALLISTGATGVTSLSSAVSTWYVYDADTGTYLYNVTDIPTGTKAAGPNNEYLIYTTTNTAQGYMLSMWNSTKLYTQSHFGTAAIS…
386	GC_00000001	TGPidbaud_mb_bin_66	PQQ-domain protein	216	35	596	57	0	0.471865	0.702823	0.564639	1														MQQKHNKRVVIISFAILLIATIGASMMFLPTTLAHDPPWGIPTFAHVYAAINPIGVGQTTYIYMFLTPTYADTLMTNNYRFHNFNLTIVAPDGTVTNKIFETIQDTTSNQGYSFTPDQVGTYQVYFDFPGQKVNDYPYLPTSQYKNDTYLASSASTTLVVQEEQIRYVDQAPLPSEYWTRPVYGENTMWFTIASNWLGSGAPGYGAMIGPNQRTFTDSAVGSLTNHVMWTKEVQPGGVVGDNNFENIANTYFEGTAYQQRFVNPIIVYGRIYYKEPLSFASSGGDTVCVDLRTGQEVWRRSDVPALSFAFIYDLGTPNYRGVYPAILFTSNFARAFDAHTGEPLFNVTGVPTGTTVFGPLGEHIRYTFFNNGTTANPDWYLCSWNSSRIWGGSSTTWVP…
387	GC_00000001	TGPidbaud_mb_bin_66	PQQ-domain protein	1592	35	596	57	0	0.471865	0.702823	0.564639	1														MYNKNRRLAVAIVTILSISLLTSMILLPTALAHTPAWNITTHAYVAVFPDPIGVGQTAYVDMWLDKVIDGADLSNDIRFHNYQLTITAPDGTTQSKTFDTISDPTSNYVYAFTPTQVGTYTFDFTFPGQLYTYTTPIASFFGPSGPSQYQGDTYLPSSASTTLTVQDTQLTSIPSTSLPSEYWTRPIYGTNSNWWTISSNWLGTGAPGYSNGMLGASFPGDAVGSQTNHVMWTKTLQFGGVVGGDNFEIQGDTYFDGSAYNNRFNNPIIINGYLYYREPMSFNGGNNGDTVCVNLQSGEEIWRSTTMPTLSFGYTYDIQDPNQHGVYPPILIASIGGSFFFAASSVTWMAFDAYTGYFMFNVTNVPSGTTMMGPDGEYLVLILKNYGSPTAPNYYLQQW…
388	GC_00000001	TGPidbaud_mb_bin_66	PQQ-domain protein	2906	35	596	57	0	0.471865	0.702823	0.564639	1														MTVVFLIVSMLAMQSTSAITLEPGKVSIPTYAYVNVAPNPAGLGQTVTVNFFLDKPPSTADGPYGDRWHNLTVTVTKPDGTTENLGPFKSDATGGTFTHYTPEQIGNYSFQLSFPGQFLTGENPNPATGTSSASAVGNYFQSSTSDKATLVVQETAVQAFPTTPLPSEYWTRPIFAMNTEWNTISGNWLGLGATSFGYTGLYNASSIFNPYTKGPNTAHILWTKPYAVGGLIGGEFGNDQIDSNFKSTSQYEPQFAPIIINGVLYYQQYLGTDSNPGPWVAIDLQTGKTLWTKDNNAILTMGQILDFVSPNQFGGMSYLWGQSYGTTQQGDVSTALHGAWSLYDATTGNWILDIENGTTYDSLRGIKAQEAEDGSILIYYMNYTDNTLNCWNSSKAIQQ…
389	GC_00000001	TGPidbaud_mb_bin_66	PQQ-domain protein	2742	35	596	57	0	0.471865	0.702823	0.564639	1														MLKIKNQRKRIITTSIALLLMASIAVLSIPNTNALSPAPGKMSIPTYAFIHVAPNPIGIGQTATVNFFLNRPPPTADTLYGDRWHNMTVLVTKPDGTTQTLGPFSSDAVGGAYTTYTPDQLGNYTFVFHYGGQVLAGENPGQNNFAPEAIGNLYEASTSETATLIVQETPIGYSPVAPLPTEYWVRPIFAMNTEWYQISGNWLGLGRGGGNFAPTGRYSEDSNFNPYTTGPNTAHILWTKPYAPGGLIGGEFGNSQENSNFKSTSQYEPNWSPIIMNGILYYTHYPGAYTNPAGFVAVDLQTGKTLWTKDYNEVLICGQLMNFVSPNQYGATPYLWATSTTNNTLSMFDATTGNWILNVDGGPTYFWGIIPSKDETGSFLTYYIDYADLTIKCWNSTKA…
390	GC_00000001	TGPidbaud_mb_bin_66	PQQ-domain protein	2789	35	596	57	0	0.471865	0.702823	0.564639	1														VWSELGAYIRSVAIANGVLLSLNAYDNQIYAFSKGPTKITVNAPNLGVTTATPIRITGTITDVSAGVTQSEVAKNFPNGVPCVSDASQSKFMEHVYQDQPMPTDTTGVPIMFYVVDSNGNYRTIGSTTSTSGGTFGFTWTPDISGDYVLYATFAGSNSYWPTTAETSFYAADPATVAPTETAQTVDNTTTIIGVGIAIIIVIAIVGAVLLLAIRKRP
391	GC_00000001	TGPidbaud_mb_bin_66	PQQ-domain protein	1728	35	596	57	0	0.471865	0.702823	0.564639	1														MNIFRKNANMLTAIMIFTIAASILAIPLAIGQVTLPPGTHIATYANINVAPNPIGVGQTVSVNFYLATPQYDSNGPSNMTVKITDPTGYVRTMGPYTGDTTGGTFFNFVPDKVGEWKFQLFYGGQVTAGSAGFGGGPPSNAGLIEDPSQSDVFTLVVQEEPIVQTGYPLTPLPTSYWETPVSAQNVQYWYKIMGPWLGLGSITFASTGAYNASSLCNPYTPSVTSGHILWTKTWGAGGVVGGSAGGTEDSGSYWSTRQYWPQYAPVIMNGKMYSTYYPETTGYSNGIVCTDLYTGETLWKLNTTSVLRCGMTTQWKTPNMYGVIGPYIWTTGNLPASETGGNIIQSTGTEMGMFGPSAKPAYNLYSAETGQYVLSIVNASSMTIKEDGFGNLIGYYLNS…
392	GC_00000001	TGPidbaud_mb_bin_66	PQQ-domain protein	2912	35	596	57	0	0.471865	0.702823	0.564639	1														MKVKLSLVVAVLLVLLVPTVMQIAQPAIAQTANDIPVYLKVYAEPNPVGVGQVIYLSLFFTKPIPIVGSAGGGSLYTGLTLDIVKPDGSKTTLGPYISDTTGGVGGIEFTPEVTGNYTVQAFYKGQ
393	GC_00000001	TGPidbaud_mb_bin_66	PQQ-domain protein	1815	35	596	57	0	0.471865	0.702823	0.564639	1														MHKKNRFLTLVLLAALIVPTCMTISQMQTATAATNIPVYLKVYAEPNPVGIGQPVYISLFFTKPIPVVGAWGGGSLYEGLTVTIVKPDGTNQTLGPYISDTTGGVGGIEFTPEVTGNYTVQAFYKGQ
394	GC_00000001	TGPidbaud_mb_bin_66	PQQ-domain protein	1953	35	596	57	0	0.471865	0.702823	0.564639	1														MNKSKLVTLVVTISLLVALSGSMISTTGFASAVTNIPEYLYVMGEPSPVGVGQTVYISLFFTKPIPPVGSAWGGGYFTGLTVNVVSPSGHNTTLGPYTCDTTGGVGGIEFTPDEIGNYTIQAFYPGQAHGADYNILPAISAPSYFTVQSDPITGSGFTPLPTEYWSRPIYSTNYLWSQLGGNWWGLGKPSFTDTGGYDATGNNFNPYSAAPNSGHIMWVKQAALGGQVGGPISGDSESQYTSTSILYRQFEPVILNGVIYYKVYSNTPTTETSTETPGWNAVDLRTGELLWHKDTSDTLDFAFVMEFHTAQEFGTQGFLVGSLSSGSMFFSAPGQKYIWQLFDPVTGYFIANITDVPSTTAAGIVESDDDNTQGAVYMYSVDNGYLSMWNSTLCLQGPS…
395	GC_00000001	TGPidbaud_mb_bin_66	PQQ-domain protein	2256	35	596	57	0	0.471865	0.702823	0.564639	1														MILLAFVFSTIAVLPMQPAEAQTTMKTYPIVDAIPNPVGVGQETLLKCGISEAAPSASYGWSGITMTVTKPDGHTETLGPFTTDSTGSTYTTYVPDQTGNYTITTNFPNNTYPITSAVSGRTAPIQKGTILLASSISMTLQVVESVEIQFYLGHALPTEYWSRPIDPQLREWYSIAGNWVERPPNSFVEYQDNAPETPHILWATQYEQGGISGGLYDGENNIIADMYGGDAYEGRFANSVVINGVLYYNTQGNGLYAQTSIPGIQAIDLHTGEKLWFLNNTFLSFGQTMFFPSYNVNGVWNYLWSVNGNNYTAYSTNDGSFQFMFYNVPSGTRVFGPNGEILIYQINYNAGWMALWNSTLAGQQNAVIGQPTYGSWSFGALGMDASGKGSRDAGGPTNP…
396	GC_00000001	TGPidbaud_mb_bin_66	PQQ-domain protein	1697	35	596	57	0	0.471865	0.702823	0.564639	1														MKTTQKLAMTLLVVFAISVVTSIPLMNIASAAPTMKTYAIADAIPNPVAVGQETLLKCGISEAAASASLGWSGITITVTKPDGTTQTLGPFTTDSTGSTYTLYTPDQVGDYTITTKVPDQTITTTFTPSERGYPIVAGTVLLASTETTILHVTAEGSQQFYPGHSLPTEYWSRPIDPQLREWYSISGNWVQRPDNSYVKYQDNAPETPHILWATPYEMGGLTGGLFDGENQIPAAGYAGDAYEGRFSNSVVINGVLYYNTAGSGTYSTVGIPGIQAIDLHTGEKLWFLNGTTLSFGQTMFFPSYNVNGVWNYLWSVVGSNYTAYDPTDGSFAFQFYNVPSGFRTFGPNGEILIYQINYANGWMALWNSTLAGQQNAIIGQPSYGSWTFGVTGLNANGVS…
397	GC_00000001	TGPidbaud_mb_bin_66	PQQ-domain protein	288	35	596	57	0	0.471865	0.702823	0.564639	1														MQILSQKTNSALTLLLIASFAVSSIAIVMPLQPTVAQTTMRTYAISDSIPNPIGLGATTLLKVGISQAAPSASYGWTGITITVVKPDGTTEQLGPLTTDSTGSTYTTYTPDQVGTYNLTTNFPQQTVPITFTDSERGQVITTGTVLLASTKSSQLVVTQEPTSMPYPSHSLPTEYWSRPIDPQLREWYAIAGNWVARPDNSLALFNEDAPETSHILWATPYTQGGLSGGLFDGANQIPAAVFAGDAYEGKFSNSVVINGVLYYNTAGSGTYATVGIPGIQAIDLHTGEKLWFLNNTVLSFGQTMFFPSYNVNGVWNYLWSVSGSNYTAYSPWDGSFQFMFYNVPSGTRVFGPNGEILIYQINYAAGWMALWNSTLAGQQNAIIGTPSYGSWSFGVLGLN…
398	GC_00000001	TGPidbaud_mb_bin_66	PQQ-domain protein	2760	35	596	57	0	0.471865	0.702823	0.564639	1														MKNKSKLAIALLVVFALSVVTAIPLNFGANAQTSMKTYAISDAIPNIVGLGEQTLLKCGITEALASQSYGWTGITIEVTAPDGTHQTLGPFTTDSTGSTYSLYTPNQVGTYTVKTNFPQQTMPVTTMVMERGGAMILAGTIMLASTATSTFLVTEEPSKMYPSHSLPTEYWSRPIDPQLREWYSVSGNWVARPDNSIALYNDDAPETAHVLWTKELTTGGMSGGLWGEDLVPATSETGDAYEGKFANSIILNGVLYYNQHDQGLPDVIHAVDLHTGEELWTKNGTSVAFGQVFWFDSFNYDGVFTYVYSTSGSSYIAWDPFDGKWCFTFNNVPSGVRAYGPHGEILVYVINYQAGWLALWNSTLAGLQNSAMGTSSYGSWGSQVQGKTFDASTPKCYSW…
399	GC_00000001	TGPidbaud_mb_bin_66	PQQ-domain protein	1105	35	596	57	0	0.471865	0.702823	0.564639	1														MKYKKIVGTMLLIAFLVTVLAALPIETINAQTAMTQKTYAIADAIPNKIGLGEATLLKCGITEALESANYGWTNVKIIVTKPDGTQETLGPFKTDSTGSTYTEYTPSTIGNYTITTIFPEQASPSTFYVYERGTMLFAGTTMLASTASCTLEVTEEATPMYPSHSLPAEYWSRPIDDQLREWWSISGNWVVRPDNSVADYNADAPETAHVLWAQEITTGGISGGLQSSNNQVDITTGMNTGDAYEGKFSNSIILNGVLYYSNKPGTGSYGDLGVPCIVAVDLHTGETLWTRNNTVLTRGQELYWNSYNVDATYSYIWSVSGSTWTALDPFDGSWCYTFTNVPSGQATVVGPSGEILIYVLDTEHGWMAMWNSTMAGLSAGGAVEGTADYGSWASNVMLK…
400	GC_00000001	TGPidbaud_mb_bin_66	PQQ-domain protein	2782	35	596	57	0	0.471865	0.702823	0.564639	1														MNFKKLSTILIVSILLISIATTFASLAISNAAVSGEMTSYAYLIVEPNPVGVGQTTYVAMMVDYPMPGATEANSIRRHDYKLTIIAPDGSTETKTWAEIKDTTGVQSTAYTPDQVGTYTFYFEYPSQTYTWTTAEGGSAAYAGVVFLGTNATATLTVQQDAVYGSSDATLPTEYWSRPIYGANDNWYTIASNWLGSNYFGTFQQSGYNLWQTSGSAPTSSHVSWTLPFEDGGVVGGTNTYVDGATYYSGGSYEGRFQNSIIMGGRLYTKGTLSDNNTAGTYMCIDLRTGEILWTNDNINPTFGELYCYESPNQHGVIANGYLFQTSGTTWIAYDSLTGKWLFNLTGVPSTGTVVYTENGEIVKYILNYNATSKTGWLALWNWTAAPYTAAGMPGSGSNA…
401	GC_00000001	TGPidbaud_mb_bin_66	PQQ-domain protein	1322	35	596	57	0	0.471865	0.702823	0.564639	1									COG1520|COG3291	Outer membrane protein assembly factor BamB, contains PQQlike betapropeller repeat (PQQ) (PDB:6TJG)|Uncharacterized conserved protein, PKD repeat domain (PDB:2KZW)	M|S	Cell wall/membrane/envelope biogenesis|Function unknown		MGVKKYINKPTAIFICLLIAFNAIPALMPAVNAQTSGELASYAYVTAAPNPVGVGQTTYIAMWVDVPLPDSNESNTIRRHDYSLKITAPDGTTEDYAWDIIWDTTGVKSMAYTPDQTGNYTIYFSYSGQTYTWNDTTTQKTYYGLKLLGDNATTTLTVQEDAVTPTADTPITSEYWSRPIYGTNDNWYTIGSHWLAGSYLGTFQQSNMNFWQQSGTGPSSSHILWTSSVEVGGVVGGTNTFTDGATYYSGGSYEGRFLNSIIMHGRLYYKAPLSDAATNGAYICIDLRTGEELWRKDNINPTFGELLAYESPNQHGVVPSGYLWEVSGTTWIAYDGYTGNWLFNLTNVPSTGTIAYTENGEIVKYILNYNTTSKSGWLALWNWTCAPSAMAGTSGSDAM…
402	GC_00000001	TGPidbaud_mb_bin_66	PQQ-domain protein	2054	35	596	57	0	0.471865	0.702823	0.564639	1														MLKCSFFVLTIGASALLAVYTKKVTYLIRRKKKMKQNTTLALVLTALLVFSIAVTLTPTISGQTSGQMQTYSYLIVEPNPVGVGQTTYVAMMVDTPLPSAQENNNIRRHDYKLTIVSPDGHTETKTWAEIKDTTGVQSTSFTPDQVGEYIFYFEYPDQTYTWTSAQGGNNAYTGIVFLGSEATATLTVLQDRVEPTADSPLPTEYWTRPIYGEDYNWYTMGSHWLGSGSSSYATSANYFGTFQQGGMSLWQTGGTGPDSSHIVWTAPFEDGGVVGGINTGIDGATFYSGGSYEGRFQNALIINGRLYYKAPLSDQVSTGATGAGAYVCRDLRTGEILWTNDAINPTFGELYCYESPNQHGVIPNGYLWQAVGTTWVAYDSLTGKWLFNITDVPTGTTAY…
403	GC_00000001	TGPidbaud_mb_bin_66	PQQ-domain protein	1635	35	596	57	0	0.471865	0.702823	0.564639	1														MTNLKNRKNNLIAIALISMFAMSLVMIPNTSAHTPAWTQTSYAFINVAPNPVGVGQTVDIVFWVDAPLPGALIQNDVRRHDYTLTITKPDSTIETKHWDVISDTTSIQFYQYTPDQVGNYTLHFKYGGQTYTWAGEYQNDTILPAETTTSLTVQEEQLTYLPNTPLPTEYWTRPIYGENVAWYSVSSNWLGSPYITGANTYVGLPGAFQPDGSAPDTAHIMWTKDIQYGGLVGGTNTAVIGESYYTGNSYNSRFPNGLIMQGTLFTAEPLGNAGSGGDYIAVDLRTGEELWRINTSETGISLVPQFGYLYSFESPNQHGNLPNGLLIAPYTVGGTSTIYGTVGGTTCWACYDPRNGHLLNMNITDIPTTGAGNIVSVANVGGPSGEYLKYVLFNYGTTT…
404	GC_00000001	TGPidbaud_mb_bin_66	PQQ-domain protein	746	35	596	57	0	0.471865	0.702823	0.564639	1														MKPKVQKILSLLIVIAFVISIVPFVATTDAQITPKKTYAFISATPNPVGVGQETLLHLGISEATNGTYWQWKGLTVTVEKPDGTKMTLGPFNTDSTGGTGTVLVPDQVGTYKLQTHFPEQKMVPGFSAVERTYAASDSDWVNLVVQEDPIPYFPGFPLPTEYWNRPINLQFSEWVPLTSQWLRPAGSYSMPPIEKFHDGNADAPETAHILWTTPYAEGGLTGGEQGDMGYEMGDAYVGKFLGTVVINGVLYYNEYQSTGGTAVEQNVHAINLKTGEELWVRNWNNSRLALGQVYNFQGFNYYGAFAYLWTVSGTTWDAFDAQTGRWVYRINNVPSANPNYNYYGPRGEIIRYYVDQRNGWMMMWNSSRATNPQTAHSVGDGSWDVPGSVLDGNNGIQWN…
405	GC_00000001	TGPidbaud_mb_bin_66	PQQ-domain protein	2287	35	596	57	0	0.471865	0.702823	0.564639	1														MAKRKNGFLIAIFALITVTASLVILPTSQAQLGPPQPNTMTSYAFIGARPNPVGVGQTVLIHFGISAATQNATESFKGITVTITKPDNTTDTLGPFITDSTGGSGTQYTPNMVGNYILQTHFPAQWYNYTGVGAFTGPVVSNTYYSASDSDKLTLVVQQEPIPAYPGVPLPTEYWTRPIDAQIREWYTIAGNWLQASGGLSGSDIPNRLVFNNDDAPETAHILWTKPLTMGGLVGGDVGIANSINQGPVGFGIGDAYEGVWSSRLILDGKLYYATYAGGLLGGFAEPVIYHCMDLHTGKELWTKTFLNNQSIAFGQELYYQGFNYMGTFAYLWVTTGGMSYFGPPSPATWYAFSADTGNLAFTIQNPPSGTTMTDPNGGIHILVVDQVNGWMADWNMTN…
406	GC_00000001	TGPidbaud_mb_bin_66	PQQ-domain protein	1812	35	596	57	0	0.471865	0.702823	0.564639	1														MHNNHKISISTTILLINVLTISAIAVPLVSSQSSVTGLTKAYPFIGATPNPVGVGQETLLHMGVTQPLRVTQDGWTGITVTITDPDGKSSTLGPFRTDSTGGTGTTFVPDKPGTYMIQTHFPEQWYNYTQSGVRYNLLYQAADSRVLNLTVSDVPINLYPVAALPTEYWTRPIDAQNREWKTIGGNWLGIGQFGDNLAGSAMPNNDYAPDSAHVLWTKDLEYGGLTGEYDYSVFGGDAYEGKFSGAVIIAGVLYYNKFNTIGASGVSNPVENYVVAVDVHTGEELWKRTLKAPDGTNVTLSFGQVLKFTSFNVQGAFTYLWGTSGTTWYAFDPADGRWLFTMTNVPSASTLVGPNGEFLKYTLDQTRGYMLIWNSSAVIDCYWGTNPNSPNWGSWRPQG…
407	GC_00000001	TGPidbaud_mb_bin_66	PQQ-domain protein	2336	35	596	57	0	0.471865	0.702823	0.564639	1														MKKDNKSKISIAILFLLVIAIGTSIPLMQPAMGHNPPQQYPTYSFIAAAPNPVGIDQTVTVNFWVNLPPPTASVQYGDRWGNMTVTITKPDGTTETLGPFTSDATGGTYIIYQPTAIGEYSFQMHFAGQTLAGNNLSPTASALTKSFIGDYYKPSDSNIVKLLVQQEPVGNLPLSPLPSSYWTRPIESVNGQWYTLSGNWLGLGATTFGPSGLYNASGNYNPYTLAPNSPHIMWTKPGAVGGLVGGEYGGSETSNYYSMSQYEPKYNPVIINGVLYYNEFPGASTNPTGLVAVDLRTGKTLWTKNEPLQNPSASFTFNGAQSYAGISSSTPAEGACTILKCGQILNYVSPNQFGSFAYLWTIGTPAKVAAATNIQAGSTTWNMFDTMSGNYILSIVNGT…
408	GC_00000001	TGPidbaud_mb_bin_66	PQQ-domain protein	2904	35	596	57	0	0.471865	0.702823	0.564639	1														MNGNKTRFKTIALIVCLMISVFASITLIPDAAAHTPSWNIQTYAFCSVSPNPVGVGQHVYVNFWINQPPPTASGQYGDRYGNLTVTVTKPDGTTETLGPFTSDATGGTSTSYTPSQVGNYTFQMFFGGQILAGNNLPPGTPSSGPNANVYIGDYFKPCESNIFTLTVQEQPIEYPTAPGLPTEYWTRPIYGENNAWYTIAGNWLGIAGSDFANTGMYNQNGNYNPYTTAPKSAHILWTKPEAFGGIIGGEYGGSETANYYSTSQYEPKFAPIIINGILYYNLYPGASSNPAGWAAVNLHTGETIWTKNTTDVLKCGQILNLLLPNQYGALAYLWSQPVSESVTYLGFSVGTDLKMWDAMTGNYILTITNATSMKLTTDAQGDLIGYYVNATDNTLNMWN…
409	GC_00000001	TGPidbaud_mb_bin_66	PQQ-domain protein	2790	35	596	57	0	0.471865	0.702823	0.564639	1														VGGIEFTPEVTGNYTVQAFYKGQTISGNVGGVTQTYNILATQSEADHFTVQQEPIQGTNLVPLPTEYWSRPIYSTNYLWSQLGGNWWGLGKPAFTDTGGYDASVNNFNPYSQAPNSAHVMWVKPAQFGGQVGGPISGDQESHYTSTSILYRQFEPVILNGIIYYKVYTNTPTTETSVETPGWNAVDLRTGELLWHKDTKDTLDFGFVMQFHTVQEYGTQAFLVGSSQSPAMFSTGTGQWQLFDPMTGYWIANITDVPATAAAGLVEAKDENSQGAVYIYTINGTTDLTLTMWNSTRCLSMGSASFFGPSSPSAVTIRPTGNMSYAGGYQWSVPIPTTLNGGLINPALSIAAQNNDVIILRSYPESLDTFAAEFGGAWEVECGFNAETGALMWGPVNRSV…
410	GC_00000001	TGPidbaud_mb_bin_66	PQQ-domain protein	675	35	596	57	0	0.471865	0.702823	0.564639	1														VGGIEFTPEVTGNYTVQAFYKGQTISGNVGGVTLTYHILSTESDVVTFVVQEERIQGRPTVPLPQEYWSRPIYATNYLWSQLGGNWWGLGKPSFTDTGGYDASGNNYNPYTQAPNSAHIMWVKSTAFGGQVGGPISGDQESQYTSTSILYRQFEPIILNGVIFYKCYPNVPTTVTSAGGTPGWDAVDLRTGELLWHKDTNDTLVFGWNMQFHTVQEYGTQAFLVAIGPSVGSGSTGYNVWRLYDPMTGHFIANITSVPSTTASGLVETDDDSTQGAVYIYTINGTYPNLTLTMWNSTRCLMNSPSASTIRPSGNINYTRGYQWSMPIPSQINGVNITDLTNTLKNPQLSIAGRTNDVILLRAYGESMDTFASEFGEGSEIELGMDAKTGQVLWGPVNRT…
411	GC_00000001	TGPidbaud_mb_bin_66	PQQ-domain protein	2430	35	596	57	0	0.471865	0.702823	0.564639	1														QSAADLYFIPAIIGVIIAIVVVGAVLALLVTKKA
412	GC_00000001	TGPidbaud_mb_bin_66	PQQ-domain protein	691	35	596	57	0	0.471865	0.702823	0.564639	1														MKIKTTKTLVIAIIALLAFSSIAILSTEAAQYGTVTTYAYVLVAPESIGLGQSVYVTAWIDKAPPTATIASGDRWVNMTVYITRPDGSVDTIGPLTSDSAGGASTSYTPTMMGEYSAYMYFPGETLTGNQGNPSWPVSSTDANIGDYYSSSRSVTVHFTVGDTDATMIAENPLPTSYWETPVEAFNHNWYTLNGNWYGFADINFANTGCYSVTGNFNPYSEAPTTSHIVWTRPELEGASGGQLGGEFGGTSETNYFTGIEYQPKFAPIIMSGVLYYGYVPGSLRGTAGSAGECWVAVDLQTGKTIWTQDYTNYFGDGQNDALRCGEIIVYNNNANYYGGIPYLWATRTNATGNYWDLFDAATGSYIMTVYGAPAKGNGLPIVEGEHGELLCYYINSTTT…
413	GC_00000001	TGPidbaud_mb_bin_66	PQQ-domain protein	2955	35	596	57	0	0.471865	0.702823	0.564639	1														MVVIVVSTCRDYKVLNKKSVQRFSYNFRRRKLLQHLKSKLFAVLIIAILTISMGSIALSNAHTPAWNIPTYAYCSVAPNPAGLGQLVTIGMWVQIPPPTASGTNGDRWHGFKVTITDPDGINQTLGPFTSDATGGTWTSFTPNKLGNYTFQVYYPGETMKGENRANPTNAYIGDYFMSSLSPPTYLTVQQDAIPQLSITPLPTSYWTRPIHAPNYPWYQISGNWLGLGAHSFAATGRYNATGNYNPYSNAPLSPHIMWTKPVAYGGLIGGEYGGDDTSNYYSTSQYEPKWAPIIINGVMYYTNYPGSSGNQVGWTALNLRTGETIWTTNTTDILKYGQILDMVNPNQFGGIAYLWAVPYNMGGFGASPSIYKLFDAMTGQYILSIVNGTGMNIVSDSGG…
414	GC_00000001	TGPidbaud_mb_bin_66	PQQ-domain protein	2344	35	596	57	0	0.471865	0.702823	0.564639	1														MAITLFLMISIATSMTLIPNVNAHTPAWNIQTYAFCSVSPNPIGEGQHVYVNFWLNQPPPTASGQYGDRYGNMTVKVTKPDGTTETLGPFTSDATGGTSTSYTPNQIGNYTFQMFFGGQILAGNNLPAGTPISGPNANVYIGDYFKPCESNIFTLTVQQQPLTYPATASLPTEYWTRPIYGENNPWYTIAGNWLGTANSDFANTGMFSQNGNYNPYTTAPRSSHIIWTKPEAFGGIIGGAYGGSETANFYSTSQYEPKFAPIIMNGILYYNMYPGASSNPAGWAAVDLHTGETIWTKNTTEGLKCGQILNLQLPNQYGALAYLWSTPVSQPIIYLGFSHGTDLKMYDAMTGNYILTITNATSMKLTTDAQGDLIGYYVNSTDNTLNMWNSTRCINLAIP…
415	GC_00000001	TGPidbaud_mb_bin_66	PQQ-domain protein	2741	35	596	57	0	0.471865	0.702823	0.564639	1														MIKKLKLSFKKENFLLLLVLAIALTLITLPNAIAHNPAWTISTYAYIVASPNPVGVGQTAYINFWLDKVPPTSIGSWGMMWHNLKLNVTDPDGVTKDLGTFSSDAVGGAWTQYVPEKVGTYTFHFSFPGQVVQYENPYPYGTPGGMDFINDTYTGSSATTTLTVQEEPVRSTVSGNPLPTEYWARPISSLNREWYSISGNWLGLGSIFCGNGGLYDSSNGNFNPYTQAPNSAHVLWTKPEAFGGQIGGRFGPDETSLYATGTAYETKFGAVIINGVLYYTQYPGAANNMGHLLAVDLRTGETLWSINASNPLRCGMIYNFKTGNQYGGHAYIFTGPPGYGLGWVWGTTPNEWSMYDAMTGQWILNIANVSEGTLVEGKNGELLSYTSDGNTLSLWNFSK…
416	GC_00000001	TGPidbaud_mb_bin_66	PQQ-domain protein	2340	35	596	57	0	0.471865	0.702823	0.564639	1									COG1520|COG3291	Outer membrane protein assembly factor BamB, contains PQQlike betapropeller repeat (PQQ) (PDB:6TJG)|Uncharacterized conserved protein, PKD repeat domain (PDB:2KZW)	M|S	Cell wall/membrane/envelope biogenesis|Function unknown		MHSVIPLGGRHFLCGFNYANKQFVGYKKGEKRMIKMKNKLIAILAIALLTISMSSLLSMQLAEAHTPAWQIPTYAYINVAPDPVGVGQQAAVMFWIDKVPPSAVGSIWGPRFHNMTITVTDPDGKVETLGPYDSDATGGTTAVSYIPTKVGAYTFVGHFPTQTIINQNPYPYNTTFPQYPEFIGDTYLASDSQPTTLTVQQDPIQTAYPSNPLPTNYWDRPINSMNRNWYVLGGNWLGLAATRFGYTGVYDANNGNFNPYTTAPNSAHVLWTKPLAFGGQIGGAFGEDSVNVYATGTAYEAKFGPVIINGVLYYTQYPDAANDPGLLTAVDMRSGKVLWTTQANKTLLCGMVYNFANGDQYGAHSYLFTGPPASGVGFIVQTPMTWSMYDAATGKWILD…
417	GC_00000001	TGPidbaud_mb_bin_66	PQQ-domain protein	2737	35	596	57	0	0.471865	0.702823	0.564639	1														MNIQKKFGTGVIAILILSAIIPLAIQPSNAADTKSTYAYVGAMPNPIGKGQTLLLSVGITDALQKDGDGWQGLTITVTKPDNTTETLGPIKTDSTGSTGVTYIPTMTGTYYFQSHFPAQWYNYSGYNYYAGRVITSETYYKASDSAKLTVTVTEEPVPYYPGASLPSEYWTRPINSQLREWYSISGNWLQSNSVLPTDNLYAADNSDAPESAHVLWTRPIGDTMGGLAGGVDQTGYGTGDAYEGKYNGDIIIGGILYYNKFDSNQPQQEVVAVNLHTGEELWTKSLGNARISLGQVVRVSTLNYQGDFSYIYTTTGGGYSMTPESWQAYEALTGYWKYNLTNVPSGNNYFGPNGEILRYSVNTQTNRLLQWNSTAAMIGGKTGMSDAWGSQVSGKAVNA…
418	GC_00000001	TGPidbaud_mb_bin_66	PQQ-domain protein	2360	35	596	57	0	0.471865	0.702823	0.564639	1														MQIKKISTNKLSVITLFLMLTVAIPLVALPTATASEYKTVAYIVATPDPVGVGQPINIIMWAGIALPGALVSNDIRWHDYKLVIMRPDGTNDTRTWPVVTDTTSTQFLQYVPDAAGTYSFVFSYPDLNFTWSGTYKNTIFLGTTSKVLSVTVQDEPIADPITSYPLPTEYWTRPIEGQNTDWWGISSHWLGYSHPKHSTNIRFQPDGSAPNSAHILWTKSIDEGGVVGGSNVGVGGNMYYSGMAYNSRFTNPIILNGILFYSLPNQNSGTGGGYVAVDLLTGEQLWYNSEITTAPTFAYLYGFNSENQHGVVPPGLLFTSNFARAYNPLTGKNVLNVTNVPSGISVEGPQGEILRYVLTNLGNSSNPQYYLSQWNSSKVIYAYTTFGVNQPATIAANTA…
419	GC_00000001	TGPidbaud_mb_bin_66	PQQ-domain protein	2052	35	596	57	0	0.471865	0.702823	0.564639	1														MQTSKFSRKQQSCVALFLILALAIPMIAISTVSAHTPAWTIESFAYVSAAPDPVGVGQTTYLFCWVDLPFTGAGVNNDIRRHGYQLTITDPDGQNTTKTWDVIDDTTGVQAYAFTPEKVGTYTISFYYPGEYHTWAGAYQGDYYKPVSAVRTLTVTEEQVAPVTQGADLPTEYWARPINGQNNNWYTIASNWLNAPYIRSGATSTGGAGYGRYQQDGSAPDTQHVMWTKAIQNGGVVGGTNTMNLGEGYYTGSSYNPRFANAIIMHGVLYYQEPWGNSGSGGDYVAVDLQTGVEQWRIDRSIIATTGVPSFGYLYGFEDGNQHGVLPNGILVVSRSVTGLGNVWTSFDARTGQQTGMNMTNVPSGSAASATLAANSATGASAAGSRGEYLIYQLYNYGT…
420	GC_00000001	TGPidbaud_mb_bin_66	PQQ-domain protein	150	35	596	57	0	0.471865	0.702823	0.564639	1									COG1520|COG3291|COG3420	Outer membrane protein assembly factor BamB, contains PQQlike betapropeller repeat (PQQ) (PDB:6TJG)|Uncharacterized conserved protein, PKD repeat domain (PDB:2KZW)|Nitrous oxide reductase accessory protein NosD, contains tandem CASH domains (NosD) (PDB:2KZW)	M|S|P	Cell wall/membrane/envelope biogenesis|Function unknown|Inorganic ion transport and metabolism		MEKEHLNNKCTKFSKIIALLFLVSMMTSMLMLPTSTAHSPSWAVPTFAYISVTPNPVGVGQDLNVIVWVDKSLPSAMAANDIRFTDYKVTITKPDGTTETINWPIVTDTTSSAYQKYTPTMTGNYSFVFSHPNLTYTWSGAYNGDVFMGSTSQTVTVTVQDQPVTSHISSTPLPTEYWTRPIEGQNFNWFSIASNWLGRGSPGTPQIGGSLLQPDGTAPNSAHIMWTKPIQDGGIVGGSNVGEAGNSYYNGLSYNTRFNNPIIMYGRLYYDLPNGNSGSGGGYACVDLRTGEELWRINTTAAGSPSFGYLYDYQDGNQHGVLPNGLLYTNNFARAYEPTTGALLNTNITNVPSGTAVLGQHGEHIRYTLTNLGTSANPNWRLTSWNSSKLNQLTSGQIG…
421	GC_00000001	TGPidbaud_mb_bin_66	PQQ-domain protein	748	35	596	57	0	0.471865	0.702823	0.564639	1														MNNKTFRRNSKSKTLATLAITILLLSTAITLFSIPTTSAHTPAWEIPTYAFVNVAPNPAGVGQQCLVVVWLDKMPDGTTVTNNIRFHNYKCVITAPDGTTQTVTWETVTDTTSSAYTTFTPTQTGTYTFDFSFLGQKYNTGTAGVDYNANSQYVNDTYMASSASTTLIVQEEPAPSGTYTPLPTEYWTRPIEGQNANWYAIGSNYLYPMGAAYSFGSVRYQPDGTAPDSSHVMWSKPITLGGIVGGNNEYQEPNSPSALTGITGTAFYTGLSYETKFNTPIIISGRLFYGLPHSNNGAGGGYVCVDLRTGEEIWRQNYTVNPSFGAIVNFDSPNQHGSISYLIATQTVAGSLNWMMFDPIDGTWVFNITNVPSGTMSYGPSGEPIIYQINLANKWLALW…
422	GC_00000001	TGPidbaud_mb_bin_66	PQQ-domain protein	2335	35	596	57	0	0.471865	0.702823	0.564639	1					K17713	outer membrane protein assembly factor BamB								MKTKFGKLFLAILIVSLLSISMLGTISNILPLANAQNASGSTISPSRINDIYATPVGNNSRSFFGSGPGVTTPNLLWTAHIPGAFDTNGMSAFGGYVFVLNGTHTLALDGGTGNIVYAIPNALSTPIYLGGNYMLIGNDAYKVDTGEPAWTAPDGFSTPNSIMMGYGIANEGGASALVTDPEYLPAPMFFNNHCGWTLDDPSKAPTVLWNDTGKDHVPQTALEAVYGNGVMVYNGPMQTFEGYNASTGAFLWSVPVTSQQGYGPTSTMGVFAWGSDDGTLYGWNITTGELLYKFTPQEPNSMWSLSLGSAYGLIYGHNQNQFFYAINATTGELVWKQNSPGDGIGYSGVFTTSGGYIYASMGEKQYSDPNTGKYGNSVFNCYDAYNGSLIWSLPIEDGS…
423	GC_00000001	TGPidbaud_mb_bin_66	PQQ-domain protein	676	35	596	57	0	0.471865	0.702823	0.564639	1														MDDITQKEKKEYMKFQNTKLTTLLLATLLIVSIGASVFAATANAATVKPTFAYVTAKPDTVGVGQAITIYTWVNQIFPSAGMTNDYRFHNFTIVITKPDNTTETMVADTIQDTTSNQAFSYTPDAVGTYKVDFYFPETYVNATSHAAGATADDVYKASSASCTFTVQEDAIALPPDSYPLPSEYWTRPIYGENNFWFTISSNWLGFGSPNYLWNSPSAYGVMMGGNGQQYPMDAVGSLTNHIMWTKSLQSGGVVGGNTGTIYGNTYFDGSAYFVRYINPIIVNGYIVYTEPLSYSQGTGGDTVSVDLRTGEELWRNPTMGTLSFAIIADFENGNQHGQYNALLVAVSGTTWRFYDADTGRALFNATGVPTSGTKAMGPNNEFLYYTVTNQSTGWNLAQW…
424	GC_00000001	TGPidbaud_mb_bin_66	PQQ-domain protein	2158	35	596	57	0	0.471865	0.702823	0.564639	1														MPLPEQYYRFVMDYAPYLYVKPDEGADLTWGKAAFAAGFAVDFLYEAYFEPQFDSQSNEIETKIVELTDWILTQQVTDSSKHAYGGFASAENSQIYTIGKGPSTMTIEAPKTSIELGKSLVISGTVTDISAGTKQAEQTARFPNGVAAVSDASMSQWMEYVYQQKPKPTNTTGVPVTLSVIDSNGNYRTIGTTTSDSDGYFTYQWKPDIEGQYRVYATFAGSESYYGSHAETSFAVDPTAATPAPTQTPATPIAEQYFSPAIAGLFIAIIAVGLLTILSLKKKP
425	GC_00000001	TGPidbaud_mb_bin_66	PQQ-domain protein	966	35	596	57	0	0.471865	0.702823	0.564639	1														MKRLENKIVAILIIATLAASIAASITQIPKASAHTPAWSIPTYAFIHPTPNPVGVGQPVTVVMWLLFAPPTSTGYTAGDKWSNLKVTVTLPDGTNQSLGTFVSDPTGSTYTTFTPTKTGQYTFYLEFPGQVLSLYNPVTGTPGTNSAYINDTFLPSSAKATLTVQEEQVGSISSYSLPTEYWTRPIEGQNTDWWTISSNWLGAPQVIDRIVQPDGIAPNSPHVMWTKPIQSGGVVGGSREGIEGNTYYAGLTYQTKFNTPIIMDGKLYYELPKSDVGTGGGYLCVDLQTGEEIFFQNSSRPSFGQLLSIDTPNQHGVLPSGYLWRSGGSGTNAFLEAYNPENGNFLFNLTNVPSGTAYYTDNGEIVRYVLGTRYLALWNMSTATALASGLNYSPTGKTI…
426	GC_00000001	TGPidbaud_mb_bin_66	PQQ-domain protein	2338	35	596	57	0	0.471865	0.702823	0.564639	1														MFAVAFPFVSLPSVDAHTPPYNLPSFAFIVANPNPVGVGQPVYISMWVDRPMPDSYVDNDIRRRDYTLTITKPDGNKLTQHWDVIQDTTGIAFYKFTPDIVGEYALRFDYGGQVFTWGPNTPSLTSAKAAYQNDTFAPASKIISLTVQQEPLSNVITSYPLPTEYWTRPIEAQNTAWGTISSNWLATHELKSRVQPDGIAPNSAHIMWTKPLDTGGVVGGTFNDIQGEGFYMGGSYNTRWTAGFGTASPIIMNGVLYYELPEGNAPGGGGYIAVDVRTGKQLWFNRQIGAVGSGLLVPSFGYYYDFQSENQHGVIPQGALFSADFAQAYNPLTGELWFNVTGVPATQVLGSRGEAEAYGTNGEILRYVIDSQGKWLAQWNSTAIFGGSTIGAWGLDQPR…
427	GC_00000001	TGPidbaud_mb_bin_66	PQQ-domain protein	1318	35	596	57	0	0.471865	0.702823	0.564639	1														MKIVRKRQIAAIIAILFISSIATSIMPLGAAYNSATKAAIDAGMNWDLKNPDGTDMDATANRLLMWNRYHDKVPTWTYGVISPNPVGIGQKFTIVIFNPQVPFGASEGNDIRYKYHVDITKPDGSTERVPSSGSLVSDSTGTTYTSYTPTSLGNYSVMIVFEELKWNWAYTTSGGFSGGIVLDYYGVTLLSSNRTYAVTVQEEHVNPDAVITYPLPTEYWTRPIEGQNTAWGQISSNWLGNSKDRNYGSTDNRVQTEGTGPNSGHILWTKPTEDGGVVGGDGYFSTEGETFNAGHQYQTRYAGTQIIMHGRLLYQEPISWQGTGGAWVCVDLKTGEEIWRNQTMAATPSFGYYYDFDDMNQHGVVNPGWLFSSNFGTAIHPRYGTTVSSVNAYTGAVTG…
428	GC_00000001	TGPidbaud_mb_bin_66	PQQ-domain protein	191	35	596	57	0	0.471865	0.702823	0.564639	1														MKIKKTRLSAIFAILLVTSMAVSIIPMVTAAYDNPTQTAINQGMNWDLNSNASSIRLDMWNRYQDKVPTWVYAVISPNPVGVGQKFTMVLYNPMCPLGSSEGNDIRYKYHVEITTPSGAKERLPASGSLVSDSTGCTYTSYTPDAVGSYSVNIVFEELKWTWTFTSRGGFTTGAPIDYYGVTLLSSNRTYTVIVQEEPVYPTAITSYPLPTEYWNRPIEGQNNHWGQISSNWLNSAMDRNYGSTNNRIQTQGTGPNSGHILWTKPTEDGGVVGGDWYPKEGDTFNAGHQYQTRMQDTSIIMHGRLYYQEPIAWSGSGGAWVCVDLKTGEEIWRNQTMSAAPSFGYYYAFDDMNQHGIVNPGWLFSSNFGTAINPRYGTTYGSTPLGLTDVPSGTEVIGP…
429	GC_00000001	TGPidbaud_mb_bin_66	PQQ-domain protein	2571	35	596	57	0	0.471865	0.702823	0.564639	1														MKPLRNKTIVLLAVLLLTISIGASTIQIPTTSAHDPAWEIPTYAYIAVSPDPVGVGQQVAVVVWVDKMPYGASVYYPDIRFHDYKVVITAPNGDTETINWDVITDTTSSAYTSFTPDQIGIYTFNFTFPGQTYTWTTKVPASFFGAPEANPYTNDTYLASSATTTLTVQEEPIVGTSSNPLPTEYWTRPIYGENSNWYTIASNWLGSPQITANYQSGGSAPDSAHVMWTKELQFGGIVGGTNTGIDGNAYYAGMSYEGKFANPLIIQGRLYYALPESNNAAGGGYVCVDLQTGETLWQQNYAVNPTFASLEDFESMNQHGVISSGYLWAVSGTTRMIYDPLDGSWLFNITNVPSGTMAYGPNGEILIYVLNSNAGTLAMWNFTELFPLSGVTFSNNQYR…
430	GC_00000001	TGPidbaud_mb_bin_66	PQQ-domain protein	2432	35	596	57	0	0.471865	0.702823	0.564639	1														MLKKSVLKSTVVILLIVLFAIPSITLSSAEVAGTKKTFAFIGALPNPVGVGQEVLLHIGIPDATAWPQSGWTGITVTVTKPDGTTQTLGPFTTDTTGGTGTIYVPTMAGNYTLQSHFPEQTSTVAASGYPAGTVFTASDSQPLTLIVQDDPIPYYPSAALPTEYWSRPINAQLREWSVISGNWLSPSSMFGTAIYPTWIADGNADAPDSPHILWTRPIGDTMGGLIGGTYGGDSYGTGDAYEGKWSGSIIINGILYYNKFESGQPHQEVVAVDIHTGKELWTKDFNNSRIAFGQVLDFKSFNYMGGFSYLWTTVGTTWHAWEPITGEWRYSMTNVPSGTNIYGPNGEICRYTYDLVHGWMTFWNSTKVIFGDGTNADLGSWGSKARGVTYDASRGIEWN…
431	GC_00000001	TGPidbaud_mb_bin_66	PQQ-domain protein	2870	35	596	57	0	0.471865	0.702823	0.564639	1														MKLQKIATLFGLMMIVSMLTTIAITPVQGQSYTGHKKTYAYIGATPNPVAIGEEVLLHLGISEALQITQDKWYGLTVTVTKPDGTSQTLGPFNTDSTGGTGTVYVPDQEGTYKIQTHFPAQWYNYSSFDFFLGAQNVKCYYEASDSEVLNLVVGAEASKFWPGFSLPTEYWSRPIDSQIREWYSVSGSWLSPGSYGGAEALGQDDAPETAHVLWQKQLQIGGLAGGTGISEPAAVFPGDAYEGKFSNSLVIMGVLIYQKFDSVGESGTKKTDNWLVAVDIHTGETLWEKALYDPNGSRVVPQYGQVMYWKSFNTQGVYPILFCGVSGGFFGGTSSTLEAFDPYTGRWLFEYQNMPSGTRMYGPNGEIMIYTLNQQAGYMTIWNSSSVIDAYWGTTENSP…
432	GC_00000001	TGPidbaud_mb_bin_66	PQQ-domain protein	2586	35	596	57	0	0.471865	0.702823	0.564639	1														MTKINKQTLLTYTLITILSLGITAPLVSIVKADTTTTTIPTQLYMTVAPNPIGVGQTTTAVVWLSVAPPEYMTGEYYGWNFTVNVVKPDGTNETLGPFESASTGGHYITFTPKTIGNYTLQAFFPETKITIPKTMTGLMTFLAGNYTFPAAISSAQTLTVQEDPITAWPQTPLPTEYWSYPISAENQDWYTIAGNWLYPSTKFYNAYTTAPNSAHILWTKPLTFGGISGANYSEGNWGVNYYTGLLYENKFKPIIISGNLYANILPSSTGKTGIKCIDIRTGDILWQNESMPLLTCGQVLTLQTGVEGGSMAYLWASTTAGWEMYDAYTGRLLTTFTNVSKGTSLSPNYGPNGEILVYMYSSTGGWLAMWNSTLAVFGSATQFSAMQYSPQAKAIRDWN…
433	GC_00000001	TGPidbaud_mb_bin_66	PQQ-domain protein	2963	35	596	57	0	0.471865	0.702823	0.564639	1														MASSLLLIPNATAVNVETSLFISAAPNPIGVGQTVNVQWWLAIANPIAGQTWNGVKVTVEKPDGQTEVFDNLKSDINGGAYIAFTPSTEGIYKVHASFSGQWVNTTGTNGYSRWYVPLESKTLEVTVQEQQIEITPELPFPTEYWTRPINAENREWYLISGNWLMGKGDKDAVAFEGSGNANFYSTGPNTAHIMWTKQLLPGGIVGGDIGYGQAYYGGLNYEPMFRPPIIMNGVLYYETAEPPRYGTYAVDVRTGETLWYQNISYGSGFNSLRLGQVYDYDSENQHGSFAYLWYSSGNTWYLHDAYTGNYICTVRDVPNGYVQIGPKGEILIFNVNNAKGYVQMWNSSKLVGLYATSNSAESANNEWRPENSQGKTVNASTAIQWITNVTSISGAGNSI…
434	GC_00000001	TGPmgh_mb_bin_10	PQQ-domain protein	1737	35	596	57	0	0.471865	0.702823	0.564639	1														MTLLIVSIGATLLVPQSSAHTPPWEIKTYAYVVASPNPIGVNQQVAILMWLDKIPNAAVASNDIRFHDYNLTVVAPDGSAETTIFDVVQDTTSSQGYYFTPDQIGTYTLYFSFPGQVYTWDDPVAQYYGPPLPNEYTNDTYLPSNATATLTVQEEQITAIDTYPLPSEYWTRPIFGENPGWWTISSNWLGTGSPEFTSLGFGANRVVSGAVGSETAHIMWTKPIQSGGVVGDDNFITAGDTYFEGTAYLNRYTNPIIMDGKLFYTEPLGYSQTTGGPTKCVDLRTGEEIWSSTSVPSPSFGYIYSYQDMNYHGVWPPILIASGGGYGSSLPSGMWLGYDADTGRWLFNATNVPSGTKAMGPQGEYLQYVIANAGNTTNPDYRLCQWNSSKLGTYGVTMS…
435	GC_00000001	TGPmgh_mb_bin_10	PQQ-domain protein	94	35	596	57	0	0.471865	0.702823	0.564639	1														ITAPNGDVTTETWETIEDTTSNQGYSFTPDQVGTYNITFSFPGQKYAGTSGDFVNDTYLASSATTTLTVQEDPIATYPDSYPLPSEYWTRPIYGENPYWFTISSNWLGNGSPKLNNMFGAYSSRYLPDGVGSLTSHVMWTKPLQNGGVVGGDDFEILGDTYFEGSAYIPRYTNPIIVNGKLYYTEPKNINSEFSMLGGANYGATNCVDLRTGELIWSKNIPALSFAVIYDLQDPQQHGVLPAILFTANFAQAFDADSGLPLFNVTNLPSAATSAMGPNGEFIRYIITNTGTSGSPDWRLMQWNSTNMWTGVGFKSAGTGMGITPTLDVTAPGSNTVDASAVARYDWNISIPWRETTMTQPTVVAAWPGDIMLCYNGTLPAMGGFGGYSWAPYTYFAVNL…
436	GC_00000001	TGPmgh_mb_bin_10	PQQ-domain protein	902	35	596	57	0	0.471865	0.702823	0.564639	1														MHLAKGKIATIFIAVFLTISIGASMILIPSTVAHTPKWEISTFAHVQAVPEVVGKGQSVYIYMWLDKVYQGAAMDNNLRFHNYQLTVTAPDGTSKTVTVDVIADTTSSQGYSWSETDQVGVYNINFTFPGQTITDTGDAYVNDTYLPSSAAGTFTVQEEEISYLPSSYPLPTEYWARPIYGENTDWWAISSNWLGNGAPGYGGFSASYNSGGNGQLFPTDAIGPLTGHIMWTKPLQSGGVVGGDNYEIQGNTYFEGSAYIQRYQNPIIVNGRIYYTEPVSYTSSSGGPTKCVDLRTGELIWSRTDVPALSFAYIPDYENPNQHGVYNAILCTSSFGQCFDADTGNSLFNVTNVPSGRKAAGPNGEYLIYSVQNFGNTTNPDWYFTMWNSTKLWDWSSNT…
437	GC_00000001	TGPmgh_mb_bin_10	PQQ-domain protein	906	35	596	57	0	0.471865	0.702823	0.564639	1														MRFLLNKSMAIFVSLLLVASMAASTIFLPTTSAHSPPQNLTTNAYIAALPSPIGINQTSLIYMWLNRVYGYYPGDTATGLAYAAVNNEYRFHNYQLTITAPDGTNTTQTFEVIADTTSSQSYRFAPSMTGTYTFTFNFPGQAYNSSSGDYNPTSVLVNDYYLPSSANTTLVVQEDPFFTYPDSYPLPSEYWTRPIYGENPGWWIISNNWLGTGAPGYGGFTVSYNLGGNGAVFYAGDTIGPLTSHIMWTKPLTSGGIVGGDKFEIPGNAYFEGSAYNQRYQNPIIVDGKIYYTEPISFTGYNVGPTVCVDLLTGEKIWSRTDVPPLSFALVWDHEDPNQHGVFPPILCTSNFGQMFDAYTGEPMFNVTGVPSGTAVMGPNGEQLRYVFTNLGNNTNPNY…
438	GC_00000001	TGPmgh_mb_bin_10	PQQ-domain protein	921	35	596	57	0	0.471865	0.702823	0.564639	1														MQNTKSIAIAISLCLVISMGASMALLPSADAHDPSWDIPTFAYVTALPNPIGVNQATTIYMFLGNPPFPSSAMNNDYRFHNYQLGIVAPDGTITNQTWETVQDTTNSQYYSFTPDQVGTYNITFTFPGQEVNDYSHPADYTNDTFLPSQYTMQLVVQETPVTGFSANPLPTEYWTRPIYGTNSDWWSISSNWLGTGVTGYGSMPGPNEQMFSGDSIGPQTGHIMWTKSLQSGGVAGGDNFEIQGNQYFEGSAYNQRFTNPIIINGYLYYTEPVSYTGVASGNTVCVDLRTGQEVWSKAIPALSFGLVWDHEDPNQHGVYPAILATSNFAQLYDADTGTPLFNVTGVPSGTSVLGPNGEILRYVFVNLGTSGSPDYVLAQWNSSKLWSYIVNPYTNGMLL…
439	GC_00000001	TGPmgh_mb_bin_10	PQQ-domain protein	2269	35	596	57	0	0.471865	0.702823	0.564639	1														MAIAIAILLISSIGASTILIPNTIAHTPAWDIPTYAYIIAAPNPVGVGQKVNVIMWLDLTFQSAAFTNNYRWHNYNLTIVKPDGTTETTIYDICTDTTSAQYASFTPSQAGNYTLIFNFPGQAYNAYDHAINDYVNDTYKASIATTTLTVQEEPISTGISSYPLPSEYWARPIYGENTDWWAISSNWLGSGSPQRNSLYVADAVGSQTAHVMWTKPLQAGGVVGGDTVTVQGDTFFEGSAYINRYSNPIIANGKLYYTEPVSFTGSTAGPTDCVDLRTGELLWSRSDVPSLSFAYLMDVPPGNPNQHGVFPPVLFTSNFGRAFDGDTGDPLFNCTNVPSGASAMGPNGEVLRYTMINFGTYSSPNWYLLEWNSSKLWYAGASGLSPSIVNATGTTPAMY…
440	GC_00000001	TGPmgh_mb_bin_10	PQQ-domain protein	1735	35	596	57	0	0.471865	0.702823	0.564639	1														MKLEYKKTSAIVILLAITMSISMILTPLASAQFDTTGDAHSPAWDIQTHAFVAAFPNPIGVGQTTLIYMWLAETYGSAAVTNDYRFHNFGLEIEAPDGTITTENWTTVEDTTSSQSYSFTPDQVGTYILTFTYPGQKVSDYSYDPESMYRNDTYLHSYATMNLTVTEEQVSSFNMAALPSEYWTRPIYGENSYWYTVSSNWLGVSAAGYGGYSGSYNSGGNGELFGPTDQVGSLTSHIMWTKPLQQGGVVGGSTETSILGDTYFDGSAYLQKYTNPIIVAGYLYYTTPIGGSGTASGPTYCVDLQTGQVQWSKTLVGQPSFAYVTDIQNGNQHGTFQPVLVVVSGTDWYEYDAYTGTSVANLTNVPSVTSHAKVSGPSGEQLYYTIINKGNTTNPDYYL…
441	GC_00000001	TGPmgh_mb_bin_10	PQQ-domain protein	1148	35	596	57	0	0.471865	0.702823	0.564639	1														NGGEGNSTDSGFAVPGRYPTFINAVGKDGVIYTITSEHTISTPLYKGAMARAINATDGTEIWTLSSYTGEFMANSYAMADGYAVWLNGLDNRIYSVGRGPSQTTVSAPQAAIEQGHSLVITGSVVDTAAGTKQDEQIARFPAGVPCVADSCMCDWMGYIYQQKPLPDSFEGVDVTINVVDGNGNFRSIGSAKTDASGTYSLQWTPDIEGKYTVIASFAGTQGYWPSYAETAFAVDPAPAPTEAPTPTPVPITEQYFVPAIAGIIVAILLVGVVLALMVLKKRP
442	GC_00000001	TGPmgh_mb_bin_10	PQQ-domain protein	1394	35	596	57	0	0.471865	0.702823	0.564639	1														GKIYLEHTEHSPVDPLPLGAPFTAVDIETGEEVFDINIRGTEWGSTPIIADGVIAMYNSYDGQIYSIGKGPSQTTVTAPDLGVDGGKSVVIRGSVLDISAGTQQSSIAARFPNGVAAVSDANMSAWMEYVYMQKPRPMDVDGVEVSIDVLDANGNYRSLGTAMTDSSGLFSFTWQPDIEGTYTVIASFAGSESYWSSFAETSFVAGATETTPMPTDQPASPADMYFIPAVVGLLVVMIIGFVLILLMLRKKP
443	GC_00000001	TGPmgh_mb_bin_10	PQQ-domain protein	2283	35	596	57	0	0.471865	0.702823	0.564639	1														GTEWGSTPIIADGVIAMYNSYDGQIYSIGKGPSQTTVTAPDLGVEVGNSVVIRGSVLDISAGTQQSSIAARFPNGVAAVSDANMSAWMEYVYMQKPLPMDIQGVEVSIDVLDANGNYRSLGTAMTDSTGMFSYAWQPDIEGTYTVIASFAGTESYWSSFAETTFVADAAPEATPPPTEQPASPADMYFIPAIAGLLVVMIIGFAIVLLMLNKRQ
444	GC_00000001	TGPmgh_mb_bin_10	PQQ-domain protein	2620	35	596	57	0	0.471865	0.702823	0.564639	1														MNIMKNRKLAIATAIILVLSMSASAALMPPTDAAARGWTWVSYAYLVVAPNPVGVDQTVAVVMWVDGALPGATVSNDIRRHDYTLTITDPDGQVETQTWDVVSDSTGMVYTQYTPTKVGNYTFHFEYPDQNYTWVPGGSNDVYQYDLFLGAERTQTLIVQQEQVPASKDSYPMPTEYWTRPIEGQNTYWYSITSNWLGTPYVIGAGASYGIPGAVQPDGAAPNSAHIMWTKGIQYGGIVGGNNTAVPGEMWYSGLSYNTRFGNPIIMQGTLFYQEPWGNAGGSGGLFGTGGEYVAVDLLTGKELWRVDTAATGISIVPSFGYLYSYEDPNQHGVLSNGILVAPYTAGGVTTPYGVMGGFPCWTAYEPRTGKLLPMNITNIPSGVAAKGPSGEYLIYTLT…
445	GC_00000001	TGPmgh_mb_bin_10	PQQ-domain protein	1342	35	596	57	0	0.471865	0.702823	0.564639	1														MDFKQMGKIQKEERKMKKEKIATLCLVLILTISMLSIFMPQAEATKKSYAIIGAVPNPIGVGQETLIALGITEATQATELGWKGLTVTVTHPDGTNETLGPFDTDSTGATGTTYIPDTVGNYTLQTHFPGQWENYTGVGFSGPFTFSEYYEASDSDILTLIVQEEPIKLYPGNALPSEYWTRPIDSQLREWYTISGSWLYTPANNFAPYNEGPESAHVLWTEPLTLGGLVGGEYGLLGSGATSVGMGTGDAYEGKWSSRIILDGRLYYSESAAGGLTSPTPPVVYHCMDLRTGEEYWQKVFTNNASLTFGQLLYWQSMNYQGTYGYLYSQTGGASYFGPPTPAVWTVFDAYTGDWRFTINNVPAGTLLRDDRGALYILQSDLVNGWMALWNMSAFCTWS…
446	GC_00000001	TGPmgh_mb_bin_10	PQQ-domain protein	941	35	596	57	0	0.471865	0.702823	0.564639	1														MNKNLAIAIGLILIVSIGASAIVIPNTTAHTPAWEIPTFAHIYATINPIGVGQQESVYLFLTPTYPDTVMTNDYRFHNYQLIITAPDGTQTTQTYDTIWDTTSNQIATFTPDQVGNYTLQFIFPGQKVNDYSHSPTSAYIDDYFLPSNATTTLLVTEEQISYLPMSPLPTEFWTRPIFGQNSMWWSISSNWLGSGMPGYGGMNGPNQRQFAPDSVGSQTAHIMWTKPNGQIGGVVGGLLSEVPGDTWFEGTAYSQRYVNPIILNGRIYYQEPLSATGSAGFFGGTAGPIVCVDLVTGEEVWRRSDMPTPSFGYIQDMDTPDYHGTRPAFLCTSNFAQVFDAATGNPVFNVSGVPGGGFFGPGGETVIGPNGEVIKYIFYNKGNDTNPNWYLTQWNSSRF…
447	GC_00000001	TGPmgh_mb_bin_10	PQQ-domain protein	1151	35	596	57	0	0.471865	0.702823	0.564639	1														MQKTKKIAAIATILLLALSMCASMALLTPTTTAHTPAWDIPTFAFINVSPNPIGVNQKVNVLMWLDKTFDPSIALTNDWRFHNYNLTITYPDGHTDTQIFETIIDTTSSQYYSFTPTEVGNYTFDFDFPGQDYNTYSHNPNSVFVNDTYLPSHATTTLTVQEDPLPNPISSYPLPTEYWTRPIYGENTDWWTISSNWLGTGAAGYGVWSNAWAMRNPGDAVGPLTGHIMWTKSIQSGGVAGGNNFEIQGDTMFEGSAYNQRYSNPIIVNGKLYYNDPLSFTGTNNGPLNCVDLQTGELLWSKNIPQPSFAMLWDVQDPNQHGVYPAILFTSNFAQAYDADTGTPLFNVTNVPSGASLFGGGSPAGAAVSPPVMGTNGEQLKYVIINAGNTTNPNWRLMQ…
448	GC_00000001	TGPmgh_mb_bin_10	PQQ-domain protein	2370	35	596	57	0	0.471865	0.702823	0.564639	1														MSLLPTTSAHTPAWQIPTWAFVQPVIDPVGVGQSTYIYMWLDKTFGTDTALSNDWRFHNYKLTITKPDNTTEVHTWDIVWDTTSSQSFAYTPEMVGEYQLKFEFPGQDYNTYSHNPNSAYVNDTFLPSSAEATLTVQEDPIPTLGSYPLPTEYWTRPIYGENTDSWVVGSDWLGSGSPMFVNTKNRVYVPDGVGPRTSHIMWTKPIDAGGVVGGDHFVTLSDTYFDGSAYLNRFVNPIIMDGKLYYTSPVGFQQAAGGPTNCVDLRTGEVLWSNPAIARPSFGYIEAIHNPQQHGVAQPMLVSTSGTTWYVYDGFTGIWMFNFTSVPSGAKAMGPNGEYMTYVIYNQGNSTNPDYILREWNSSLAFFQYNGGIRPAQSGEFNVSTPNFYNWNVSIPWRN…
449	GC_00000001	TGPmgh_mb_bin_10	PQQ-domain protein	2887	35	596	57	0	0.471865	0.702823	0.564639	1														MNTSNRKTYAILLATFLTISMGASMVLLPSTTAHTPGWQIPTYAYVQVVPNPIGVNQEAYIYMWLDKVQDGSAIGNNIRFHD
450	GC_00000001	TGPmgh_mb_bin_10	PQQ-domain protein	571	35	596	57	0	0.471865	0.702823	0.564639	1														MCISSNRIADGKWGLLNWCVYAVVTLQHKNFAAFIVSFLLVLVNFIPSYNFCILAFYIQNIHIQRYYGKKTTENQKEEKKMNTKLKILFATILMVSMVLPLSALPSQEAAASSKSTFAFIGAMPNPVGVNQAVMIHVGIPDALNTATDGFENLEVIITKPDNTTETLGEIKTDSTGGTGVVYTPQIVGTYYLQTHFPGQWYNYSGFDWSGNPTSSSTYYNESYSPKLALIVQEDPIPYYPDAPLPTEYWSRPINAQLRSWYSISGNWLVPTPILPTDNLYAPYNDGPETAHVLWTRPIGDTVGGLAGGVDATGYGIGDAYEGKWGAIVISGILIYNKYDSNQPQQQVVAVDLHSGEELWTKTLGNNGALYGNGRLSFGQVLRFESMNYQGDFSYFYVVG…
451	GC_00000001	TGPmgh_mb_bin_10	PQQ-domain protein	1999	35	596	57	0	0.471865	0.702823	0.564639	1														MKLYTNKIASLLIATILIVSIAASTSLMQTANAHTPPQDITTFAFISVVPNPVGVGQSVSVVMWAGLVLPGATVDNDVRFHDYQLVIMKPDGTNQTETWDTVTDTTSTQYFKYTPDQTGNYSFVFSYPDQLYTWNDTSTMRIYTNDTYLGATSKTLTITVQDEPIPDPINSYPLPTEYWTRPIEGQNTDWWTIASNWLGETHPKLAAGNRYQEDGLAPNSAHILWTKPIDEGGIVGGTNIGIEGTAFYSGLSYQARFTNPIIINGVLFYPIPRMNSGTGNGYIAVDLQTGEEVWYNKDMTSVPTFGYLYNFDNENQHGVIPSGLLFTSNFGQGYDASTGESVINITGVPSGVSVVGSNGEILRYVLTNKGNSTNPSYYLAQWNSSKVIFARYSIGVSQP…
452	GC_00000001	TGPmgh_mb_bin_10	PQQ-domain protein	1285	35	596	57	0	0.471865	0.702823	0.564639	1														MKKLHTIMASVLSALLITSMAITLCSLPITDAHDPAWEIPSYAYMVPSPNPVGVGQKVSIVMWIDEPLPSASVTNDIRRHDYTLTITKPNGQTESQHWDVIDDTTSIQYYEYVPDQVGNYSLFFSYAGQTYTWSGSYNNDIFLPANKTAAFTVQEEPLPQPKSSYPLPSEYWTRPIEGQNTDWYAISSNWLGSPYIKGAGDTYSTTGSFQPDGIAPNSPHIMWSRSIQDGGVVGGNSYHTNGTTYYMGGSYQIRFQNALVMYGRLYYQLPLMNTGTGGGWMCVDLRTGEEIWYNDQMGVSGSGVDSPQFGYLYDADYYNQHGIIPEGILFSRNFAQAFDPATGKQLFNVSGVPSGTEVVGQNGEILRYVFSSSSRLLQQWNSSKMWTYSTGVTPNTDRT…
453	GC_00000001	TGPmgh_mb_bin_10	PQQ-domain protein	2003	35	596	57	0	0.471865	0.702823	0.564639	1														MKKRNLILAVMLVLTIAAPIFSLAPSSTAQTTIPDGMNWDITDTPSSTRLLLWERYEDEIPTYVFGVISPNPVGVGQEASIVMFNPQQPNGASATNDIRYTYTVDIEKPDGNTQTIGPIESDSTGTAYTLFTPDMTGNYTVTVKFNELYYKWHGSSTERNYYGVTFKESTYTKTLLVQEDQVLPTGWETVPLPTEYWVRPIEGTNTQWYQIASNWLSGVKDRDNGGTGNQYQQDGVAPNSGHILWTKVTEDGGLVGGANYSVPGEVFNAGHQYQTRFTNPIIMWGRLYYELPIQWSGGGGGWVCCDLRTGETIWQDMTMGASGGTPEPAFGYYYDLDNMNNHGVVTPGWLFSSNFEHSIHPRYGIQDQIQLLNAPAPVRSSQSLLPTLIQDVIGPKGES…
454	GC_00000001	TGPmgh_mb_bin_10	PQQ-domain protein	2600	35	596	57	0	0.471865	0.702823	0.564639	1														MQISKNKTMATAITIILLSSMVFAISSVPTTNAQLNWPDMEIPTWVYSSISPNPVGVNQELSIVFFNPQAPPGASATNGIVWKGFTIDITKPDGTTETLGPFDSDSTGAGFTLYTPDQVGNYTFTTTFPEQTWPDSAPYQTAYRNATWLESTFTQTITVQEEPVTSLNPTQPLPTEYWTRPIEGQNQEWYQVSSNWLASPHDANRGWLDAFYQADGNAPNSAHVLWTYPYEIGGVVGGEDFQKVPGEVFFSGTQYNMRITYPIVMNGKVYFTLPIGQSGGGISNSYRGSGWACVDLRTGEKIWENNEIGVLGSNLPAIRFGYLYDLNNMNEHGVVPGGLLFSQDFGTAYDPLTGTPRFNMTNVPSVTVPTYASASPQEVLGPNGEHIREVLVNAGNNSN…
455	GC_00000001	TGPmgh_mb_bin_10	PQQ-domain protein	1739	35	596	57	0	0.471865	0.702823	0.564639	1														MSNTHRTILSKNKLALVISICLAFSISASTVLVPSASAHDPAWEIPTFAYIHVAPNPIGINQQVTVVLFVDKMPNGAAEGNDIRFHNYKLTITAPDGTETTETWDVIWDTTSSTYYQFTPTQIGEYALNFSYPGQTYTWDTPTTYYGMTIPNAYTNDTYLGSSADTTLVVQEEPVPEVQEHALPTEYWTRPIYGENANWYTISSNWLGSGSPQLATKFIEDAVGPSTSHIIWTKPLQDGGVVGGENVGTEGNTFYEGMSYNQRFSNPIIMNGRLFYQEPLGNSGSGGDYVAVDLATGEELWRANVTATGAPSFGFLYDYETPNQHGVLPDGLLFTSNFASAYDPSTGILTSMDINNGPSTSAGFTGSSPAVLAPSGEILVYSLVNYGNSSNPDVHLLEW…
456	GC_00000001	TGPmgh_mb_bin_10	PQQ-domain protein	1729	35	596	57	0	0.471865	0.702823	0.564639	1														MKISKNSVNSVAILAILLFSIFFVSIPNTEAATYTSYPFIGAMPNPVGVNQEVLLHVGALTALQYAEDGWVGLQVAVTRPDGTNTTLDCPKTDSTGGTGILFVPTQVGNYTLRTIFPEQNSTSHLVTTSNLYRAAESDPIILVVQEDPVEYYPAFPMPSEYWARPVDAQIREWYSIMGHWLRAPEGFYTPFNDAPTTAHILWTRPLGEDQGGLVGGMALDDTRYMPSGTDSFENGDAYEGRWPTQFIIAGILYYCPYETGIPDQPVVAIDLHTGKEMWTKVFMDNQRPSFTQIIDWKCLNNDGAFMYLGFSTTAGIGMASVVTYSYYDAYSGNWRYNITNIPSVNGRVTGTAAYGAIGEQLLYSISNVGDSTNRVWNMTQWNNTYVVSAGKTGMSESWG…
457	GC_00000001	TGPmgh_mb_bin_10	PQQ-domain protein	2005	35	596	57	0	0.471865	0.702823	0.564639	1														MSNRPSITKKKIATVLSICIIGSIMCSAFLLPNVNAHDPGWQIPTYAYVQVVPNPIGVNQEAYIYMWLDKVQDGSAIGNNIRFHD
458	GC_00000001	TGPmgh_mb_bin_10	PQQ-domain protein	1726	35	596	57	0	0.471865	0.702823	0.564639	1														MAIVITTILISSMAISMGVFAPTSAEVINGINYNADTAAAIHAGMHWDGMAANATANRLLLWSRFHDSIPTHVYLMVAPNPVGVNQQFNVVMFNPQVPPSATLNNDIRYEFTLNITKPDGTLEQLPPSGDNTGSVATGGAINGVFVSDSTGSAYTGYVPDQTGNYTLTVEVKDFYYKWNSSNGGNAASADYYGTTFKASTYTMIVSVQDEAVGLIGLPDIPALPTEYWTRPIDGQNTDWYQVSSNWLSNCHDRDNGGIENRYQADGTAPNSPHILWTRPTEDNGVLGGTLDGRDGGNTFNAGSQYQPRFMNQIIMYGRLYYSPNVFYSGASDFLDCVDLKTGELIYETNTTASVGTQFQQWSYSIMSTPSNYWFGYYYSQDDPNEHGIQTPGWIFTPNY…
459	GC_00000001	TGPmgh_mb_bin_10	PQQ-domain protein	1731	35	596	57	0	0.471865	0.702823	0.564639	1														MASIIAIVLLTSTILTFVSVPTANAAYNEATAIAVSEGMKWDFPGAEDTSASSTRLLMWDRWKDQVPTYVFISVTPKPVGLGQEMTFIFFNPQVPNPSTDRYLFSITITKPDGTNETLPPSGATGIYNQPIQDGKYVSDSTGAGWATWTPAATGNYSVTVKFWGTAVPHTAYTTSTDKIWYGVTLKESTYTTTFEVLDEPQYPAGWASVPLPTEFWSRPIEGQNTDWYQISSNWLNNAHDKTNGGYNNKYQPDGIGPNSGHILWTKPTEDGGVVGGTSFSVEGEVFNAGHQYQTRLPQNQIIMQGRLYYRESNWYSASPGDYVCVDLQTGEEIWRNTTMSAIPLFGYYYDWDDMNQHGVVEPSWLFSDNYGLGIHPRTGLTNGDGLILTNVPSDNAEHS…
460	GC_00000001	TGPmgh_mb_bin_10	PQQ-domain protein	901	35	596	57	0	0.471865	0.702823	0.564639	1														MKFAKTRAMTIILATILLVSIGTSTVLLPTANAAHNPGWDIVTHAFVQAMPNPIGVNQEAMVYMWLDYVFQSGDTGSKMQNDYRFHNYQLTITDPDGKVTTQTWDVVQDTTSSQSYLFTPTLVGTYMLNFSFPGMKISDFSHNPAHDNANDTYLPSSAAFNLTVTEDQIPALPFSYPLPTEYWTRPIYGENTDWWRISSNWLGVGAPGYGGFAGASYMGGTAEKFPTDAVGPLTSHIMWTRP
461	GC_00000001	TGPmgh_mb_bin_10	PQQ-domain protein	1150	35	596	57	0	0.471865	0.702823	0.564639	1														MFANKKALNLIALLMISLFVVSIFALPTNADVKTYTKKTYAFIGATPNPIGVGQETLLHIGITDELQDYSDGYKGLTVTVTRPDNTNETLGPFSTDSTGGTGYIFTPQMAGTYYLQTNFPAQWYNWTMYGGANIWFEASQSEVLALNVTEEPLSNYPSTPLPTEYWTRPIDAQHYDWYQISGSWVTCPGSVSWSGASGPDNLYVPFNQGPETSHILWRTPLMLGGVAGGDTGIMHYNLGGGGQSPWSSSTILSGILIYNRFYSGTERAVVAVDMHTGKELWVKNNSAVSFGQEYKFVAANQYAAFSYWWEIKGGYDFMTGMNAPEVWNAYDPLTGRWVYAMTDVPSGTTRYGPNGELYRYVVDQTNGWVALWNSTAVVSSGGGGGWSPDGSTYNASLTS…
462	GC_00000001	TGPmgh_mb_bin_10	PQQ-domain protein	2754	35	596	57	0	0.471865	0.702823	0.564639	1														FKGNNGYWPSYAETGFAVDPAAPTMPPATEPPANAADMYLLPGIAAIIVVIAIGFAVTILVLRKRP
463	GC_00000001	TGPmgh_mb_bin_10	PQQ-domain protein	1147	35	596	57	0	0.471865	0.702823	0.564639	1														MERKKLKTNKKSIAIIATLMLIVPMAFVSIPNTEAAHNPGWDIVTHAFIQAMPNPIGVNQEAMVYMWLDYVFQ
464	GC_00000001	TGPmsp_mb_bin_49	PQQ-domain protein	2016	35	596	57	0	0.471865	0.702823	0.564639	1														ATNYFEPIILNGVLYYTEYSGPSAAKTAWVAVDIRTGETLWTRSAGESGNEVIRMGQVVRFKSIQEFGSWAFLYSCPSASFFGNPEYMSVYDAYSGQYLMNITNIQNPAFLIDDSEDSEQKGSLLGYYTSGGNLTMWNSSRLMLGADGITIRPSGTKNWSEGIEWTVKLPAEISQGGIAIRDHDVIVLRYAPTYNQFSSLSYGSQVTAGYDAKTGKLLWGPKNQTIPKLQDVSVLGSGNDVYVLHNKDTNEAYGYSMKTGNLMWGPVKLPGNAWDHISIAAEAAYGKIFIFGFGGYVNAVDLQTGKIDWTYVPKSSGYNTGYGIYPVWYNGMIADGKLFISQSHMYDPPVYPGAQQLAINTTTGDLVWSILSFTGRVPTAAADGYLIQWNSYDSQIYSI…
465	GC_00000001	TGPmsp_mb_bin_49	PQQ-domain protein	1706	35	596	57	0	0.471865	0.702823	0.564639	1														VSDASMSDWMEYVYMQRPRPADVVGVEVVISVVDPNNNCYEVARATSDANGFFSATFVPLVPGKYTVIATFEGSAGYWPSQAETAINVEEAPAATPEPTPEPAPMTDAYVLGLGLASIIAIVVIGLVIILMLRKR
466	GC_00000001	TGPmsp_mb_bin_49	PQQ-domain protein	104	35	596	57	0	0.471865	0.702823	0.564639	1														MKKCLKTLNTTIPKGKLFRSKKATMFVLLISLIISTASSMVIIPSVDAHTPPKTIVTYAYIAVAPNPVGIDQTVTVLMWLDQTFNGAALENDYRFHNYNLTITKPDNTTETKTFDVCQDPTSSQSYRYTPTQLGTYKFTFSFPGQAYNTYSHDSTSAYVNDTYAASSTSTTLTVQEEPITAAGSNPLPPEYWTRPIYGENPNWYVIASNWLGTGSPQLATKYLSNGVGPETSHIMWTKALQSGGVVGGDDFDITGDTYFEGTSRLTRFANPIIVAGKLIYTEPVSTSGSSGPTVCVDLRTGEKLWSRSDVPALSFAYVYDVQTPNNHGVIQPILFTSNFARAFDADTGDPLFNVTNVPTGTSAMGPNGEQLRYVFMNSGTSQNPQWYLAQWNSSKLWSY…
467	GC_00000001	TGPmsp_mb_bin_49	PQQ-domain protein	1826	35	596	57	0	0.471865	0.702823	0.564639	1														MILLAILVIPIVMQAATTAATEGVDVPVYLKVYAEPNPVGVGQVVYLSLFFTKPIPIVGSSGGGSLYTGLTLNIVKPDGTNTTLGPYTSDTTGGVGGIEYTPTVTGNYTVQAFYKGQTINGTSSGQVLTYNILATQSEPDYFTVQEEPISGTALTPLPTEYWSRPIYATNYAWSTLGGNWWGLGKPSFTDTGGYDASGNNFNPYSEAPDSAHIMWVKPASLGGQVGGPVSGDQESQYTSTSILYRQFEPVILNGVIYYKVYTNTPTTYSSVDTPGWNAVDLRTGELIWHIDTDDTLVFAFCCQFHTIQEYGTEAWLVGAYNSSMWQLIDPSTGYLVANITNVPSVTASGLVETDDDSTQGAVYIYSINGTYPNLTLTMWNSTKCLMTSLTSSTIRPSGN…
468	GC_00000001	TGPmsp_mb_bin_49	PQQ-domain protein	1765	35	596	57	0	0.471865	0.702823	0.564639	1														MNLQTKEKENLNYKHILSTLLLAIFVASIVTSIPLLNINVQAQATMKTYPIVDAIPNPVAVGQETLLKAGISEALPSASYGWTGITITVKKPDGTTTTLGPLTTDSTGSTYATYVPDQVGNYTVTTNFPNQTYPITYTPSGRTQAIQAGTIMLASSKSMTLEVVEELTIPFYPGHALPTEYWSRPIDPQLREWYSISGNWVERPFNSVVQYQDAAPETPHILWATPYEQGGISGGLYDGENNIIADMYGGDAYEGRFANAVVINGVLYYNAQPNGLYAQISIPGIQAIDLHTGEKLWFLNNTFLSFGQTMFYPSYNVNGVWNYLWSVNGNNYTAYSTNDGSFQFMFYNVPSGTRVWGPNGEILIYQINYAAGWMALWNSTLAGLQNAVLGQPTYGSWSF…
469	GC_00000001	TGPmsp_mb_bin_49	PQQ-domain protein	1766	35	596	57	0	0.471865	0.702823	0.564639	1														MNQKIVSILLLAVLAIGTVASLQSINVEAATSQKTYAISDAIPNTIGLGESTLLKCGITEALASASYGWTGIKIVVTKPDGKTETLGPFTTDSTGSTYTLYTPDQVGRYNITTYFPEQEMPVDTYATERGTTIYAGTIMLASEASSYFIVTEEASATYPGHALPSEYWSRPIDAQLREWYSVSGNWLARPDNGLALYNDDAPDTAHVLWAQQLTTGGLTGGVTADTIVASESGDAYEGRFTNSVILNGILYYNTQGSGTYGTVGTNQIRAIDLHTGEPLDWYINNTWLSFGQALYFDGYNVDGVYTYLWSVSGTTYTAYDPFDGSWVYTMTNVPSGVRTFGPHGEILIYQYNYANGWIALWNSTECGLQNAAVGTPYRGSWASNVGLRTFNASLPSCYS…
470	GC_00000001	TGPmsp_mb_bin_49	PQQ-domain protein	1757	35	596	57	0	0.471865	0.702823	0.564639	1														MDIKKIFATLMLLALAIGTIATLQPLTVKAETTTMKTYAISDAIPNPVGVGEETLLKCGITEALASAAYGWTGITITVVKPDGTTETLGPFTTDSTGSTYTTYIPNQAGTYNLTTNFPEQEMPVDTYNYERGAMVSKGTIMQASTATCQLVVTEEPSASYPGHALPTEYWSRPIDAQLREWYSISGNWVSRPDNSIALYNDDAPETAHVLWAKDLTTGGLTGGLWGDGQVPAASESGDAYEGKFSNSVILNGVLYYNQYDIGLTNSIVAVDLHTGEQLWVKNDTTLSFGQVLYFNSYNYDGVFTYLYSVSGTTYTAWDPFDGKWCFTFTNVPSSSGTVNAVRAFGPSGEILFYVYDLTKGWMALWNSTLAGLQNSIPGTSSYGSWGSQVQGKTFSCDNS…
471	GC_00000001	TGPmsp_mb_bin_49	PQQ-domain protein	1661	35	596	57	0	0.471865	0.702823	0.564639	1														MHFKKTIAVLLLFAFVSTMVATLPITVNAQATPTMKTYPIIEAIPNPVGRGEQTLIRTGILQQAASVNYGWTGVTVTVVRPDNTTETLGPFKTDSTGATFTIYTPTQVGTYKLTTHFPQQTNPVGFLNYESGAFIAAGTIMQASTSETIDLIVNEEPTRFYPDQPLPAEYWSRPIDPQLRSWYSISGNWVERPDNSLALYNDDAPETAHVLWARPLTTGGLAGGLFGEDGIPATSETGDAYEGKFPGSVILNGILYYQRTDSRRETAPAIIAIDLHTGEEWLFRNNTVLSFGQVFWFDSYNYDGVFTYIWSVVGNTWIAYDPFTGNEQIRITNMPSGVRARGPKGEILLYQIDYANRWLALWNSTDCGLQNAVIGTPDYGSWGNTAHGGSLNTTKGLVG…
472	GC_00000001	TGPmsp_mb_bin_49	PQQ-domain protein	2374	35	596	57	0	0.471865	0.702823	0.564639	1														VAHCEHSANQPLPRDAPFICLNATDGTEIFRVNGMFRSTRWGGRAIIGDSVIATMDTYDQQIWAIGKGPSALQVSAPSVEVVAGNSIVISGSVTDISPGTKGYDLQARFPNGVPAVADESQSAWMRYVYKQFPCPENVTGVEVTLTAIDPNGNFITLGTATSDGSGSFGFQWETPNVPGKYTITATFAGSEAYYPSAAKTYAVVGAAPEPTVAPTEKPPTVSETYFVPAIAGLFVTIIVIGALLLLIMLRKRP
473	GC_00000001	TGPmsp_mb_bin_49	PQQ-domain protein	1586	35	596	57	0	0.471865	0.702823	0.564639	1														MQIKKTAVLIALVLISTLAITFVSTSAQVSGEMASYAYIAVAPDPVGVGQTTYISMLVDVPLPGASEANDVRRHNYKLTITAPNGDTETKSWDIIWDTTGVQFTSYTPTQVGTYTLKFEYPGQVYTWGSINAAYNNTKFLAASATTTLTVQEAPISATPDTPLPTEYWTRPIYGQNHIWSTIGSHWLGSGSNQFGLFQQSGYNLWQQSGTGPGSSHIMWTYPLESGGIVGGTNTGIESSTYYSGGSYEGRFQNAIILDGKLFFKAPLSNNPTSGAYTAVDLRTGKVLWTNNNIYPTYGELYSYESPNQHGVVPNGYLWQVSGTTWMAYDPLTSNWLFNLTNVPTGTNVYTEKGEIVRYILNYNTTTKTGWLALWNWTAAPTVTLGLPGSGTNALQYRPV…
474	GC_00000001	TGPmsp_mb_bin_49	PQQ-domain protein	2267	35	596	57	0	0.471865	0.702823	0.564639	1														MKTQKTLALIAFVLISSMILTAISVPLVKAQTSGQMQCYAYLIVEPNPVGVGQTTYIAMMVDVPLPGASEANDIRRHDYKLTITAPDGKVTTKTWAVVADTTGVQSTAFTPDQVGNYTFFFEYPNQNYTWTTGTYGVNTAYTGVIFLGCNATATLTVQQDPVPYTADSPLPSEYWTRPIYGEDYNWYIMGSHWLGAVASSYAPGANHLGTFQQSGMSLWQQSGTGPDSPHIVWTAPLE
475	GC_00000001	TGPmsp_mb_bin_49	PQQ-domain protein	873	35	596	57	0	0.471865	0.702823	0.564639	1														VMWTKELQFGGVVGGTSTGNIGEGYYTGSSYNTRFSNAIIMHGTLYYQEPYGNSGGGGAYIAVDLQTGKELWRINASATGVSLVPSFGYLYSFHDGNQHGVLPNGLLIATTTSYTGLGTVWKAYDARTGVLTTMNVTNIPSGTATGTLAASMSTGASAAGPRGEYLIYTLANLGTTASPKWYLSQWNFSKIHQLTAGQIGAGNWYPGTFNATDSRMYDWNVSLPSLAGTGWSIYRDVLVDDRLLLVQGSLGTGPRTQGYGANITAINLNANSRGTTLWSKYYAPAPNNVTRVIVAVDAIAGTFVTEDKETLELNGFSLQNGNHLWTAETPVVEWDTLRRDSLSAYGNFYAAGYDGILYCYDDATGKLKWSYGNGGEGNSTYAGLDTVYGHYPIFVDVIA…
476	GC_00000001	TGPmsp_mb_bin_49	PQQ-domain protein	2726	35	596	57	0	0.471865	0.702823	0.564639	1														MLQVNKAKQAIAILLLMSFVITVVPALPISGAATEKKTYAFLGATPNPVGVNQEVLLHIGITEATAGTYYQWKGLTVTVTRPDGTTETLGPFSTDSTGGTGYSYVPTMTGTYKFQTHFPAQTMAGAFGAPDQAYAASDSPVTELVVQEEPIPYFPPFPLPEEYWNRPINAQFYEWVPLTGQWLRPTGSYSMPPIEKFHTGNEDAPETAHILWTIPYAEGGMAGGEQGEMGYEMGDAYVGKFLGTVVINGVMYYNQFQSTGGTAVEQTVHAINLKTGKELWVRNWNNTRLAFGQVYNFQGFNYYGCFAYLWTTTGTTWDAFDAFTGRWVYRLTNVPSASPNYNYYGPRGEIIRYTVDTRNGWMAMWNSSKATNPQNTGGVSDGSWDIPGSVIDASRGIQW…
477	GC_00000001	TGPmsp_mb_bin_49	PQQ-domain protein	899	35	596	57	0	0.471865	0.702823	0.564639	1														MGIIITAILIVSIGAMTLANAHTPPWQIPTYAYCSVAPNPAGLGQTVTIGMWVQIPPPTAAGTDGDRWHGFTVTITDPDGIKTTLGPFTSDATGGTWTSFTPDKLGTYSFIVNYPGETLKGENKANPNNAYIGDYFKPSTSDVAYLTVQEEPTPPLPMTPLPTQYWTRPIQAMNYPWYKLGGNWLGLGAHPFAATGRYNATGNYNPYSNAPLAAHIMWTKPVAFGGLMGGEYGGDDTSNFYSTSQYEPKWAPIIMNGIMYYVNYPGSINNPVGWSAVNLRTGETIWTREDQYPMTSTGAQTILRCGQILDMVNPNQFGGIAYLWSTGTPAGMRTQAGSTTWNMFDAMTGDYILSIVNGTSMNLVSDEGGNLIGYYVNSSTANQFGKPTLNCWNSTQAIL…
478	GC_00000001	TGPmsp_mb_bin_49	PQQ-domain protein	1995	35	596	57	0	0.471865	0.702823	0.564639	1														MNKPKKRLTTILFIALLVSSMATFLIAETSAHTPPWNIPTFAHIYAATNPIGVGQQASIYLFLTPTYADTLMTNDYRFHNYELIITAPNGKVTTQKWDTIWDTTSNQIATFTPDQVGVYNLTFIFPGQYVNDYPRSPTSAYLNDYYLPSNATTTLTVQEDPILELPVNPLPTEYWSRPIYGENPFWYIISSNWLGSGMPGYGGMNGPNQRQFAPDAVGSQTAHIMWTKSLQPGGVVGGNNFEILGDTYFEGTAYQQRYVNPIIVYGRIYYKEPFSFSGTGGDTVCVDLQTGEEVWRKSDIPALSFAYISGMHTPNYHGVYPAILFTSNFGNAYDADTGKPLFNVTGVPSGASVIGPLGEMIKYNFFNNGTTSNPDWYLTQWNSSRMWSGSSTAWNIQTT…
479	GC_00000001	TGPmsp_mb_bin_49	PQQ-domain protein	1704	35	596	57	0	0.471865	0.702823	0.564639	1														MKNKTKAIAIALFLMFAMTVSIFAIPATNAHTPAWEIKTFAFIHVAPNPIGRGQTVNVLMWLDKVIQGAAAANDIRFHDYKLTITDPDGAVETETWDVCIDTTSSQYFAYTPSKVGTYTFKFEYPGQTYTWSGAYNGDTYAASSATTTLTVQEEQITAITSYPLPQEYWTRPIYGENTDWWTISSNWLGTGSPEFTTLNFATNVAISGAVGSQTAHIMWTRSLQSGGVVGDDNFIVPGDTYFEGTAYLNRFTNPIIMAGKLFYKEPINYGLSSGGPTVCVDLRTGELIWSRTDVAMPSFGYIYSYQDMNYHGVWQPTLIATGGRGSTVPTGTWVGYDADTGTWLFNATNVPSGTKAMGPQGEYLQYVIQNVSTSETIAYRLLQWNSSKMGATGMMGTGA…
480	GC_00000001	TGPmsp_mb_bin_49	PQQ-domain protein	2266	35	596	57	0	0.471865	0.702823	0.564639	1														MQNENQSAKKKIFFSIAALLMLSMVIPLTTLQTASAHTPAWEIVSYAYVSAAPSPVGVGQEVYVFIWVDTPFAGALVTNDIRRHNYKLVITDPDGQNSTQTWARVEDTTGVQAYSFTPNKVGNYTLSFYYPGEKYTWNTVNTPGLAATSALFENDTFLPASAVRTLEVTEEQVPPPSSGAPLPTEYWTRPINGQNSNWFSISSNWLNAPYIRSGATSTGGAGYGRFQKDGAAPETAHIMWTKPIQWGGVVGGTNTMNLGEGYYTGSSYNPRFANAIIMHGTLFYQESWGNSGGGGDYVSVDLLTGKENWRINTTATGVNLTPTFGYQYGFEDGNQHGVLPNGLLIASTTAYTGLGTVWRAYDARTGVLTNFNLTNVPSGSAASATLAANSANGASAAGP…
481	GC_00000001	TGPmsp_mb_bin_49	PQQ-domain protein	3297	35	596	57	0	0.471865	0.702823	0.564639	1														MTCGFCPNKQKGKNMQILSNKKKNAIIATLLIISFAASFVVFFVPVGAQQQPPTRRSYPIIDAVPNPAGVGEQVLIRTGILMPLGNVTEGWTGVTVTVVKPDNTTETLGPFRTDSTGSTFTIYTPDQAGIYKLTTHFPEQTVPSTFLDLESGNLVLEGTVVQAGTSETINLVVHSEPSVFYPGHALPVEYWSRPIDPQLREWYTISGNWVSRPDNSLALYNDNAPETPHVLWARDLTTGGLTGGLWGPGQVPASAGTGDAYEGKFINSVVMYGVLYYNRMPQGFAGTFQPQKGIYAVDLHSGKELWFRNNTELSFGQIFYFNSFNYDGVFQYIWDASAGTTWHAYDPFTSEWLYSMINVPSGTQYYGPSGEILILQADFANNWMALWNSTACGQQGQDP…
482	GC_00000001	TGPmsp_mb_bin_49	PQQ-domain protein	242	35	596	57	0	0.471865	0.702823	0.564639	1														MQLTKFLAIATVIILAFSMMVTILPTFAHDPPWQVPTYSFIVVSPNPIGIGQRVNVNFWVNIPPPTASAQYGDRWTNITVEVTHPDGTVENLGKFTSDATGGTYTAYTPTKLGNYTFQMKFLGETILGLNTPSGLPSTDPSVGDYFKPSESNKYVLTVQEEQIPYEPMAPLPTEYWTRPIYGENNAWYIIGGNWLGLGQSTFASTGMYSPDGGNYAPYTTAPNSAHILWTKPEAFGGIIGGEYGGSETGNYYSTSQYEPKFAPIIIQGILYYTRYPGSSTHPEGWAAVDLRTGEEIWTKEASEINNEVLRCGQILNYITPNQYGALAYLWSIPVSAAGFMAAGSYMAMYDAMTGNWILNITGTPSMTIVNDEHGSLIGYYVNSTTNFVTGEVQASLSMW…
483	GC_00000001	TGPmsp_mb_bin_49	PQQ-domain protein	2175	35	596	57	0	0.471865	0.702823	0.564639	1														MKIKTNLKTKASIALILILTIAIPLFAIPTTNGQTSAGKTATHPMLTVNPNPVGVGQPVNIVMWVGMLLPSASVTNDIRFHDYTLTITKPDGKTETMKWAIVQDTTSTQYTKYTPDQVGTYTLNFSYPDQVYTWNATAAMRTWTNHVFLGASKTVTLTVQEEQLPEPISSYPLPTEYWTRPIEGQNTDWWAISSHWLGCDHPLHYNLVAADAMYQPDGTAPNSPHVMWTKRIDEGGVVGGSFVGIEGEMYYSGSAYQPRFYNPIIMNGLLFYAVPSQNSMSGGGYMCVDLHTGEEIWFNDKIGVDSTWPIPSFGYLYSAHTENQHGAIPNGVLFSSNFAVAYEPWTGQRLFNVTNVPSGMAAVGPQGEILRYQINIASRWLAQWNSSRLWSTASSGWVP…
484	GC_00000001	TGPmsp_mb_bin_49	PQQ-domain protein	2684	35	596	57	0	0.471865	0.702823	0.564639	1														FGGIVGGNNEYAGPNSPSSETGITGVAYYTGLSYETKFNTPIIISGRLYYGLPRSNAGSGGGYICVDLRTGKEIWRQNYTVNPSFGAVIDVETPNQHGAISYLIATQTVSQVTTWMMYDPWDGNWVFNITNVPSGTMSYGPSGEPIIYQINLASKWLALWNFTSVVSNGPINALLSTGYRPVGNAFNTTLRLSYSWNVTLPTLPTSNAGIGWAINDDLLLGYANMRSSFGQPTWGGVAAASTAYGTVWAVSLKPGSRGTLLWTKDIQVPPGNITLQLGTVDIKNRMFFVSTKETMQWYGYDLDSGNQKWGPVGNTRAFNYYPTVGSGGVAQIGYVAYGKLYVGGYGGEVFCYETTTGKLLWSYGGGGEGNSTNSGAETSWGLYPVFIGAIADGKIYVYS…
485	GC_00000001	TGPmsp_mb_bin_49	PQQ-domain protein	3256	35	596	57	0	0.471865	0.702823	0.564639	1														MSKAENKVKTIAIALCIILAVSSWLALVPTVGAHTPPWNIPTFAFINVAPNPVGVGQQALIVVWLDKIPDGASITNNIRFHNYKCVITAPDGKTETKTWDVVTDTTSSAFTSFVPDQVGTYTFNFTFPGQKYTDYEYSPTSAFVNDTYLPSSATTTLTVQEDPVSEGEFTPLPTEYWTRPIEGQNSNWYTIGSNYLYPLGAAYSFGSVRYVPDGTAPDNSHIMWSKSITFGGIVGGNNEYAGPNSP
486	GC_00000001	TGPmsp_mb_bin_49	PQQ-domain protein	68	35	596	57	0	0.471865	0.702823	0.564639	1														MVYRHGVGLGSRASSMNLSNCLKFREKKKMQIQKTKTMATIIAIILLTSMATMLAFQPTAKGEVINGINYNQATADAIKAGMYWDLNANASTIRLTLWNRYHDKIPTWVYSTISPNPVGVGQEFSMVIFNPQVPYQAQDTNSIRYRYHVEITKPDGTKERIPSSGSLVSDSTGTTYTKYTPTTTGNYSVMVVFEELKWLFPEAIAGNTSSTTGVAGRDYYGVTFLSSNRTYTVEVQQDPVLPTAITYYPLPSEYWTRPIEGQMNTWGAVSSNWLNTATDRDYGSPNNRIQTQGTAPNSGHILWTKPTEDGGVVGGNAFLGEREGQVFNAGHQYQTRFSDTQIIMHGRVLYQEPILWAGTGGDWVCVDLKTGQEIWRNKTMSATPSFGMYVAYDDMNQHG…
487	GC_00000001	TGPmsp_mb_bin_49	PQQ-domain protein	2172	35	596	57	0	0.471865	0.702823	0.564639	1														MKIQTKNNTAIGIALILIIAMLSSSLMIIPTVQALELEMKLLLNINPNPVGVGQTVYVNAFFTHTMPTSTGFYGDRHENITIVVERPNGVKDTYGPFMADSTGGTWCSFVPTEAGNYTAQAFYPGQILTGTNPLAPTLAPGFDPSMGGAGGNLELIGSHVKAATSEKITFVVQDEPVLPKYVTPPLPTEYWSRPIYSTNYNWAQLGGNWFGETNVQLYSQAPNTGHILWTKPTHFGGQVGEPIKGDQESQYMSTSLLVTYFTPLVLNGILFNNKYASSNSKVIGWEAIDLRTGETLWTRTAGETGAETMTRVQALNWHTIQEYGCTAYIWSSSGSSLRLYDAMTGVYLANITGAQNQLNLVDYDCTEQGTFLGWYTTSNATGTYLNLWNSTRCIAYPYG…
488	GC_00000001	TGPmsp_mb_bin_49	PQQ-domain protein	1185	35	596	57	0	0.471865	0.702823	0.564639	1														MRSSKNKILAIAIMILLTASIMLLSTANAHSPAWQIPTHAFIVVAPNPIGVGQEAHVYMWLAEVFGAAGGTTATTGTNGSTASAALLSNNYRFHNYQLTITDPNGTKTTQTFDIIWDTTSSQFTKFIPDKVGTYTFNFTFPGQAYAQYAGQYYEKSILVNDTYLPSSASTTLTVQEEPLPAPITSYPLPKEYWTRPIYGENTDWWKISSNWLGYTAPVPGGYDPGTTFGRLFHKDAIGPLTSHVMWTRALQFGGVVGGNQYYAGGSYPEGDALGVQYFEGTSYQPRFPNPLIINGYLIYTEPVAFSGPTSGPTTCIDMRSGKVLWSRTDVPPLSFGYIYNLWDPDQHGVFPPYLFTANFARCFDAYTGNQLFNVTGVPTGTAVLGPNGEHLRYVISNAG…
489	GC_00000001	TGPmsp_mb_bin_49	PQQ-domain protein	564	35	596	57	0	0.471865	0.702823	0.564639	1														MIGKYTKLLTTLILIVSMALPIFALPTANAHTPSWELQTWAYISVAPNPVGVGQNVYVNMWVDKPLPGATIFNDIRRHGYELTITRPDNTTEKHTFDLADSTGVQFYIFSPDQIGQYSFSFYYPGQVYTWSQATTPGLAASDAIFQNDTFKPATSKTVYLTVQEDPIPEAIGSYPMPTEYWSRPIEGQNTDWYSISSNYLRGAQIIDGAVQPDGSAPNSAHIMWTKPLEDGGVVGGSNTGIDGMTYYSGLSYETRFLGTIIMNGRLYYPIPRSNSGSGNGYACVDLQTGQEIYTSTMAMPSFGQLEWFDSENQHGVIPNGYLWYSSGTTRMIHDARDGNWLFNITGVPSGTMEYGPNGEILIYTLNVANKWLALWNFTECFPRLVAHNAYRPVGTVIDG…
490	GC_00000001	TGPmsp_mb_bin_49	PQQ-domain protein	503	35	596	57	0	0.471865	0.702823	0.564639	1														MQKKGKTAAIAIALILMLTMIISLVPLPIAQGWTGHKKSYAYIGATPNPVAINEEVLLHVGISQPLEITEDKWRGLLIYVTRPDGTKETLGPFDTDSTGGTGTIYVPTMEGTYKLQTYFPPQWYNKTNNVYYEEDYSDILELVVGAEPSKYWPGVPLPTEYWSRPIDSQIREWAPIAGHWLSPASIYGTAESLGQEDAPESAHVLWQKQLVIGGLGGGVGLSEPAAIFPGDAYEGKFSSSLVIMGILIYVKFDTVGGSNVTNWICAVDLHTGETLWEKELLNAAGQRLFPQYGQVMYWKSFNTQGVYAYLFCGTSSGMFAAASSTLEAFDPYTGRWLFRFTNMPSGTRTYGPNGEILIYTLNQQRGYMTMWNSTAVISAYWGTTQNNPAFGSWQPQGKT…
491	GC_00000001	TGPmsp_mb_bin_49	PQQ-domain protein	1785	35	596	57	0	0.471865	0.702823	0.564639	1														VADMYFVPAMAGVIIAIIAVGAILALLLLKKRP
492	GC_00000001	TGPmsp_mb_bin_49	PQQ-domain protein	1662	35	596	57	0	0.471865	0.702823	0.564639	1														VADMYFVPAMAGVIIAIIVVGAILALLLLKKRP
493	GC_00000001	TGPmsp_mb_bin_49	PQQ-domain protein	566	35	596	57	0	0.471865	0.702823	0.564639	1														MQNYHRKLVEPNKKNSKITFALLLIATFAFSIAVTPATTAAPVHHKATHAYIGATPNPIGVGQETLIHIGITDELELVQYGWKGLTVTMTKPDNTTVTLGPFNTDSTGGTGTVFVPDQVGTYYLQTNFPAQWFNWTSSGGASIWYEASTSEKLALIVLESQPTRFYSGVPLPTEYWTRPIDGQLRDWYQVAGNWVQPARSSAVFIPNEMYAPDTAHILWAKPQAVGGLVGSPYGTEGYENGDAYEGLWGYGSPVIMGGIVYYNNDKDTGTANTTHTVSAVDQRTGETLWVKELKSPADTIGQPLQFGSILSFNSYNYQGGFSYIWTTVGNRWNAFDPFTGNWEYSMTNVPSGTQVRGPNGEILIYTYNSNGWMTLWNSTKVVSDGGSFLRNSQGTTFNC…
494	GC_00000001	TGPmsp_mb_bin_49	PQQ-domain protein	1288	35	596	57	0	0.471865	0.702823	0.564639	1														MMKNKIIMAIALFLIAVIASMTLIQSTTAHTPAWKIPTYAFINVSPDPCGVGQEAIIVVFLDVMIDGTLVQNDIRFHGYKLTITDPEGNNETKTWDIVTDTTSSAYTTYTPTKVGTYTLTFEFPGQVYTWSGAYQNDTYLPSSKTITFTVQEDPIEKTPETPLPTEYWSRPINGINTAWASLASNFLYPFTRKSGYLNERLQPDGTAPDTAHIMWTKQLAFGGVVGGSGDVLGGTEIEGITYYSGLAYEHKFSGSIIMNGRLYYNLPRSNDGSGGGYACVNLRTGEEIWQKSYTVNPSFGQLLDYESANQHGVISNGYLWATQGTTWIAYDPWDGNWLFNMTNVPADATTSTYYTRTRLTSSQKGEMLVYVLNVFANNSNNWLAVWNNSVQAGEGLSAQ…
495	GC_00000001	TGPmsp_mb_bin_49	PQQ-domain protein	499	35	596	57	0	0.471865	0.702823	0.564639	1														MKINKTKSIAIFVAILLSASTAVSISMLQTASAHDPPWTFPSYPFVVPAPDPIGVGQTGAIVMWVDYPMPGSLVTNDYRRHNYTLIITKPNGDVETKHWDVIYDTTGIQYWQYTPDQVGTYILKFNYGGQIFEWGGTYSGDIYLPSSRTINWTVQEEQVPTPITSYPLPTEYWTHPIEGQNTDWWLISSNWLGSPQIVNRFQPYGSAPNSFHVMWSTPIQQGGIVGGMLGPSEEEPVKGYYMGGSYNVRFSNGLIMNGKLYYQLPFGNSGTGGPYVCQDLRTGKELWRINLTAAGTSAPSFGWLESFDDGNQHGALPNGALVATSTSGGVTTWRVYDPDTGVLTAMNITSVPAGTSVQGPKGSILRYCLINYGTAANPNWYLLQWNTTKLISTPGGIGQ…
496	GC_00000001	TGPmsp_mb_bin_49	PQQ-domain protein	563	35	596	57	0	0.471865	0.702823	0.564639	1														ISEYRTNIGDMKYPVYIKPYSGVYTLPYREEKQWIGWDMATGKELWRVDGPEDDWGIFDVGGGFVGDIFYTAGFAGVVTGYNIKTGAKVWEFYSGSSGFDTTYGTWGFYGASIIADGKIFIAHNEHSPDQPLWRGMKMWAINATTGEGIWNISGAYQGGRNAMGALADGLLVTHNAMDNQIYAFGKGPSATTITASPKVTTQGSSVLIEGTVMDIAAGTTQNEQAARFPNGVPAVSDASMTPWMEYVYMQKPRPTNVVGVEVSIDVIDNNSNYRNIGKTTSDASGSFSYLWTPDIPGKYIVTATFAGSEAYWPSSSQTAFGVDPAPEPTPVPTAAPQTMSDQYFVPAVVVIIVAIAIGFAITILILRKRP
497	GC_00000001	TGPmsp_mb_bin_49	PQQ-domain protein	796	35	596	57	0	0.471865	0.702823	0.564639	1														MNIEKQNSKKICCIITLLLMISMAIPLMALPPASAHTPAWEIPTYAFIHVSPNPIGVSQQATIVVWLGDVISGASEANDIRFHDYKLTITKPNGATETVTWSVVWDTTSSAYTLYTPDQTGTYTLNFSFPGQVYTWSGAYQGDTYLPSSKTTTLTVQEEPISQLAPYALPTEYWTRPIEGQNSNWYIVSSHWLGTGSPQLVDGKFRSAEDGVGPSTSHVMWSKPIQNGGVVGGSNVGIEGNMFYTGLTYNRRMGNPIIMYGRLYYQEPLGLTGTGGPTVCVDLRTGEELWRRTDLPSLSFGYYYDVDVPNQHGVFYEGLLFTANFARAFDARTGDPLFNVTNVPTGTAVLGPKGEHLRYVISNAGTAQSPNWRLLQWNSSRLWNMTTTLSTPTISATND…
498	GC_00000001	TGPmsp_mb_bin_49	PQQ-domain protein	1969	35	596	57	0	0.471865	0.702823	0.564639	1														MKKNNIVAIALLLILGITAIFSILPQPAQAQTTFNYQTFAYLSMRPNPIGVNQSLLLNFWITPPMPFPGIIAHGYTVEITHPNGNKETLGPFNSIQADTSMWTEWTPKTVGTYKIKVIYPGETVPPGTPYQGTGITSAFNQYTVHTYIFNRAESPVTELVVQEDPLPGYQPTPLPTEYWARPVSIENREWAQLMGNWVMSGNGPNSAYFQPYGGGPESAHILWALESGVGGIVGDQYSYSIYSGDPISTNTLGVTKYMRFAVAGMGFYPDSSGWHCIDLRTGQERWVKTLDGGTPTIATVENYVVRAQGPPIDSYNAYLMQIGTVFRKWDAYTGNLIVNTTGLSGTYDPTPYYKENYGMQTFVYSTSGSGANRRLIKWTTQGTSTNFTSRIEYNVTYPL…
499	GC_00000001	TGPmsp_mb_bin_49	PQQ-domain protein	3246	35	596	57	0	0.471865	0.702823	0.564639	1														MKTNKILIALALSIVLTLPSAALLNEVSAVDVKSNLFISAVPNPIGVGQSLNIQWWLTIPHPVSGMVWENVKVTVQDPAGSKKTFDGLKSDINGGAYLSFTPDTVGNYKIQASFPGQWVNTTGSNGYSRWYVPLESKILEVTVQEQPITITPEQPLPTEYWTRPINAENREWYQIAGNWLMGKGDKDAVAYEGSGNANFYTTAPNTGHIMWTKPLLSGGIVGGQIGYGEAYYGGLNYEAMFRPPIIMNGVLYYETPQQPRYGVYAVDVRTGETLWYQNISYGSGFNSLKLGQVLDFDSMNQHGSFAFLWFAVGTTWHMHDAFTGNYILSVNNVPSGYIQMGPKGEILIYTVNNAQGYVQLWNSSQIPQFYTSSNPISDPYNQWRPETYQGQTINGTGGI…
500	GC_00000001	TG_idbaud_maxbin_040	PQQ-domain protein	1648	35	596	57	0	0.471865	0.702823	0.564639	1														MQIKNKLFTATAILLLLTMIIPIASLPTTSADATEIPTFLLLNVGPNPIGVGQDAQVNAFMSKPPMTAGLGGSGTMFKNIKIEVTKPDGSKATLGPYTSDSTGGIWTKFTPEQSGNYTFKATYPGQHVEEYVTSMFGGPPTFYNLTYLASTSDEFTLVVQDEKIPMYSPPALPTEYWSRPIYSTNYNWAQLGGSWYGLAAPAFATTGNYDAAGNFQPYSTAPNTGHIMWVQPTHFGGQPGLPIPNDQMSQYMSTTIATNFFEPVILNGVLYYTEYAGPNAAKASWKAVDIRTGETLWTRSAGEAGNEVIRMGQILRYHSIQEFGSWAFLYGCDSAGFFGTPSHFSIYDAKTGEYMANITGVQNVGFLMDTDPNAESPGSLLAYYTDAGNLTLWNSTKLM…
501	GC_00000001	TG_idbaud_maxbin_040	PQQ-domain protein	489	35	596	57	0	0.471865	0.702823	0.564639	1														MSTKKIIAITIATILMFSIAASTMITPNASAHTPAWQIPTYAYVIPGTNPIGVGQPVNIIMWLDAVIAGARPTNDIRFRNYNLTITKPDGTTETHIFDVIQDTTSSQSYTFTPSAVGNYTLTFTFPGQTYTWTTPLPSFFGPPTPNDYTNDTYLPSSATATLTVQEEPITTIDSYPLPTEYWTRPIYGENPFWYIISSNWLGTGSPQLTTNNGFNLYLPDGVGSQTSHIMWTKPLQSGGVVGGNDFPITGDTYFDGTAYSMRYVNPIIMNGKLYYTEPISTFGPTSGPTVCVDLRTGEVLWSRSDVPALSFGYIYDMHTVNYHGVQPPILVAVSGSTWRGYDADTGAWVFNVTNVPSGTKAMGPSGEYLIYVLANKGTPQNPQYYLAQWNSTHLGSLDY…
502	GC_00000001	TG_idbaud_maxbin_040	PQQ-domain protein	1074	35	596	57	0	0.471865	0.702823	0.564639	1														MTGTYTLKFYYGGENINASAHAGTNDDVFLPSNATTTFTVQEESIGRLPDTYPLPTEYWTRPIYGENSIWYLVSSNWLGNGAPGYLGFESSYNYGGNGALFPDNAVGSETSHIMWTKSLQAGGVVGGDDFQGFNGNTYFEGSAYLQRYINPIIVNGKLYYTEPLSYLGATGGDTVCVDLRTGKEYWRSSAVPALSHAIIFDSENPNQHGVYQPLLVAATGGGFFGGPTSWRVFDADTGRPLFNASNIPSGRAAMGPMGENLIYQTTNIPGQGYVVREWNSSLLWTWSDTPALPASPIDASATSRYDWTVPITYQGKNWTTAFTVVEAYYNDIMLCYNGSLPSTGTGMFFGGKSQADYTYFAVSLNKTAGTYGQIKWMNTIHPTDEVTILRAGVDPVNRV…
503	GC_00000001	TG_idbaud_maxbin_040	PQQ-domain protein	2464	35	596	57	0	0.471865	0.702823	0.564639	1														PGWQIPTYAYVQVVPNPIGVNQEAYIYMWLDKVQDGSAIGNNIRFHDYELTITAPNGDVTTETWETIEDTTSNQGYSFTPDQVGTYNITFSFPGQKYAGTSGDFVNDTYLASSATTTLIVQEDPIATYPDSYPLPSEYWTRPIYGENPYWFTISSNWLGNGSPKLNNMFGAYSSRYLPDGVGSLTSHVMWTKPLQNGGVVGGDDFEILGDTYFEGSAYIPRYTNPIIVNGKLYYTEPKNINSEFSMLGGANYGATNCVDLRTGELIWSKNIPALSFAVIYDLQDPQQHGVLPAILFTANFAQAFDADSGLPLFNVTNLPSAATSAMGPNGEFIRYIITNTGTSGSPDWRLMQWNSTNMWTGVGFKSAGTGMGITPTLDVTAPGSNTVDASAVARYDWNI…
504	GC_00000001	TG_idbaud_maxbin_040	PQQ-domain protein	1257	35	596	57	0	0.471865	0.702823	0.564639	1														MQNSKSKILTISMILILTISMSTILIENAAAHDPPQKITTHAYVQAVINPVGVGQSTYIYMWVDKVKDGALITNNVRFHNYKLTITAPNGDVTEKTFETVTDSTSNQAYAFTPNQVGTYNLTFNFPEQVHEITGSAYDNDTYLASSYTTTLTVQADPIGTFPASPLPTEYWTRPIDGQNPEWYTISSNWLGAWAPGYYNVAGSIAGAWPVDDAVGPQTSHVMWTKVFQTGGIVGGNNTLYPGGSYFEGSAYNTRFWDPIIINGKLYYSEAFSFQGGANGPTVCVDLQTGQTIWRRTDVPNPTFGYIYDVQDPNQRGAYPPILISGGGLFPFGPSTWRAFDAETGNALFNITNVPSGTSVIGPQGEVLIYVLSNLGTSSDPQYYLARWNSSRLWTGQYSG…
505	GC_00000001	TG_idbaud_maxbin_040	PQQ-domain protein	1253	35	596	57	0	0.471865	0.702823	0.564639	1														MPLSVDAPLTKLYESSTSTVVSYRSKKKMQILRNKTGVTAVVLILSIVMVSSAMLIPPSSAHTPAWNIVTHAYVAAFPNPVGVGQTAYVDMWLDKVIDGADLSNSIRFHNYKLVITDPDGDQQTVDFPVCSDPTSNQMYSFTPNKAGTYTFNFSFPGQTYTYTDLVWTFFGMVPSQYGNDTYAPSSASTTLTVQETPLESYPITPLPSEFWSRPIYGLNSNWWAISSNWLGNNAPGYSTMNGGSAPGDAIGSQTGHIMWTKPIQIGGVVGGNNYEIQGDTYFEGAAYNNRFSNPIIIDGRLYYREALSFAGANSGDSICVDLQTGQEIWRSSTLPSFSFGLIYDVQDPNQHGVYPPILVASTGGGFFGPSGPATWMCYDASTGRFMFNMTNAPSGTALM…
506	GC_00000001	TG_idbaud_maxbin_040	PQQ-domain protein	700	35	596	57	0	0.471865	0.702823	0.564639	1														MKFHQNVLSKKTRTAVALLIALSMIFPILASSTAAVHNPAWSIPTFAHIYAATNPVGVNQTTLIYLFLTPTYPDTLMTNNYRFHNYNLTIVAPNGEITTKIFDVIQDTTSNQAYAFTPTQTGTYNLYFDFPGQNVTDYPHLPTTDYLNDYFMPSSANTTLTVTEEQISYLPLAPLPTEYWTRPIYGENTFWFTVASNWLGSGAPGYGGMIGPNQRQFTDSAIGSQTNHIMWTKEVQPGGVVGDDNFENKGNTYFEGTAYAQRFTNPIIVYGRIYYKEPLSFSANGGDTVCVDLRTGEEVWRRSDVPALSFAFIYDLGTPNYRGVYPAILFTSNFARAFDAATGEPLFNVTNVPSGQTVLGPLGEHIRYTFYNNGTTEQPDWYLCSWNSSRMWGGTGSSW…
507	GC_00000001	TG_idbaud_maxbin_040	PQQ-domain protein	2040	35	596	57	0	0.471865	0.702823	0.564639	1														MAASILAAPLADGQLTFPPGTHIPTYANINVAPNPIGVGQQVAVNFYLATPLEDSSRPENMTVKITDPDGKVKIMGPYTGDTTGGTYFNFVPDKVGNWTFQMFYGGQVTAGSTGFFGGPPTNAGLIEDPSESKVFTLVVQEEPIAQTNYPLTPLPTNYWETPVSAQNVQNWYKIMGPWLGLGSITFASTGAYNASSLCNPYTPSVTSGHILWTKTWGAGGVVGGSAGGTEDTGNYWSTRQYWPQYAPVIMNGKMYSTYYPETTGYSNGILCTDLYSGETLWKINTTSVLRCGMTTQWKTPNMYGVIGPYIWTTGNLPYSETGGVNVQSTGTEMGMFGPQQRPAYNMYSAETGQYVLSIINGASMTIKEDSFGNLIGYYINSTVGTMNTYGPAASFGSPP…
508	GC_00000001	TG_idbaud_maxbin_040	PQQ-domain protein	2173	35	596	57	0	0.471865	0.702823	0.564639	1														GYGVMYNCYDSQLYTVGKGPSQMTVTAPNVATTVGTYLTIRGTVTDISAGTQQNEQAAKFPNGVPCVSDESMGDFMAALYEDQPMPTNVTGVPVTVYVLDANGNFRPIGQTTTDSSGMFTVHWAPDISGAYTVYAVFEGTNGYFGSSAETSFYAAELVTPEPTATPANNLATTSDLMLYTFAAAIAIIIAIAIVGILLMKKHP
509	GC_00000001	TG_idbaud_maxbin_040	PQQ-domain protein	2980	35	596	57	0	0.471865	0.702823	0.564639	1														MVIIALLVVPMTIQLSTTATAQAAATDIPGFLKVYAEPNPVGVGQPVYISMFFTKPLSS
510	GC_00000001	TG_idbaud_maxbin_040	PQQ-domain protein	720	35	596	57	0	0.471865	0.702823	0.564639	1														MNTTTKRAKALFVVFALSILMSMPLITMQPAQAVTTMKTYAISDAIPNPIGLGQSTLLKCGISQAAPSASYGWTGITITVVSPSGKTEVLGPFTTDSTGSTYTRYTPTEVGTYTLTTTVPNQTFPITFSDSERGVTIQAGTILIGSTKNSTLTVLAENPQQTYPGHALPSEYWSRPVDPQLREWNAVTGNWLQRPDNSIALYQADSPETAHVLWAKTYCSGGLAGGLFSGEEQIPAAYYAGDAYEGKFSNSVIINGVLYYNTAPSGTYAQVGINGIQAVDLRTGEKLWFLNGTLLSFGQTMFFPSYNVNGVFSYLWSVNGANYTAYSPYDGSWQFMFYNVPSGIRTFGPNGEILIYQIDLTNGWIALWNSTLAGQQNDVIGQPSYGSWSFGVLGLTNTS…
511	GC_00000001	TG_idbaud_maxbin_040	PQQ-domain protein	1686	35	596	57	0	0.471865	0.702823	0.564639	1									COG1520|COG3291	Outer membrane protein assembly factor BamB, contains PQQlike betapropeller repeat (PQQ) (PDB:6TJG)|Uncharacterized conserved protein, PKD repeat domain (PDB:2KZW)	M|S	Cell wall/membrane/envelope biogenesis|Function unknown		MEIIKVNNKKAATILIASILLVSIVSTFASLQTSNAATSGEMESYAYVSVEPHLVGVGQTTYVAMWVDFPMPGATEANEIRRHDYTLTITDPDGNTETKTWDVVWDTTGVQSTSFTPDQVGNYTFLFEYPDQEYTWSSTDGGDDSYTGVTFLYSNATATLTVQEDAVSYSSNSPLPTEYWSRPIYGTNDNWYTIASNWLGGNYFGTFQQSGYNLWQTGGSAPDSSHILWTYELESGGVVGGVNTYTEGATYYSGGSYEGRFQNAIIMDGKLYFKEPLSDSATDGSYTCLDLRTGEVLWTNAGIYPTFGELYTYESPNQHGTIANGYLFQAVTTSSTTQTWIAYDAETGNWLFNLTNVPSTGTTAYTENGEIVKYVLNYNTTTQTGWLGLWNWTCANNTA…
512	GC_00000001	TG_idbaud_maxbin_040	PQQ-domain protein	903	35	596	57	0	0.471865	0.702823	0.564639	1														MIAAILTILIAIPIVSLPLTDAQTSGQMASYAYLIVEPNPVGVGQTTYIAMMIDVPLPSATEANDIRRHDYQLTITAPDGKVTTKSWARVADTTGVQSTSFTPDQTGTYTFDFYYPSQNYTWTTAQGGNAAYYGVVFLSANATATLTVQEDPVLPTPDSPLPTEYWTRPIYGEDYNWYTMGSHWLGAVASSYAPGANHLGTFQQSGMSLWQQSGTGPDSPHIVWTAPLEDGGVVGGINTGIDGATFYSGGSYEGRFQNALIVNGRLYYKAPLSDQVSTTATGGGAYTCRDLRTGKILWTNDAINPTFGELYCYESPNQHGVIPNGYLWQVVTPAGSTANQTWIAYDSLTGKWLFNLTDVPTAGTIAYTSQGEIVKYILNYNTATKSGWLALWNWTCAQG…
513	GC_00000001	TG_idbaud_maxbin_040	PQQ-domain protein	160	35	596	57	0	0.471865	0.702823	0.564639	1														MQNKKLSIVVTIILLFCMTSTLAFAPSSSAHSPSWTWVSYPYIVAAPNPVGVGQTVAIVFWIDTGLPGAAIGNDVRRHDYSLTITDPDGRVEVKTWPVVSDTTSVQYYQYTPQKIGNYTIKFDYPQQTYTWTGSDYTGDVFLAATKTITLTVQDEPIESPIDSYPLPTEYWTRPIEGQNSFWYSISSNWLGVPFITGAAAAYGIPGAYQPDGLAPNSAHIMWAKSIQHGGVVGGNDTSVPGEMFYGGLSYATRFSNPIIMQGVLYYQEPLGNSGGVGGMSTVGGEYVAVNLLTGKEIWRINCSATGTSLVPTFGYLYSFENPNQHGVLPNGLLIAPTTIGGVQTPYGVMGGTPCWRTYDAVTGYLTDMLITNVPSGASIGGPSGEVLTYVLTNYGNATH…
514	GC_00000001	TG_idbaud_maxbin_040	PQQ-domain protein	902	35	596	57	0	0.471865	0.702823	0.564639	1														AFSKKTLAIATLFIALSMILPMASLSTASAHTPIWKITSYAYVTAAPNPVGLGQTVYVYMWVDTPLSGALVTNDIRRHDYQLTITQPDGSNKTVTWAVVDDTTGVQAYAFTPEATGNYTLTFNYPEQVYTWSGAFNGDKFQAAQAVTTLEVTDEQVPAPLGGAPLPTEYWTRPINGQNTGWYSISSNWLNAPYIRSGATATGGAGYGRYQPDGSGPETSHIMWTKAIQDGGVVGGTDTFNLGEGYYTGSSYNPRFSNAIVMGGRLYYQEPYGNSGSGGDYVAVDLNTGEELWRIDRNQILQTGVPSFGYLYSFEDGNQHGVLPNGILIASGSVTGLGTVWRAYDARTGKLTDWNMTNVPSGSAASATLAANSANGASAAGPRGEYIIYQLANLGTTSNP…
515	GC_00000001	TG_idbaud_maxbin_040	PQQ-domain protein	50	35	596	57	0	0.471865	0.702823	0.564639	1														MQKTNKTLAMLLLLSFTVSLIATIPLSNGAYDKKPTYAFCNATPNPVGVGQETLIHLGISEATNGTYWQWKGLTVTVKDPDGKEKTLGPFNTDSTGGTGTVLIPDKVGTYELQTHFPEQKMVPGFSAVERTYAASDSPICYLVVQEDPIPYFPPFPLPTEYWNRPINSQFYEWAPLTGQWLRPAGSYSMPPIEKFHEGNSDAPETAHILWTTEYAEGGMAGGEQGTMGYEMGDAYVGKFLGTVVINGVMYYNQYQSTGGTGVEQNVIAVNLKTGEQLWTRNWNNTRLSFGQVYNFQGFNYYGCFAYLWTVSGTTWDAYDALTGRWVYRIVDVPPANPNYNYYGERGEIIRYYVNTQAGYMYMWNSSRATNPQIARGVADGSWDVPGSIINGTNGIQWNV…
516	GC_00000001	TG_idbaud_maxbin_040	PQQ-domain protein	2497	35	596	57	0	0.471865	0.702823	0.564639	1														MANRKTAILIALFTMLTMTVSLIPTSLAQFGTQVNTMTAYAFVGARPNPVGVGQEVLIHFGITAPTQNATESYKGITVTITKPDNTTVTLGPFTTDSTGGSGTIYIPETVGEYTLQTHFPAQWYNFSGTGTFGPVNSRTYYSASDSEKLTLIVQEDPIPQYPAVPLPTEYWTRPIDSQNRAWYTISGSWLYASGGLSGSDVPNRLIFNNDDAPDTAHILWTTPLTMGGLVGGDVGITTSSNQGPVGFGTGDAYEGVWSSRLILAGKLYYATYAQGMLSSTTAQPVIYHCVDLHTGKELWAKTFLNNQSIAFGQELYYQGFNYMGAFSYLWVTTGGYSLFGYAGPATWYAFDAYTGNWAFTIKNPPSGTLMRDENGALHILVIDQTNGWMADWNMTAFIE…
517	GC_00000001	TG_idbaud_maxbin_040	PQQ-domain protein	2752	35	596	57	0	0.471865	0.702823	0.564639	1														MSLLPTTSAHTPAWQIPTWAFVQPVIDPVGVGQSTYIYMWLDKTFGTDTALSNDWRFHNYKLTITKPDNTTEVHTWDIVWDTTSSQSFAYTPEMVGEYQLKFEFPGQDYNTYSHNPNSAYVNDTFLPSSAEATLTVQEDPIPTLGSYPLPTEYWTRPIYGENTDSWVVGSDWLGSGSPMFVNTKNRVYVPDGVGPRTSHIMWTKPIDAGGVVGGDHFVTLSDTYFDGSAYLNRFVNPIIMDGKLYYTSPVGFQQAAGGPTNCVDLRTGEVLWSNPAIARPSFGYIEAIHNPQQHGVAQPMLVSTSGTTWYVYDGFTGIWMFNFTSVPSGAKAMGPNGEYMTYVIYNQGNSTNPDYILREWNSSLAFFQYNGGIRPAQSGEFNVSTPNFYNWNVSIPWRN…
518	GC_00000001	TG_idbaud_maxbin_040	PQQ-domain protein	2037	35	596	57	0	0.471865	0.702823	0.564639	1														MNTSNRKTYAILLATFLTISMGASMVLLPSTTAHTPGWQIPTYAYVQVVPNPIGVNQEAYIYMWLDKV
519	GC_00000001	TG_idbaud_maxbin_040	PQQ-domain protein	754	35	596	57	0	0.471865	0.702823	0.564639	1														MKIKPNLKIKVSIAMLLMLTIAIPLFAIPPTECQTSAGKSTTHAMLTVNPNPVGVGQPVLIVMWAGLLLPNAAVTNDIRFHDYTLTITKPDGKTETMKWNIIEDTTSTQYTKYTPDQVGTYTLNFSYPDQTYTWNATAAMRTWTNHVFLGASRSVTLTVQEEQLPEPISSYPLPTEYWTRPIEGENTDWWSISSHWLGSDHPLHYNLVAADAMYQPDGTAPNSPHVMWTKRLDEGGVVGGSFTGIEGEMYYSGSAYQPRFYNPIIMNGLLFYAVPSQNSMSGGGYMCVDLQTGEQLWFNDKIGVDSTWPIPSFGYLYSAHTENQHGAIPNGVLFSSNFAVAYEPWTGQRIFNVTGVPSGIAAVGPQGEILRYQINIGSRWLAQWNSSRLWSTASSGWVP…
520	GC_00000001	TG_idbaud_maxbin_040	PQQ-domain protein	726	35	596	57	0	0.471865	0.702823	0.564639	1														MRILDYKTCSKKTGATLIIAVLLLSIAVTLTSIPAATAHDPGWDIPTYAFVNVSPNPAGVGQQCLLVVWLDKIPDGALVTNNIRFHNFKCVITAPDGKTETVTWETVTDTTSSAYTTFTPTQVGTYTFNFTFPGQKYTAYEHNPNSAFVNDTYLPSTATTTLTVQEEPVSGGTFTPLPTEYWTRPIEGQNSNWYTIGSNYLYPMGAAYSFGSVRYQPDGTGPDSAHVMWSKEITLGGIVGGNNDFQEPNSPSAQTGITGTSYYTGLSYETKFNSPIIISGRLFYGLPHSNNGAGGGYICVDLRTGEEIWRQNYAVNPTFGAIVNFDSPNQHGAIAYLIATQTISGATTWSMYDPIDGTWVFNITNVPAGTMSFGPSGEPLIYQIDLANKWLALWNFTNV…
521	GC_00000001	TG_idbaud_maxbin_040	PQQ-domain protein	1947	35	596	57	0	0.471865	0.702823	0.564639	1														MKMANNKFATIAISILFIVSMSTSIILVPSALAAHNPAWELPTTAHVAALPEVTGVGQSITIYAWLDRIFDGALPSGNANANQWRFHNFTVVIDRPDNTSDTLYKDRIEDTTSNQAFSYTPEVAGNYTVTFYFPGMAYATGTAGIDYNPNSAYVNDTYLPSSAKTTFTVTEDAQPLPIDTYPLPTEYWTRPIYGENSIWYLISSNWLGAGAAGYGGFANSYNSGGNGQANPTDAVGPLTGHIMWTKPLQSGGVVGGDQYDILGNTYFEGSAYLQRYMNPIIVNGRIYYSEPLSYSTSNGYAEVCVDLRTGEQVWRVVGMPQPSFAYIPDIEDYNQHGVSPAYLVSVSGTTWRFYDADTGVSIFNATNIPASTTAKGNVAAGPSGEQLRYIISNTSQGFT…
522	GC_00000001	TG_idbaud_maxbin_040	PQQ-domain protein	1073	35	596	57	0	0.471865	0.702823	0.564639	1														MLAALLVVSMGFSVLTPATDAATTYKTFAYVAALPSHVGVGDEVVIYMWIDRTAPSADMDNPYRVHNTIN
523	GC_00000001	TG_idbaud_maxbin_040	PQQ-domain protein	2130	35	596	57	0	0.471865	0.702823	0.564639	1														MQINNKQLAVVTSIILIALMITSSVILPTSAQSYTGHKKSYAYIGATPNPVGVGEQVLLHVGITEALQITEDKWRGLTITITKPDNTTITLGPFNTDSTGGTGTIFTPTETGEYKIQSHFPAQWYNYTSDDFFLGHQEVKCFYEASDSEVLTLIVNDEHSQYWPGFGLPTEYWSRPIDSQIREWNIISGSWLTANSIYSDTEAYGQNYAPETAHVLWQEPLQIGGLAGGTGISEEAAVFPGDAYEGKYSNSLVIMGVLIYQKFDSVGESVSTMGTNLLGANKTDNWIVAKDIHTGETLWEKPLYDIHGNRVVPQYGQVMYWKSFNTQGVYPYLYCGVSGGFFGGASSTIDAFDPYTGRWLFEFQNMPSGTRMYGPNGEILIYTVNQQAGYMTIWNSTAV…
524	GC_00000001	TGdbaud_mb_bin_76	PQQ-domain protein	1884	35	596	57	0	0.471865	0.702823	0.564639	1														TEHTVTTPIYKGARTRAINATDGSEVWTLSAYTGGGQAGSSYALADGFATFFNGYDNQIYTVGRGPSAITVAASPKISVHGNSVLVEGSVIDIAAGTQQDEQAARFPNGVPAVSDASMSDWMEYVYMQRPRPTDVVGVEVVVYVDDPNGNHYEVGRTTSDEDGFFKLTFEPLVPGEYTVIASFEGSDAYWPSHAKAAISVEEAPAATPVPTPVPQEPVGTYFTISTVLIIVAIAVAVILLLRKR
525	GC_00000001	TGdbaud_mb_bin_76	PQQ-domain protein	1943	35	596	57	0	0.471865	0.702823	0.564639	1														TEHTVTTPIYKGARTRAINATDGSEVWTLSAYIGGGATGSSYAIADGFATFFNGYDNQIYTVGKGPSATTVAAGPEVSVHGSSVLVKGSVIDIAAGTQQDEQAARFPDGVPAVSDASMSDWMEYVYMQRPRPADVVGVEVVISVVDPNNNCYEVARATSDANGFFSATFVPLVPGKYTVIATFEGSAGYWPSQAETAINVEEAPAATPEPTPEPAPMTDAYVLGLGLASIIAIVVIGLVIILMLRKR
526	GC_00000001	TGdbaud_mb_bin_76	PQQ-domain protein	875	35	596	57	0	0.471865	0.702823	0.564639	1														SHKIKEKEKDMKLSRSKTATLIALFLMFAIAISLVALPAAFAQSSGEKTSYAYIFAAPNPVGVGQRVYITMLVDLPLPEAEALGNDIRRHDYTLTITGPDGKTEKFEWDVIQDTTGVAFMSYTPNKVGNYTLKFDYAGQVYTWNATPAQQAWYGVKFLPATRTTTLVVQDEQIPDPIGSYPLPTEYWSRPIEGQNTDWWTISSHWLGGEHFGRFYVATGYNLWQQSGDAPGSPHIMWTKPIEFGGVVGGTTSNPGETHYSGGSYESRFVGSIIMHGRLYYQVPLGHSGTGGGYACVDLRTGEELWYRGDLGVTGSAAPSKGQIYNFDTENQHGAGGGILWQVVGSTWVAIDPFSGKWMYNLTNVPSGTELYTEKGEIVRYRLNYNTTSRSGWMALWNFS…
527	GC_00000001	TGdbaud_mb_bin_76	PQQ-domain protein	1879	35	596	57	0	0.471865	0.702823	0.564639	1														MKTYSTNRTAAAIALFLMFAMVTSLVLSSARGQIFWEGHSKSYPYIGAVPNPATVNEEVLLHIGITQQLQVATDGWEGLSVTIERPDGKTDTITDIRTDSTGGTGRTYTPSMEGTYKLKTHFPAQWYNFTQFDFWTFQWQTVNIYYEAAESEVLELVVTTEEPTYWPGNPLPTEYWTRPIDSQLREWAPVSGSWLVNPGFFGLSATPGNDDAPETAHVLWSKQLVLGGLAGGTLGDWATYTGDAYEGKFLGTFILQGVLIYQKFDSVGTEAMVDKPVDNWVVAVDLHTGETLWEKELLDPDGNRIVPAFGQIYYWDSFNAHGTHAYLWATEDVGFFGFAPTTWHAFDPLTGRWVYTMNSIPSGNRMYGPKGEILIYTINLAGGYMTCWNSSAVVSAYWG…
528	GC_00000001	TGdbaud_mb_bin_76	PQQ-domain protein	1638	35	596	57	0	0.471865	0.702823	0.564639	1														MQNSRSKTVAIAVSLILMFAMAVSLVALPTANAQGTMQTYAYIGAIPNPVGINQEVLLHVGITLAVQSVEQGWEGLSITIERPDGKTDKFEDIRTDSTGGTGRVYVPDIPGNYTIQGHFPAQNTTSTKRGRGIPVGTWLEASDSAELTLVVQADPIPYYPGHALPTEYWTRPIDPQLREWYAVSGSWLYTPTNFIAVGNDDAPETAHVLWTKPFTTGGLVGGDIGLAESINQGAVGMETGDAYEGKWSSSIILAGRLYHQTGAYDRPRLWYCVDLRTGEELWAKTFLDNQSIAFGQLYYWESYNYMGTFSYLWVTVGTTWTAFDAFTGEWRATITDVPSGTTIRDGKGGIYRLQTDLTNGRMSLWNMSAFVSMQGSWGSAFSLREYNASSGTYRSLLSN…
529	GC_00000001	TGdbaud_mb_bin_76	PQQ-domain protein	969	35	596	57	0	0.471865	0.702823	0.564639	1														MKISKGKTTAIAITIFLMLSMAASLILVPAANAHTPPIQIKTYAFIMAVPNPIGVGQYTHIYMWIDKVFDSAAFVNDYRHHNYKLTITKPNGDTEVKTWDTIWDTTSSQGYNYAPDQVGEYTLKFEYPEQAINAVSHSPTSAYVNDTYAASSATTTLIVQEEPIIGLPDSYPLPTEYWTRPIYGENPGWWTISSDWLGTGSPQLTTYSRYIRDGVGPTTSHIMWTKPLQAGGVVGGDNFDIQGDTYFEGSAYISRYRNPIIVNGKLYYKPPVGFSSGSGGPTTCVDLRTGELIWSRNDVPSLSFAMIYATHQPNQHGVMQPVLCTSNFARAFDADTGNPLFNFTNVPSGASALGPNGEHLRWVVTNCGNSTHPDWYLAQWNSTRPFFGTGLTPSVAGNI…
530	GC_00000001	TGdbaud_mb_bin_76	PQQ-domain protein	1942	35	596	57	0	0.471865	0.702823	0.564639	1														MKNKTKAIAIALFLMFAMTVSIFAIPATNAHTPAWEIKTFAFIHVAPNPIGRGQTVNVLMWLDKVIQGAAAANDIRFHDYKLTITDPDGAVETETWDVCIDTTSSQYFAYTPSKVGTYTFKFEYPGQTYTWSGAYNGDTYAASSATTTLTVQEEQITAITSYPLPQEYWTRPIYGENTDWWTISSNWLGTGSPEFTTLNFATNVAISGAVGSQTAHIMWTRSLQSGGVVGDDNFIVPGDTYFEGTAYLNRFTNPIIMAGKLFYKEPINYGLSSGGPTVCVDLRTGELIWSRTDVAMPSFGYIYSYQDMNYHGVWQPTLIATGGRGSTVPTGTWVGYDADTGTWLFNATNVPSGTKAMGPQGEYLQYVIQNVSTSETIAYRLLQWNSSKMGATGMMGTGA…
531	GC_00000001	TGdbaud_mb_bin_76	PQQ-domain protein	1801	35	596	57	0	0.471865	0.702823	0.564639	1														MKKKAFAIVFSLFLMFAMAVSLVAIPAANAHDPPWKITTWAFIKVSPDPIGVGQTATVIMWVDKVCYGAAYANNIRHRDYKLTITDPDGAKETVTWDYCVDTTSAQFYAYTPKKVGEYTFKFEFPEQEYTWGGAYQGDIYLASSAETTLTVQEEAVTAITSYPLPAEYWTRPIYGENTDWWSISSNWLGTGAPGYSGGSVYGYVTDAIGPQTSHVMWTQPLQYGGVVGGDQYYVPGDTYFEGSAYINRYTNPIIVAGKIYYSEPLGFAGGTGRQYDCVDLRTGELIWSKYGMPTPSFALIPNVPPANPNQHGVFPPILVAAGGGWGSTIPAGLWIMYDAYTGDWLYNATGVPSGTSALGPNGERMTYVFQNLGDSENPNWYLGQWNSTRLFYTAVGGFG…
532	GC_00000001	TGdbaud_mb_bin_76	PQQ-domain protein	1214	35	596	57	0	0.471865	0.702823	0.564639	1														MKTSRSKTSTVIALFLMFAMIISLVALLPVSAQAPTLKTYPFVDAVPNPVGVGEDVLIRFGILQQSGDVTYGWQDLTVTITGPDGKKETIERDTDSTGSTFYVTSFDVAGTYKLQTHFPEQENPVTFFNMEGGNMIFAGTILLESDSDVLELVVTEEPSKFYPGHPLPTEYWTRPIDPQLREWFLIAGNWVVRPDNSLALYNDDAPETAHVLWAKPLTTGGLVGGLWGPGQVPSSAETGDAYAGKFIDSVVMNGILYYNRDDAKVGSNGIVAVDLRTGEELWFRNNTVLSFGQIFYFNSFNYDGVFDYLWETQVIPDPLPDNPTHTYAKWNAYDPFTGEWIYTMTNVPQTEGTMSTTRVFGSSGEIFIYVIDYTNDWLALWNSTAAGQTAPGFAIEPAA…
533	GC_00000001	TGdbaud_mb_bin_76	PQQ-domain protein	1761	35	596	57	0	0.471865	0.702823	0.564639	1														MNKNKVATTIALFLMFAIAVSLVALPTAYAWNDATTAAVAAGMKWDFPGAEGYDASSIRLLLWQRYNDSIPTWVYGVLAPNPVGRGQPITIVMFNPQVPYGAVAVNDVRYEYSVTITDPDGQTERLPATGTIVSDSTGSAVTTYTPDKVGNYTVTIKFHELFYRWYETSQFRDYYGVTLLESTRTYTLVVQEEPVEPVATTVYPLPTEYWTRPIEGQNQEWGRVSSNWLNNAKDRDYGSGQNRFQTEGIAPNSGHILWTKPTEDGGVVGGYDYFSDPGEVFNAGHQYQTRFTSQIIMHGRLYYELPITWSGGGGGWMCVDLRTGEEIWGPLPFGVSGSGMSSPSFGYYYDWDDMNQHGIVNPSWIFAVSGSTWYSIHPLYGNYGQLNLTSVPSGAEVIG…
534	GC_00000001	TGdbaud_mb_bin_76	PQQ-domain protein	1016	35	596	57	0	0.471865	0.702823	0.564639	1									COG1520|COG3291	Outer membrane protein assembly factor BamB, contains PQQlike betapropeller repeat (PQQ) (PDB:6TJG)|Uncharacterized conserved protein, PKD repeat domain (PDB:2KZW)	M|S	Cell wall/membrane/envelope biogenesis|Function unknown		MQLGGYWVKTDLGLFWLKKIEENGKDLKFAEKTSIAIALFLMFAMTISIVAIPATNAQTTRKTYAYIGALPNPVGVNQEVLLHIGITQELSLADMGWEGLSVTIERPDGKTDKIENIRTDSTGGTGRTYTPPIEGNYTLQTHFPEQKTTATKSAPGVAEGTTMLASSSAKLTLVVQEEPVPIYPKHALPTEYWSRPIDAQLREWSVVAGNWPAPISLMGTSIAPAWSTVGNEEAPESPHVLWTKPIGDTMGGLVGGEYGEGSFGIGDAYEGKWSGSIILTGILYYNRFESGQPNQEVVAVDLHTGEELWCKTFLDNKRLAFGQILYWSSFNYHGAFSYLWVTVGTTWHAFEAITGEWRYTMTNVPSGTNIYGPDGTIYRYTVDLTTSTMTLWNSTKVPE…
535	GC_00000001	TGdbaud_mb_bin_76	PQQ-domain protein	1987	35	596	57	0	0.471865	0.702823	0.564639	1														MKKLKIAFALFLMLAMTVSLVALPTAYAWDDATTAAVNAGMKWDFPGAENYNASATRLLLWQRYKDKIPTVVYGVLSPNPVGVGQQMTMLLFNPVAPPGSLDPGNDVRWEYSVAITDPDGQTERLPATGTITSDATGTAYTTYTPRKVGNYSVTIKFHELFYRWYEGPGYNLNLRDYYGVTFLESTEKYTLVVQEEQVVPTAITSYPLPTEYWTRPIEGQNNAWGQISSNWLNNAKDRDYGSWNNRFQTEGVAPNSAHILWTKPTEDGGVVGGDKYFSSPGEVFNTGSNPYIPRFQTQIIMQGRLYYEVPIAFAGGGGGWMCVDLRTGEEIWGPRVFPVNPSFGYYYDLDTINQHGIVNPGWIFAVSGANWYSVHPLYGAYGQVNVTNVPIPTHSYSAY…
536	GC_00000001	TGdbaud_mb_bin_76	PQQ-domain protein	928	35	596	57	0	0.471865	0.702823	0.564639	1														MQLLKSKTIVTALLLIFAITISLVALPSATAQATVTSYAYINAVPNPVGVNQEVLLHIGMTRPLQSAEMGWEGLSVSIKRPDGRTDTITDIRTDSTGGTGRNYKPDIAG
537	GC_00000001	TGdbaud_mb_bin_76	PQQ-domain protein	274	35	596	57	0	0.471865	0.702823	0.564639	1														MSSITNKTKASTIALFLVLTIAVTIVAIPPATAQAPYRKTTYAYIGALPNPVGVNQDVLLHIGITDYLLIATDGWKGLSVTIKRPDGKTDTITDITTDSTGGTGRTYTPDIPGNYTLQTHFPEQNYTWVMPPSFNPALIGTVTYLASVSEELTLVVQEDPVPYYPGNALPTEYWTRPIDAQLREWYTVAGNWVTTPDNMFAPYNDDAPETAHILWTKPHALGGVAGGATGEHSYDMGDAYRGKWPTPAIIHGVIYYNKGISSMGGGTPQQGIVAVDLKTGEELWVKEGITLAFGQTMYWSSVNMHGVFSYLWETVGTTWNAYDPLTGDWVYTMNNVPPSGVMFGASLMRRGENGEILIYTIDQANGWLAMWNSSNLIPLRGMPDPTIPFMGFLYYSWMP…
538	GC_00000001	TGdbaud_mb_bin_76	PQQ-domain protein	1820	35	596	57	0	0.471865	0.702823	0.564639	1														IKRPDGRTDTITDIRTDSTGGTGRNYKPDIAGNYTLVTHFPQQTTTATNIARGFAVGTVMLADDSEPLTLVVTEDPTPIYPAHALPTEYWTRPIDPQLREWYTLSGNWLFWTPRNLLAPYNEGPESAHILWAKPLTQGGLVGGSLGDPALEALGYHSFEEGDAYEGKWGGRGGGPVIIAGKLYYEKYAAGDAYKETACVDLRTGEEIWSRPLENQDGLNVVKAGATAFGPPAMFGQVMYWDTYDYHGVYDYLWVPVGTTYYAFDPVTGDWVYTLTSVPSGTTVFGPKGEILIYTFNLAGGYMTLWNSTNIPALYASNIIGSMGWGQWKAMGRIVNATGLHGVTFGGAPYNPSTLPTPYAGYQWNVSIAGRPGERSVPGSVNAVLDDRIIGTSVTSTRVY…
539	GC_00000001	TGdbaud_mb_bin_76	PQQ-domain protein	452	35	596	57	0	0.471865	0.702823	0.564639	1														ITDIRTDSTGGTGRNYKPDIAGNYTLQSHFPEQVTTATKVAGGFFTARLADGTVMLESYSEEVILVVQEDPISYYPANPLPTEYWRRPIDPHLREWSAVGGSWTEAYVENLIAPGSDDAPETAHVLWVKQYTQAGLVGQNIDGQPHSFEIGDAYEGKFANRFIVAGKLYFDKYASPDPYHEIVCVDLHTGEQLWSRVLLNNLTISFAQLMYWDTYDYHGVYDYLWATANAGTYPLLGLINSTVHGTAWCAFDPMTGDFVWALYGMPSGTRVMGPKGEILIYNVNRAGGYMTLWNSSACTSLRADSNFGTMGYGQWRAMGKVHNATRTVPVTPDAPFGLNGYTWNVSIPTNLPGSAAVTTTKIFPVDRVIGATISYDAVNMWGLNLDPNNGVIGRELFRN…
540	GC_00000001	TGdbaud_mb_bin_76	PQQ-domain protein	1547	35	596	57	0	0.471865	0.702823	0.564639	1														MKTSRSKTKAIAVALFLVFAMAVSLVALPFANAQTYEIYISNSNTKVAVNGDVALRLEVRQDGSRIQHVWENVTLHVKAPGSSSWTIVGPMNTPSNGRLDYTYTVTALGIYQFRWNVPAQAELPVNSETSDGSWYSAITETQVVLRIEASTYAFINAVPNPAGVNQEVLLHIGITQQLQIDGMQWEGLSVTIERPDGKTDTITDVKTDSTGGTGRTYVPPIAGNYTLVTHFPEQQTTSTKRSAGHAVGTWMLASESWPLTLVVTEEHHPIHPGYPLPTEYWTRPIDAQLREWHTIAGSSWETDYNQGPESAHILWGRPNSIGGVAGGEYADNHAFDIGDAYAGEWNSRFIIAGIALTETDDVWTPKSTIANDIHTGEELWRLPFTFSFGQIYYHTSMNR…
541	GC_00000001	TGdbaud_mb_bin_76	PQQ-domain protein	269	35	596	57	0	0.471865	0.702823	0.564639	1														MKNAKNKTIAIALFLMFALAVSLFALPDTNAQSSKKTYAYIGAAPNPVGVNQQVLLHIGISAPTAGYGMQDGWEGLTVTVTRPDGKTETLGPYMTDPTGGTGDVYIPTMEGNYTFQTHFPEQVQTVGAQGTPAGTIMLASDSEKITLVVQADPIPYYSGHALPTEYWTRPINAQLREWAAIAGNWLESPANYFALNNDDAPEAGHILWTKPLATGGLVGGDLAPYSMEIGDAYEQMFSGPGFTPVIIGGVLYYNQYKSQGGTKVEQDVVAVDLHTGEEVWRRNWNNTRLSMGQTFLWESFNYHGAFTYLWSKTGNTWDAYEAFTGRWIYRMTDIPSGGGGLGPSTTIRGPNGEFLTYIINLNGGFMSLWNSTKVITYGRTGFAAGSWIQNDMGNIFNAT…
542	GC_00000001	TGdbaud_mb_bin_76	PQQ-domain protein	837	35	596	57	0	0.471865	0.702823	0.564639	1														MKFVLIQRMTTSRGKTTTIAAALLIILAMAISLLALPAEKQTATAQNMKETYAFIGATPNPVGVNQEVLLHIAITEQLQIVTDSWHGLSVTIKRPDGKTDVIEDITTDSTGGTGRNYVPDITGNYTLQTHFPAQWYNYTDFFPFPVRF
543	GC_00000001	TGdbaud_mb_bin_76	PQQ-domain protein	5	35	596	57	0	0.471865	0.702823	0.564639	1														MEIAKNKAKAILVALFLTLTIAITLVASPAANAHDPIWKISSFAYIAAQPDPVGVGQPVYVYMWVDTPLPNSAAANDIRRTNYKLTITKPDGKTETHDWPIIQDTTGVQYFSFTPEQVGTYTLKFDYAGQTYTWSGAYQNDEFLADSASKTITVQEESLPEPIRSYALPTEYWTRPIEGQNTDWFSISSNWLNPPFIRIGDSGTQGAVSACDTQGGYGRFQPDGLGPNSPHIMWTKSIADGGVVGGGSLYDVEGKTYYMGGSYNVRFTEAIVMHGRLSYQEPWGNAGSGGDYVCVDLRTGEELWRIDVTGAGWVGKPVYGYLYSYDTMNQHGIVPNGWLFTFNYARAYDPMTGRVSDLNLTNVPTGTAVAGPQGEVLRYEWNSAGKWLAQWNSSLVITT…
544	GC_00000001	TGdbaud_mb_bin_76	PQQ-domain protein	22	35	596	57	0	0.471865	0.702823	0.564639	1														MLQNKKGERKMQVQKNNTKTFTIAIFLLITIAASVMLGSSTVNAVDFNTYAFLSVAPHPVGVGQTVTIIMWLDKPTPTASGTLGDHWQNYEVTITKPDGTTETLGPYEGDATAAHTIYYKPSKAGQYTFQFSFPGQWINTTTYTNWYKPSTSPKVNLTVQEDPIPWWPQTPLPTEYWARPIEGENIRWSSISGNWLIHGYSSISRFAPYTTAPNTAHIMWTKETAIGGLVGGEFNESIYYNGQYEASFRPPVIINGRLYYNDWMSVPGGTGFYPYPPGFVCVDLRTGETLWRNTELINGLGQQITAGQIFMWKSPTEYGAFPYLWQTGSTYRMYDAYTGVHWLDLANATAGGKILFSETGDMLVYILNGAKNWLAMWNSTKALITAAPGSYGITSWRPV…
545	GC_00000001	TGmsp_mb_bin_75	PQQ-domain protein	1302	35	596	57	0	0.471865	0.702823	0.564639	1														MRLKLKIYKILATTAAILFLAVSTLSTLPAIKAQSDSSVATEVPTFLMLNVAPNPIGVGQEALINAFMTKPPITAGFRGTGTMYEGIKVEITKPDGSKATIDMGKSDSTGGTWTNFTPDQKGNYTFKATYPGQHAEETVINFFGPPTFYNITYLKSESDTVILTVQEDPIPMFNTAPLPTEYWSRPIQAQNYFWAELGSNWYGLAAPAFATTGGYDAVGNFQPYGTAPNTGHIMWVKPTHFGGQPGLPIPNDQMSNYMTTTIA
546	GC_00000001	TGmsp_mb_bin_75	PQQ-domain protein	1520	35	596	57	0	0.471865	0.702823	0.564639	1														MASITLGQSLVVRGTVTDIAAGTKQYDQAARFPNGVPAVSDASMGEWMEYVYMQKPRPTNVTGVTVELNVVDANGNYRSIGTTTTDADGFYSLNWKPDIEGKYTVYASFGGSESYWPSHAVTAFAVDPAPATPTPQPTQPPSMADLYFVPSIVGVIVAIIAVGAVLALLLLKKRP
547	GC_00000001	TGmsp_mb_bin_75	PQQ-domain protein	345	35	596	57	0	0.471865	0.702823	0.564639	1														MLISIGASTLLPSASARENIPTYAYVAALPDHVGIGQEVMIYMWIDKLFPNADMENDYRFHNYKLVITKPDGTTETKTWETVWDTTSNQQLKYVPTMNGTYHLNFTFPAQSVSAVSHLAGATENDTYAASTASTTFTVSEEPIPAVIDTYPLPSEYWTRPIYGENSIWYLISSNWLGTGAPGYGGFAATYNYGGNNMMYPADAVGPETSHIMWTKPLQSGGVVGGDNFQGYEGNTYFEGSAYLQRFTNPIIVNGKLYYTEPVSYLSPSGGPTKCVDLRTGQVYWSRTDVPALSHAIIFDAENPNQHGVYNALLVASSGGGWYGGPTTWRFFDADTGNPLFNATNIPSGRKAMGPLGEYLIYNTMSQAGNYVVRQWNSSKMWTWTDTPSVTTGDASTAAR…
548	GC_00000001	TGmsp_mb_bin_75	PQQ-domain protein	863	35	596	57	0	0.471865	0.702823	0.564639	1														SGGVAQIGYVAYGKLYVGGYGGEIFAYDTSNGKVVWSYGGGGEGNSTNSGTETAWGLYPTFIGAICDGKVYVYSSEHSPNTPLYRDEQLRCLNATTGEELWTVKSWASVGGFSDYGFPIADGQLAYINAYDMQIYSLGKGPSAMTVTAPDIATSVGTPIVIRGTVMDISAGTTQDEQAARFPNGVPAVSDESQSAWMEYVYMQKSKPANTTGVTVTLNVLDSNGNYRTIGTTTTDASGMFTYAWAPDIEGSYTVYASFAGSNSYYGSSAETSFYAIAAAATPTPQPTAEPSMADLYFMPMSIAILIAIIVVGVVIVLSLRKRP
549	GC_00000001	TGmsp_mb_bin_75	PQQ-domain protein	1823	35	596	57	0	0.471865	0.702823	0.564639	1														GGGGEGNSTNSGTETSWGLYPTFVGSICDDKVYVYSNEHSPNVPLYRDYKIRCLNATTGEEIWKMDSWASVGGFADFGFPTADGQIAYLNAYDMQVYSIGKGPSKMTVTAPDVATTVGTPIVIRGTVTDIAAGTTQNEQAARFPNGVACVSDASMSAWMEYVYMQKPMPMDVTGVPVTINVVDANGNYRTIGTTTTDASGMFTYAWAPDIDGAYTVIAMFEGSNGYYGSSARTSFYAVSAPATPTPQPTQEPSAADLYFVPAIAGLFAFVAIMSVVTILVLRKRP
550	GC_00000001	TGmsp_mb_bin_75	PQQ-domain protein	1707	35	596	57	0	0.471865	0.702823	0.564639	1														MKKQKPLVVATLLVALIIPLIFQSAIIAPTSAADDMPVYLKVYAEPNPVGVGQTVFISLFFTKPIPIVGSAGGASLYTGLTLNLVKPDGTNKTYGPYTSDTTGGVGGIEFVPDVIGNYTVQAFYKGQTINGTVSGKVLTYNILPAISEPVTFRVVEEQLPGNFMTPLPTEYWSRPIYATNYDWAQLGGNWWGLGKPSFTDTGGYDATGNNFNAYSKAPNSPHIMWVKPTAFGGQVGHPISSDQESQYTSTSILYRQFEPIIMNGIIFYKLYPNVPTTATSVSGTPGWAAVDLRTGQTLWTKDTNDTLVFGWNMQFHTVQEYGTQAFLVAISSQSGGTTYGNIWKLYDPMTGHYIANITNVPSTTASGLVETDDDSTQGAVYIYSINGTYPNLSLTMWNS…
551	GC_00000001	TGmsp_mb_bin_75	PQQ-domain protein	704	35	596	57	0	0.471865	0.702823	0.564639	1														MKNTKIFTLLLLAVLALGTFAAANAQFYPPIPVTQLKTYSIVDAIPDKVGVGQTTLLKTGITQAVGSAQDGFVGLTIVVTKPDGTNTTLGPFKTDSTGSTFTQYTPDKVGNYTITSIFPRQEMPVTTEDAERGYTIPKGTILLASSASTTLTVTEEPQPTYPDQPLPSEYWTRPIDDQLRIWGMISGNWVARPDNSLALFNQGPNTPHVLWTQQITSGGIAGGLLGDDPVPAGMASGDAYEGKFTNTVIINGVLYYNTGPAPGFYGSLGDNDIKAVDLHTGETLWQKEDEYLAFGQVFYWNSYNVDGVYNYLWTTSTTYDEFFIPHTTWTAYDPFDFAYCFTFNNVPSGTQVCGPSGEILIYQIDLVRNRLLLWNSTNCGLQNVLGSNSPELGSWASNV…
552	GC_00000001	TGmsp_mb_bin_75	PQQ-domain protein	1138	35	596	57	0	0.471865	0.702823	0.564639	1														MLKQKSIPLIIATILLVSMVISLVPSPLANAQSSGEFATYAYISVAPNPIGVGQTTYISVWVDVPLPSASEANDVRRHNYKLTITAPDGTKEVKTWNIIWDTTGVEFTSFTPTQLGTYDLKFEYPGQTYTWGSINAAWNNTKFLASTASTTLTVQEEPITGTPVTPLPTEYWARPIFGQNHAWAQLGSHWLWGAQFGTFQMASYNLWQQSGIGPESSHIMWTYPIEAGGVVGGNNVGVDETTYYSGGSYEGRFGNAIIIDGKLCFKLPKSNSQNTGDYIVMDLRTGKELWRNADINPTFGELYSYESPNQHGVIPSGYLWQTVTQTSTTQTWIAYDPFSGKWLFNLTDVPTTGTIAYTEKGEIVKYIMSYSTTSKSGWLALWNWTCAQGVPPTTTGTGG…
553	GC_00000001	TGmsp_mb_bin_75	PQQ-domain protein	1413	35	596	57	0	0.471865	0.702823	0.564639	1														MQFEKKSSILMTAFLILTIAIPLISIQTTTAASSGEMASFAFIAVAPNPIGVGQTTYISMWVDVPLPEASEANEIRRHDYKLEITDPDGNTKTTTWDVIWDTTGVQSTSFTPTKVGNYTLTFTYPDQTYTWDATDAQKAYTGLKYLGDNATTTLTVQEEAINPSSNPPLPSEYWTRPIYGTNDNWYTIASHWLGSNYFGSFQMSGYNLWQTGGSAPDSSHILWTYPIESGGVVGGTDTYVDGATYYSGGSYEGRFQNAIILDGKLFYKEPLSNSATAGAYTAIDLATGKVLWTNDTIYPTFGELYTYESPNQHGTISNGYLWQTVTPTGSTANQTWIAYDPETGKWLFNLTDVPSTGTIAYTENGEIVKYILNYNTNTKTGWLALWNWTSAPTVTLGLP…
554	GC_00000001	TGmsp_mb_bin_75	PQQ-domain protein	850	35	596	57	0	0.471865	0.702823	0.564639	1														TGVQTCALPIFDTGDLKWGPVGEFRAFNYYSSRAGFPAYGNLYVSGYGGELLCFSMKNGSLLWKFNDTNSGIETPWGLYPIQTAAVADGMVFSYAGEHSPNTPLYKGYRVYVNNATTGELVWNLLSWSASGLGTSLAPIAIADGYLAHLNAYDGKVYCIGKGPSALTVDAPMAALESGQSVVIRGTITDISAGTKQAEQAARFPNGVPVVSDESMTGWMEYVYMQKPCPADVKGVPITIDVVDSNGNYRNIGTAKSDGSGTYSLVWTPDISGKYTVIASFAGSNSYYGSYAQTAFAVDEAPEATPAPTPAPATMAEQYFVPMTTAILVAIIILAVLVVYSIIKKK
555	GC_00000001	TGmsp_mb_bin_75	PQQ-domain protein	1269	35	596	57	0	0.471865	0.702823	0.564639	1														MNLTKNRISKQTLSIFAIVLALSIAIPMTTLSTASAHTPAWQITSFAYVTAAPNPIGVGQKMYVYMWVDTPLAGSAAANDIRRHDYTVIITDPDGLNTTQHWDVIQDTTNVQAYSYTPSKVGNYTVTFKYGGQVYTWNTSNTPGLTAANALFENDTFLPAQAVTTFTVQEDPIRDVTSPAALPTEYWTRPINGQNSNWYSISSNWLNGPYIRSGATATGGAGYGRYQKDGSAPETSHIMWSKPIQHGGVAGGSSTTNYGEGFYTGSSYNTRFSNAIVMQGILYYQEPYGNSGTGGDYVAVKLQTGEELWRINASATGVSLVPSFGYLYSYESPNGNQHGVLPNGILIASTSSYAGQGTTWKAYDASNGVLTQMTITNVPSGTMAAGPRGEYLIYTLTNY…
556	GC_00000001	TGmsp_mb_bin_75	PQQ-domain protein	591	35	596	57	0	0.471865	0.702823	0.564639	1														MKISIKKAASILLLLSFLLPMVAILPAIDAQTALTRKTYAFCNATPNPVGVGQETLIHLGISEATNGTYFQWKGLTVEVIRPNNTTTTLGPFNTDSTGGTGTVLVPDQVGTYKLRTHFPEQKMVPGMTFVNPQEYTYQASTSEWCNLVVQEDPIPYYPGFPMPTEYWNRPINAQFYEWAPLTGQWLRPIGSYSMPPIEKFHEGNSEAPETAHILWTKQYAQGGMTGGEQGEMGYEMGDAYVGKFLGTVVIDGVMYYNQFQSTGAQAVEQNVIAVNLKTGEQLWVKNWNNERLAFGQVYNFQGFNYYGAFAYLWTTTGTTWKAYDALTGRWVYTIENMTTANPNYNYYGPRGEIIRYYVNQAGGYMTMWNSSKATNPQTAMAVADGSWDVPGSKFDASRG…
557	GC_00000001	TGmsp_mb_bin_75	PQQ-domain protein	748	35	596	57	0	0.471865	0.702823	0.564639	1														MKKNKIIALLIVTLLAISIGTSALANAHTPAWNIPTYCYVSVAPNPAGIGQLVTIGMWVQIPPPTAAGTNGDRWHGFTVKITDPDGRETTLGPFTSDATGGTWTSFTPDKLGNYSFVVNYPGETLKGENRAAQNNPYIGDYFMPSTSEKAYLTVQEEPIPQLPMAPMPSQYWTRPIYATNYPWYQISGNWLGLGAHSFAATGRYNATGNYNPYSNAPLAAHIMWTKPVAFGGLMGGEYGGDDTSNYYSTSQYEPKWAPIIMNGVMYYTNFPGSSTNQVGWTALNLRTGETIWTANTTDILKYGQILDMVNPNQYGGIAYLWAVPSGQGGLGASPSTYKLFDAMTGQYILSIVNGTGMNIVSDAGGNLIGYYVNSSRANQWNAPTLNCWNSTQAIFYPDS…
558	GC_00000001	TGmsp_mb_bin_75	PQQ-domain protein	209	35	596	57	0	0.471865	0.702823	0.564639	1														MQKLKHLVVAILAAFLIASPMMMIATAHDPPWKIPTYAYIVVSPNPIGVGQTVNVNFWINAPPPTAAAQYGDRWSNLTVVITKPDGTTERLGPYQSDTTGGTFTTYTPTQTGNYTFQCFFGGDVLKGLNPAPGTTVTNAFVNDTFLPSESKKYVLTVQEDPIPYAPQAALPTEYWTRPIYAENNAWYTIAGNWLGLAASTFAATGMRSINGNYNPYTTAPNTAHILWTKPAAFGGTIGGEYGGELTGNYYSTSQYEPKFAPIIMNGILYYTEFPGSSTHYTGWKAINLKTGETLWTKNTTDILRCGQIVNMITPNQYGGLAYLWSVPAGQGGLGAVQTRYNMWDAFTGTYILSIVNATSMQLTSDEGGNLVGYYVSANSTGRYLNVWNSTRCINIGQGG…
559	GC_00000001	TGmsp_mb_bin_75	PQQ-domain protein	1519	35	596	57	0	0.471865	0.702823	0.564639	1														YAVPSQNSMSGGGYMCVDLHTGEQVWFNEKIGVDSTWPIPSFGYLYSAHTENQHGAIPNGVLFSSNFAVAYEPWTGQRLFNVTGVPSGLAAVGPQGEILRYQINIAGRWLAQWNSSRLWSTASSGWVPDWNTTNGWVNASTSARYDWNISLPTSIPTSTSPFKAICDDIMLGSTSFTSFSGIGTPNPYTMWAISLKPESRGQLLWLKQYDAPPDNVTRMLRAVDPVNRVIIMLDKETFQYLGYNMDNGNYMWTTAVPEGISDFAYFDSTHGSVFCTVDNGVLYNSGFGGVLYAYDTKNGKLLWTYGNGGEGNSTFSGLQTPWGNYPQFISNTADGKVFLFSGEHSPNTPLYKGLRVRAVNATTGEEIWTLLGSMGYPPRQWYPVADGFIAYHNRYTASA…
560	GC_00000001	TGmsp_mb_bin_75	PQQ-domain protein	776	35	596	57	0	0.471865	0.702823	0.564639	1														MHLKLKTTKKKSYSVIAIVLLLTMAVPMTLLSTTNAHTPAWNIPSFSYIAAQPSTVGVGQRVAVYMWVDAPLPSSAEGNDIRRHDYKLTITKPDGKTETKEWPIIYDTTGVQGYTFTPDQVGQYTLFFEYKGQTFTWNTTATSTWTGDVFLPSNATAKVTVQEEQLNPPILSYPLPTEYWTRPIEGQNTDWWSISSNWLNPPFVRIGDSGTQGAVSACDTQGGYGRFQSDGIGPNSPHILWTKPLQDGGVVGGGDYDVLGKTYYMGGSYNVRFTEAIVMHGRLYYQAPWGNSGTGGDYICLDLRTGKELWRINYTTVNSVGKPVAGYLYSYDTMNQHGVIPNGLLFTINFGRAYDPMTGRVLDLNITNVPTGTAVAGPQGEVLRYVYNSAGKWLAQWNS…
561	GC_00000001	TGmsp_mb_bin_75	PQQ-domain protein	1424	35	596	57	0	0.471865	0.702823	0.564639	1														MENEKLQIKTRKNMTFVFFATLLMISYIAPMILPTASAHDPIWKIPTYAYINAAPNPVGVGQQTTIVVWIDKVLDGASVTNNIRFQDYKLTITKPDGKIETITWDTVTDTTSSAYTHYTPDQVGNYTLFFEFPGLTYTWTEPVTSLWGVTAPSAYINDIFLTSNATTTLAVQDEPISHIAQTALPTEYWTRPIYGENSNWYTISSNWLSTAGGTQYGDQSVQPDGVAPSSSHIMWTKELQYGGVVGGTTGAIDGVTYYNGLLYEAKFTNAIIINGYLYYAPPESNNPKGNDYVCVNLQTGEEIWRQSYAVTPTFGQLYDFESPNQHGVIPNGYLWAVSGTTWIAYDPLDGSWLFNITNVPSGTTRHGPNGEILIYRIDTQNGWLALWNTTEAFGKDMIS…
562	GC_00000001	TGmsp_mb_bin_75	PQQ-domain protein	779	35	596	57	0	0.471865	0.702823	0.564639	1														MQTHKNKFFAILFIAIFATSIALTAAPKAEAHTPPWNIPTFAYVSANPDPVGVGQEVLLVVWINQVIAGVDADNDVRFKDYKLTITKPDNTTETVTWPVVSDPTSAAYTQYTPNQVGTYKLFFQFPGQTYTWSGAYQGDYYMPSNATTTFTVQEEPIPHQPVIPLPTEYWTRPIEGQNLLWEQISSNWLSGAATADRWQKYGSAPTSSHIMWSKVFELGGLTGGSAEVGATFYSGFSYETRFNNPIIISGILCYPVSLGHAPTGGGYVAVDLRTGQELWRRDDISPTFAQLYDYASPNQHGVVGGILWQASGSTWMAYDPLTGKGMFNLTGVPSGTEVYTDKGEIVRYVMNYPNRWLALWNWTAATGTRLGTSGTNEDQWRVNGKSINTTTAYSWNVTI…
563	GC_00000001	TGmsp_mb_bin_75	PQQ-domain protein	702	35	596	57	0	0.471865	0.702823	0.564639	1														MMNKIKTLCTIVTFLLLSSIVASTISVSAAASSLKTYAYVGASPNPIGVGQQTVLRFGITDQLAADKYGWEGLKITITDPNGKNETLGPFTSDSTGGTYTTYTPTIVGNYTLQSFFPEQTNPAAVSSSGLVIPEGTIMLASSSEPVTLIVQEEPIKAANIQPLPTEYWTRPINNQYQSWQSIAGNWLPASNTAGTYNRIAYGNDNAPQSPHILWSKPLTAGGLVGGSEGYITGTITNDRVTIGDAYQGKFLNSVIMLGILYYDNYATTSKIHEYTAVNLHTGEVLWTKTLLNNLTLSRGQLMQWNSINVVGTYPYLWATANSATLSLLGLPSTAGTTWCAFDPYTGSYVYSIYGVPSGNTVFGENGEILIYTTNTAKGYMTLWNSTNIPALYGGKEIGS…
564	GC_00000001	MillA_msp_mb_bin49	PQQ-domain protein	364	35	596	57	0	0.471865	0.702823	0.564639	1														MTTAIIALLIISIGTATVQFLPTASAHDPKWEIPTYAYVTAAPNPVGVNQDVTVFMFLTNYFYGAQYTNNYRFHNYKLTITSPTGVVSEQTVATVVDTTSAVAVTFTPTEVGTYTLNFTFPGQTITTADQAAGSLYVNDTFSASSAETTLTVQEDPIPAAITSYPLPAEYWTRPIYGENTDWWSISSNWLGLSAPNYGGWTATGVDACSGAYNGMAVFPGDAIGSQTSHIMWTKELQSGGVVGGDNYAIDGQTYFDGSAYLIRYNNPIIIDGMLYYTEPIGFSNTGYTRGNTTGYGPTVCVDLRTGKEIWSRTDVPALSMGFIPNVQTQNQHGVCPPILIAVIGTTWMGYDADTGNWIFNVTNVPSWPDVSTTVKTNAARVMGPDGEYLNYVISNAGNT…
565	GC_00000001	MillC_comgh_maxbin.046	PQQ-domain protein	1207	35	596	57	0	0.471865	0.702823	0.564639	1														MLKNKNKNNIHAIFLILAIVVPLFALTPNANAHDPAWEMPTYTYVSVAPDPIGVGQTANVVFWVDKVMPTAAGYAGDRWFFYLDITTPDNTTTTKGPFTSDPVGGSYYAVTPEETGTYTFTARFGPQVITGSNGTGTYNYNIAINDTYLASTATTTLTVQEEQVPDPITYPLPTEYWTRPIEGQNTPWYIIASNWLGSPQIVGKYQPGGSAPNSAHVMWTKPYAFGGVVGGDSSQTGVEAATYYDGTAYEAVFNAPLIIQGRLYYPVPLSTSRSGGGYACVDLTTGEDIWWQNYTSTPSFAQLYDYESINQHGIIRNGYLWVSSGTTANTTLTAYDPLTGYWVFTETNVPSGTASYGPNGEILRYVINTNGKWLALWNNTAPHGLTGSSNPTDYTSSNY…
566	GC_00000001	MillC_comgh_maxbin.046	PQQ-domain protein	1205	35	596	57	0	0.471865	0.702823	0.564639	1														MQATFFSCFANLGIEKMSKKIVSKRNLLIFLTITLVLPIAGLLTVDAQTLQLDYPDFAYVAVAPNPIGVGQPVTIVVWTAEMPPTTPLDYTLGSVGSRNAWTGWTITITDPNNKTETISLPPSDPVGGAFYSYTPTVTGNYSIQSHLPAQWKNTTNYNRLYKACDSETATLTVTENQLTMIPGVPLPTDYWTRPINSYNREWSTIAGNWITGNRGLQYITTPNSAHIMWTEPYFFGGIAGGEYEAVSYHTGSAYEGKFGGATIIQGRVFYNLNLGSSTTTTKANIICRDLRTGQLIWQVNQSAIGASTIYEYESPNQHGVHPYLWTSGSSALTLSPGSTVPTNTIVDPFQGTELFRYDSVPTGTAAVGPTGERLVYLFGGSTSNRTWLALWNASASLEL…
567	GC_00000001	MillC_comgh_maxbin.046	PQQ-domain protein	1209	35	596	57	0	0.471865	0.702823	0.564639	1														MNKVKKLALLTVFLIIILVGTPTVLAPITAHTPPLEIGTHAYIAAGPNPVGVGQEVAIVMWLDKVIDGARQDNNIRFHDFNLTIIDPNGNAKTSIFPICEDTTSSLYTLYTPEEPGNYTLIFSYPGQVHSFTDLIPAMFGGPPSQSAYMNDTYKASSAQTILTVQSEPIPQPPTYPLPTAYWTRPIEGQNWNWYTISSNWLGSLSNTFTSFACLQPGGSAPNSAHIMWTSPFLFGGVVGGTNVGVPGATYYTGESYEEMYTDSMIINGRLYYALALSDSAGIGGVGGSASAGFVCVDFQTGEQIWQEQYPINPSFAMLLDFETSNQHGVIPNGYLIATTQFSNPYGTFSNNIKWGGSGTWILYDALSGQWLFNITNVPSGAQVLGPNGEYCIYQYSAAQ…
568	GC_00000001	MillC_comgh_maxbin.046	PQQ-domain protein	2091	35	596	57	0	0.471865	0.702823	0.564639	1														MQTEKMNKKSKVLAVAITAILLLSMLAFVAPSTQAATERQPYAFLSIRPNPVGVGQSTLIVMWIDLVPTTAYPGQPEKVWKDYTLTITAPDDTVETLVQDSDPVASAFITWTPKQTGNYTLQFTYPGEVIGDLTMKEAKSPELNLEVQEEPISEWQNAPLPTEYWSRPIQASNRAWMSIANNWYGITALYGASVNGRTNWVETGSAPNSAHIVWTRELQIGGLASGELGDIGYYSGASYENKWTPPVVINGKLYYNERLGGSASLGLSCVDMATGEKLWFQNGTTISCGQVLNFDCPNQHGAFPYLWSLSGSTYRMYDANTGTEILQIVNATGGARFTIDENGNLIGYIVNGGNNWVALWNSTKCIISANPGNPYGWQWRPNAGARIDWSNGIEWNETV…
569	GC_00000001	MillC_mghcomb_bin.145	PQQ-domain protein	2261	35	596	57	0	0.471865	0.702823	0.564639	1														MTDNIFFRKTKKSISAIFLVLLIAFSTIAASITYAQAHTPPWEIQPYLYITATPNPVGVGQPATVVFWLNWIPPTAMGSAGDRWLFYLDITEPDGANQTVGPITSDPVGGSYYIFTPETTGNYTFTARFGPQELTGDTGTGIYNDMGFGGPIQYLNDTFLEASGTTTITVQEDPIPSPPIYPLPTEYWTRPIEGQNDNWYVIASNWLGPQQAARFQPDGTAPSSAHIMWTRPILDGGVVGGTNTGMDGMTYYDGTAYEGRFGTPIVIYGRLYYAVPKSNSATGGGYNCVDLRTGELIFWQNMTMPSFGQLYDYESFNQHGVIPNGYLWSVSGGGGYGAPATPTNWTAYDPLTGNWLYSMYNVPAGAGSSTFGTTTYYTNNGEIVFYQLSATSNWLALWN…
570	GC_00000001	MillC_mghcomb_bin.145	PQQ-domain protein	835	35	596	57	0	0.471865	0.702823	0.564639	1														MNKQTSHKNKSVALSVTLVLLLAISTFAATLTFADAHDPAWEIQPYLYITATPNPVGVGQQATIVFWLNWIPPTAAGSAGDRWIFYLDITKPDNTTETVGPLTSDSVGGSYYLFTPEDTGEYSFTARFGPQVLTGSNGTDIMGSNSAFINDTYLEASGSTTITVQEEQLPNPPTYPLPTDYWTRPIEGQNEEWYAIASNWLGFQQAARYQPDGTAPNSAHIMWTKPLLDGGVVGGTNTGIDGMTFYDGTAYEGRFGSTLIMNGRLYYPVPRSNAVYGVFRATTPDYGYACVDLRTGEVLFTQNMSMPNFGQLYDYESFNQHGVIPNGYLWRVTGSNWTAYDSLTGDWLFTLYNVPSGAGSALGTTTTYGSHGEILYYQLNAANNWLALWNNTAVHDLTG…
571	GC_00000001	MillC_mghcomb_bin.145	PQQ-domain protein	2742	35	596	57	0	0.471865	0.702823	0.564639	1														MLKNKNKNNIHAIFLILAIVVPLFALTPNANAHDPAWEMPTYTYVSVAPDPIGVGQTANVVFWVDKVMPTAAGYAGDRWFFYLDITTPDNTTTTKGPFTSDPVGGSYYAVTPEETGTYTFTARFGPQVITGSNGTGTYNYNIAINDTYLASTATTTLTVQEEQVPDPITYPLPTEYWTRPIEGQNTPWYIIASNWLGSPQIVGKYQPGGSAPNSAHVMWTKPYAFGGVVGGDSSQTGVEAATYYDGTAYEAVFNAPLIIQGRLYYPVPLSTSRSGGGYACVDLTTGEDIWWQNYTSTPSFAQLYDYESINQHGIIRNGYLWVSSGTTANTTLTAYDPLTGYWVFTETNVPSGTASYGPNGEILRYVINTNGKWLALWNNTAPHGLTGSSNPTDYTSSNY…
572	GC_00000001	MillC_mghcomb_bin.145	PQQ-domain protein	2740	35	596	57	0	0.471865	0.702823	0.564639	1														MQATFFSCFANLGIEKMSKKIVSKRNLLIFLTITLVLPIAGLLTVDAQTLQLDYPDFAYVAVAPNPIGVGQPVTIVVWTAEMPPTTPLDYTLGSVGSRNAWTGWTITITDPNNKTETISLPPSDPVGGAFYSYTPTVTGNYSIQSHLPAQWKNTTNYNRLYKACDSETATLTVTENQLTMIPGVPLPTDYWTRPINSYNREWSTIAGNWITGNRGLQYITTPNSAHIMWTEPYFFGGIAGGEYEAVSYHTGSAYEGKFGGATIIQGRVFYNLNLGSSTTTTKANIICRDLRTGQLIWQVNQSAIGASTIYEYESPNQHGVHPYLWTSGSSALTLSPGSTVPTNTIVDPFQGTELFRYDSVPTGTAAVGPTGERLVYLFGGSTSNRTWLALWNASASLEL…
573	GC_00000001	MillC_mghcomb_bin.145	PQQ-domain protein	2744	35	596	57	0	0.471865	0.702823	0.564639	1														MNKVKKLALLTVFLIIILVGTPTVLAPITAHTPPLEIGTHAYIAAGPNPVGVGQEVAIVMWLDKVIDGARQDNNIRFHDFNLTIIDPNGNAKTSIFPICEDTTSSLYTLYTPEEPGNYTLIFSYPGQVHSFTDLIPAMFGGPPSQSAYMNDTYKASSAQTILTVQSEPIPQPPTYPLPTAYWTRPIEGQNWNWYTISSNWLGSLSNTFTSFACLQPGGSAPNSAHIMWTSPFLFGGVVGGTNVGVPGATYYTGESYEEMYTDSMIINGRLYYALALSDSAGIGGVGGSASAGFVCVDFQTGEQIWQEQYPINPSFAMLLDFETSNQHGVIPNGYLIATTQFSNPYGTFSNNIKWGGSGTWILYDALSGQWLFNITNVPSGAQVLGPNGEYCIYQYSAAQ…
574	GC_00000001	MillC_mghcomb_bin.145	PQQ-domain protein	2762	35	596	57	0	0.471865	0.702823	0.564639	1														MKKINQKNIAIPVFLILLLSTSAFMTMPTTNAHDPAWEVPTHAYIVVSPNPIGVGQEAFVVFWLDWIPIGAAGIGGDRWTNLKVEITKPDGNKETLGPFTSDSIGTGFAMYTPDQVGNYTFEVSFPGQIASKYNPLNGVEGSNTRAEYIGDKFLPSNATTTLNVQEEQAQRYQDVQLPTEYWTRPIEGQNTNWYKVASNWLGGGIYVHKNVQPFGTAPNTPHIMWTKPYQDAGVVGESITAYPLEGQTYYTGDSYEPRFQDSIVINGRLYYSLALGSTNGLRTTGGGGYMCVDLRTGDEIWYSDALGAEKANTAPIYGQLFLYDSMNQHGVVGSYLWQVDGSTWAAYDALTGKWLFNETNVPSGYTEYGQNGEITRYVLDYNHRWLALWNNTQHNVGLE…
575	GC_00000001	MillC_mghcomb_bin.145	PQQ-domain protein	968	35	596	57	0	0.471865	0.702823	0.564639	1														MGGSQNRYWTNFQPYGIAPNTAHILWANVLDNGGIVGGELGESHYYTGESYQSKFFPIILNGKLYTNTRIGPATTQGYVCYDLATGKELFKRSDYTLTCGFSFANNWENAHGTIDFLIQRTGSNLNFYDPRNGENVFNITNVPTGGALITNVTDVGTTNDLYIYTLSAGNLTKWSFYQTVKPTGSQTNWSPSRTTAYNGTAGIVYNVAIPRPHNAAGQFLSADYAFGTNGGECDGKWIIARSVNTTTAPPTVYLAGIRASDGQVMWETSHQLIEDPGIWRGGGGTHLDSDGGVYLNYKKETLQALAIDVNNGKVKYYTPARNASDWGSYTSGWCMESAYGKLFIGTYDGYMMAYDIETGDLLWQYSSGNSGLMTPYGSYPFFVGIYMGFGVADGKVFAA…
576	GC_00000001	MillC_mghcomb_bin.145	PQQ-domain protein	2399	35	596	57	0	0.471865	0.702823	0.564639	1														MNLLNKNRKIAIAAMFLLIPLVLAVFSLPEATAHDPPWTKKTWMYVAVSPSPVGVGQQVLITWWTDLLPQTAVGAYGDRWHDVTITVTDPNGNNETLGPYDSDPVGGGYVTFTPSEVGTYKIQSHFPGHTYTGEPAPPPPQSPRGSDYIGDILLPSDSEVVDLVVQEDALPNLPDSPLPTEYWSRPIDAENRQWFQIASNWLGGSARITNPTMPSTNINYYSTGPETSHIMWTKPWVFGGVVDGDYGTNSYYDGLSYERFWVNPIIIQGNLYVSQMQPPRYGWYCYDLQTGEEKWFQNSTGPLLPNIGPSGTSHVPSGAYPYLSFGQIYAYDSPNQHGALAYLWSTYSDPDNRTNIWQMYDAWTGNWILNINDVPSSGVAFAPSTQVTGKDGSLLILNY…
577	GC_00000001	MillC_mghcomb_bin.145	PQQ-domain protein	307	35	596	57	0	0.471865	0.702823	0.564639	1														MQIKNNKVLTLTTLVLITALLFPIIATLPTAEAGDIPTYAFIAAAPNPVGVGQQVTISFWLNEFPPTASGDQGDRWENMKLAITKPNGDKESLGPYRSDPVGAYYITYTPDQVGNYTIQFTFPGQNITGNRYGQPIDNYYEPSESRVLTLEVQEDPISHWQETPLPTDYWTRPIDSNNREWYQISGNWLFKGCDTSKAFTAQGYNPYTSAPDTAHILWTKEIAFGGVVGGFDASTQYYTGLSYEGKWNPPVIMQGRLYYNLPLANSASSGQFACVDIRTGETLWTATGSITNGQIYDYESPNQHGAHAYLWNCPSSWFGPASNWTMYDAFTGTQLLTFYNTQNPGVVTASENGDLICYVLNAQANWLLKWNSSKAIPATGTSGWSWSVSRGASYDWNNG…
578	GC_00000001	MillC_mghcomb_bin.145	PQQ-domain protein	753	35	596	57	0	0.471865	0.702823	0.564639	1														MLNINKKKTATFVAILAVTIMLTSTVFTPTVDATTRYFHTWVYVATSAPASGTGVGEQMLIVAWTAEMPPDTGEISHVVDSPTGRAGWYGMQIQVWDPDNETEILDMPFSDPVGANYITYVPEKLGTYRVQAIFPETDKELKVNLASGGSTFVAGDHYVYSEAVSPIATFTVVESAPSRWIESPLPSDYWTRPISGASRLWYPLSGNWLGTAANVWPLGSSGGNIATYAYGIAPESAHILWSKPFYIGGLADERFEDSAFATAHYQGTEFSPNVILDGKIHWSPYWGHPGKKGWEVIDLYTGATLYKNYSENAPSMGSIYQYESPNQHGEFAYLWDTGVGGGFFGGGTPVQLPQIVTLSDVSQRPSDLSVYKVGNPYVVNTSRTPISTGTVWRMVDAHT…
579	GC_00000001	MillC_msp_mb_bin.78	PQQ-domain protein	1817	35	596	57	0	0.471865	0.702823	0.564639	1									COG1520|COG3291	Outer membrane protein assembly factor BamB, contains PQQlike betapropeller repeat (PQQ) (PDB:6TJG)|Uncharacterized conserved protein, PKD repeat domain (PDB:2KZW)	M|S	Cell wall/membrane/envelope biogenesis|Function unknown		MNLTRKIAKALIASSLILTIAVTMLALPSVNSAVPNLTRKANVYIAATPNPVGVGQETLIHIGMKDELQAEYLGWKDLSVTIQKPDGTTETLTGINTDSTGGTGRVFVPSVAGNYTIQAHFPAQWQNVTVNGGANIFYAAADSPQVQLTVTQDPLPSFPGHSLPTEYWSRPIDSQLREWYTITGNWLTTYPANRYAKYNSEAPESAHILWAKQLAEGGLSDGLIGYDNVTHSYEDGSAYENKFYNSVILSGVLYYNLYESRGDPYAEQKVVAVDLKTGEELWSKPLIGKVARTGTTAADTVASSNIVLDGVSDAFPNGVGRRLAFGQLFYWDSYNYDGAYALLWTTSGTTWMAFDAYTGRWIYTIMNVPTGTTTYGKNGELLRVDCQNTKGYIALWNSS…
580	GC_00000001	bog_990	PQQ-domain protein	2785	35	596	57	0	0.471865	0.702823	0.564639	1														MLKNKNRIIVISIAIFLMLSMAASMLLIPTSSAHTPPLQIPTFAYVQAEPNPVGVGQPAIIYMWVNQIPDGAELGNNIRFQNYQLIITEPNGQQQTENFPVISDPTSNQGYTFTPDQTGTYILNFTFPGYKYTYTGLAPSLFGPPAPSQYVNDTYLPSSASATLTVQQTAIPTTPTAPLPTSYWTRPIYGENSNWYTISSNWLGSTSGSNQGYGSDFPGDAVGPQTSHIMWNAPLQMGGVVGGNAFAIQGDTYFEGSAYNNRYTNPIIIDGNLYYTEPISFAGVTSGPTVCVDLRTGQQIWSSNIPALSFGYIYDVQDPNQHGVYPPMLVSSTGGGLFSVGPATWRFYDAYTGDSLFNVTNVPQGTSALGVNGEYLLLMLTNYGTSSKPNYYLQEWNSS…
581	GC_00000001	bog_990	PQQ-domain protein	473	35	596	57	0	0.471865	0.702823	0.564639	1														MQISKNKTAVIAIAILLTISMTTSMLMMPSVSAHQPPWQIPTYAYINASPNPVGVGQNVVVIMWLTNLFSPASGLGNDYRFHNYQLIITDPNNQNQTVNFAIVQDPTSAQDYTFAPSLTGTYTLTFIFPGQAFNTYSHDTSFPSLFGGPPSPETLINDTYLPSQATANITVQQTQIPFTNSYPLPVSYWTRPIYGENPGWYTISSNWLGSGSPVEASAGSWAIGAYGANSLFSGAALNRNPGDAVGPTTSHVMWTKPLQAGGIVGGNNFAITGDSYFEGSAYVQRYDNPIIMDGILYYQAPLGYSSGQGGGTYAVDLQTGKVLWQNNAIPTGALSFGYIYDSQQPNQKGVMQPILFTSSFAQAYDAYTGQYLFNVTNVPSGLPTSMGPNGETIMYPTSN…
582	GC_00000001	bog_990	PQQ-domain protein	1299	35	596	57	0	0.471865	0.702823	0.564639	1														MQICKNRTIAIFIAIFLTFSMASSTALLPNVSAHNPPLNIPTYAYVNVAPNPAGLGQSINVGLWLGEPPPTASGPFGDRWGNMTVKVTKPNGTSETLGPFTSDDTGGTHTQYTPNQLGNYTFVLTFAGQTLAGANNAAANAFIGDYYEPSTSKPYVLTVQQSLIPLLPENPLPTNYWQRPIESVNDLWYSISGNWLGFGPLFSGNTGWYNATGDYNPYSTAPTTGHILWTKPAAPGGLIGGEFGTSSAPATNYYSTSQYEPKFGPIIINGVLYYEQYPGPSTNPAGWTAINLKTGQTLWTDTTPLTSAGTPTVLRCGQVLDYVSPNQYGAFPYLWTTGTPAGINVAAGSTTYNMFDAMTGNYYLSIVNGTSMVLTEDQSGDLIGYYVNSSSSNAYHAPT…
583	GC_00000001	bog_990	PQQ-domain protein	3352	35	596	57	0	0.471865	0.702823	0.564639	1														MFFGWEILAKLFNLNTQSEQSRRKSIFSFFSRKTYFGEKIEMQKLKSKISTIALVIIFVLSMTASTNFISSTFAHSPPWQIPTYAYVNVAPNPAGLGQTVNIGMWINNPPPDASRTYGDRWQNFKIIVTTPNGTTETLGPFTSDDTGGTHTDYTPIQLGTYSFFFSFPGQVLAGNNLDPTSAGPSAYANINDTYLPSNATTTLTVQQQPVPSIPQNPLPTTYWTRPIESVNDLWYTISGNWLGLSPSTFATTGQYNATGNYNPYSTAPTTAHLLWTKPAAPGGLIGGEFLGTDTSNFNGPQQYQPKFAPVIMDGILYYEQYPNSQSTPTSWIAINLHTGQTLWTMNATTDLLCGQTLDYVTPNQYGALTYLWGISPTAAHGAVGSVVHPNTPPNTGTTY…
584	GC_00000001	bog_990	PQQ-domain protein	1288	35	596	57	0	0.471865	0.702823	0.564639	1														MMKIAKNKIGIITILMFLMLSMSASTILLPNASAHNPPQNIPTYAFCNVAPNPAGVGQSVNVGFWLASPPPTAGTIYGDRWNGMMIEVTLPDGTNTTLGPFSSDDTGGTHVEYTPNTPGNYTFQMSYPGQTLAGINPPPVGFSAAAKAYIGDNYQSSISNVATLTVQQEPIPLLPQNPLPTNYWTRPIQSVNDNWYSISGNWLGLGALFSAATGMYNATGNYNPYTTAPTTAHIMWTKPEAFGGLIGGEFGGTDTSNYYSTRQYERMFQPIIMNGVLYYEEYPGSSLNPTGWAAVNLQTGQTLWTKDANNYGGGSSAQTALTISGLVTTLRCGQTLNYVTPNQYGALAYLWSTGTPAGINSIGTTWNMFDAMTGSYVLSIVNGTALSPLIEDDGGDLIG…
585	GC_00000001	bog_990	PQQ-domain protein	2653	35	596	57	0	0.471865	0.702823	0.564639	1														MIVILTLSIGASLASLQPTNAHTPAWSIPTYAYIQAVPNPVGVGQAALVYMWIDKIADGAELGNNIRFQNYKLTITDPKGVVTTQTFATVQDPTSNQAYSFTPDQVGTYTLTFNFPGYIYTYTGAVPSLFGPPAPSQYVNDTYLPSNATTTLTVQQTAIPSIPNGPLPEAYWTRPIYGENSNWYAISSNWLGYLSPGYTSGNPGGAIGPQTGHIMWTKPLDSGGVVGGLSGVQGSSYFEGSAYAQRFENPIILDGMLYYTLPLSFAGTPGTFLPNPYGPTQCVDLRTGQVIWSRSDVPWPTFGYVYDVEEPNQHGTYQPILFSASGTTWRAFDGDTGNALFNVTNVPSGATAWGSSGEYLIYVLANDGTAAKPQYYLAEWNSSNLWYGQYNGASTTPSV…
586	GC_00000001	bog_990	PQQ-domain protein	2541	35	596	57	0	0.471865	0.702823	0.564639	1														MQNIKNKTMVILIATILTISIGASTALMPISSAHSPPWNIPTYAFVNVGTNPDGVGQAVNIGLWLGQPPATANGPYGDRWHNMMVTVTKPDGTNETLGPFTSDDTGGTATSYTPTQVGTYTFQMSFPGQTLTGANLAVGQTSPFINDTYLPSISAVATLTVQQQPVGGVPVAPLPTTYWQTPITAMNVNNWYAISGASLDLGGSGRYNTTANYNPFSTSPTSAHIIWTKPEAFGGVLGGEFGGSTTYGNYYSTSQYEKKFTPVIMNGFLYYTVYPGSSTTPTGTVCVSLYTGQTVWTDNAANLGGGSPQQSALTSAGIVTPLLCGQILDYVSPNQYGGLAYLWTTGTPVGINSVGTTLNMFDAETGTYILSIVNGTSPTLTEDQGGNLVGYYINGTAGK…
587	GC_00000001	bog_990	PQQ-domain protein	1356	35	596	57	0	0.471865	0.702823	0.564639	1														MQNLKNKTLTVLVAAILMISIGASTTAFLPSASAHTPSQQLQLLANINVAPNPAGLGQSVTVGFWLNEPPLTASGPYGDRYGPFTINVIKPDGTNDTLGPFISDDTGGTSTHYTPAALGTYKFQMSFPGMTITGYTNNPIGQTPASSLTNVGYINDTILPAMSPVATLVVQQNPVPQIPAAPLPTAYWQTPINAMNVQNWYALGGPYLGLYTGYGAGKGASNYNATTNFNPYSTAPTTSHIMWTRPLAFGGAIGGDAGGTTTYGNYYSTSQYERKYLPIVINGFLYYTDFPGSSTSPLANICIDLYTGKTVWTDDSTNYAGGDPLHNMLTTTGVVMTLTCGQVLDYVSPNQYGGMAYLWETGTPAWITPSVMNVTGTTLNMFDAMTGKYILSIVNGTGF…
588	GC_00000001	bog_990	PQQ-domain protein	1479	35	596	57	0	0.471865	0.702823	0.564639	1														MNILKNKKLAISIAILLAISMSASMILMPSIIPTASAHTPPYQIPTISFINVAPNPIGVGQSVTVDFWLAVPTQSSERATGMTVIETNPAGTKTTLGPFTTDLTGGTTTEIVPDVVGNYTFQMFFPGQTLTAGSAITGFANDTLMPSHSSIVTLTVQQNPVGGIPFTPLPTEWWQTPVNSENVQNWYGIMGPWLGLGNNFSGATGEYNDTGNVNPYTTGPMTGHILWTKPWAVGGVAGGDAGGTETSDYWGTAQYQPKWEPVVIDGIEYATQYTTDNSYNNGIVATNLYNGQTMWVINTTNALKCGMQINWESPNQYGVVGPYILTTGTLPASDTGGNFIAGPGQSSPYMNTTGTQWNIYDGLTGKYVASVVNGTSPSILTNDANGNLVGYYDNYTYGT…
589	GC_00000001	bog_990	PQQ-domain protein	2844	35	596	57	0	0.471865	0.702823	0.564639	1														MKTLRNKIIAISIVILFVLSMTSVAELLPSASAHTPTWTIPTFPYVSPMPSTVGVGQAIVIYAFLGNAPIPNAAAGNTYRFHNYHVICTSPTGKTTTFDYQTVQDPTGAQTISFTPTEVGVYNITFKYDGQTLTANDQPAGSVWINDSYLPGTASATLTVQQNPVPVSPVPQSYFPTSYWTRPIYGENPYWYTISSNWLGTGSPVSSSVGSGTITGFTAGSLMERNPGDAVGSLTSHILWTNPIESGGIVGGNLSSVEGDSYFEGSAYYQRFTNPIVVDGMLIYNPPVSFVGPSSGPTTCVDLKTGKTIWQSLPSSAGGPNANAPCYVPPISFAYIYDVQDGNQHGTYEPILFTSNFGEAFNAYDGYWLFNVTGVPSGTAALGPQGEQLRYVITNQGNA…
590	GC_00000001	bog_990	PQQ-domain protein	2861	35	596	57	0	0.471865	0.702823	0.564639	1														MEGEKEKMKNNRNKTIAIAIAILLTISMAASTVLMPKVSAHYPGYQIPTYAYIDVNPNPIGLGQTATVFMWLNQIFGIGYDTTSYALLSNNYRFHNYNLTITTPDGNNTTTIFDIVQDTTSNQITSYTPTQVGTYTFTFSFPGQAYAQYPGQYNPNSILVNDTYLPSSATTTLTVQSEPITSAVGSSPLPSAYWTRPIYGENPYWYAISSNWLGAGSAVNPAVGSGAVSAFSTGPPQNSWGAILSRNPGDAIGSLTSHVMWTKPIQSGGVVGGNEYYAGGGYPGNGQGVGYYEGTAYEQRYINPIIMDGILYYMAPLGFDAPSYGPLVALNLQSGQVVWTSNTLPAPSFGYIYNLWDPDEHGTFPPILICPNGATWEMVDGFTGTVLFNVTGVPSGYVA…
591	GC_00000001	bog_990	PQQ-domain protein	44	35	596	57	0	0.471865	0.702823	0.564639	1														MKKIKNRIIGILIAALLIFSIGASTVLVQNASAHSPPNYIPTYAYIVAEPNPIGVSQTLVVYMWLDPVYGDAILGAGTPAVGTDGRTASGALLSNNYRFSNYQLTITGPDGKNTTQTFPTISDPTSNQAYQFTPSEVGTYTLSFNYPGQVYGANGDGYSGSLLVNDTYLASNATTTVTVQSTPIPAAIGSSPLPSAYWESPVYGENTIWYSITSDWLGSGSPVPAGYSSSTLFHGDAVGPLTSHIMWTNQLQFGGVSGGNTFYNGGGDPNNPQGVQYWEGSSYQPRFTNPIVIDGYLYYTEPVSFSGGDNGPTVCLNLKNGQILWSSTNVPPLSFGYVYNLWDPDQHGVFPPILFTANFAQAFDGFTGQSLFNVTGVPTGNAAMGPSGEQLRYVITNTG…
592	GC_00000001	bog_990	PQQ-domain protein	3067	35	596	57	0	0.471865	0.702823	0.564639	1														MKILDMKNLKNKNALILLSMFLMLSMAASTAFSPNALAQVVPAPGTVIPTYAHMNVFPNPVGVGQQITLGIFLATPLETAGNGGEAHNMTIQVVPPSGSNITLGPYTSDTTGGTVAYYTPSQVGNYTFQFYYAGEALGNASLGGYYALINGPSVSLPVTVTVQQEPVSQQINFPYTPLPTQWWQTPVSAENVQNWWSITGPWLGLGATTFASTGAYNGTGLYNPYTEDVATGHVLWTTPWFTGGVAGGIFGGAEDTGHFWSTTQYTPRYAPVIMNGVIYSTWYTFGFSTSADQGIRALSLYTGQQLWLINTTSVLRCGMEYYQYTVNDYGVRGPWLWTNGALPASETGGNYIAPPGASSPYMNTTGTQWNLYDAQTGKYCMSVVNGSALTLTTDANGEL…
593	GC_00000001	bog_990	PQQ-domain protein	2365	35	596	57	0	0.471865	0.702823	0.564639	1														MQETKNKTLAIAIVILLTFSISASMTLLPNASAHNPSWNIPTYAYINATPNPIGVGQTLLVYMWLDSVYGGVGGTTAVVPTNGSTASVALLSNNYRFHNYALTITAPNGTSSTVPFSVISDPTSSQYYYFTPTDIGTYTLNFTYSGQVYGANGNGYEKSSLINDTYLPSTATTNLTVQQTPIPAATTSEPLPTSYWQEPIYGENSNWYMLSSNWLGSGLPIGTGGSPPPAGYTSSPLYHGDAVGPLTSHIVWTLPTQNGGIVGGNMFPDAPGVSYFEGSSYVPRFQDPIIINGYLYYTEVASFTGTLSVSTSATGPTVCINLRTGQQLWSSITMPKLSFGYIYNLWDPDQHGTFPPILVASIGGGLTGLPSMWEFFDGYTGDSLFNVTGVPAQTLTDVI…
594	GC_00000001	bog_990	PQQ-domain protein	123	35	596	57	0	0.471865	0.702823	0.564639	1														MTSAIAASTNSMLFQNVKAQTNNTIETFSFINVSPNPCSVGQQVTVNFWLAVPIADSELAQNMTVNVIKPDGTNTTLGPFHSDLTGGTDTYYTPATTGNYTFQFFYGGQTLIGAPNAFGGNTFAGYVELPSMSAPVTLSVTNTAATGIQYTPLPTQYWETPVNAENIQNWYQLTGSWMGYAANTFAATGGYNDTGNYNPYTAAPLTAHILWTKPYCVGGVSGGELGNSEQASNFWTTSQYDPKYAPIIMNGIEYSTWYTTTTSTEQGIIAINLFTGQTMFVINTTNPLRAGMQINFENINQYGVVGPYIFAASNVGTFAFGVSNWYMYDGMTGQYLCEIDNAPSFSFLGQDPNGNIIGYAFNSTTGSMLVNGNRVTINNTAVYGPAVEMFNLTQAMQQT…
595	GC_00000001	bog_990	PQQ-domain protein	2082	35	596	57	0	0.471865	0.702823	0.564639	1														MMLPNIIPNASAHSPPWTITDQAYIAAAPNPIGVGQTLQITVWTAQPIANAQVVNNIRKENYTLTFTSPSGKVTTQYWAVVQNTGGEQSTTFVPTELGTYSATFTFGGMTYPSLSQITTTLPFTAAQKASINAYAGDIFTPATASLNFTVQQTPLPQTSYPLPTSYWTRPIEGENIQWYSISSNWLGPASAQLGATNEPGYNNFQPDGTAPNSGHILWTKPIEFGGVVGGSNVGDTGATYYSGSSYQPRFYNAIVMDGYLYFKMPLSGNGGPVVVNGVTYAGAYVCLDLRTGQVIWSNSNPIFNPTWGQLYNEIDPNQSGVIPSGFLWQAVTVAPAIINGTTGSTIQMANVTWEAFDGFTGTWVYNITNVPQNWNIYGPGSALLQEQTTKQAYDSTGSL…
596	GC_00000001	bog_990	PQQ-domain protein	2978	35	596	57	0	0.471865	0.702823	0.564639	1														MNTLNLKTFKTKTMKNKTAIVLLTTLLMLSLLISIRPTLGDAAIAPGSHLPTYSFLNIYPNPVGVGQQVTLGIFLANPFPTNEVAKNMTILETTPSGNSLTLGPFTSDLTAGTVAYMTPDTVGNYTFQFIYLGQALTNVTGLTPATTYTNLIADPSKSPIETLFVQQQPVVQRTYPYTPLPTQWWQTPVSAENVQNWYQITGAWLGLASNSFATTGSYNASSYFNPYTESVNAGHVLWTKPWLAGGVAGGIFGGDEVSGQFWSTFQYTPRYAPVIMNGIIYSTHYTTGMSSGEDEGIDAVSLYTGQTLWTINTTNTLRCGMMFNQYTINDYGVRGPWIWTTGTLPASDTGGNFIAGPGQSSPYMNTTGTQWNLYDGVSGKYEMSVVNGSALTLGQDANG…
597	GC_00000002	AS06rmzACSIP_217		1025	57	391	14	0	0.537869	0.721844	0.616422	0					K01990	ABC2 type transport system ATPbinding protein			COG1131	ABCtype multidrug transport system, ATPase component (CcmA) (PDB:5DO7)	V	Defense mechanisms		MEKAIEIHNLTKRYKDVCAVENLNLSIENGEIFGFLGPNGAGKTTTIRALTGLAKPTSGSVSVCGFNVASEPEKVKRVIGVVQQHFTFDLDLNLRENMELHARLHHIPKNIRRQRIDELLEFVSLTKQSERLVEDLSGGMKKAAMIARALLHQPKIIFLDEPTVGLDVQIRRRMWDLIRKLSRSGTTIFLTTHYIEEAEALCSRVGIVNQGHLIALGSPSELRGQVGLATVEMLVGGEYTRYEHFVDRQEALAYMQCLPSDVKAVVRDSSLEDVFVKLTGKKVEADGDA
598	GC_00000002	AS06rmzACSIP_217		1829	57	391	14	0	0.537869	0.721844	0.616422	0					K01990	ABC2 type transport system ATPbinding protein			COG1131	ABCtype multidrug transport system, ATPase component (CcmA) (PDB:5DO7)	V	Defense mechanisms		MGFAVEVTSLTKQFGQITALNGVSFKIQRGEIFGLIGPNGAGKTTTIRTVCTLIKPTSGSISIFGLDAVKQPEKTREILSYLPEESGAYPNLTGWEYLNFMAKLQSAPGTNIQQTVAEAAEICGLGDRLKDKAKTYSKGMKRRLLVARSLMTKPKLAVLDEPASGLDVMQAYHIREIVKRYVKEHGVTVMLSSHNMLEVEFLCNRVAFINKGQVVMEGEPRELKAKYSSENLEEVFAKVVGYA
599	GC_00000002	AS06rmzACSIP_217		2268	57	391	14	0	0.537869	0.721844	0.616422	0					K01990	ABC2 type transport system ATPbinding protein			COG1131	ABCtype multidrug transport system, ATPase component (CcmA) (PDB:5DO7)	V	Defense mechanisms		MPYAIQTHHLTKAYNSFKAVDDLEIAVERGEIFGLLGPNGAGKTTTVSMLCTILKPSSGTATVSGFDLVREANKVRRSIGIVFQDPSIDDRLTARENLYMHANLYGVAASEQRERVDRILKLVELEDRADDLLRTYSGGMRRRLELGRGLLHYPKILFLDEPTVGLDPQTRDHIWKYIKELKEAHDITVVLTTHYMDEADRLSDRIAIMDHGRIVILDTPEKLKANLEGDVVTVRANNLEELSHLVSKWLGLNKTKVVDGALEITVPSAKAAMPRIMEIASQNNVYVESLVSRGPNLEDVFLHYTGRTIREDTTKELHGLAAAHRRTIR
600	GC_00000002	AS06rmzACSIP_217		443	57	391	14	0	0.537869	0.721844	0.616422	0					K01990	ABC2 type transport system ATPbinding protein			COG1131	ABCtype multidrug transport system, ATPase component (CcmA) (PDB:5DO7)	V	Defense mechanisms		MKDDNMIQVTNLVKTFKTFNAVDDISFTVKKGEIFGLLGPNGAGKSTTLRILSTLARPSGGKAAIGGYDVVKDDNKVREMLGIVSEKMIIYDRLTAEENLWFFGCLYGIPKEQLKKRIDELLELVNLIQFKNKQVGTFSTGMRQRMNVIRALLNAPEVLFLDEPTLGLDPQSSVEIRDFVKKLNREKGTTIIVTTHMMVDADILCDRIAIIDHGKVIALDTSANLKKSIVGADKRVIKLEVSNLNGDMTSKIKALPCVSALNQEEPTKLRMTVTGENAFDTILDAVRGLGGKISSMENLQPTLEDVFLHITGRNVRDSTEAKIAVPMHGPPGLMRRQQRGR
601	GC_00000002	AS06rmzACSIP_217		1689	57	391	14	0	0.537869	0.721844	0.616422	0					K01990	ABC2 type transport system ATPbinding protein			COG1131	ABCtype multidrug transport system, ATPase component (CcmA) (PDB:5DO7)	V	Defense mechanisms		MIEAENLTRTFGSLTAVNNLNLHIDKGEVFGFLGPNGAGKTTTIRMLACLIAPTRGTATVAGYNIQKDPLKVRQSVGILTENPSLYERLSAYENMDFFAQAYGVTDLVERRKRIQELLEFFHLWERRNDKVAGFSKGMKQKLAIVRATVHRPPVMFLDEPTAGLDPQSAKEIRDMMAELSVHEKCTILLSTHHLEDAEKLCNRVLIMNKGSVLLVGSPDELRQKTNEKPMVEIALKQVSSKILKTLDGVMAAEGVKQQENRLLISVKDTATATPEIVRSIVAADGDVLAVNALKPSLEEAYLKLIKGGEKQ
602	GC_00000002	AS06rmzACSIP_217		1373	57	391	14	0	0.537869	0.721844	0.616422	0					K01990	ABC2 type transport system ATPbinding protein			COG1131	ABCtype multidrug transport system, ATPase component (CcmA) (PDB:5DO7)	V	Defense mechanisms		MIAIQTRDLTKKYGTKTAANSLNISINQGELFGLLGVNGAGKTTTIKMLSCLSKPTSGDATILEHNILTDANKVKEVTNVSPQETAVAPNLTVRENIEMIAGIYGMNKATASEKTSKIIKTMGLVQTQNDKAKTLSGGWQRRLSIAMALVSEPQILFLDEPTLSLDVLARRELWSMISSLKGKVTIILTTHYMEEAEALSDRVGIMEHGQLKVVGTPTELISLSGKSSFEQAFIKFATPEEIMP
603	GC_00000002	AS06rmzACSIP_615		182	57	391	14	0	0.537869	0.721844	0.616422	0					K01990	ABC2 type transport system ATPbinding protein			COG1131	ABCtype multidrug transport system, ATPase component (CcmA) (PDB:5DO7)	V	Defense mechanisms		MSQNEDVIKVENLTKVFNKTLVAVDHINFNVKKGEIFGFLGPNGAGKTTTINMLITVLKPTSGKAEILCHDIAKQSDAVRYSIGVVPQEYTADEDLTGLENIMLCADMYGIPRYISKKRAADLLELVELTKFKDKKTQTYSGGMRRRLELASGLINRPKVLFLDEPTLGLDVQTRAATWNYIKTLKKEFGMTLFMTTHYLEEADSLCDRIAIIDHGKIVVVGTPEELKDSIGGDIITLSIQKNTDITDIIKKIPQVKEVKLDDKTYTIKTESAELTAPLIIEAIRKEGHIVSKLSLTKPTLNEVYLQYTGKSMRDQADESRERMGHGLMMRRPH
604	GC_00000002	AS06rmzACSIP_615		2055	57	391	14	0	0.537869	0.721844	0.616422	0					K01990	ABC2 type transport system ATPbinding protein			COG1131	ABCtype multidrug transport system, ATPase component (CcmA) (PDB:5DO7)	V	Defense mechanisms		MLKEKNKMAKAIETFQLTKIYNSIKAVDNLNICVETGEIFGLLGPNGAGKTTTASMLSTILKPTSGTAKVNGYDIVKEASKVRKSIGIVFQDPSVDDRLTGRENLYMHANLYGVPASEQNERINRILKLVELEDRADDLLRTYSGGMRRRLELGRGLIHYPKVLFLDEPTVGLDPQTRDHIWKYIKELKESHEITVVLTTHYMDEADRLSDRIAIMDHGKIVVLDTPSKLKETLEGDVITVKANKIQGLADLVTKWLEINKTHIVNETLEITVQNGKAVMPRIMELANQNDIYVESLLLREPNLEDVFLHYTGRSIRHDSTRELQGLAAAQRRAIR
605	GC_00000002	AS06rmzACSIP_615		155	57	391	14	0	0.537869	0.721844	0.616422	0					K01990	ABC2 type transport system ATPbinding protein			COG1131	ABCtype multidrug transport system, ATPase component (CcmA) (PDB:5DO7)	V	Defense mechanisms		MIETKNLTRKFRNITAVDNISFNIEKGEVFGFLGPNGAGKTTTIRMLACLISPTEGTATVAGYDIRSDPTKVRESIGILTENPSLYERLTAYENMDFFAAAYGIKTSDERQQRIRELLDFFNLWDRRNDKVATFSKGMKQKLAIVRAIVHRPPVLFLDEPTAGLDPESAKEIRDLMFQLSQHEKRTILLCTHHLEDAEKLCKRVLIMNKGRCILTGSPNELRDKINPQPVLEIELTKVSSIVLNAIKNENYAKEVKVLDQENIIAVSVGDARVDTPKIVRTIVEAQGQILSVKLLRPSLEEAYLKLIKEGKQQ
606	GC_00000002	AS10tlH2TH_146		1277	57	391	14	0	0.537869	0.721844	0.616422	0									COG1131	ABCtype multidrug transport system, ATPase component (CcmA) (PDB:5DO7)	V	Defense mechanisms		YTIKSSNAELTAPLIIETLRKNDHVVIKLSLSKPTLNEVYMQYTGRSMRDAEESHGTIMSQKMAMRRGHR
607	GC_00000002	AS10tlH2TH_146		1120	57	391	14	0	0.537869	0.721844	0.616422	0					K01990	ABC2 type transport system ATPbinding protein			COG1131	ABCtype multidrug transport system, ATPase component (CcmA) (PDB:5DO7)	V	Defense mechanisms		MTMDYTIETQDLTKQYGNLVAVNKLNIKVQHNTIHGFLGPNGAGKSTTIKILIGLLKATSGSATVLGKKVQLDDADSRLRIGYMPELPRFPKHLKGAELLDIYGRMYGMNPVELKEQISKLIELVGLKGRENDLIGKYSKGMQQRIGIAQALLTNPELVILDEPSMGLDPVGMVEVRELIKAISKDGMTVLVSSHLLFEVEQICSHVTIINRGQALVSDTLENVSHKISGPVSIQVEIVNLNQKVISSLKELPFVKEITQKNATLNINLNTREEVREKISQTITSSGGIIVSMSMKGHGLEDIFLELIKSQGAKK
608	GC_00000002	AS10tlH2TH_146		2039	57	391	14	0	0.537869	0.721844	0.616422	0									COG1131	ABCtype multidrug transport system, ATPase component (CcmA) (PDB:5DO7)	V	Defense mechanisms		LIDLVGLKGRENDRIGKYSKGMQQRIGIAQALLNNPDLVILDEPSVGLDPVGMVEVRELVKIISKEGMTVLISSHLLFEVEQICSHVTIINKGKSLFSDKLENVSKVISGPASMQIEVLNINDDLIRALKRLTYVEDVTQADNTLNITLTTRDDVSAQISKTITMSGGTIVRMNQKGNRLEDMFIQLVNNLQGGKN
609	GC_00000002	AS10tlH2TH_146		733	57	391	14	0	0.537869	0.721844	0.616422	0					K01990	ABC2 type transport system ATPbinding protein			COG1131	ABCtype multidrug transport system, ATPase component (CcmA) (PDB:5DO7)	V	Defense mechanisms		MRLAVEVESLTKQFGQIMALDGVSFHIKPGEIFGLIGPNGAGKTTTIRMVCTLIKPTSGTILIYGQDAVRAPDKTRQIISYLPEESGAYPNLTGWEYLEFMAKLQTGFGVNIKNVVAEAAAICGLGDRLKDKAKTYSKGMKRRLLVARALMTKPKLAVLDEPTSGLDVMHAYHIREIVKRYVKDHGVTVLLSSHNMLEVEFLCNRVAFINKGHLVMEGEPKELKARYNSENLEEVFAKVVGYA
610	GC_00000002	AS10tlH2TH_146		2414	57	391	14	0	0.537869	0.721844	0.616422	0					K01990	ABC2 type transport system ATPbinding protein			COG1131	ABCtype multidrug transport system, ATPase component (CcmA) (PDB:5DO7)	V	Defense mechanisms		MQYAIQTHQLTKKYNNYTAVDSLDISVERGEVFGLLGPNGAGKTTTVSMLCTILKPTSGTATINGFDLVRQSHSVRKSIGIVFQDPSIDDRLTARENLYMHANLYGVPAAEQKERIERILKLVELEDRAESLLRTYSGGMRRRLELGRGLIHYPQILFLDEPTVGLDPQTRDHIWKYIRELKETHDITVVLTTHYMDEADRLSDRIAIMDHGKIVVLNTPQKLKETLEGDVITVRANDIQLLSDLVVKWLGLTKTRIVDGALEITVPNAKAAMPRIMELATQNNIYVESLISRGPNLEDVFLHYTGRSIREDSTRELYGFAAVQRRAIK
611	GC_00000002	AS10tlH2TH_146		2252	57	391	14	0	0.537869	0.721844	0.616422	0					K01990	ABC2 type transport system ATPbinding protein			COG1131	ABCtype multidrug transport system, ATPase component (CcmA) (PDB:5DO7)	V	Defense mechanisms		MSLENTNMIEVRNLSKYFKALKAVDDISFTVKKGEIFGLLGPNGAGKSTTLRILSTLSRPTSGKATINGYDIVKNDNKVRELLGIVSEKMIVYDRLTAKENLWFFGCLYGIPKEKLNKRVADLLELANLTPFKDKQVGTFSTGMRQRINVIRALLNDPQVLFLDEPTLGLDPQSSVEIRDFIKNLNKEKGTTLIITTHMMVDADILCDRIAIVDHGKIIALDTSANLKRATVGDNTLIIKLAISNLTGEMVTKLKELSCVDAVIQENEMQLRVVVHGENAFDEILDTVRSMKGKISSMENLQPTLEDVFLHMTGRHVRDVLEAKAPQQMRPHGMRKPQRGR
612	GC_00000002	AS10tlH2TH_146		1214	57	391	14	0	0.537869	0.721844	0.616422	0									COG1131	ABCtype multidrug transport system, ATPase component (CcmA) (PDB:5DO7)	V	Defense mechanisms		DKKDKSVNTLSKGMMQKLAIARSLLHDPDILFFDEPTSGLDPNTQMNIRNLVKELAKSGKTVLLSSHN
613	GC_00000002	AS10tlH2TH_146		972	57	391	14	0	0.537869	0.721844	0.616422	0					K01990	ABC2 type transport system ATPbinding protein			COG1131	ABCtype multidrug transport system, ATPase component (CcmA) (PDB:5DO7)	V	Defense mechanisms		MIDTENLTRKFDNLIAVENLNLHIEKGEVFGFLGPNGAGKTTTIRMLACLIAPTKGSAMVAGYNIIKDPLKVRQSAGILTENPSLYERLTAYENMDFFAQAYGINSITVRQSRIQELLEFFHLWERRNDRVGGFSKGMKQKLAIVRAIVHKPPVLFLDEPTAGLDPESAKEIRDMITKLSQHEKSTILLSTHHLEDAEKLCRRVLIMDKGRCLLVGTPDELRKKISTTPAIEVVLTKVTPEILAAIETNKKALEINQQGTRLLINVEDTHVATPEIVRAIVEKKGQILSVNAVRPSLEDAYLKLVKGEEIS
614	GC_00000002	BA1		206	57	391	14	0	0.537869	0.721844	0.616422	0					K01990	ABC2 type transport system ATPbinding protein			COG1131	ABCtype multidrug transport system, ATPase component (CcmA) (PDB:5DO7)	V	Defense mechanisms		MHGSQVVEVRNLVKRFGELVALNDVSFKVDQGEIFGLIGPNGAGKTTALRILATLLLPTSGHVRVLGYDVVREADKVRPLMSYLAEDAGAYRNLSGYEYLSIVAQIYFESRSDAEEAVEEAVKISGLGDRIMDKIKNYSKGMKRRIQVARALMTKPKLAILDEPTAGLDVFHAQHVRGIVKRHVLEGRAVVLSSHNMLEVEYLCSRLTFIHQGKIMIEGEPQSLKEKCGASNLEEAFMEVIGRWEN
615	GC_00000002	BA1		1903	57	391	14	0	0.537869	0.721844	0.616422	0					K01995	branchedchain amino acid transport system ATPbinding protein			COG0411	ABCtype branchedchain amino acid transport system, ATPase component LivG (LivG) (PDB:1G9X) (PUBMED:29514851)	E	Amino acid transport and metabolism		MLSGSGVIKRFGGLTALLNVDFNVKEGEIVGLIGPNGSGKTTLFNVISGFYRPDSGTITFKGKEIVGLKPHEIAKLGIGRTFQIVRPFEDLTTLENVAVGALYGRAGINDIVRAKREALKFLEFMGLADKKDILARDLTLAERKRLELARALVIKPELLLLDEVFAGLNPAETKDATGLIFRIRDELGVTVFMIEHVMKTIMETCKRIMVLHHGHKIAEGKPEEVAHDPAVISAYLGVKYA
616	GC_00000002	BDPHmgh_maxbin_019		100	57	391	14	0	0.537869	0.721844	0.616422	0					K01990	ABC2 type transport system ATPbinding protein			COG1131	ABCtype multidrug transport system, ATPase component (CcmA) (PDB:5DO7)	V	Defense mechanisms		MTKTEFIVTEKLTKQYENVKAINNLDLTVNRREIFGFLGPNGAGKTTTIRVLTTLTKPTSGTASVGGYDVVKEPEKVKPAIGIVQQHISLDRDLTVKENMEFHARMHHLEASKRKQRISELLNYVELTEYADKMVDALSGGMKKKASIVCSLIHEPSILFLDEPTVGLDPQARRKLWDLIRRLNLDGTTIFLTTHYIEEAEALCGRVGIMHHGQLIALDTPQELRKKLGLIAVETLVNNKETHYQYFGDRAEATRYVQNLSSDAKTIIIRDTNLEDVFVEQTGEKVGDS
617	GC_00000002	BDPHmgh_maxbin_019		1916	57	391	14	0	0.537869	0.721844	0.616422	0					K01990	ABC2 type transport system ATPbinding protein			COG1131	ABCtype multidrug transport system, ATPase component (CcmA) (PDB:5DO7)	V	Defense mechanisms		MTETICIQNLIKKYDELYAINNLNLLVHSGEIFGFLGPNGAGKTTTIRVLTTLTRPTSGLALVDGFNVVTEPEKVKKVIGVVQQHMSLDRDLTIRENMEFHARIHHLNSSTRKKRIAELLEYAELTEYADKMVDTLSGGMKKKAMIVCSLLHHPKLLFLDEPTVGLDAQARRRMWDLMRRLNKDGTTIFLTTHYIEEAEVLCDRVGIMHHGHLIAVDKPLELRRKLGLVAVEILGSNNETQYKFFADREAATNYVKSLPAEAQTVIIRESNLEDVFIEQTGEKVGDS
618	GC_00000002	BDPHmgh_maxbin_019		1577	57	391	14	0	0.537869	0.721844	0.616422	0					K01990	ABC2 type transport system ATPbinding protein			COG1131	ABCtype multidrug transport system, ATPase component (CcmA) (PDB:5DO7)	V	Defense mechanisms		MSENQEVIKVEGLTKVYNHTLTAVDHINFSVKRGEIFGFLGPNGAGKTTTISMLITVTKPTSGKATILGGDIANQSMDVRAAIGVVPQEYTADEDLTGYENILLCADLYGIPRSVSKKRAEELLKLVELTAFKDKRVQTYSGGMRRRLELACGLINRPQVLFLDEPTLGLDVQTRAATWNYVKMLKKEFGMTLFLTTHYLEEADALCDRIAIIDHGRIIVTGTPTELKDSLGGDIITLAIEKEDQDITELISKVEHVKNVKKENDGYIIKSSNGELTAPLIIEALRRNGHVVTKLSLTKPTLNEVYLQYTGRSMRDAEENRENVVSQRITMRRARH
619	GC_00000002	BDPHmgh_maxbin_019		235	57	391	14	0	0.537869	0.721844	0.616422	0					K01990	ABC2 type transport system ATPbinding protein			COG1131	ABCtype multidrug transport system, ATPase component (CcmA) (PDB:5DO7)	V	Defense mechanisms		MEYAIETDNLTKNYGSLTAVNKLNLKVQKNSIHGFLGPNGAGKTTTLKILVGLLKPSQGSAKVLGREVQVDQADARLRIGYMPELPKFPKHLKGVELLDLYGRMYGMTRQQRLEQIPKLIAIVGLKGRENDHIGKYSKGMQQRIGIAQALLNRPDLVILDEPSIGLDPVGMVEVRELVKEISKEGMTVFLSSHLLFEVEQICDHVTIINKGTVLASDTLQAVSGMLSGPALIHLEVANLTDNAVSAVKNLPFVSEVYREGASLTVKVSSHEDVRSKVSKEVTGAGGVIVGMSQKASTLEDVFIQLIGKDNGGKNQ
620	GC_00000002	BDPHmgh_maxbin_019		1465	57	391	14	0	0.537869	0.721844	0.616422	0					K01990	ABC2 type transport system ATPbinding protein			COG1131	ABCtype multidrug transport system, ATPase component (CcmA) (PDB:5DO7)	V	Defense mechanisms		MRERVHVLSLAVEASSLVKQFGNVRALDGLSFSVKPGEVYGLIGPNGAGKTTTLRTICTLILPTSGKLDIFGLNVVSQADEVRKILSYLPEESGAYPNLTGYEYLEFMAKFNQKEGVDIKGMINEAAELSGLGNRLKDRAKTYSKGMKRRLLIARALMTHPKLAVLDEPASGLDVLHAYHVREIIKRYVKDYGITVILSSHNMLEVEYLCNRVSLVNKGKIVLEGEPKELKAKYGSENLEEVFAKVVGYA
621	GC_00000002	BDPHmgh_maxbin_019		457	57	391	14	0	0.537869	0.721844	0.616422	0					K01990	ABC2 type transport system ATPbinding protein			COG1131	ABCtype multidrug transport system, ATPase component (CcmA) (PDB:5DO7)	V	Defense mechanisms		MSHVIETHQLTKTYNSFTAVDKLNINVDSGEIFGLLGPNGAGKTTTVSMLCTILKPSHGTATVDGHDIVKEPSKVRKSIGIVFQDPSIDDRLTGRENLYMHANLYGVPASLQRERVDRILQLVELEDRADDLLRTYSGGMRRRLEIGRGLIHQPKVLFLDEPTVGLDPQTRDHIWRYIKDLKEANDITVVLTTHYMDEADRLSDRIAIMDHGKIVILDTPQNLKGTLEGDLVAVQSNNNEALSKLVSKWLGFTKTRVADEMLEVTVPNGKNAMPRIMELATQNNIYVESINLKEPNLEDVFLHYTGSTIREDPTKELHGMAAIHRRAIR
622	GC_00000002	BDPHmgh_maxbin_019		2465	57	391	14	0	0.537869	0.721844	0.616422	0					K01990	ABC2 type transport system ATPbinding protein			COG1131	ABCtype multidrug transport system, ATPase component (CcmA) (PDB:5DO7)	V	Defense mechanisms		MENDNIIQVKNLTKTFGKFTAVDGISFDVKKGEIFGLLGPNGAGKSTTLRMLSTLARPTGGVATIGGYNIVKNDTKVRSLIGIVSEKMIIYERLTAKENLWFFGCLFGIPKEELHKRTDELLELVNLTPFKDKPVGTFSTGMRQRMNVIRALLNEPQVLFLDEPTLGLDPQSSVEIREFIKKLNKEKGTTIIITTHMMLDADLLCDRIAIVDHGKIIALDTSANLKKATIGANTLIIKLEISNLTSDMLAKIKALPCVDAVTQEEQTKLRIIVHGEDAFDNILDQVRAIKGKISSMENLQPTLEDVFLHMTGRNVRDSVEAKVVPVGRKARMAQRGR
623	GC_00000002	BDPHmgh_maxbin_019		2220	57	391	14	0	0.537869	0.721844	0.616422	0					K01990	ABC2 type transport system ATPbinding protein			COG1131	ABCtype multidrug transport system, ATPase component (CcmA) (PDB:5DO7)	V	Defense mechanisms		MSISILTANSLTRKFGSFKAVDSLSLDVKEGEIFGLLGPNGAGKTTSIKMMITLLPPTSGSVLIGGFDVVREASRVRRLIGYVPQVLSADGTLTGFENLLVFAKLYDLPRQGRKEHIWDALEFMGLGDVGNKLVKNYSGGMVRRLEIAQSMLHNPKLLFLDEPTIGLDPVGRKAVWDHIEKLRAAFGMTIFLTTHYMEEADQLCSRLAIMNHGKMVALGTPDILKASIGKESATLEDVFSFYASDVLESGGTFKEAFLARRTARRLA
624	GC_00000002	BDPHmgh_maxbin_019		1073	57	391	14	0	0.537869	0.721844	0.616422	0					K01990	ABC2 type transport system ATPbinding protein			COG1131	ABCtype multidrug transport system, ATPase component (CcmA) (PDB:5DO7)	V	Defense mechanisms		MIETENLTRQYGNLTAVDSVNFKIEKGEVFGFLGPNGAGKTTTIRMLACLISPTKGTATVAGYNIQKDPLKVRQSVGILTENPSLYERLTAYENMDFFAQAYGVADPAERQKRIQELLEFFNLWDRRNDKAGTFSKGMKQKLAIIRATVHKPPVLFLDEPTAGLDPESAKEIRDLMAQLSKREKCTILLSTHHLEDAEKLCKRVMMMNKGRCLLIGTPDGLRERITTHPVIQVDLTQVTNRILQALKANSNVKEVNTKPEESALLITVEDTRSATPEIVRAIVEADGQILGVNVFRASLEEAYLKLIKGGETR
625	GC_00000002	BDPHmgh_mb_bin_105		1028	57	391	14	0	0.537869	0.721844	0.616422	0					K01990	ABC2 type transport system ATPbinding protein			COG1131	ABCtype multidrug transport system, ATPase component (CcmA) (PDB:5DO7)	V	Defense mechanisms		MKEFIVTEKFTKSYGELKAVDDLDLTVHSGEIFGFLGPNGAGKTTTIRVMTTLTKPTSGYVGIDGFDVVKDADKVKKAIGVVQQHLSLDRDLTVRENLEFHARLHHLPSGERKQRIKQLLEYVDLTEYSNRMIDTLSGGMKKRAAIVSSLLHDPKVLFLDEPTEGLDAQARRRLWDLIRKLNHDGTTIFLTTHYIEEAEVLCNRVGIMHHGRLIALDTPMALREKLGLVAVEALVDKKTCYSFFADRTAANQYVQGLSDATTVVIRDSNLEDVFVELTGQKVGGN
626	GC_00000002	BDPHmgh_mb_bin_105		2558	57	391	14	0	0.537869	0.721844	0.616422	0					K01990	ABC2 type transport system ATPbinding protein			COG1131	ABCtype multidrug transport system, ATPase component (CcmA) (PDB:5DO7)	V	Defense mechanisms		MTETDDDVIKVKGLTKVYNGNFTAVDHIDFRVKHGEIFGFLGPNGAGKTTTISMLITVLKPTAGTATVLGGDIAKQSLDVRSSIGVVPQEYTADEDLTGYENILLCADLYGIPRSVSKKRAQDLLQLVELTGFKDKRVQTYSGGMRRRLELACGLINRPKVLFLDEPTLGLDVQTRAATWNYVKMLKKEFGMTLFLTTHYLEEADALCDRIAIIDHGRIVVTGTPTELKDSLGGDIITLAIQDPTDITELISKIEHVKDVKKENGGYVIKSANGEATAPLIIEALRKNGHVVTRLSLTKPTLNEVYLQYTGRSMRDAEESRENVFKQRMAVRRARQ
627	GC_00000002	BDPHmgh_mb_bin_105		1584	57	391	14	0	0.537869	0.721844	0.616422	0					K01990	ABC2 type transport system ATPbinding protein			COG1131	ABCtype multidrug transport system, ATPase component (CcmA) (PDB:5DO7)	V	Defense mechanisms		MSLAVNAQNLTKKFGNIEALNDITFQIKPGEVYGLIGPNGAGKTTTLRIISTLILPTSGTATVFGIDAVKQPDEVRKILSYLPEESGAYRNLSGYEYLQFMAKFSNANTKEALEQAAEISGLGERLKDKAKTYSKGMKRRLLLARALMTKPKLAILDEPASGLDVLHAYHIRQIIKTYVKQNGVTVLLSSHNMLEVEFLCDRVALVNKGRIVLEGKPADLKAQNGCSNLEEVFAKAVGYA
628	GC_00000002	BDPHmgh_mb_bin_105		1489	57	391	14	0	0.537869	0.721844	0.616422	0					K01990	ABC2 type transport system ATPbinding protein			COG1131	ABCtype multidrug transport system, ATPase component (CcmA) (PDB:5DO7)	V	Defense mechanisms		MAPVIETNQLTRSFGGLTAVDKLDIEVESGEIFGFLGPNGAGKTTTISMLCTILKPTSGTATVNGHDIVKEAMHVRKSIGMVFQDPSIDDRLTGRENLYMHANLYGVPSSEQKDRIDRILKLVELEDRADDLMRTYSGGMRRRLELGRGLIHYPKVLFLDEPTVGLDPQTRDHIWNYIKELKEAHDITVVLTTHYMDEADRLSDRIGIIDHGKLIALDTPPKLKETLEGDVIIIKAAKIDELTALLAEKLGLMQSQIVDGALEVTVRGGKSVMPRIMETATQNKFSIDSIELREPNLEDVFLHYTGKDIRAEGGKELHGVAAIHRRAIR
629	GC_00000002	BDPHmgh_mb_bin_105		2006	57	391	14	0	0.537869	0.721844	0.616422	0					K01990	ABC2 type transport system ATPbinding protein			COG1131	ABCtype multidrug transport system, ATPase component (CcmA) (PDB:5DO7)	V	Defense mechanisms		MGNTYILPKYIAPHYIPLGLTHMANEAIIQVKNLTKTFGKFTAVDDISFDVKKGEIFGLLGPNGAGKSTTLRMLSTLARPTKGTAAIGSYDIVKHDTQVRKLIGIVSEKMIMYNRLTAKENLWFFGSLFNIPKDELNKRIDELLELVQLTKFKNAQVGTFSTGMRQRMNVIRALLNQPQVLFLDEPTLGLDPQSSVEIREFIKKLNKENGLTVVITTHMMVDADLMCDRIAIVDHGKIVALDTSANLKKTISGADTSIIKLGISNLDYKLIEAVKALSCADSVTQEDEIHLKVLVHGDEAFDSIIDVIRSNNGKISSMENLQPTLEDVFLHVTGHEVRDSADKKMPLEQHRGGRFGQAPNRIR
630	GC_00000002	BDPHmgh_mb_bin_105		1559	57	391	14	0	0.537869	0.721844	0.616422	0					K01990	ABC2 type transport system ATPbinding protein			COG1131	ABCtype multidrug transport system, ATPase component (CcmA) (PDB:5DO7)	V	Defense mechanisms		MIETENLTRKFGNLTAVENLTLHVDKGEVFGFLGPNGAGKSTTVRMLCCLIGKTSGKATIGGYSTDSEDNRLKIRKMVGLLPENVGLYDSLSAYKNLDFYGKLYEVPDEQRKENIERLLRLLGIWERRDDAVGGFSKGTKQKIAIARSLIHEPQVLFLDEPTANLDPEAAKTVRDFVLDLKKEKRTIFLNTHNLGEAERLCDRIGILKTRLVAVDSPKNLERSLYSRKTIIHMVAVTPQVAEAARTLSFVKNLRVSDNKLVLDMDSPERDNPELIRAVVAAGGNIQYVTELKSTLEDVYIKLIREAQPQ
631	GC_00000002	BDPHmgh_mb_bin_105		323	57	391	14	0	0.537869	0.721844	0.616422	0					K01990	ABC2 type transport system ATPbinding protein			COG1131	ABCtype multidrug transport system, ATPase component (CcmA) (PDB:5DO7)	V	Defense mechanisms		MIDAENLTKEFGSLTAVENLSLHVKEGEVFGFLGPNGAGKTTTIRMLCCLISKTGGTATIDGFEIGNSADHKKIRSIIGLLPENVGLYDDLSAYRNLDFYGRLYKVPQPQRQERIERFLKLLGLWEKKDLAAGTFSKGMKQKLAIARALIHDPKVLFLDEPTANLDPEASKMVRDFVLELKQEKRTIFLNTHLLDEAARICDRVGVLKTKLLAVGTPEELKDSLQGTKTVVQLEHVTDAVLAAVKKAGSWNLKTSGNKLIINVADAEKENPDIVNAIGAAGGRIQFVTQTTPSLEDVYLKLVRS
632	GC_00000002	BDPHmgh_mb_bin_105		412	57	391	14	0	0.537869	0.721844	0.616422	0					K01990	ABC2 type transport system ATPbinding protein			COG1131	ABCtype multidrug transport system, ATPase component (CcmA) (PDB:5DO7)	V	Defense mechanisms		MIDIENLTRTFGNLTAVNNLTLNVEKGEVFGLLGPNGAGKTTTIRLLACLISPTKGDATVAGYNIRRDPLKVRQSVGILTENPSLYERLTAQENMEFFAQAYGVNDPAERQKRIKELLELFNLWDRRNDKVAGFSKGMKQKLAIIRATVHKPPVLFLDEPTAGLDPESAKEIRDLMAQLSQREKCTILLSTHHLEDAEKLCKRVMIMNKGRCILIGTPDELRQKISGQPVIQIGLTHVTPKVVAAVKANNEVKEVNIKQDEDTLLVSVENARLSTPQILRSIFEADGQILTVNVFRPSLEEAYLKLIKEGESQ
633	GC_00000002	BDmgh_mb_bin_135		1973	57	391	14	0	0.537869	0.721844	0.616422	0					K01990	ABC2 type transport system ATPbinding protein			COG1131	ABCtype multidrug transport system, ATPase component (CcmA) (PDB:5DO7)	V	Defense mechanisms		MNNEVIVTEKLVKKYGAVKAVQNLDLCVHSGEIFGFLGPNGAGKTTTIRVMTTLTKPSSGCVRINGFDVVREADKVKTMIGVVQQHLSLDRDLTIRENLEFHARLHRISSVERKRRIEDLLEYVELAEYADHMVDTLSGGMKKRAAIVSSLLHEPRVLFLDEPTVGLDAQARRRLWDLVRRLNSDGTTIFLTTHYIEEAEVLCNRVGVMHHGELIALDTPLVLREKLGLVAVESLVGKETCYRFFADWDSAKKYAQTLSSDARTVVIRDSNLEDVFVELTGQKVGDV
634	GC_00000002	BDmgh_mb_bin_135		642	57	391	14	0	0.537869	0.721844	0.616422	0					K01990	ABC2 type transport system ATPbinding protein			COG1131	ABCtype multidrug transport system, ATPase component (CcmA) (PDB:5DO7)	V	Defense mechanisms		MAEVILTQNLTKTYKSVCAVRDLNLKVNRGEIFGFLGPNGAGKTTTIRVLTTLAKPTSGSVWIAGYNVSKAPEKAKRVFGVVQQHLTLDLDLNLKENMELHARLHHISGFERNQRINELLGYVGLTAQSRRMIPELSGGMKKSAMIARALLHRPEVLFLDEPTVGLDVQMRRRIWDLIRRLNNDGTTIFLTTHYIEEAEALCHRVGIVNEGQLIVLGTPAELRQKVGLMAVETLVEGKFTRYRYFPDREAATNYVQSLPADVKTIIIRDSNLEDVFVELTGKKVGDDEC
635	GC_00000002	BDmgh_mb_bin_135		846	57	391	14	0	0.537869	0.721844	0.616422	0					K01990	ABC2 type transport system ATPbinding protein			COG1131	ABCtype multidrug transport system, ATPase component (CcmA) (PDB:5DO7)	V	Defense mechanisms		MSQNENVIEVKGLTKVFNHSFTAVDHIDFSVKRGEIFGFLGPNGAGKTTTISMLITILKPTSGKATILGGDIAKQSLEVRSSIGVVPQEYTADEDLTGYENILLCADLYGIPRSVSKKRALDLLQLVELMAFKDKRVQTYSGGMRRRLELACGLINRPKVLFLDEPTLGLDVQTRAATWNYVKMLKREFGMTLFLTTHYLEEADALCDRIAIIDHGRIVVIGTPAELKDSLGGDIITLAIQKDEDITELISKIEHVKEVKKENGGYTIKSANGEVTAPLIIEALRKNGHVVTKLSLTKPTLNEVYLQYTGKSMRDSEESRENVARQRMTMRRAHQ
636	GC_00000002	BDmgh_mb_bin_135		344	57	391	14	0	0.537869	0.721844	0.616422	0					K01990	ABC2 type transport system ATPbinding protein			COG1131	ABCtype multidrug transport system, ATPase component (CcmA) (PDB:5DO7)	V	Defense mechanisms		MNVEGLGKSFGNVQALKEVTFQITEGEVYGLIGPNGAGKTTTLRIISTLILPTSGSATVFGVDVVRQAGQVRQILSYLPEESGVYRNLSGMEYLQFMAKFSGSDTKAAIKEAMEISGLGERLKDKAKTYSKGMKRRLLLARALMTKPKLAILDEPASGLDVLSAYHIRKIIKQYVKQNGVTVLLSSHNMLEVEYLCDRVALVNKGKIVLEGQPAQLKAKYGVQNLEEVFAQVVGYA
637	GC_00000002	BDmgh_mb_bin_135		0	57	391	14	0	0.537869	0.721844	0.616422	0					K01990	ABC2 type transport system ATPbinding protein			COG1131	ABCtype multidrug transport system, ATPase component (CcmA) (PDB:5DO7)	V	Defense mechanisms		MYPFCASLSQFWAVVSSVFVGIFLSELLLLLEILISCFNILHPIIYKMVIQLVNESIIQVNELRKEFGKFVAVDNISFEVKKGEIFGLLGPNGAGKSTTLRMLSTLARPTSGTATIGGFDIVKNDNDVRKLIGIVSEKMILYNRLTAKENLWFFGSLFNIPKDVLTKRIDDLLEFVGLTKFKNAQVGTFSTGMRQKMNVIRALLNTPQVLYLDEPTLGLDPQSSVEIREYVRKLNKENGTTVIITTHMMVDADLMCERIAIVDHGKIVSLDTSANLKKQISGADTTVIKLGIANLTSDLVRTIKDLGCADSVTQEDDTHLKLLVHGEEAFDSVIDVVRANNGKINSMENLQPTLEDVFLHITGHQVRDAADQKMPSNMHRGPFARPQARIR
638	GC_00000002	BDmgh_mb_bin_135		284	57	391	14	0	0.537869	0.721844	0.616422	0					K01990	ABC2 type transport system ATPbinding protein			COG1131	ABCtype multidrug transport system, ATPase component (CcmA) (PDB:5DO7)	V	Defense mechanisms		MIETENLTRKFGTLTAVEDLTLRVEAGEVFGFLGPNGAGKTTTVRMLCCLISKTSGTAQLGGFSTDNEADRLKIRKLVGLLPENVGLYDSLSAYRNLDFYGKLYEVPDQRRHENIERLLKLLGIWNRRDDSVGGFSKGMKQKLAIARSLIHDPQVLFLDEPTANLDPEASKTVRDFVVELKKEKHTIFLNTHNLDEAERLCDRIGILKTRLIAVDSPQNLERSLYNRKTIVHLQTPPTQVADAVRSLSFVKGFRVMDNKLVLDMDNPERDNPALVRAIVEAGGAIQYVTELRSTLEDVYLKLIREVPSA
639	GC_00000002	BDmgh_mb_bin_135		2405	57	391	14	0	0.537869	0.721844	0.616422	0					K01990	ABC2 type transport system ATPbinding protein			COG1131	ABCtype multidrug transport system, ATPase component (CcmA) (PDB:5DO7)	V	Defense mechanisms		MIETENLTKNFNNTTAVDNLTLRVREGEVFGFLGPNGAGKTTTVRMLCCLISKTSGTAKIDKYEIGNPTDIPQIRKIIGLLPENVGLYEDLSAYKNLDFYGKIYKLTEQQRKERIQRYLTMLGLWEKRDRPVGSFSKGMKQKLAIARALIHDPQVLFLDEPTANLDPEASKTVRDFIMELKKENHTIFLNTHLLDEAERICDHIGILKTKLLAVDTPANLRNSLWGTKTEIELERVSDAIVAAVKKAGSWKIEVTNTKLFVAVNNPQKENPDILDAITKAGGRIQTVTQTTPSLEDVYLNLVRS
640	GC_00000002	BDmgh_mb_bin_135		2217	57	391	14	0	0.537869	0.721844	0.616422	0					K01990	ABC2 type transport system ATPbinding protein			COG1131	ABCtype multidrug transport system, ATPase component (CcmA) (PDB:5DO7)	V	Defense mechanisms		MIDTEGLTKKFGDLTAVDNLTLHVDDGEVFGFLGPNGAGKTTTVRMLCCLISKTSGSGKIGNYEIGNKGDSLKIRKIVGFVSDNVGLSENLTAYDNLDFFAKMYDCPETQRKANIQRFLEMLGLWEKRNVLTGTFSKGMKQKLAIARALIHEPQVLFMDEPTANLDPEASKTVREFILQLKKEKKTIFLNTHNLDEAQRICDRVAIMNTRLRAIGTPQELERSVSGRKTVIGLEQQINDALLVALKKLPLKNLSIEGDTITFTVEDPNKENSPVVETIVQAGGHVRSINVVGSTLEDTYLKLVRK
641	GC_00000002	BDmgh_mb_bin_135		135	57	391	14	0	0.537869	0.721844	0.616422	0					K01990	ABC2 type transport system ATPbinding protein			COG1131	ABCtype multidrug transport system, ATPase component (CcmA) (PDB:5DO7)	V	Defense mechanisms		MYGKFKAVDCLNLAVNKGERVGFLGQNGAGKTTTMLMLMGLSVPTSGTATVAGYNIVKDSRKVRKTAGLLPEGAGYYEDMTARQNMMYIGQLNDLNRTESADRAQELLEAVGLTQWADVKVEKFSRGMKQRLGIAEVLIKRPQVAFFDEPTIGLDPKGTKEVRDLLIKLNKEQQVTILLSSHLLHEVQQTCDRVLIIRRGKLLAADSIENLANKLNASEETVFEFELTATPSGLIEEIKGINGVTSVDQAGQKLYVSMEQNRAREVSETIAKYKSTILLMKPKEHSLEEIFLKYYEEGN
642	GC_00000002	BDmgh_mb_bin_135		1661	57	391	14	0	0.537869	0.721844	0.616422	0					K01990	ABC2 type transport system ATPbinding protein			COG1131	ABCtype multidrug transport system, ATPase component (CcmA) (PDB:5DO7)	V	Defense mechanisms		MPILTTEQLTRQFGDFKAVDSLSISVNEGEIFGLLGPNGAGKTTSIKMMITLLPPTAGEINIDGFNVVKNASEVRRLIGYVPQILSADGTLTGRENLAIFTKLYDIPRSERKKRVDESLAFMNLTDVSDKLVKNYSGGMIRRLEIAQSMLHHPKVLFLDEPTIGLDPVGRKVVWDHIEKLRQDFGTTIFLTTHYMEEADKLCTHIGIMNRGKLAAVGTPAELKAALSKENVTLEDVFTHYTSGTLDSNENFRETSMTRRTARRLA
643	GC_00000002	BDmgh_mb_bin_135		2400	57	391	14	0	0.537869	0.721844	0.616422	0					K01990	ABC2 type transport system ATPbinding protein			COG1131	ABCtype multidrug transport system, ATPase component (CcmA) (PDB:5DO7)	V	Defense mechanisms		MIDAQNLTRKFGNFTAVDNITMNIEKGEVFGFLGPNGAGKTTTIRMLACLIAPTKGSATVAGYDITRDPLKVRQSVGILTENPSLYERLTAYENMEFFAEAYGLYDAAERQRRIQELLEFFNLWDRRNDKVATFSKGMKQKLAIVRATVHRPPVLFLDEPTAGLDPESAKEIRDLITQLSRRDKCTILLCTHHLEDAEKLCSRVLIMNKSRCVITGSPDELRNKTNVQTVIQIGLVAVTSQIVAAVQASRSAKKVETDTEASALKVSVDDARAATPELVRAIVGADGQVLSVNVFQPSLEETYLKLIKEEKA
644	GC_00000002	BDmsp_maxbin_141		2323	57	391	14	0	0.537869	0.721844	0.616422	0					K01990	ABC2 type transport system ATPbinding protein			COG1131	ABCtype multidrug transport system, ATPase component (CcmA) (PDB:5DO7)	V	Defense mechanisms		MNVIYTENLTKSYGNTKAINNLNLQVQKGEIFGFLGPNGAGKTTTIRVLTTLTRPDSGFAQVDGLDVRSDYAKVKKVIGVVQQHISLDRDLSIRENMEFHARIHHLDSAKRKKRIPELLEYVELTEYADKMVDTLSGGMKKKAAIVCSLLHEPKLLFLDEPTVGLDAQARRKLWDLMRRLNNDGTSIFLTTHYIEEAEVLCNRVGIMHHGRLIDVGKPLDLRRKLGAVAVETLVNNKETHYEFFPDREAANQYVQKLSAEDASTVIIRDTNLEDVFIEKTGEKVGGA
645	GC_00000002	BDmsp_maxbin_141		1955	57	391	14	0	0.537869	0.721844	0.616422	0					K01990	ABC2 type transport system ATPbinding protein			COG1131	ABCtype multidrug transport system, ATPase component (CcmA) (PDB:5DO7)	V	Defense mechanisms		MNQTQSENVISVEGLTKVYNKNTAAVDHISFNVKRGEIFGFLGPNGAGKTTTIKMLITVLRPTSGKATILGSDIAKQSMAVRAAIGVVPQEYTADEDLTGMENILLCADLYGIPRQVSKKRALDLLDLVELTPFKDKRVQTYSGGMRRRLELACGLINRPKVLFLDEPTLGLDVQTRAATWNYVKMLKKEFGMTLFLTTHYLEEADALCDRIAIIDHGKIVVIGTPTELKDSLGGDIITLAIQDEQADITDLIKTIQHVKTVKKENGSYTIKSSNGELTAPQIIEELRRQGHVVTKLSLTKPTLNEVYMQYTGRSMRDAESKESMLPQRMMMGRAHR
646	GC_00000002	BDmsp_maxbin_141		2278	57	391	14	0	0.537869	0.721844	0.616422	0					K01990	ABC2 type transport system ATPbinding protein			COG1131	ABCtype multidrug transport system, ATPase component (CcmA) (PDB:5DO7)	V	Defense mechanisms		MDLAVEANQLTKQFGQVRALDGLSFRIKCGEIFGLIGPNGAGKTTTIRTVCTLIKPTSGDITIFGRDAVKEPEKTREILTYLPEESGAYPNLTGWEYLRFMAKLQAAPGTNITGIVDEAAQICGLGDRLKDKAKTYSKGMKRRLLVARALMTKPKLAVLDEPASGLDVMQAYHIREIIKRYVKEHGVTVMLSSHNMLEVDFLCDRVAFINKGKLVMEGQPRELKAKYNSENLEEVFAKVVGYA
647	GC_00000002	BDmsp_maxbin_141		1964	57	391	14	0	0.537869	0.721844	0.616422	0					K01990	ABC2 type transport system ATPbinding protein			COG1131	ABCtype multidrug transport system, ATPase component (CcmA) (PDB:5DO7)	V	Defense mechanisms		MPSAIQTHNLTKQYGNFKAVDNLNISVESGEIFGLLGPNGAGKTTTVSMLCTILKPTSGTATINGYDLIKEPHKVRQSIGIVFQDPSIDDRLSARENLIMHANLYGVPASEQRERVNRILKLVELEDRADDLLRTYSGGMRRRLELGRGLIHYPKMLFLDEPTVGLDPQTRDHIWKYIRELKEVHDTTVVLTTHYMDEADRLSDRIAIMDHGKIVVLDTPQKLKETLEGDLVTVRANNLEKLSHLVAKWLGLNKTRVCEDALEITVQNGKAAMPRIMEIATQNNIYVESLLSREPNLEDVFLHYTGRSIREDSTRELYGLSAIQRRAIR
648	GC_00000002	BDmsp_maxbin_141		1871	57	391	14	0	0.537869	0.721844	0.616422	0					K01990	ABC2 type transport system ATPbinding protein			COG1131	ABCtype multidrug transport system, ATPase component (CcmA) (PDB:5DO7)	V	Defense mechanisms		MITTENLTRKFGNLTAVNNLNLHIGKGEVFGFLGPNGAGKTTTIRMLACLIAPTSGTATVAGLNIQQDPLKVRQSVGILTENPSLYERLTALENMDFFAQAYGLNDPTERQRRIQELLEFFHLWERRNDKVAGFSKGMKQKLAIVRAIVHRPPVLFLDEPTAGLDPESAKEIRDMMAELSQREKCTILLSTHHLVDAEKLCKRVLIMNKGNILLVGTPDELRQKIKEKPVIEVSLKQVSPRLLNALEALGVAEEVNRQENKLLITVKDVNSATPEIVRTIVASDGDVLSVNALRPSLEEAYLKLIKGGEMQ
649	GC_00000002	BDmsp_maxbin_149		797	57	391	14	0	0.537869	0.721844	0.616422	0					K01990	ABC2 type transport system ATPbinding protein			COG1131	ABCtype multidrug transport system, ATPase component (CcmA) (PDB:5DO7)	V	Defense mechanisms		MKGFIYTENLTKYYGSIKAINNLDLKVDSGEIFGFLGPNGAGKTTTIRVLTTLTLPSSGFASIDDFDVVKERDKVKKVIGVVQQHLSLDRDLTIRENMEFHARIHHLDSSTRKKRINELLEYVELSEYADKMVDGLSGGMKKKAAIVCSLLHEPKLLFLDEPTVGLDAQARRRLWDFMRRLNKDGTTIFLTTHYIEEAEVLCNRVGIMHHGRLIAVGKPLELRNNLGSVVVETLCPDKETQYQFFADREAATTYVKTLPSQAQTVIIRDSNLEDVFIEQTGEKVGNGQ
650	GC_00000002	BDmsp_maxbin_149		557	57	391	14	0	0.537869	0.721844	0.616422	0									COG1131	ABCtype multidrug transport system, ATPase component (CcmA) (PDB:5DO7)	V	Defense mechanisms		MLKKEKTKMPSAIEIRKLTKAYNHFKAVDSLEVTVEKGEIFGLLGPNGAGKTTTVSMLCTILKPTSGTALVNGFDIVREANRVRKSIGIVFQDPSIDD
651	GC_00000002	BDmsp_maxbin_149		1037	57	391	14	0	0.537869	0.721844	0.616422	0					K01990	ABC2 type transport system ATPbinding protein			COG1131	ABCtype multidrug transport system, ATPase component (CcmA) (PDB:5DO7)	V	Defense mechanisms		MDVRAVIGVVPQEYTADEDLTAMENIMLCADLYGIPRQVSKKRAMELLELVELTAFKDKRVETFSGGMRRRLELACGLINRPKVLFLDEPTLGLDVQTRAATWNYVKMLKKEFGMTLFLTTHYLEEADALCDRIAIIDHGKIVVVGAPAELKDSLGGDIITLSIQKEQDITELIRRVEHVKEVKRENGGYTIKSSNGEVTAPLIIEALRKNGHIVTKLSLTKPTLNEVYMQYTGRSMRDAEESPGSLMAQRIAMGRSHR
652	GC_00000002	BDmsp_maxbin_149		1036	57	391	14	0	0.537869	0.721844	0.616422	0									COG1131	ABCtype multidrug transport system, ATPase component (CcmA) (PDB:5DO7)	V	Defense mechanisms		MSQNQTEDVIVVEGLTKVYNKTLVAVDHINFSVKRGEVFGFLGPNGAGKTTTIKMLITVARPTEGKPRF
653	GC_00000002	BDmsp_maxbin_149		805	57	391	14	0	0.537869	0.721844	0.616422	0					K01990	ABC2 type transport system ATPbinding protein			COG1131	ABCtype multidrug transport system, ATPase component (CcmA) (PDB:5DO7)	V	Defense mechanisms		MDLAIETTNLTKQYGSLTAVNRLDLKVERGTIHGFLGPNGAGKSTTIKILVGLLKATEGSAKVLGQEVHVDQADARLNIGYMPELPRFPKHLKGAEMLDIYGRMYGMSQQELKTQIPRLIDLVGLKGRENDLIGKYSKGMQQRIGIAQALLNSPELVILDEPSIGLDPVGMVEVRELVKAIRKEGMTVFVSSHLLFEVEQICSHVTIINRGQALVSDTLENVSRMISGPAAMQVEVVNLNDAVVEAVKALSYVKDAAKNGSMLNISLATREDVRAQVSQAITHAGGVIVGMNQKGHSLEDVFIQLISKPQGGIAQ
654	GC_00000002	BDmsp_maxbin_149		1839	57	391	14	0	0.537869	0.721844	0.616422	0					K01990	ABC2 type transport system ATPbinding protein			COG1131	ABCtype multidrug transport system, ATPase component (CcmA) (PDB:5DO7)	V	Defense mechanisms		AVGAGSLTKQFGQIRALDGVSFNIKPGEIFGLIGPNGAGKTTTIRIVCTLIKPTSGTINIFNYDAVKQPEKARQIISYLPEESGVYPNLTGWEYLQFMAKLQAQPDTNIKDIINEAAQICGLGDRLKDKAKTYSKGMKRRLLVARALMTQPKLAVLDEPTSGLDVMHAYHIREIIKRYVKEHGVTVLLSSHNMLEVEYLCSRVALINKGKMVLEGKPKELKAQYNSENLEEVFAKVVGYA
655	GC_00000002	BDmsp_maxbin_149		740	57	391	14	0	0.537869	0.721844	0.616422	0					K01990	ABC2 type transport system ATPbinding protein			COG1131	ABCtype multidrug transport system, ATPase component (CcmA) (PDB:5DO7)	V	Defense mechanisms		MIEASKLTKTFGSLTAVDNLNLHIDKGEVFGFLGPNGAGKTTTIRMLACLIAPTKGTAKVAGYDIHSDPAKVRQSVGILTENPSLYERLTAYENMDFFAQAYGVDNAQERQSRIRELLEFFNLWERRNDKAGTFSKGMKQKLAIVRATVHKPPVLFLDEPTAGLDPESAKEIRDLMAKLSRHEKRTILLCTHHLEDAEKLCRRVLIMNKGRCLLVGTPDELRDRISPKPVIQVGLRQLNPKVVAAVEANGYAQEVSVKQEDAALLVSVEDARLATPEIVR
656	GC_00000002	BDmsp_maxbin_149		787	57	391	14	0	0.537869	0.721844	0.616422	0					K01990	ABC2 type transport system ATPbinding protein			COG1131	ABCtype multidrug transport system, ATPase component (CcmA) (PDB:5DO7)	V	Defense mechanisms		MTDSQSVAIMPAIQTINLTKEFKGRKAVDSLNISVEQGELFALLGLNGAGKTTAIKMLCCLLTPTSGDAVLLGDSIVKQPNAVKQKINISPQETAVAPSLSVKENLELIARIYGFNKSGASIKANESMRSFGLSDRAKDKTKTLSGGLQRRLSIAMALISNPQIIFLDEPTLGLDVVARRELWGVMNNLKGKMTMVLTTHYLEEAEALSDKIAIMHDSRLKAIGTAEQLKRQTATASFEDAFLSLTEKEVSQ
657	GC_00000002	BE326_BA_RLH		1936	57	391	14	0	0.537869	0.721844	0.616422	0					K01990	ABC2 type transport system ATPbinding protein			COG1131	ABCtype multidrug transport system, ATPase component (CcmA) (PDB:5DO7)	V	Defense mechanisms		MDLAIETQDLTKRYGTLTAVNKLNLQVKRNTIHGFLGPNGAGKSTTIKILVGLLKPSEGTARVLGKEVHVDDADARLNIGYMPELPRFPKHLKGAELLDIYGRMYGMTQQERSEQIPKLIDIVGLKGRENDFIGKYSKGMQQRIGIAQALLNSPEVVILDEPSIGLDPVGMVEVRELVKEISKEGMTVFVSSHLLFEVEQVCTHVTIINKGVALVSDTLANVSGMLKGPAMLNVEVAELSDEVVQAIKSLPYVKETSVSGNMLNISLATGDDVRPQVSQQITQAGGVIISMNLKRQSLEDVFIQLISNQKEAKA
658	GC_00000002	BE326_BA_RLH		2175	57	391	14	0	0.537869	0.721844	0.616422	0					K01990	ABC2 type transport system ATPbinding protein			COG1131	ABCtype multidrug transport system, ATPase component (CcmA) (PDB:5DO7)	V	Defense mechanisms		MSLAVEAKNLTKKFGEIQALDNLSFHIKPGEIYGLIGPNGAGKTTTLRIICTLILPTSGSIRIFGVDAVRQAGEVRKEITYLPEEAGAYPNLSGYEYLEFMAKLNKKPNVNLKDVIDEAAQICGLGNRLKDKAKTYSKGMKRRLLVARALMTQPKLAVLDEPASGLDVLHAYHIREIVKRYVKEHGVTVLLSSHNMLEVEYLCNRVALVNKGKIVVEGEPKELKNKFSSENLEEVFAKVVGYA
659	GC_00000002	BE326_BA_RLH		727	57	391	14	0	0.537869	0.721844	0.616422	0					K01990	ABC2 type transport system ATPbinding protein			COG1131	ABCtype multidrug transport system, ATPase component (CcmA) (PDB:5DO7)	V	Defense mechanisms		MSHVIETHKLTKAFNSFRAVDALDITVEHREIFGLLGPNGAGKTTTISMLCTILRPTFGSAKVNGFDIVKEAHKVRKSIGIVFQDPSIDDRLTGRENLYMHANLYGVPASEQKERIAEILKLIELEDRADDLLRTYSGGMRRRLELGRGLIHYPKVLFLDEPTLGLDPQTRDHIWKYIRELKEAQDITVVLTTHYMDEADKLSDRIAIMDHGKIIVLDTPPSLKETLEGDVVMVKAANVEVLSELVGKWLGLEKKRVVDGVLEITVRNGKAVMPRIMELASQNNVYVESLLLREPNLEDVFLHYTGRTIREDSTRELYGMSAAQRRAIR
660	GC_00000002	BE326_BA_RLH		1592	57	391	14	0	0.537869	0.721844	0.616422	0					K01990	ABC2 type transport system ATPbinding protein			COG1131	ABCtype multidrug transport system, ATPase component (CcmA) (PDB:5DO7)	V	Defense mechanisms		METAITVQGLTKRYPNVLAVDHISFEILKGEFFGFLGPNGAGKTTTINMLTGITKATEGKASILNHNLATEPVEAKEHIGVVPDTSNLYDEMTAWGNIIFCAKLHGVPKERREKRAKELLETVNLYDRRSDRVGTFSRGMKKRLMIAAALVHEPEILFMDEPTTGLDVQSAREIRGLIRELNRMGTTVFLTTHYLEEADVCCQRVAIIANGKIIAMDTPEKLKLGTQAQQAIEVSFDPAVNLDNLRGLSHVKDVVVAGDKFRLYVDDSSEALPFIFDFAKQNQLKIVSISTLKPTLEDAFVKLTGLRPELMTIEKEQMKPNEVKAND
661	GC_00000002	BPmsp_mb_bin_90		1856	57	391	14	0	0.537869	0.721844	0.616422	0					K01990	ABC2 type transport system ATPbinding protein			COG1131	ABCtype multidrug transport system, ATPase component (CcmA) (PDB:5DO7)	V	Defense mechanisms		MKGFIYTENLTKYYGSIKAVNNLDLKVDSGEIFGFLGPNGAGKTTTIRVLTTLTLPSSGFASIDDFDVVKERDKVKKTIGVVQQHLSLDRDLTIRENMEFHARIHHLNPSARKKRINELLEYVELAEFADKMVDTLSGGMKKKAAIVCSLLHEPKLLFLDEPTVGLDAQARRRMWDLMRRLNKDGTTIFLTTHYIEEAEVLCSRVGIMHHGRLIAVGKPLELRTNLGSVVVETLGIDKATRYRFFADREAAASYVKTLSSQAQTVIIRESNLEDVFIEQTGEKVGDA
662	GC_00000002	BPmsp_mb_bin_90		2655	57	391	14	0	0.537869	0.721844	0.616422	0					K01990	ABC2 type transport system ATPbinding protein			COG1131	ABCtype multidrug transport system, ATPase component (CcmA) (PDB:5DO7)	V	Defense mechanisms		MKGFINTEHLTKYYGNTKAINNLNLKVDSGEIFGFLGPNGAGKTTTIRVLTTLALPSSGFASIDDFDVVKERNKVKKTIGIVQQHLSLDLDLTIRENMEFHARIHHLDSSTRKKRISELLEYVELCEYADKMVDTLSGGMKKKAAIVCSLIHKPKLLFLDEPTVGLDAQARRRMWDLMRRLNKDGTTIFLTTHYIEEAEVLCSRVGIMHHGRLIAVGKPLELRTNLGSVVVETLGTDKETQYQFFSDREAATNYVKSLSPEAQTVIIRESNLEDVFIELTGEMVGTPDPDISDDGVSDAETFF
663	GC_00000002	BPmsp_mb_bin_90		1983	57	391	14	0	0.537869	0.721844	0.616422	0					K01990	ABC2 type transport system ATPbinding protein			COG1131	ABCtype multidrug transport system, ATPase component (CcmA) (PDB:5DO7)	V	Defense mechanisms		MNQIPNEDVIVVEGLTKVFNKTLTAVDHINFSVKRGEIFGFLGPNGAGKTTTIKMLITVARPTSGKAQILGGDIAKQSMDVRAAIGVVPQEYTADEDLTARENIMLCADLYGIPRQVSKKRAAELLELVELTAFKDKRVQTFSGGMRRRLELACGLINRPKVLFLDEPTLGLDVQTRAATWNYVKMLKKEFGMTLFLTTHYLEEADALCDRVAIIDHGKIVVIGTPAELKDSLGGDIITLAIQKDEDITGLIQKVEHVKEVKRENGGYTTKSSNGELTAPLIIEALRKNGHIVTKLSLTKPTLNEVYMQYTGRSMRDAEESPGSVMSQRIAMGRAHR
664	GC_00000002	BPmsp_mb_bin_90		2578	57	391	14	0	0.537869	0.721844	0.616422	0					K01990	ABC2 type transport system ATPbinding protein			COG1131	ABCtype multidrug transport system, ATPase component (CcmA) (PDB:5DO7)	V	Defense mechanisms		MDLVIETANLTKQYGALTAVNKLNLKVERGAIHGFLGPNGAGKSTTIKILVGLLKATEGSAKVLGQEVHVDQADARLGIGYMPELPRFPKHLKGAELLDIYGRMYGMSQQERQTQIPRLIDLVGLKGRENDLIGKYSKGMQQRIGIAQALLNNPELVILDEPSIGLDPVGMIEVRELVKAIRKGGMTVFVSSHLLFEVEQICSHVTIINRGQALVSDTLDNVSRMISGPAAMQVEVVNLSEDVIVAVKALPYVKDAAKNGNMLNVSLATREDVRAQVSQTITNSGGIIVGMNQKGHSLEDVFIQLISKPQGGIAQ
665	GC_00000002	BPmsp_mb_bin_90		2744	57	391	14	0	0.537869	0.721844	0.616422	0					K01990	ABC2 type transport system ATPbinding protein			COG1131	ABCtype multidrug transport system, ATPase component (CcmA) (PDB:5DO7)	V	Defense mechanisms		MEAVSLTKQFGQIRALDGISFNIKPGEIFGLIGPNGAGKTTTIRMVCTLIKPTSGSLNIFGYDAVKQPEKARQIITYLPEESGAYPNLTGWEYLQFMAKLQAQPDTNIKDVINEAAQICGLGDRLKDKAKTYSKGMKRRLLVARALMTQPKLAVLDEPASGLDVMHAYHIREIVKRYVKEHGVTVLLSSHNMLEVEHLCNRVALINKGKLVLEGEPKELKAQYKSENLEEVFAKVVGYA
666	GC_00000002	BPmsp_mb_bin_90		1974	57	391	14	0	0.537869	0.721844	0.616422	0					K01990	ABC2 type transport system ATPbinding protein			COG1131	ABCtype multidrug transport system, ATPase component (CcmA) (PDB:5DO7)	V	Defense mechanisms		MPHAIETRKLTKTYNHYKAVNSLDITVEKGEIFGLLGPNGAGKTTTVSMLCTILKPTSGTALVNGFDIVHQANQVRKSIGIVFQDPSIDDRLTGRENLTMHANLYGVPASEQRERIARILNLVELEDRADDLLRTYSGGMRRRLELGRGLLHYPKVLFLDEPTVGLDPQTRDHIWKYIKELKEAHDITVVLTTHYMDEADRLSDRIAIMDHGQVVVLDTPSGLKATLEGDVITVQANKLEELAELVSKWLGFSKTRIVDGVLEITVPNGKTAMPRIMELAAHNNIYVESLLSREPDLEDVFLHYTGRSIREDSAKELHGLAAAQRRAIR
667	GC_00000002	BPmsp_mb_bin_90		262	57	391	14	0	0.537869	0.721844	0.616422	0					K01990	ABC2 type transport system ATPbinding protein			COG1131	ABCtype multidrug transport system, ATPase component (CcmA) (PDB:5DO7)	V	Defense mechanisms		MDNGNIIEVKNLTKTFGKFTAVDDISFSVKKGEIFGLLGPNGAGKSTTLRMLSTLSRPTKGTATIGGYDTVKHDTHVRKLIGIVSEKMIIYNRLTAKENLYFFGSLFNIPKDTLNKRIDELLELVKLTKFKDAQVGTFSTGMRQRMNVVRALLNMPQVLYLDEPTLGLDPQSSVEIRDFVKKLNQEQGTTVVLTTHMMVDADLLCDRIAIVDHGKIIALDTSTNLKKIISGADTMIIKLEVANLTPDMLSAIKALDCIDAVNQENSMQLHIIVHGEEAFDKIVDVVRRRGGKITSMSNLQPTLEDVFLHITGHDVRDSVTEKVSMEPRRFGIPQARVR
668	GC_00000002	BPmsp_mb_bin_90		510	57	391	14	0	0.537869	0.721844	0.616422	0					K01990	ABC2 type transport system ATPbinding protein			COG1131	ABCtype multidrug transport system, ATPase component (CcmA) (PDB:5DO7)	V	Defense mechanisms		MIGLLPENVGLYEAMSAYKNLDFYGRFYKLPEAKRKERIEFLLKMLGLWEKRELSVGTFSKGMKQKLALARTLIHDPQVLFLDEPTANLDPEASKIVKDFIVALKKEKKTVFLNTHLLDEASKICDRVGIMKTKLIAVGTPEDLRESLFARTTIVQLESISEEIIRAVRKLGIDKIEAANGNKLFISVKDSNKENPDIVHAIDAAGGRIQSVTQSNPALEDVYLKLIRS
669	GC_00000002	BPmsp_mb_bin_90		1744	57	391	14	0	0.537869	0.721844	0.616422	0					K01990	ABC2 type transport system ATPbinding protein			COG1131	ABCtype multidrug transport system, ATPase component (CcmA) (PDB:5DO7)	V	Defense mechanisms		MPVLTTTNLSRRFGTFKAVDNLTISVEEGEIFGLLGPNGAGKTTSIKMIITLLPPTSGAASIGGYDIIHNASQVRRLIGYVPQILSADGTLTARENLTVFAKLYDIPRSDRGKLIDESLEFMGLNDAADKLVKNYSGGMIRRLEIAQSMLHRPKVLFLDEPTIGLDPVGRKVVWDHIEKLRDDYGTTIFVTTHYMEEADSLCTRIGIMNQGKLSAIGSPKDLKAQLKTPNPTLEEVFAHYTSGTLDSGENYRETSLTRRTAKRLG
670	GC_00000002	BPmsp_mb_bin_90		1547	57	391	14	0	0.537869	0.721844	0.616422	0					K01990	ABC2 type transport system ATPbinding protein			COG1131	ABCtype multidrug transport system, ATPase component (CcmA) (PDB:5DO7)	V	Defense mechanisms		MIEASNLTKTFGSLTAVDNLNLHIEKGEVFGFLGPNGAGKTTTIRMLACLISPTKGTAKVAGYDIQSDPTKVRQSVGILTENPSLYERLTAYENMDFFAQAYGVDNTQERHSRIRELLEFFNLWDRRNDKAGTFSKGMKQKLAIVRATVHKPPVLFLDEPTAGLDPESAKEIRDLMAQLSRHEKRTILLCTHHLEDAEKLCQRVLIMNRGRCILTGTPDELRDRINPNPVIQIGLREVTPKITSIVEKNEYAREVTVKQEDAALLVSVKNARLATPKIVRAVVEAEGQVLSVNVFRPSLEEAYLKLIKEETAQ
671	GC_00000002	Bathy6-F112_MillA		117	57	391	14	0	0.537869	0.721844	0.616422	0					K01990	ABC2 type transport system ATPbinding protein			COG1131	ABCtype multidrug transport system, ATPase component (CcmA) (PDB:5DO7)	V	Defense mechanisms		MQDFIVTEKLTKQYANVKAINDLDLSVCKGEIFGFLGPNGAGKTTTIRVLTTLTKPTSGKALVSGYDVVKEPEKVKEVIGIVQQHISLDRDLTVKENMEFHARLHRIESSSRKKRITELLNYVELTDYADKMVDTLSGGMKKKAAIICSLLHEPSVLFLDEPTVGLDPQARRKLWDLIRRLNSDGTTVFLTTHYIEEAEALCKRVGIMHHGKLIALDTPQELRKKLGQITVETLVDNKETRYQYFPDRTEATRHVQTLSADAKTIIIRETNLEDVFVEQTGEKVGGA
672	GC_00000002	Bathy6-F112_MillA		1167	57	391	14	0	0.537869	0.721844	0.616422	0					K01990	ABC2 type transport system ATPbinding protein			COG1131	ABCtype multidrug transport system, ATPase component (CcmA) (PDB:5DO7)	V	Defense mechanisms		MEPKATLTINGDALLVDSIYTEDLVKTYGDIKAINRLNLRVRQGEIFGFLGPNGAGKTTSIRVLTTLTRPTSGLVNVDGFNVMSQPDKVKKVIGVVQQHMSLDRDLTVRENMEFHARIHHMDSSTRKKRIAELLDYAELTAFADKMVDTLSGGMKKKTQIVCSLLHQPKLLFLDEPTVGLDAQTRRRMWDLMRRLNKDGTTIFLTTHYIEEAEVLCDRVGIMHHGRLIAVDKPLELRRSLGLVAVETLGGANKETCYKFFADREAANDYVKGLSSEAQTVIIRESNLEDVFIEKTGEKVGDS
673	GC_00000002	Bathy6-F112_MillA		1789	57	391	14	0	0.537869	0.721844	0.616422	0					K01990	ABC2 type transport system ATPbinding protein			COG1131	ABCtype multidrug transport system, ATPase component (CcmA) (PDB:5DO7)	V	Defense mechanisms		MNEVQEVIKVEGLTKVYNNTLTAVDHINFSVKRGEIFGFLGPNGAGKTTTISMLITVTKPTAGKATILGGDIANQSMAVRAAIGVVPQEYTADEDLTGYENILLCADLYGIPRTVSKKRAEELLKLVELSAFKDKRVQTYSGGMRRRLELACGLINRPQVLFLDEPTLGLDVQTRAATWNYVKMLKKEFGMTLFLTTHYLEEADALCDRIAIIDHGKIIVTGTPAELKDSLGGDIITLAIQDEDEDITGLISKVEHVKEVKKENGGYTIKSSNGELTAPLIIESLRNNGHVVTKLSLTKPTLNEVYLQYTGKSMRDAEESREGVMQQRVAMRRARSH
674	GC_00000002	Bathy6-F112_MillA		1307	57	391	14	0	0.537869	0.721844	0.616422	0					K01990	ABC2 type transport system ATPbinding protein			COG1131	ABCtype multidrug transport system, ATPase component (CcmA) (PDB:5DO7)	V	Defense mechanisms		MNYAIETDNLTKNYGSLTAVNKLNLRVQKNSIHGFLGPNGAGKTTTIKILMGLLKPSEGSAKVLGREVHVDEAEARLRIGYMPELPKFPKHLKGTELLDVYGRMYGMTSQQRAEQIPRLINLVGLKGREKDYIGKYSKGMQQRIGIAQALLNYPELVILDEPSIGLDPVGMVEVRELVKEISKEGMTVFLSSHLLFEVEQICDHVTIINKGAMLASDSLQTVSNMLAGPAMIHFEVANLTNGVVSAVKGLPFVSEVYNEGSSLSVQVTSHEDVRAKVSKEVTGAGGVIVEMTQKKSTLEDVFIQLIGKDNGGKKQ
675	GC_00000002	Bathy6-F112_MillA		2524	57	391	14	0	0.537869	0.721844	0.616422	0					K01990	ABC2 type transport system ATPbinding protein			COG1131	ABCtype multidrug transport system, ATPase component (CcmA) (PDB:5DO7)	V	Defense mechanisms		MTLAVDAKNLVKQFGTVRALDGLSFTVKPGEVYGLIGPNGAGKTTTLRTICTLILPTSGKLEIFGLDVISQAAEVRKILSYLPEESGAYPNLTGYEYLEFMAKFNQTEDRDIKTMVNEAAELSGLGDRLKDRAKTYSKGMKRRLLIARTLMTHPKLAVLDEPASGLDVLHAYHVREIIKRYVKDYGITVILSSHNMLEVEYLCNRVSFVNKGKIAIEGEPKELKAKYGSENLEEVFAKVVGYA
676	GC_00000002	Bathy6-F112_MillA		2375	57	391	14	0	0.537869	0.721844	0.616422	0					K01990	ABC2 type transport system ATPbinding protein			COG1131	ABCtype multidrug transport system, ATPase component (CcmA) (PDB:5DO7)	V	Defense mechanisms		MTHVIETHQLTKAYNSFKAVNNLNISVDSGEIFGLLGPNGAGKTTTVSMLCTILTPSSGTATIDGHDIVKEPGKVRKSIGIVFQDPSVDDRLTGRENLYMHANLYGVPVSVQRERIDRILKLIELEDRADDLLRTYSGGMRRRLEIGRGLIHQPKVLFLDEPTVGLDPQTRDHIWRYIKDLKEANDITVVLTTHYMDEADRLSDRIAIMDHGKIVVLDTPAKLKETLEGDVVSIKANNNKALGDLLAKWLGFTNQHIEKDTLEVTVTNGKNAMPRIVELANQNGIYIESIILREPNLEDVFLHYTGSSIREDTTKELHGLSAIHRRAIR
677	GC_00000002	Bathy6-F112_MillA		820	57	391	14	0	0.537869	0.721844	0.616422	0					K01990	ABC2 type transport system ATPbinding protein			COG1131	ABCtype multidrug transport system, ATPase component (CcmA) (PDB:5DO7)	V	Defense mechanisms		MQNDNIIEVKNLTKTFGNFTAVDGISFAVKKGEIFGLLGPNGAGKSTTLRMLSTLARPTAGVATIGGYDIAKNDTKVRNLIGIVSEKMIIYERLTAKENLWFFGCLFGIPKEKLNKRIDELLELVNLTPYKDKQVGTFSTGMRQRMNVIRALLNEPQVLFLDEPTLGLDPQSSVEIREFIKKLNKENGTTIIITTHMMLDADLLCDRIAIVDHGKIIALDTSANLKKATVGANTLIIKLEIANLTLGMIEKIKTLPCVDAVTQEEQTKLRIVVHGEDAFDNILDQVREMKGKISSMENLQPSLEDVFLHMTGRHVRDSVETKVVTHSSHGMPKAIQRGR
678	GC_00000002	Bathy6-F112_MillA		180	57	391	14	0	0.537869	0.721844	0.616422	0					K01990	ABC2 type transport system ATPbinding protein			COG1131	ABCtype multidrug transport system, ATPase component (CcmA) (PDB:5DO7)	V	Defense mechanisms		MPILTTNHLTRQFGTFKAVDNLNIEVDEGEVFGLLGPNGAGKTTSIKMMITLLSPTSGTATVGGYDVVRNSSQVRRLIGYVPQILSADGDLTGFENLLIFSKLYDLPKQGRKELIWDSLEFMGLGDVGDKRVKTYSGGMVRRLEIAQSMLHNPKLLFLDEPTIGLDPVGRKAVWDHIQRLRENLGTTIFVTTHYMEEADQLCSRLAIMNHAKMVVSGTPSGLKASINKEAATLEDVFNYYAGDALETGGSFKETSRVRRTARRLA
679	GC_00000002	Bathy6-F112_MillA		1053	57	391	14	0	0.537869	0.721844	0.616422	0					K01990	ABC2 type transport system ATPbinding protein			COG1131	ABCtype multidrug transport system, ATPase component (CcmA) (PDB:5DO7)	V	Defense mechanisms		MIETENLTRQYGNLTAVDNVTFKIEKGEVFGFLGPNGAGKTTTIRMLACLISPTKGTATVAGYNIQKDPIKIRQSVGILTENPSLYERLTAYENMDFFAQAYGVADPAERQKRIQELLEFFNLWDRRNDKVGTFSKGMKQKMAIIRATVHRPPVLFLDEPTSGLDPESAKEIRDLMEQLSKREKCTILLSTHHLEDAERLCNRVMMMNKGRCLLIGRPDDLRESITTRPVIQVDLTKVTNKILQALKANSKVKEVNTKPEETSLLISVEDTRLATPEIVRTIVEADGQILGVNAFRASLEEAYLKLIKGGETQ
680	GC_00000002	Bathy6-F17_MillC		911	57	391	14	0	0.537869	0.721844	0.616422	0					K01990	ABC2 type transport system ATPbinding protein			COG1131	ABCtype multidrug transport system, ATPase component (CcmA) (PDB:5DO7)	V	Defense mechanisms		MNSINNANVHSNISANSDLRVRPDELGDFIVTEKFCKSYGSVKAVQNLDLCVRSGEIFGFLGPNGAGKTTTIRVMTTLTKPTSGRIKISGFDVVKDADKVKKVIGVVQQHLSLDRDLTIRENMEFHARLHHLNSTDRKRRINELLEYVELTEYADRMVDTLSGGMKKRAAIVSSLLHEPKVLFLDEPTVGLDAQARRRLWDLVRRLNMDGTTIFLTTHYIEEAEALCNRVGIMHHGRLIALDSPIELRKKLGLVAVESLIDKETRYRFFADRAAANSYVQSFPSDVKTVIIRDSNLEDVFVELTGQKVGDC
681	GC_00000002	Bathy6-F17_MillC		1803	57	391	14	0	0.537869	0.721844	0.616422	0					K01990	ABC2 type transport system ATPbinding protein			COG1131	ABCtype multidrug transport system, ATPase component (CcmA) (PDB:5DO7)	V	Defense mechanisms		MKKLSEDIIRAEGLTKYFGSLKAVDHINFTVKRGEIFGFLGPNGAGKTTTISMLITVLKPSEGTAYILGNDIAKQNTAVRSVIGLVPQEYTADEDLTGYENIILCADLYGIPRKIAEKRALELLQLVELTSFKDKRVQTYSGGMRRRLELACGLINRPKLLFLDEPTLGLDVQTRAATWEYVRTLKKEYGMTLFLTTHYLEEADALCDRIAIIDHGKIVVIGSPIELKESLGGDIITLSIKQEVDLTDLIRKIEHVKEVKQENGGYIIKSENGEVTAPLIIEALRKDGYVVTKLSLTKPTLNEVYLSYTGRSMRDAVDESRESESIKRVMPGRRR
682	GC_00000002	Bathy6-F17_MillC		96	57	391	14	0	0.537869	0.721844	0.616422	0					K01990	ABC2 type transport system ATPbinding protein			COG1131	ABCtype multidrug transport system, ATPase component (CcmA) (PDB:5DO7)	V	Defense mechanisms		MPSSHTVKFIQPISNNDFNGATILDYAIDVQNVAKKFGNIQALENMNFKVNPGEVFGLIGPNGAGKTTTLRIISTLIKPSSGKVTVFGVDVIKQAEEARKILSYLPEESGIYRNLSGMEYLQFMAKFSASNPAEAIEEAVAISGLGDRLKDRAKTYSKGMKRKLLLARALMTKPKLAILDEPASGLDVLAAYNVRNLIKTYVKQNNVTVLLSSHNMLEVEFLCDRVALVNKGKLILEGSPQELKSRNGSQNLEEVFAKVVGFA
683	GC_00000002	Bathy6-F17_MillC		2006	57	391	14	0	0.537869	0.721844	0.616422	0					K01990	ABC2 type transport system ATPbinding protein			COG1131	ABCtype multidrug transport system, ATPase component (CcmA) (PDB:5DO7)	V	Defense mechanisms		MRHVIELNQLTKMYGSLAAVDKLDLTVDAGEIFGLLGPNGAGKTTTLSMLCTILKPTSGSAKVGGFDIVKEANQVRRSIGIVFQDPSIDDRLTGRENLYMHANLYGVPSSEQKSRIESVLKLVELEDRADCLLRTYSGGMRRRLELGRGLIHYPKVLFLDEPTVGLDPQTRDHIWNYIKELKESNDITVVLTTHYMDEADRLSDRIGIIDHGKLIALDTPLKLKETLEGDVISIKAAKLDELTALIAEKLGIMKCQIVDGTLEIKVHGGKTMMPRIMEIATQNNIVVESLQIREPNLEDVFLHYTGRMIRSDNTRELQGMSAMQRRSIR
684	GC_00000002	Bathy6-F17_MillC		1362	57	391	14	0	0.537869	0.721844	0.616422	0					K01990	ABC2 type transport system ATPbinding protein			COG1131	ABCtype multidrug transport system, ATPase component (CcmA) (PDB:5DO7)	V	Defense mechanisms		MSNDAMIEVRNLTKTFGKFVAVDNISFDVKKGEIFGLLGPNGAGKSTTMRMLSTLSRPTSGTATINGYDIVKEDTKVRQTIGLVSEKMIMYSRLTAKENLWFFGTLFNIPKDVLSKRIDELLDLVQLTKFKDTQVGTFSTGMRQRINVVRALLNMPKVLFLDEPTLGLDPQSSVEIREFIKKLNREKGTTIIVTTHMMVDADLMCDRIAIVDHGKIVSLDTSTNLKKMVAGADTTIVKLEVTNLSSQLTEKIRALNCTDSLTQESPTSLRLIVHGDDAFNSIIDTVRANNGKISSMENVQPTLEDVFLHITGHQVRDSVEQKVQPEMHGPGLAGMKMRGR
685	GC_00000002	Bathy6-F17_MillC		10	57	391	14	0	0.537869	0.721844	0.616422	0					K01990	ABC2 type transport system ATPbinding protein			COG1131	ABCtype multidrug transport system, ATPase component (CcmA) (PDB:5DO7)	V	Defense mechanisms		MSSIIIEGLTKKFNAFTAVDHLNLEIGEGEVFGLLGPNGAGKTTTIRMLACLIAPTEGEASVAGHNIRSEPVKVRQSVGILTENPSLYERLTAYENMNFFAEAYGVNDANERHNRIKDLLDFFDLWERRSDKVATFSKGMKQKLAIIRATVHKPPILFLDEPTAGLDPEAAKEIRDLMAQLSRHEKRTILLCTHHLEDAEKLCKRVLIMNKGKCIIIGSPDELREKTNVQPIIQVSLTQLKPKVLEAIKAKEVSKKVDVNKTESTISISVDDARLATPEIVRAVVEAGGEVLSVNTFKPSLEEAYLKLVREEKQ
686	GC_00000002	Bathy6-F18_MillA		2552	57	391	14	0	0.537869	0.721844	0.616422	0					K01990	ABC2 type transport system ATPbinding protein			COG1131	ABCtype multidrug transport system, ATPase component (CcmA) (PDB:5DO7)	V	Defense mechanisms		MVDIICTENLCKNYGSVKAVNNLNLCVHENEIFGFLGPNGAGKTTTIRVLTTLTRATSGSVCVGGYNVKEEPEKVKKIIGVVQQHLSLDRDLTVRENMEFHARLQHLDSSKRKQRIAELLEYVELTECADKMVDTLSGGMKKKAAIVCSLLHEPKLLFLDEPTVGLDAQARRRLWDLMRRLNKDGTTIFLTTHYIEEAEVLCNRVGIMHHGHLIAVDTPDALRKKVGSIVVETLVNDKETHYQFFADREAAANYVKTLPSEAKTVIIRDSNLEDVFIDQTGEKVGDV
687	GC_00000002	Bathy6-F18_MillA		2020	57	391	14	0	0.537869	0.721844	0.616422	0					K01990	ABC2 type transport system ATPbinding protein			COG1131	ABCtype multidrug transport system, ATPase component (CcmA) (PDB:5DO7)	V	Defense mechanisms		MSQTEDVIVVEGLTKVFNKNLTAVDHINFNVKKGEIFGFLGPNGAGKSTTIKMLITVIRPTSGSATILGGDIAKQSMAVRASIGVVPQEYTADEDLTGMENILLCADLYGIPRQVSKKRAMELLNLVELVPFKDKRVQTYSGGMRRRLELACGLINRPKVLFLDEPTLGLDVQTRAATWNYVKKLKQEFGMTLFLTTHYLEEADTLCDRIAIIDHGKIIVVGTPTELKDSLGGDIITLSIQKDQEDITELIRKVEHVKEVKKENGGYIIKSANGELTAPLIIEAIRKNGHVVTKLSLAKPSLNEVYMQYTGRSMRDAEESREGVMSQRMAMRRAHA
688	GC_00000002	Bathy6-F18_MillA		1979	57	391	14	0	0.537869	0.721844	0.616422	0					K01990	ABC2 type transport system ATPbinding protein			COG1131	ABCtype multidrug transport system, ATPase component (CcmA) (PDB:5DO7)	V	Defense mechanisms		MTFAIETTNLTKRYGSLTAVNKLNLKVERGTIHGFLGPNGAGKSTTIKILVGLLKATEGSAKVLGQEVRVDDANQRLHVGYMPELPKFPKHLKGAELLDIYGRMYGMNQQDRQTQISKLVELVGLKGRENDLIGKYSKGMQQRIGIAQALLNNPELVVLDEPSIGLDPVGMVEVRELVKAISKEGMTVLVSSHLLFEVEQICTHVTIINRGEALASDTLEKVSGMISGPATIQVEIANLAEPVIKALKALPIVKDITRNSSSLNVFVNTREDVRKQVSLAITGAGGVIVGMNQKSHSLEDVFIQLINKPSGGKQ
689	GC_00000002	Bathy6-F18_MillA		1750	57	391	14	0	0.537869	0.721844	0.616422	0					K01990	ABC2 type transport system ATPbinding protein			COG1131	ABCtype multidrug transport system, ATPase component (CcmA) (PDB:5DO7)	V	Defense mechanisms		MSFAVQASNLTKQFAEVRALDGISFNIKPGEIFGLIGPNGAGKTTTIRMVCTLIKPTSGDINIFDYDAVRQPEKTREIITYLPEESGVYPNLTGWEYLQFMAKLQTKGATNIKDAINEAAQICGLGDRLKDKAKTYSKGMKRRLLVARALMTKPKLAVLDEPASGLDVMHAYHIREIVKNYVKEHGVTVLLSSHNMLEVEYLCNRVALINKGHLVVAGEPKELKSRYNCENLEEVFMKVVGIA
690	GC_00000002	Bathy6-F18_MillA		2011	57	391	14	0	0.537869	0.721844	0.616422	0					K01990	ABC2 type transport system ATPbinding protein			COG1131	ABCtype multidrug transport system, ATPase component (CcmA) (PDB:5DO7)	V	Defense mechanisms		MPTVIETRHLTKAYNSFRAVDDLNISVDSGEIFGLLGPNGAGKTTTVSMLCTILKPTSGTALINGYDINKESNKVRKSIGIVFQDPSIDDRLTGRENLYVHANLYGVPPSEQKERINRILKLIELEDKADDLMRTYSGGMRRRLELGRGLIHYPKVLFLDEPTVGLDPQTRDHIWKYIKELKQAHDITVVLTTHYMDEADRLSDRIGIMDHGKIVILDTPPKLKDTLEGDVVVVKTNKLDELAELVAKWLGFKDRKIVDGALEITVRNGKTVMPRIMELASQNSIYVESLLLREPNLEDVFLHYTGRNIREDTTKELHGQAAARRRAIR
691	GC_00000002	Bathy6-F18_MillA		911	57	391	14	0	0.537869	0.721844	0.616422	0					K01990	ABC2 type transport system ATPbinding protein			COG1131	ABCtype multidrug transport system, ATPase component (CcmA) (PDB:5DO7)	V	Defense mechanisms		MENGNIIEVKNLTKVFGKFTAVDNISFEVKKGEIFGLLGPNGAGKSTTLRILSTLARPTSGTATIGGYDVVKDDNKVREMLGIVSEKMIIYDRLTAKENLWFFGCLFGIPKDKLHKRIDELLELVNLTAFKDKQVGTFSTGMRQRMNVIRALLNEPQVLFLDEPTLGLDPQSSVEIRDFVKKLNKDLGTTIIITTHMMIDADILCDRIAIVDHGKIIALDTSVNLKKATLGANTLVIKLEVSNLTGDMIAKIRSIPCVDAVTQEEPTKIRITVHGEEAFDTILDSVRSMHGKISSMENLQPTLEDVFLHMTGHHVRDSAEAKIVTPMGPRDLRMASKRVRGGR
692	GC_00000002	Bathy6-F18_MillA		1728	57	391	14	0	0.537869	0.721844	0.616422	0					K01990	ABC2 type transport system ATPbinding protein			COG1131	ABCtype multidrug transport system, ATPase component (CcmA) (PDB:5DO7)	V	Defense mechanisms		MIDTTNLTRTFGNLTAVDNLSLHIEKGEVFGFLGPNGAGKTTTVRMLCCLISKTSGEATIGGYNVSKPDDCLKIRKMVGFLPENVGLYDSLSAYRNLDFYGQLYEVPEATRRENIERLLRALGIWDRREDAVGTFSKGTKQKIAIARALIHNPEVLFLDEPTANLDPEASKTVREFILDLKKEKRTIIINTHNLNEAERLCDRIAIIKSKLVAVDSPKNLEQRLYSRKTIIHLDKVTESILAAVQKKGVAKAVRTVDNKLILEIDKPEEDNPQVVKAVVLAGGNVQYVTELRSTLEDVYLKLIREVSA
693	GC_00000002	Bathy6-F28_MillB		1367	57	391	14	0	0.537869	0.721844	0.616422	0					K01990	ABC2 type transport system ATPbinding protein			COG1131	ABCtype multidrug transport system, ATPase component (CcmA) (PDB:5DO7)	V	Defense mechanisms		MKLSEFIVAEKLTKTYGKLNAVNNLDLTVRSGEIFGFLGPNGAGKTTTIRVMTTLTKPTSGSVQIDGYDVVSKADKVKKVIGVAQQHLSLDRDLTIRENMEFHARLHHLGGAERKRRIKELLEYVELTEYADRMVDTLSGGMKKRAAIVSSLLHDPKVLFLDEPTVGLDAQGRRRLWDLVRRLNLDGTTIFLTTHYIEEAEALCNRVGIMHHGQLIALDTPLALREKLGLVAVESLVGKETCYKYFADRASANVYVQTLGSEAKIVTIRDSNLEDVFVELTGQRVGDA
694	GC_00000002	Bathy6-F28_MillB		2337	57	391	14	0	0.537869	0.721844	0.616422	0					K01990	ABC2 type transport system ATPbinding protein			COG1131	ABCtype multidrug transport system, ATPase component (CcmA) (PDB:5DO7)	V	Defense mechanisms		MFTMGSQVLAEVILTQNLTKKYRNVCAVEDLNLRVHSGEIFGFLGPNGAGKTTTIRVFTTLSKPTLGEVSVAGFDVVKEPDKVKKVIGVVQQHLTLDLDLTVKENMELHARLHHIGGSERRQRINELLDYVGLTQQSNRMVPELSGGMKKAAMIARALIHHPKVLFLDEPTVGLDVQMRRRMWDLIRNLNSMGTTIFLTTHYIEEAEALCHRVGIVNQGHLIALGKPVELRQKVGLVAVETLEEGKPTCYQYFPDREAATQYVQTVPAEAKTIIIRDSNLEDVFVELTGKKVGDNQR
695	GC_00000002	Bathy6-F28_MillB		721	57	391	14	0	0.537869	0.721844	0.616422	0					K01990	ABC2 type transport system ATPbinding protein			COG1131	ABCtype multidrug transport system, ATPase component (CcmA) (PDB:5DO7)	V	Defense mechanisms		MSQTQVDSAEDVIKVEGLTKVFNKTFTAVDHIDFSVKRGEIFGFLGPNGAGKTTTISMLITVLKPTSGKATILGGDIANQSLKVRSAIGVVPQEYTADEDLTGYENILLCADLYGIPRSVSKKRAMDLLQLVELTAFKDKRVQTYSGGMRRRLELACGLINRPNVLFLDEPTLGLDVQTRAATWNYVKMLKQQFGMTLFLTTHYLEEADALCDRIAIIDHGKIIVTGTPAELKDSLGGDIITLAIQNDADITDLISKLEHVKEVKKENGSYLIKTANGEATAPLIIEALRKNGYVVTKLFLNKPTLNDVYLEYTGKTMRDAEESRENVARQRMAVRRARR
696	GC_00000002	Bathy6-F28_MillB		564	57	391	14	0	0.537869	0.721844	0.616422	0									COG1131	ABCtype multidrug transport system, ATPase component (CcmA) (PDB:5DO7)	V	Defense mechanisms		MTVFGFDVVSQPDKVRRILSYLPEESGAYRNLSGYEYLEFMAKFSGSDTKEALQEAKQISGLGDRLNDKAKTYSKGMKRRLLLARALMTKPRLSILDEPASGWDVLHAYHIRKIIKDYVKQHGVTVLLSSHNMLEVEYLCDRVALVNKGRIVLEGEPAELKAQYSSENLEEVFAKVIGYA
697	GC_00000002	Bathy6-F28_MillB		1240	57	391	14	0	0.537869	0.721844	0.616422	0					K01990	ABC2 type transport system ATPbinding protein			COG1131	ABCtype multidrug transport system, ATPase component (CcmA) (PDB:5DO7)	V	Defense mechanisms		MPYVIETNHLTRAFNGFKAVDKLDIAVEPGEIFGLLGPNGAGKTTTISMLCTILKPTGGSAKVNGYDIVKQAMQVRRSIGMVFQDPSIDDRLTGRENLYMHANLYGVPPGEQKDRINRILKLVELEDRADDLMRTYSGGMRRRLELGRGLIHYPKVLFLDEPTVGLDPQTRDHIWSYIKELKYTHDITIVLTTHYMDEADRLCDRIGIIDHGKLITLDTPPKLKETLEGDVITINSAKIDELTALLVEKLGLMQCVIVDGALEITVRGGRNIMPRIMEVAAANKIFIDSILLREPNLEDVFLHYTGRNIRADSTRELYGFAAIQRRKIH
698	GC_00000002	Bathy6-F28_MillB		2688	57	391	14	0	0.537869	0.721844	0.616422	0					K01990	ABC2 type transport system ATPbinding protein			COG1131	ABCtype multidrug transport system, ATPase component (CcmA) (PDB:5DO7)	V	Defense mechanisms		MKLGNTYILPRYIATRYIQMVPRMQNDPIIEVKNLTKTFNKFTAVDNISFDVKKGEIFGLLGPNGAGKSTTLRMLSTLAKPTSGTALIGGYDIVKNDNEVRKLIGIVSEKMIMYNRLTAKENLWFFGNLFNIPKGELKERIDELLELVNLTKFKDAQVGTFSTGMRQRINVVRALLNRPKVLYLDEPTLGLDPQSSVEIREFVKKLNRENGTTVIVTTHMMVDADLMCDRIAIVDHGKIVALDTSQNLKKQISGANTTIIKLEIGNLTPEILTAITKLHCSDSVIQEDATHLKMIVHGEEAFDSIIDVIRAKGGKINSMVNLQPTLEDVFLHITGHQVRDSADQKMSSTRRHGPIARPQERIR
699	GC_00000002	Bathy6-F28_MillB		745	57	391	14	0	0.537869	0.721844	0.616422	0					K01990	ABC2 type transport system ATPbinding protein			COG1131	ABCtype multidrug transport system, ATPase component (CcmA) (PDB:5DO7)	V	Defense mechanisms		MIETENLTRKFGSLTAVDNLNLKVRDGEVFGFLGPNAAGKTTTVRMLCCLITPTSGKAHIGSYESGKESDCLAIRKMVGLLPENVGLYDNLSAYRNLDFYGKLYEVPPEKRSENIERLLRLLGIWERRDENVGNFSKGTKQKIAIARALIHEPKLLFLDEPTANLDPEASKTVRDFVLELKKEKNTIFLNTHNLDEAERLCDRIGILKTRLIAVGEPKELERSLYSRKTIVHLQMVTDEITRSVEKLNSVSNVRVVDNKLVLDMDHPEKDNPDLVRAIVAAGGDVQYVTELKSTLEDVYLKLIREAKA
700	GC_00000002	Bathy6-F28_MillB		652	57	391	14	0	0.537869	0.721844	0.616422	0					K01990	ABC2 type transport system ATPbinding protein			COG1131	ABCtype multidrug transport system, ATPase component (CcmA) (PDB:5DO7)	V	Defense mechanisms		MIDTQNLTRTFGDTTAVDSLTLHIDEGEVFGFLGPNGAGKTTTVRMLCCLISKTHGTAKVGDYEIANPSDIPKIRKIIGLLPENVGIYEDLSTYKNLDFYGKIYKLPQTQRQARIEHFLKMLGLWEKRDRPAGSLSKGMKQKLAIARALIHDPQVLFLDEPTANLDPEASKTVRDFILELKKEKRTIFLNTHLLDEAERVCDRVGILKTKLLTVGTPESLRKSLLDTKTVIGLENVSDAIVEAVKRLGSWQIEVVGNKLIITVSDPEQDNPNIVDAIGKAGGRIQFITQTTPSLEDVYLKLVRS
701	GC_00000002	Bathy6-F28_MillB		1349	57	391	14	0	0.537869	0.721844	0.616422	0					K01990	ABC2 type transport system ATPbinding protein			COG1131	ABCtype multidrug transport system, ATPase component (CcmA) (PDB:5DO7)	V	Defense mechanisms		MPESIIDIQHLTKQYGSFKAVSNLNLTINKGELLGFLGQNGAGKTTTLLMLMGLSLPTSGTAVVAGYDIIKDSRKVRTVAGLLPEGAGYYEDLTAKQNLRYICQLNDVPSLERENRIKELIDAVGLTQWADTKVEKFSRGMKQRLGIAEVLVKQPKVAFFDEPTIGLDPKGTKEVRDMLIKLNKEHGITIMLSSHLLHDVQQTCQRVLIIRRGKLIADDTIENLSSKLGAVNNSILEFELTETPAELVKEIENISGVTSVTQENSRLYVHMEKNQAREISETITKHKSTILLMKPKEHSLEEIFLRYYEEGD
702	GC_00000002	Bathy6-F28_MillB		1354	57	391	14	0	0.537869	0.721844	0.616422	0					K01990	ABC2 type transport system ATPbinding protein			COG1131	ABCtype multidrug transport system, ATPase component (CcmA) (PDB:5DO7)	V	Defense mechanisms		MSQPIIQTSELTKTYGEFTAVNHLNINVNKGEVVGLLGQNGSGKTTTFLMLMGLSVPTSGTAKIAGYDVVQDSKAVRTVCGLLPDGAGYYEDLTAKQNLSYIGQLNDIPKLERDKRVAELLGVVGLSKVADKKVEQFSRGMKQRLGIAEVLMKKPQVAFFDEPTIGLDPQGTKDIRELLLRLNKEQGITIVLSSHLLHDVQQTCNRLLIIRAGKLIADDTIGNLSSKLLSREQPVIEFELTTMAPDMLKEIEGISGVTSVNQENGRLYVKMNANKAREVSETITKHNSTILLMKPKEYSLEEIYLQFYEAD
703	GC_00000002	Bathy6-F28_MillB		1748	57	391	14	0	0.537869	0.721844	0.616422	0					K01990	ABC2 type transport system ATPbinding protein			COG1131	ABCtype multidrug transport system, ATPase component (CcmA) (PDB:5DO7)	V	Defense mechanisms		MFSVTTEGLTKKFNGFTAVNGLNLQINQGEVFGLLGPNGAGKTTTLRMLACLLSPTAGSAAVAGYDIYKEPLKVRQSVGILTENPSLYERLTALENMHFFAQAYGLSDAQERSRRIKELLEFFNLWDRRNDKVGAFSKGMKQKLAIVRATVHKPPILFLDEPTAGLDPQSAKEIRDLMAALSQQEKSTILLCTHHLEDAEKLCQRVLIMNRGTCVILGSPDELRAKISGQPTVQIDLVQVTPKIVTAVKANPQAVEVFLNRQDASLRVKVDDARAATPAIVSDIVEAEGQILSVNVLRPSLEEAYLKLINAEATA
704	GC_00000002	Bathy6-F33_MillA		349	57	391	14	0	0.537869	0.721844	0.616422	0					K01990	ABC2 type transport system ATPbinding protein			COG1131	ABCtype multidrug transport system, ATPase component (CcmA) (PDB:5DO7)	V	Defense mechanisms		MAEVILTQNLTKKYKNVCAVEDLNLQVNSGEIFGFLGPNGAGKTTTIRVLTTLAKPTTGSVRVAGFDVEAEPEQVKKVIGVVQQHLTLDLDLTVKENMELHARLHHIGGSERRQRINELIDYVGLNKQGERMVPELSGGMKKAAMIARALIHRPKVLFLDEPTVGLDVQMRRRMWDMIRRLNSDGTTIFLTTHYIEEAEALCHRVGIVNQGHLIALGKPTELRQKVGLIAVETLVDGKFTRYQYFPDRDAATRYVQTLSPDVKTIIIRNSNLEDVFVELTGKKVGDDER
705	GC_00000002	Bathy6-F33_MillA		1225	57	391	14	0	0.537869	0.721844	0.616422	0					K01990	ABC2 type transport system ATPbinding protein			COG1131	ABCtype multidrug transport system, ATPase component (CcmA) (PDB:5DO7)	V	Defense mechanisms		MSQSQVEDVIKVEGLTKVFNHSLTAVDHIDFSVKHGEIFGFLGPNGAGKTTTISMLITILKPTSGKATILGGDIANQSLAVRSAIGVVPQEYTADEDLTGYENILLCADLYGIPRSVSKKRAMDLLKLVELTAFKDKRVQTYSGGMRRRLELACGLINRPKVLFLDEPTLGLDVQTRAATWNYVKMLKKEFGMTLFLTTHYLEEADALCDRIAIIDHGKIIVTGTPAELKDSLGGDIITLAIQNDTDITDLISKIEHVKEVKKENGSYLIKTANGEVTAPLIIEALRASGHVVTKLSLNKPTLNDVYLEYTGKSMRDAEESRENVARQRMAMRRARR
706	GC_00000002	Bathy6-F33_MillA		2601	57	391	14	0	0.537869	0.721844	0.616422	0					K01990	ABC2 type transport system ATPbinding protein			COG1131	ABCtype multidrug transport system, ATPase component (CcmA) (PDB:5DO7)	V	Defense mechanisms		MSIAVDVRGLSKKFGNIQALNDVSFSIKEGEVFGLIGPNGAGKTTTLRIISTLIVPTSGSVTVFGLDVVSQPDKVRKILSYLPEEAGAYRNLSGYEYLEFMAKFSGSDIKEAIEEAKEISGLGDRLKDKAKTYSKGMKRRLLLARALMTKPKLSILDEPASGLDVLHAYHIRQIIKNYVKKHGVTVLLSSHNMLEVEYLCDRVALVNKGRIVLEGKPAELKTQYGSENLEEVFAKVIGYA
707	GC_00000002	Bathy6-F33_MillA		2301	57	391	14	0	0.537869	0.721844	0.616422	0					K01990	ABC2 type transport system ATPbinding protein			COG1131	ABCtype multidrug transport system, ATPase component (CcmA) (PDB:5DO7)	V	Defense mechanisms		MSHVIETDHLTRAFNGFTAVDKLYITVEPGEIFGLLGPNGAGKTTTISMLCTILKPTGGSAKVNGYDVVKDAMQVRRSIGMVFQDPSIDDRLTGRENLYMHANLYGVPPSEQKDRINRILKLVELEDRADDLMRTYSGGMRRRLELGRGLIHYPKVLFLDEPTVGLDPQTRDHIWNYIKELKHTHDITIVLTTHYMDEADRLCDRIGIIDHGKLIALDTPTKLKETLEGDVITVKAAKIDELTALLSEKLGLTQSAIVDGALEVTVRGGRAVMPRIMEVAAANKIFIDSILLREPNLEDVFLHYTGRNIRADSTRELHGMSAIQRRKIH
708	GC_00000002	Bathy6-F33_MillA		1717	57	391	14	0	0.537869	0.721844	0.616422	0					K01990	ABC2 type transport system ATPbinding protein			COG1131	ABCtype multidrug transport system, ATPase component (CcmA) (PDB:5DO7)	V	Defense mechanisms		MQNGSIIEVKNLTKMFNKFTAVDGISFDVKKGEIFGLLGPNGAGKSTTLRMLSTLAKPTSGTATIGGYDIVKNDTEVRNLIGIVSEKMIMYNRLTAKENLWFFGSLFNIPKDVLTKRIDELLGLVQLTKFKNAQVGTFSTGMRQKMNVVRALLNTPQVLYLDEPTLGLDPQSSVEIREFVKKLNKENGTTVIITTHMMVDADLMCDRIAIVDHGKIVALDTSANLKKQISGADTTIIKLEITNLNSELIETIQALKCADSVTQEDAIHLKVLVHGNEAFDSIVDAIRAKNGKINSMENLQPTLEDVFLHITGHQVRDTADQKMPSEMRRGGPFARPQARIR
709	GC_00000002	Bathy6-F33_MillA		1199	57	391	14	0	0.537869	0.721844	0.616422	0					K01990	ABC2 type transport system ATPbinding protein			COG1131	ABCtype multidrug transport system, ATPase component (CcmA) (PDB:5DO7)	V	Defense mechanisms		MIETENLTRKFGTLTAVENLTLNVKDGEVFGFLGPNAAGKTTTVRMLCCLIAPTSGKARIGGYEAGKEADCLAIRKMVGLLPENVGLYDNLSAYRNLEFYGKLYEVPEEKRRENIERLLRLLGIWERRDENVGNFSKGTKQKIAIARALIHEPKLLFLDEPTANLDPEASKTVRDFVLELKKEKNTIFLNTHNLDEAERLCDRIGILKTRLVAVGAPTELERSLYNRKTIVHLQTITDEITQAVNQLNSVKNLRTVDNKLILDMDHPEKDNPDLVRAIVAAGGDVQYVTELKSTLEDVYLKLIREAKPQ
710	GC_00000002	Bathy6-F33_MillA		1441	57	391	14	0	0.537869	0.721844	0.616422	0					K01990	ABC2 type transport system ATPbinding protein			COG1131	ABCtype multidrug transport system, ATPase component (CcmA) (PDB:5DO7)	V	Defense mechanisms		MIDTENLTKKFGDLTAVDNLTLHVNDGEVFGFLGPNGAGKTTTIRMLCCLISKTSGNATVGGYQIGNKEDSLKIRKIIGLVPDNVGLSENLTAYDNLDFYGKIYDCSTAQRKENIQRFLDMLGLWDKRNVLAGTFSKGMKQKLAIARALIHEPEILFMDEPTANLDPESAKTVREFILELKKQKKTIFLNTHNLDEAQKICDKIAILNTKLRAIGTPDELERSVSGRITVITLEQVNDAILNSLKKLSLRNLTVDGNKITFNVVDPDKENSPVVEALVLAGGHVRAINVVGSTLEDTYLKLLRESA
711	GC_00000002	Bathy6-F33_MillA		2489	57	391	14	0	0.537869	0.721844	0.616422	0					K01990	ABC2 type transport system ATPbinding protein			COG1131	ABCtype multidrug transport system, ATPase component (CcmA) (PDB:5DO7)	V	Defense mechanisms		MFSVATEGITKKFNNFTAVDNLSLKISEGEVFGLLGPNGAGKTTTLRMLACLISPTEGSATVAGYDIHQQPLKVRQSVGILTENPSLYERLTALENMDFFAQAYGVSDAQERSRRIRELLEFFNLWDRRNDKVGTFSKGMKQKLAIVRATVHNPPILFLDEPTAGLDPESAKEIRDLMAALSQQEKSTILLCTHHLEDAERLCRRVLIMNRGRCVILGSPDELREKISGQPVVQIGLAQVTPKVVAAVKASAQAKEVNVNEQEAALLVKVEDARLATPQLVQEIVEANGQVLSVNVLKPSLEEAYLKLIKTEATA
712	GC_00000002	Bathy6-F33_MillA		1809	57	391	14	0	0.537869	0.721844	0.616422	0					K01990	ABC2 type transport system ATPbinding protein			COG1131	ABCtype multidrug transport system, ATPase component (CcmA) (PDB:5DO7)	V	Defense mechanisms		MAETIVIQTRNLTKHYGKHRGIENLNLEVRRGEVFGFLGPNGAGKTTTIRLLLDLIRPTSGEATILDHQIHGESEAVREQIAYLPGELGIFKDWTAKRTLTYLFKLYNRPIKWAKAEELAQVLNLDLRKKTRELSKGNKQKIGLISALTPDVELLILDEPTSGLDPLMNNEFYKLLAEKQESSGCTVFLSSHQLQEVEKIAHRVGIIRQGTLVEVATITQLKQLALKHVDLSLASPSEAKAFAGKLPTQLVKNVTVEGSRARFLAPREAFAHFLPQLNGAALSDINIRDSTLEDIFLEYYDTEANSKLQNNNGETKTRGWAEKFKRRLSN
713	GC_00000002	Bathy6-F33_MillA		374	57	391	14	0	0.537869	0.721844	0.616422	0					K01990	ABC2 type transport system ATPbinding protein			COG1131	ABCtype multidrug transport system, ATPase component (CcmA) (PDB:5DO7)	V	Defense mechanisms		MEGVIKARGLTKKYRNLLAVDHIDLDVFEGEIFGLLGPNGAGKTTTIRMLTGQTEPTSGAATVANHDIRRDPIEAKQQIGVIPDASNVYEEMSAWDNLIFAAQLYSVPKTEQEKRAKELLELFGLYERRRDHVASFSRGMKRRLTIAAALIHKPKLLFLDEPTTGLDVQSLRMIRTLIKELNTQGVTVFLTTHYIEEADQLCQRVAIINRGKIVAVDTPEKLKASMEKRQVIEVSFTASEGLEDKLKELSCVSDVSMLGDKCRLHVEEASQAVPSLVDFARENNLKIISINTLNPSLEDAFVKLTGLSPDDLQTEKESVKNRREVKN
714	GC_00000002	Bathy6-F36_MillC		611	57	391	14	0	0.537869	0.721844	0.616422	0					K01990	ABC2 type transport system ATPbinding protein			COG1131	ABCtype multidrug transport system, ATPase component (CcmA) (PDB:5DO7)	V	Defense mechanisms		MEAKCLIDFIYTENLCKNYGTIKAINNLNLRVHSGEIFGFLGPNGAGKTTTIRVLTTLTRPTSGFVSVGGYDLKEEPDKAKKMIGVVQQHLSLDRDLTIRENMEFHARIHGLDSFRRKHRIAELLQYVELKEYADKMVDTLSGGMKKKAAIVCSLIHEPKLLFLDEPTVGLDAQARRRLWDLMRRLNSDGTTIFLTTHYIEEAEVLCNRVGIMHHGRLIAVDKPMALRNKVGSVVVETLIDNKETHYQFFGDRETANSYVKELPSEARTVIIRESNLEDVFIEQTGEKVGD
715	GC_00000002	Bathy6-F36_MillC		2068	57	391	14	0	0.537869	0.721844	0.616422	0					K01990	ABC2 type transport system ATPbinding protein			COG1131	ABCtype multidrug transport system, ATPase component (CcmA) (PDB:5DO7)	V	Defense mechanisms		MKRQEGNTLPYAVEAVSLTKQFGQIKAVDGVNFNIRSGEIFGLIGPNGAGKTTTIRMVCTLIKPTGGVINIFGQDATKQPEKTRQILSYLPEESGAYPNLTGWEYLNFMAKLQAQPGTNIKEVVAQAAEICGLGDRLKDKAKTYSKGMKRRLLVARALMTKPKLAVLDEPASGLDVMYAYQIREIIKRYVREHGVTVLLSSHNMLEVEHLCNRVALVNKGKLVVEGEPQALKGQYKAENLEEVFMKVVGYA
716	GC_00000002	Bathy6-F36_MillC		887	57	391	14	0	0.537869	0.721844	0.616422	0					K01990	ABC2 type transport system ATPbinding protein			COG1131	ABCtype multidrug transport system, ATPase component (CcmA) (PDB:5DO7)	V	Defense mechanisms		MPYAIETYKLTKTYSHLKAVDSLDVSVESGEIFGLLGPNGAGKTTTVSMLCTILKPTSGTATVNGFDIVREPNKVRKSIGIVFQDPSIDDRLTGRENLTMHANLYGVPASEQRERIDRILKLVELEDRADDLLRTYSGGMRRRLELGRGLLHHPKVLFLDEPTVGLDPQTRDHIWKYIKELKEIHDITVVLTTHYMDEADRLSDRIAIMDHGKVVVLDTPPKLKETLEGDVVTVRANNIAALSDLVGKWLGFSKRRIVDGALEITVPSGRAAMPRIMELATQNNIYVESLLSREPNLEDVFLHYTGRSIRQDSTKELHGLSAARRRAIR
717	GC_00000002	Bathy6-F36_MillC		2401	57	391	14	0	0.537869	0.721844	0.616422	0					K01990	ABC2 type transport system ATPbinding protein			COG1131	ABCtype multidrug transport system, ATPase component (CcmA) (PDB:5DO7)	V	Defense mechanisms		MQNANIIEVKNLTKTFGKFTAVDDISFEVKKGEIFGLLGPNGAGKSTTLRMLSTLSRPTKGTATIGGYDTVKKDTQVRKLIGIVSEKMIIYNRLTAKENLWFFGNLYNIPHDKLKKKIDDLLEFVQLTKFKDAQVGTYSTGMRQRMNVIRALLNDPKVLFLDEPTLGLDPQTSVEIRDYIKKLNQELGTTVILTTHMMVDADLLCDRIAVVDHGKIIALDTSTNLKKIISGGNTMIIRLEVANLTPNMLEAIKAIDCIDQVTQENNTQLHIIVHGEEAFDKIVDVVRMHNGKITSISNLQPTLEDVFLHITGHQVRDSATEKIPVEHRRFGMPQARVR
718	GC_00000002	Bathy6-F36_MillC		1262	57	391	14	0	0.537869	0.721844	0.616422	0					K01990	ABC2 type transport system ATPbinding protein			COG1131	ABCtype multidrug transport system, ATPase component (CcmA) (PDB:5DO7)	V	Defense mechanisms		MIDTNNLTRTFGNLTAVDNVTFHVEKGEVFGFLGPNGAGKTTTIRMLCCLISKTSGDASIGGYSISNPNDCLKIRKIIGFLPENVGLYESLSAYRNLDFYGQLYEVPEATRKENIERLLKALGIWERREDAVAGFSKGMKQKIAIARALIHDPQVVFLDEPTANLDPEASKTVRDFIIQLKEEKRTIFLNTHNLNEAERLCDRIAILKTKLIAVDSPKNLEHSLYSRKTIIHLKEVSDSVLATVKRIGSVKAVRTQDNKLILDMEDPELDNPEVVRAIVLAGGNVQYVTELRSTLEDVYLKLIREVPAQ
719	GC_00000002	Bathy6-F36_MillC		108	57	391	14	0	0.537869	0.721844	0.616422	0					K01990	ABC2 type transport system ATPbinding protein			COG1131	ABCtype multidrug transport system, ATPase component (CcmA) (PDB:5DO7)	V	Defense mechanisms		MLIETQNLTKKYDNTTAVDNLTLNLKQGEVFGFLGPNGAGKTTTIRMLTCLITKTSGTAKICGYDIANPKEIPKIRRAIGLLPENVGLYEDLSAYKNLDFYGKIYKLTEQQRKERIERYLKMLGLWEKKDRPTGSFSKGMKQKLAIARALIHDPEVLFLDEPTANLDPEASKTVREFILELKAEKHTIFLNTHLLDEAERMCDKIGILKTKLLAIDTPERLRQSASGTKTVIGLEAVNDSIVAAVKRSGSWKTEVAENKLVISVGSPEKDNPEIVAAIGKAGGRIQSISQTEVSLEDIYLKLVRS
720	GC_00000002	Bathy6-F77_MillC		330	57	391	14	0	0.537869	0.721844	0.616422	0					K01990	ABC2 type transport system ATPbinding protein			COG1131	ABCtype multidrug transport system, ATPase component (CcmA) (PDB:5DO7)	V	Defense mechanisms		MIDCIYTENLTKNYGTVKAINNLDLMVHSGEIFGFLGPNGAGKTTTIRVLTTLTLPTSGFASVGGFDVTKQSSEVKKVIGVVQQHLSLDRDLTIRENMEFHARIHHLEASKRKARIAELLEYVELTDSADKMVDMLSGGMKKKAAIVCSLLHEPKLLFLDEPTVGLDAQARRRLWDLMRRLNSDGTTIFLTTHYIEEAEVLCDRVGIMHHGGLIAVDKPLELRRKLGSVVVETLDENKKTHYQFFADREAANNYVKSVSSEAKTVIIRDSNLEDVFIEQTGEKVGDQ
721	GC_00000002	Bathy6-F77_MillC		541	57	391	14	0	0.537869	0.721844	0.616422	0					K01990	ABC2 type transport system ATPbinding protein			COG1131	ABCtype multidrug transport system, ATPase component (CcmA) (PDB:5DO7)	V	Defense mechanisms		MTQDENVITVEGLTKTFNNLTAVDHINFNVKRGEIFGFLGPNGAGKTTTIKMLITVLRPSEGKATILGGDIGKQSMNVRAAIGVVPQEYTADEDLTAYENIILCADLYGIPRSISKKRAEDLLELVELTAFKKKRVQTFSGGMRRRLELACGLINRPKVLFLDEPTLGLDVQTRAATWNYVKMLKKEFGMTLFLTTHYLEEADALCDRIAIIDHGKIIVTGTPTDLKDSLGGDIITLSIQKDEDIRELISKVEHVKEVTKENGEYRIKASNGELTTPLIIEALRNNGHVVTKLSLTKPTLNDVYLQYTGRSMRDAEESREGVMSQRMMMRRSHS
722	GC_00000002	Bathy6-F77_MillC		1442	57	391	14	0	0.537869	0.721844	0.616422	0					K01990	ABC2 type transport system ATPbinding protein			COG1131	ABCtype multidrug transport system, ATPase component (CcmA) (PDB:5DO7)	V	Defense mechanisms		MDLAIETTDLTKQYGTLTAVNKLNLTVERNAIHGFLGPNGAGKSTTIKILIGLLRASQGTAKVLGHQVHLDRADEKLHIGYMPELPRFPKHLKGREMLDVYGQMYGMTKQERAAQIPKLLDLVGLKGRENDLIGKYSKGMQQRIGIAQALLNDPELIILDEPSIGLDPVGMVEVRELVKAISKKGITVFLSSHLLFEVEQICTHVTIINKGVALVSDNLQNVSNMLQGPATLYVEVVNLSDKVIQNLHALEFVKAVDKEGSTLTISLSTRDDVRAEVSKTITAAGGIIVAMNLKGKKLEDVFIQLISKPQGGNP
723	GC_00000002	Bathy6-F77_MillC		437	57	391	14	0	0.537869	0.721844	0.616422	0					K01990	ABC2 type transport system ATPbinding protein			COG1131	ABCtype multidrug transport system, ATPase component (CcmA) (PDB:5DO7)	V	Defense mechanisms		MSWAVDAQNLTKQFGNVTALNGLSFQVQPGEIFGLIGPNGAGKTTTLRMVCTLIVPTSGSLKIYGLDTVKQAGEVRKIISYLPEESGAYPNLSGYEYLEFMAKFYQKNGGIKDMVNEAASLTGLGDRLKDKAKTYSKGMKRRLLVARSLMTHPKLAVLDEPASGLDVLHAYHVREIVKRYVKDYGITVILSSHNMLEVEYLCNRVALVNKGKIVVDGQPKDLKNKYSCENLEEVFAKVVGYA
724	GC_00000002	Bathy6-F77_MillC		1047	57	391	14	0	0.537869	0.721844	0.616422	0					K01990	ABC2 type transport system ATPbinding protein			COG1131	ABCtype multidrug transport system, ATPase component (CcmA) (PDB:5DO7)	V	Defense mechanisms		MPYTIQTRQLTKTYNSFHAVDKLDITVETGEIFGLLGPNGAGKTTTISMLCTILKPTSGSATVNGFDIVREANKVRKSIGIVFQDPSIDDRLTGRENLYMHANLYGVPSSEQKERIARILNLVELEDRADDLLRTYSGGMRRRLELGRGLIHYPKVLFLDEPTVGLDPQTRDHIWKYIKELKEAHDITVVLTTHYMDEADRLSDRIAIMDHGKIVVLDTPSKLKEALEGDVVIVRANKLEELSVLASKWLGFSKSRIFDGAIEFTVRNGKSAMPRIMELASQNSIYVESLLLREPNLEDVFLHYTGRTIRQDTAKELHGFAAARRRSIK
725	GC_00000002	Bathy6-F77_MillC		833	57	391	14	0	0.537869	0.721844	0.616422	0					K01990	ABC2 type transport system ATPbinding protein			COG1131	ABCtype multidrug transport system, ATPase component (CcmA) (PDB:5DO7)	V	Defense mechanisms		MRYIAFNNIKNGDNVLDQNIIEVNNLTKTFGKFTAVDDISFNVKKGEIFGLLGPNGAGKSTTLRILATLARPTKGTATIGGYDTVKNDNDVRKLIGIVSEKMIIYNRLTAKENLYFFGSLFNIPKETLNKRIDDLLELVNLTKWKNAQVGTFSTGMRQRMNVVRALLNMPQVLFLDEPTLGLDPQTSVEIRDFVKQLNQENGTTVVLTTHMMVDADLLCDRIAIVDHGKIIALDTSTNLKKIISGSDTMIIKLEVANLSPDMIEAIKKLPCVDAATQENATRLHLIVHGEEAFNSIIDIIRDRNGKITSMENLQPTLEDVFLHITGHEVRDSATQKIHDPNPKRFSMGPQRGR
726	GC_00000002	Bathy6-F77_MillC		507	57	391	14	0	0.537869	0.721844	0.616422	0					K01990	ABC2 type transport system ATPbinding protein			COG1131	ABCtype multidrug transport system, ATPase component (CcmA) (PDB:5DO7)	V	Defense mechanisms		MIDTTNLSRKFDNTTAVDNLTLHVEKGEVFGFLGPNGAGKTTTVRMLCCLIGKSSGEATIGDHSIGNAEDCLKIRKNIGLLPENVGLYDAISAYRNLDFYGKLYEVPDAERKTNIERLLKLVGLWERRDHLVGTFSKGMKQKIAIARALVHEPQVLFLDEPTANLDPEATKTVRDVILELKKEKRTIFINTHNLDEAERLCDRIGILRTKLIALGSPNELSRNVRSRKTVVHLQSVTTKITSAVEQLNIAKSVRVSENRLILDVDNPEQDNPQIIRTIVGAGGDVQFVNELRSSLEDTYLKLIKGVENQ
727	GC_00000002	Bathy6-F77_MillC		2340	57	391	14	0	0.537869	0.721844	0.616422	0					K01990	ABC2 type transport system ATPbinding protein			COG1131	ABCtype multidrug transport system, ATPase component (CcmA) (PDB:5DO7)	V	Defense mechanisms		MIETENLTKNFNNTTAVDNLTLRVREGEVFGFLGPNGAGKTTTVRMLCCLISKTSGTAKIDKYEIGNPTDIPQIRKIIGLLPENVGLYEDLSAYKNLDFYGKIYKLTEQQRKERIQRYLTMLGLWEKRDRPVGSFSKGMKQKLAIARALIHDPQVLFLDEPTANLDPEASKTVRDFIMELKKENHTIFLNTHLLDEAERICDHIGILKTKLLAVDTPANLRNSLWGTKTEIELERVSDAIVAAVKKAGSWKIEITNNKLFVAVNNPQKENPDILDAITKAGGRIQTVTQTTPSLEDVYLNLVRS
728	GC_00000002	Bathy6-F77_MillC		623	57	391	14	0	0.537869	0.721844	0.616422	0					K01990	ABC2 type transport system ATPbinding protein			COG1131	ABCtype multidrug transport system, ATPase component (CcmA) (PDB:5DO7)	V	Defense mechanisms		MIDAQNLNRKFGNFTAVENITMNIQKGEVFGFLGPNGAGKTTTIRMLACLIAPTSGSATVAGYDITRDPLKVRQSVGILTENPSLYERLTANENMDFFAQAYGLTDAAERNQRIHELLEFFNLWERRNDKVATFSKGMKQKLAIIRATVHKPPVLFLDEPTAGLDPQSAKEIRDLITQLSKRDKCTILLCTHHLEDAEKLCRRVLIMNKGKCVITGTLDELRKKTNVQTTIQVGLVEVTPSIVLATKSLGFVKKVEVNSEQAILNVSVDDACASTPEIVSEIVAEKGRVLSVNVLQPSLEETYLKLIQEEQV
729	GC_00000002	Bathy8-F81_MillA		1393	57	391	14	0	0.537869	0.721844	0.616422	0					K01990	ABC2 type transport system ATPbinding protein			COG1131	ABCtype multidrug transport system, ATPase component (CcmA) (PDB:5DO7)	V	Defense mechanisms		MSQNGEIIKVEGLTKVFNGGLVAVDHINFSVKQGEIFGFLGPNGAGKTTTINMLITLLKPTKGKAVILGSDVAKQNIDVRNQIGVVPQEYTADEDLTGYENILLCADLYGVPRSVSKKRTLELLKLVELTAFKDKRVQTYSGGMRRRLELACGLINRPKVLFLDEPTLGLDVQTRAATWNYVKMMKKEFGMTLFLTTHYLEEADALCDRIAIIDHGKIIVIGTPEELKESLGGDIITLSIEKEVDITGLIQTIPHVKEVTKDEGLYRIKSENGEVTAPLIIEALRKADHVVTKLSLTKPTLNEVYLQYTGKSMRDAEESGANMLMQRVAIRRARK
730	GC_00000002	Bathy8-F81_MillA		809	57	391	14	0	0.537869	0.721844	0.616422	0					K01990	ABC2 type transport system ATPbinding protein			COG1131	ABCtype multidrug transport system, ATPase component (CcmA) (PDB:5DO7)	V	Defense mechanisms		MSIAVEAKNIEKDFGNVKALDGLNFKIYEGEIFGLIGLNGAGKTTTLRITSTLLLPTSGTMTVFGHDVVKEADKVRQIITYLPEEAGAYKNLSGYEYLRFMASFRTNDKAGIEELVEAAAEISGLGDRLKDKVKGYSKGMKRRLLVARALMTKPKLAILDEPNSGLDVLHSVHVRNLIKRYAKEKGVTILLSSHNMLEVEYLCDRVAMVNKGKVVVEGTPAELKKKYGAINLEDVFGEVVGFA
731	GC_00000002	Bathy8-F81_MillA		914	57	391	14	0	0.537869	0.721844	0.616422	0					K01990	ABC2 type transport system ATPbinding protein			COG1131	ABCtype multidrug transport system, ATPase component (CcmA) (PDB:5DO7)	V	Defense mechanisms		MINVNNLTKKFNDFTAVDHISFEVKTKEIFGLLGPNGAGKTTTIRMLSTLTRPTEGTATIGGYDVVKQDNKVRQLIGLVSEKMIMYDRLTAKENLRFFGKLYNLPKETINERTDELLELVQLTKFKDAKVGTFSTGMRQRMNVVRALLNRPKVLFLDEPTLGLDPQSTVEVREFIRKINQENETTVILTTHMMNEADILCDRIGIVDHGKIAALDTPTNLKKLVAGDETTVLKLDIANLTPKLLTKIESMNCVKSVSQENATHVKVHATGDKAFDTIIDALRADNAKINSVENVQPTLEDVFLQITGRDMRDKADNKIAMPARGPHRAQSRIR
732	GC_00000002	Bathy8-F81_MillA		1574	57	391	14	0	0.537869	0.721844	0.616422	0					K01990	ABC2 type transport system ATPbinding protein			COG1131	ABCtype multidrug transport system, ATPase component (CcmA) (PDB:5DO7)	V	Defense mechanisms		MAAIEVENLTKTFGSHVAVDHLCFEISEGEVFGLLGPNGAGKTTTIRMLAGLISSSEGMAKVKGYLIDKDSLKVRETVGILTENPSLYERLTALENMDFFAQAYGLTDPQERISRIQEVLEFFELWERRNDKVATFSKGMKQKLAIARAIVHRPPIIFLDEPTAGLDPESSKEVRDMIAMLSRDEKSTILLCTHHLEDAEKLCTRVMMINKGKNVVVGTPDELRDRINGNPAVEITLAKVTGFVVEAVKNVKHVKQVVVDESSSKLTVTLDDPQRRTPELVKKVVEADGQVLGVTIVRPSLEEAYLELIKEETN
733	GC_00000002	Bathy6-F86_MillB		1248	57	391	14	0	0.537869	0.721844	0.616422	0					K01990	ABC2 type transport system ATPbinding protein			COG1131	ABCtype multidrug transport system, ATPase component (CcmA) (PDB:5DO7)	V	Defense mechanisms		MTDSIYTENLVKAYGDTKAINNLNLQVHQGEIFGFLGPNGAGKTTSIRVLTTLTRPTSGLAEVDGFNVVSQSDKVKKVIGVVQQHMSLDRDLTVKENMEFHARIHHIDSSIRKKRIAELLDYAELSDYANKMVDTLSGGMKKKTQIVCSLLHQPKLLFLDEPTVGLDAQARRRMWDLMRRLNKDGTTIFLTTHYIEEAEVLCDRVGIMHHGGLIAVDRPLELRRKLGLVAVETLGGANKETHYRFFANREAANDYVKGLPSDAQTVIIRESNLEDVFIEQTGEKVGDS
734	GC_00000002	Bathy6-F86_MillB		2220	57	391	14	0	0.537869	0.721844	0.616422	0					K01990	ABC2 type transport system ATPbinding protein			COG1131	ABCtype multidrug transport system, ATPase component (CcmA) (PDB:5DO7)	V	Defense mechanisms		MQDFIVTEKLTKQYADTKAINNLDLSVRKGEIFGFLGPNGAGKTTTIRVLTTLTKPTGGSAFVGGFDVVNEPEKVKEVIGVVQQHISLDRDLTVKENMEFHARIHRLESSKRKQRISELLGYVELTDSADKMVDALSGGMKKKAAIICSMLHEPSVLFLDEPTVGLDPQARRKLWDLIRRLNLDGTTIFLTTHYIEEAEALCGRVGIMHHGQLIALDTPQHLRKKLGQITVETLVDNKETHYQYFPDRAQATLHVQTLSADAKTIIIRETNLEDVFVEQTGEKVGGMQ
735	GC_00000002	Bathy6-F86_MillB		256	57	391	14	0	0.537869	0.721844	0.616422	0					K01990	ABC2 type transport system ATPbinding protein			COG1131	ABCtype multidrug transport system, ATPase component (CcmA) (PDB:5DO7)	V	Defense mechanisms		MQEVIKVEGLTKVYNNTLTAVDHINFSVKRGEIFGFLGPNGAGKTTTISMLITVTKPTSGKALILGGDIANQSMAVRSAIGVVPQEYTADEDLTGQENIMLCADLYGIPRDVSKKRVVELLKLVELTAFKDKKVRTYSGGMRRRLELACGLINRPQVLFLDEPTLGLDVQTRAATWNYVKMLKKEFGMTLFLTTHYLEEADALCDRIAIIDHGKIIVTGTPAELKDSLGGDIITLSIQNLAQDITDLISKVEGVKEVKKENGEYTIKSSNGELTAPLIIEALRKNGHVVTKLSLTKPTLNEVYLQYTGRSMRDAQESREGVAAQRMTMRRARSH
736	GC_00000002	Bathy6-F86_MillB		844	57	391	14	0	0.537869	0.721844	0.616422	0					K01990	ABC2 type transport system ATPbinding protein			COG1131	ABCtype multidrug transport system, ATPase component (CcmA) (PDB:5DO7)	V	Defense mechanisms		MDYAIETSNLTKNYGSLTAVNKLNLKVQKGSIHGFLGPNGAGKTTTLKILVGLLKPSEGSAKVLGREVHIDEANARLRIGYMPELPKFPKHLKGAELLDVYGRMYGMSSQQRAEQIPKLIELVGLKGRENDHIGKYSKGMQQRIGIAQSLLNYPELVILDEPSIGLDPVGMVEVRELVKEISNKGMTVFLSSHLLFEVEQICNYVTIINKGSMLASDNLQTVSGLLAGPAMIHFEVADLTGNVVSAVKNLPFVSEVYREGSSLTVQVTSHDDVRATVSKEVTGAGGVIVGMSQKTSTLEDVFIQLIGKDNGGKKQ
737	GC_00000002	Bathy6-F86_MillB		159	57	391	14	0	0.537869	0.721844	0.616422	0					K01990	ABC2 type transport system ATPbinding protein			COG1131	ABCtype multidrug transport system, ATPase component (CcmA) (PDB:5DO7)	V	Defense mechanisms		MYLTLTLAVDAKDLIKQFGNVRALDGLSFTVKPGEVYGLIGPNGAGKTTTLRTICTLILPTSGSLNIFGLDVVRKPDEVRKILSYLPEESGAYPNLTGYEYLEFMAKFNQKEDRDIKSMVNEAAELSGLGTRLKDRAKTYSKGMKRRLLIARALMTHPKLAVLDEPASGLDVLHAYHVREIIKRYVKDYGITVILSSHNMLEVEYLCNRVSLVNKGKIVLEGEPKELKTQYSSENLEEVFAKVVGYA
738	GC_00000002	Bathy6-F86_MillB		237	57	391	14	0	0.537869	0.721844	0.616422	0					K01990	ABC2 type transport system ATPbinding protein			COG1131	ABCtype multidrug transport system, ATPase component (CcmA) (PDB:5DO7)	V	Defense mechanisms		MTQVIETFNLTKAYNSFKAVDKLNISVDSGEVFGLLGPNGAGKTTTVSMLCTILKPTSGTATVDGHDIIKDPGKVRKSIGIVFQDPSIDDRLTGRENLFMHANLYGVPVSVQKERIEKILNLIELEDRADDLLRTYSGGMRRRLEIGRGLIHQPKVLFLDEPTVGLDPQTRDHIWRYIKELKEANDITVVLTTHYMDEADRLSDRIAIVDHGKVVVLDTPQKLKETLEGDVIAIRANNNEALGKLVSKWLGFTKNQVINDTLEVTVPNGKNVMPRIVELASGNNIYIESIVLREPNLEDVFLHYTGSSIREDSTKELHGLSAIHRRAIR
739	GC_00000002	Bathy6-F86_MillB		2437	57	391	14	0	0.537869	0.721844	0.616422	0					K01990	ABC2 type transport system ATPbinding protein			COG1131	ABCtype multidrug transport system, ATPase component (CcmA) (PDB:5DO7)	V	Defense mechanisms		MVLTLENDIIEVKNLTKTFGKFTAVDDISFAVKKGEIFGLLGPNGAGKSTTLRMLSTLARPTGGAATIGGYDTVKNDTKVRSLIGIVSEKMIIYERLTAKENLWFFGCLFGIPKEQLNKRIDELLDLVNLAPFKDKQVGTFSTGMRQRMNVIRALLNEPQVLFLDEPTLGLDPQSSVEIREFIKKLNKENGTTIIITTHMMLDADLLCDRIAIVDHGKIIALDTSANLKKATVGANTLIIKLEISNLTLGMIEKIKTLPCVDAVTQEEETKLRIIVHGEDAFDNILDQVRQMKGKISSMENLKPSLEDVFLHMTGRNVRDSVEAKVVTAPARRFGGASRPAQRGR
740	GC_00000002	Bathy6-F86_MillB		2457	57	391	14	0	0.537869	0.721844	0.616422	0					K01990	ABC2 type transport system ATPbinding protein			COG1131	ABCtype multidrug transport system, ATPase component (CcmA) (PDB:5DO7)	V	Defense mechanisms		MIDTDGLTKKFGDLTAVDNLTLHVDDGEVFGFLGPNGAGKTTTVRMLCCLISKTSGSGKIGNYEIGNKEDSLKIRKIIGFVSDNVGLSENLTAYDNLDFFAKMYDCPEPQRKENIQRFLEMLGLWEKRNVLAGTFSKGMKQKLAIARALIHEPQVIFMDEPTANLDPEASKTVREFILQLKKEKKTIFLNTHNLDEAQRICDKVAIMNTSLRAIGTPQELERSVSGRKTVIGLEQQANDVVLRALIKLPLKNLSSEGNTVTFSVEDPDRENSPVVEAIVQAGGHVKSINVVGSTLEDTYLKLVGK
741	GC_00000002	Bathy6-F86_MillB		2198	57	391	14	0	0.537869	0.721844	0.616422	0					K01990	ABC2 type transport system ATPbinding protein			COG1131	ABCtype multidrug transport system, ATPase component (CcmA) (PDB:5DO7)	V	Defense mechanisms		MPILITNNLSRQFGDFKAVDNLNIQVNEGEIFGLLGPNGAGKTTSIKMIITLLPPTSGSISIGGYDVKHNASQVRRLIGYVPQVLSADGTLTGFENLLVFSKLYDLPRQGRKNRILDALEFMGLGSVADKMVKNYSGGMVRRLEIAQSMMHNPKMLFLDEPTIGLDPVGRKAVWDHIEKLRDDFGTTIFVTTHYMEEADQLCSRLAIMNHGKIVASGTPDSLKASMNKEDATLDDVFSFYAGDILESGGDFKEASRVRRTARRLA
742	GC_00000002	Bathy6-F86_MillB		2845	57	391	14	0	0.537869	0.721844	0.616422	0					K01990	ABC2 type transport system ATPbinding protein			COG1131	ABCtype multidrug transport system, ATPase component (CcmA) (PDB:5DO7)	V	Defense mechanisms		MIETENLTRQYGTLTAVDNVNLKIEKGEVFGFLGPNGAGKTTTIRMLACLISPTKGTATVAGYNIQQNPLKVRQSVGILTENPSLYERLTAYENMDFFAQAYGVADQTERQKRIQELLEFFNLWERRNDKVGTFSKGMKQKMAIIRATVHNPPVLFLDEPTSGLDPESAKEIRDLMAQLSKREKCTILLSTHHLEDAEKLCNRVMMMNKGRCLLIGKPDELRERITTHPVIQIDLTQVTSKILSALKANSKVKAVNTKAEESSLLIDVEDTRSATPEIVRAIVEADGQILGVNMFRASLEEAYLKLIKGGEAQ
743	GC_00000002	Bathy6-F90_cMAG_MillC		1117	57	391	14	0	0.537869	0.721844	0.616422	0					K01990	ABC2 type transport system ATPbinding protein			COG1131	ABCtype multidrug transport system, ATPase component (CcmA) (PDB:5DO7)	V	Defense mechanisms		MQEFIVTENLTKQYADTKAINNLDLSVRKGEVFGFLGPNGAGKTTTIRVLTTLTKPTSGTAAVGGFDVLKEPEKVKEVIGIVQQHISLDRDLTIKENMEFHARLHRIEASERKRRISKLLGYVELTDCADKMVDTLSGGMKKKASIVCSLLHEPSVLFLDEPTVGLDPQARRKLWDLIRRLNLDGTTIFLTTHYIEEAEALCGRVGIMHHGRLIALDTPEHLRKKLGQITVETLVANKETRYQYFPDRNEATRHVQNLSGDAKTIIIRETNLEDVFVEQTGEKVGGA
744	GC_00000002	Bathy6-F90_cMAG_MillC		1461	57	391	14	0	0.537869	0.721844	0.616422	0					K01990	ABC2 type transport system ATPbinding protein			COG1131	ABCtype multidrug transport system, ATPase component (CcmA) (PDB:5DO7)	V	Defense mechanisms		MTDAIYTQNLVKTYGDIKAINNLNLQVHQGEIFGFLGQNGAGKTTSIRVLTTLTRPTSGLALVNGFNVVSQPDKVKKVIGVVQQHMSLDRDLSIRENMEFHARIHHIDSLTRKKRINELLDYAELTEYSDKMVDTLSGGMKKKVMIVCSLLHQPKLLFLDEPTVGLDAQTRRRMWDLMRRLNKDGTTIFLTTHYIEEAEVLCDRIGIMHHGRLIAVDKPIELRKNLGLIAVETLGGDNKQTNYKFFADREAANDFVKGLPSDAQTVIIRESNLEDVFIEQTGEKVGDS
745	GC_00000002	Bathy6-F90_cMAG_MillC		541	57	391	14	0	0.537869	0.721844	0.616422	0					K01990	ABC2 type transport system ATPbinding protein			COG1131	ABCtype multidrug transport system, ATPase component (CcmA) (PDB:5DO7)	V	Defense mechanisms		MSQTQEVIKVEGLTKVYNHSLTAVDHINFSVKRGEIFGFLGPNGAGKTTTISMLITVTKPTAGKATILDGDIAKQSMAVRGAIGVVPQEYTADEDLTGNENILLCADLYGIPRNVSKKRADELFKLVELTAFKDKKVRTYSGGMRRRLELSCGLINRPKVLFLDEPTLGLDVQTRAATWNYVKMLKKEFGMTLFLTTHYLEEADALCDRIAIIDHGKIVVTGTPSELKDSLGGDIITLGIQKEDADITSLISKVEHVKTVKKENDGYTIKSSNGELTAPLIIEALRKNGHMVTKLSLTKPTLNEVYLQYTGRSMRDAEESHAGLTAQRMTMRRARSH
746	GC_00000002	Bathy6-F90_cMAG_MillC		299	57	391	14	0	0.537869	0.721844	0.616422	0					K01990	ABC2 type transport system ATPbinding protein			COG1131	ABCtype multidrug transport system, ATPase component (CcmA) (PDB:5DO7)	V	Defense mechanisms		MDYAIETDNLTKNYGNLTAVNKLNLKVQKGSIHGFLGPNGAGKTTTLKILVGLLKPSQGSAKVLGREVNVDEANSRLRIGYMPELPRFPKHLKGAELLDVYGRMYGMTSQQRSEQIPKLISLVGLKGREKDYIGKYSKGMQQRIGIAQSLLNNPELVILDEPSIGLDPVGMVDVRELVKEISKEGMTVFLSSHLLFEVEQICDHVTIINKGSVLASDSLQTVSSMLAGPAMIHLEVADLTSNVVSAVKNLPFVSEVYQDGYSLTVQVTSHEDVRAKVSKEVTGAGGVIVGMTQKASTLEDVFIQLIGKDNGGRKQ
747	GC_00000002	Bathy6-F90_cMAG_MillC		897	57	391	14	0	0.537869	0.721844	0.616422	0					K01990	ABC2 type transport system ATPbinding protein			COG1131	ABCtype multidrug transport system, ATPase component (CcmA) (PDB:5DO7)	V	Defense mechanisms		MYLPLSLAVDAKALVKQFGQVRALDGLSFTVKPGEVYGLIGPNGAGKTTTLRTICTLILPTAGKLDIFGLDVVSQASEVRKILSYLPEESGAYPNLTGYEYLEFMAKFNQREDRDAKTMINEAAELSGLGNRLKDRTKTYSKGMKRRLLIARALMTHPKLAVLDEPASGLDVMHAYHVREIIKRYVHDFGITVILSSHNMLEVEYLCNRVSLVNKGKIVLEGEPRELKNQYGSENLEEVFAKVVGYA
748	GC_00000002	Bathy6-F90_cMAG_MillC		403	57	391	14	0	0.537869	0.721844	0.616422	0					K01990	ABC2 type transport system ATPbinding protein			COG1131	ABCtype multidrug transport system, ATPase component (CcmA) (PDB:5DO7)	V	Defense mechanisms		MLKSENTEMVHVIQTHQLTKVYNSFKAVDNLNINVDSGEVFGLLGPNGAGKTTTVSMLCTILKPSSGTAMVDGHDIVKEPGKVRKSIGIVFQDPSIDDRLTGKENLYMHANLYGVPASMQKERINRILKLIELEDRADDLLRTYSGGMRRRLEIGRGLIHQPKVLFLDEPTVGLDPQTRDHIWRYIKDLKEANDITVVLTTHYMDEADRLSDRIAIMDHGKIVVLDTPQNLKETLEGDVITIKSNNNKTLGELLTKWLGFTNKHFEKDTLEIKVPSGKNAMPRIVELANQNGIYIESIILREPNLEDVFLHYTGNSIREDPTKERYGLSAIHRRAIH
749	GC_00000002	Bathy6-F90_cMAG_MillC		1643	57	391	14	0	0.537869	0.721844	0.616422	0					K01990	ABC2 type transport system ATPbinding protein			COG1131	ABCtype multidrug transport system, ATPase component (CcmA) (PDB:5DO7)	V	Defense mechanisms		MRYIAVVTIETGWCKPLENHNLIEIKNLTKTFGKFTAVDDITFNVKKGEIFGLLGPNGAGKSTTLRMLSTLARPTKGTATIGGYDTVKNDMEVRKLIGIVSEKMIIYNRLTAKENLWFFGNLFNIPKDALNKRIDELLELVNLTKFKNAQVGTFSTGMRQRMNVIRALLNTPKVLFLDEPTLGLDPQSSVEIREFIKKLNREQGTTVIVTTHMMVDADLMCDRIAIVDHGKIIALDTSTNLKKILSGADTMIIKLEIANMTPELIDSIRKIDCVDTVTQENSNSLHIIVHGEEAFDSIVDNVRRRNGKITSMANLQPTLEDVFLHITGHEVRDAADQKIPMEHGPKEFRVQSRVR
750	GC_00000002	Bathy6-F90_cMAG_MillC		2	57	391	14	0	0.537869	0.721844	0.616422	0									COG1131	ABCtype multidrug transport system, ATPase component (CcmA) (PDB:5DO7)	V	Defense mechanisms		MQQHLREENLPVDNNNIIEVKNLTKTFGKFTALDEISFKVKKGEIFGLLGPNGAGKSTTLRILSTLAKPTSGKATIGGHDIEKEANKVREMLEIVSEKMIIYDKFTPEPSVDVRFRCNAKSNGAMCRCRADIY
751	GC_00000002	Bathy6-F90_cMAG_MillC		1193	57	391	14	0	0.537869	0.721844	0.616422	0					K01990	ABC2 type transport system ATPbinding protein			COG1131	ABCtype multidrug transport system, ATPase component (CcmA) (PDB:5DO7)	V	Defense mechanisms		MSILTTNNLTRYFGNFKAVDSLTLHVNEGEVFGLLGPNGAGKTTSIKMIITLLPPTSGTANIGGYDAVRNSSKVRRLIGYVPQILSADGDLTGFENLLVFSKLYDLPKQGRNERIWDSLEFMGLGDVGDKRVKTYSGGMVRRLEIAQSMLHNPKLLFLDEPTIGLDPVGRKAVWDHIESLRKNLGTTIFVTTHYMEEADQLCSRLAIMNHGKMVALGTPAGLKASLGKDDATLEDVFSYYARDVLETGGDFKETSRVRRTARRLA
752	GC_00000002	Bathy6-F90_cMAG_MillC		1346	57	391	14	0	0.537869	0.721844	0.616422	0					K01990	ABC2 type transport system ATPbinding protein			COG1131	ABCtype multidrug transport system, ATPase component (CcmA) (PDB:5DO7)	V	Defense mechanisms		MIETENLTRQYGNLTAVDSVSLKIDKGEVFGFLGPNGAGKTTTIRMLACLISPTKGTATVAGYNIQKDPLKVRQSVGILTENPSLYERLTAYENMDFFAQAYGITDPAERQKRIQELLEFFNLWDRKNDKAGTFSKGMKQKLAIIRATVHRPPVLFLDEPTAGLDPESAKEIRDLMAQLSKREKCTILLSTHHLEDAEKLCNRVMMMNKGRCLLIGTPDGLREKMTTRPVIQIDLTQVTSKILQAVKANHNVKDVNTKPEEASLLIGVENPRTATPEIVRAIVEANGQILGVNTFRASLEEAYLKLIKGGETQ
753	GC_00000002	Bathy6-F90_cMAG_MillC		2811	57	391	14	0	0.537869	0.721844	0.616422	0					K01990	ABC2 type transport system ATPbinding protein			COG1131	ABCtype multidrug transport system, ATPase component (CcmA) (PDB:5DO7)	V	Defense mechanisms		MIAIQTRELTKKYGIKTAVDSLNLSINQGELFGLLGVNGAGKTTTIKMLSCLTRPTSGDATILGHSVLKGTNKVKEVTNVSPQETAVAPNLTVRENIEMIAGIYGMNSATADEKTVEIMKTMDLTKIQDNKAKTLSGGWQRRLSISMALVSGPQILFLDELTLSLDVLARRELWSTITSLKGKVTVILTTHYMEEAEALSDRVGIMTHGQLKVVGTPTELITLSGKNSFEEAFIKFAAPEEVLL
754	GC_00000002	Bin_L_1		1469	57	391	14	0	0.537869	0.721844	0.616422	0					K01990	ABC2 type transport system ATPbinding protein			COG1131	ABCtype multidrug transport system, ATPase component (CcmA) (PDB:5DO7)	V	Defense mechanisms		MNDIIVTENLTKNYGGVNAVQDLNLNIHAGETFGFLGPNGAGKTTTIRMLTTLTKPTSGHAYVNGFDVVAESDKVKREFGIAQQHMSLDRDLNVRENLELHARLHHIGSSERKRRIAELLDFVELTEHADRMSMALSGGMQKRVMIIRALIHRPKILFLDEPTVGLDAQTRRRLWELIRRLNRDGTTIFLTTHYIEEAEALCNRVGILHQGKLIALGKPLELRQKLGLFAVETLSNDLSTQYNYFHDESEAKKYVQTLPQELKSILIRESNLEDVFVELTGQKVTEG
755	GC_00000002	Bin_L_1		1991	57	391	14	0	0.537869	0.721844	0.616422	0									COG1131	ABCtype multidrug transport system, ATPase component (CcmA) (PDB:5DO7)	V	Defense mechanisms		MTEPIIQTHQLTKQYGDFTAVNQLELSINEGEIVGFLGPNGAGKTTTLLMLM
756	GC_00000002	Bin_L_1		215	57	391	14	0	0.537869	0.721844	0.616422	0					K01990	ABC2 type transport system ATPbinding protein			COG1131	ABCtype multidrug transport system, ATPase component (CcmA) (PDB:5DO7)	V	Defense mechanisms		MNAAVEAKNVVKDFGSVRALDGLNFKIEKGEIFGLIGLNGAGKTTALRITSTLLLPTSGTITVFGHDVVNEASEVRNLISYLPEEAGAYKNLSGLEYLKFMASFRADNKAAVNDLVDAASEISGLEERLKDKVKGYSKGMKRRLLVARALMTKPKLAILDEPNSGLDVLHSVHVRTTIKRYAKEHNVTVLLSSHNMLEVEYLCDRVAIINKGNVVVEGSPTELKTRYKAVNLEEVFGEVVGFV
757	GC_00000002	Bin_L_1		1051	57	391	14	0	0.537869	0.721844	0.616422	0					K01990	ABC2 type transport system ATPbinding protein			COG1131	ABCtype multidrug transport system, ATPase component (CcmA) (PDB:5DO7)	V	Defense mechanisms		MIEVTNLTKRFGNFTAVDNISFDVKKSEVFGLLGPNGAGKSTTIRMLTTLIRPNNGTAKIGGYDVIKQDGKVRQLIGLVSEKMIMYDRLTAKENLRFFGKLYNMPDEVLNPKIDELLEMLNLSKWKNSKVGTFSTGMRQRMNVIRALLNTPQVLFLDEPTLGLDPQSTAEIREFIRKLNREHKTTIILTTHMMNEADLLCDRIGIIDQGKIVSLDTSANLKKTISGNGTTILKLEIPNLTGTLLNTIKSVKCVNSVTQENNSHLKVHATGDDAFDLIIDAVRAKNGKINSIEKLEPTLEDVFLKITGREVRDKADNKIAIKHGPGHRSFNRKQRGR
758	GC_00000002	Bin_L_1		2133	57	391	14	0	0.537869	0.721844	0.616422	0					K01990	ABC2 type transport system ATPbinding protein			COG1131	ABCtype multidrug transport system, ATPase component (CcmA) (PDB:5DO7)	V	Defense mechanisms		TKQYGDFTAVNQLELSINEGEIVGFLGPNGAGKTTTLLMLMGLSVPTSGTAKVGGYDVVEESKQVRQIAGMMPEGSGYYEDLTARQNLQYIGQLNEIPKDELNKRIDKLLEDVNLSKWADTKVEKFSRGMKQRLGISEVLIKEPKIAFFDEPTLGLDPKATKELRDILLRLNKEQGLTIFLSSHLLHEVQQTCHRVLIIRRGKLVASDTIRNLSTSLADKKSGSLEFELTKVDSDLIQKLNDVKGVTSVEQENHKLFVNMENGNYQEVSETITEHGSTILLMRPKTFSLEEIFLDFYKEDN
759	GC_00000002	Bin_L_1		1945	57	391	14	0	0.537869	0.721844	0.616422	0					K01990	ABC2 type transport system ATPbinding protein			COG1131	ABCtype multidrug transport system, ATPase component (CcmA) (PDB:5DO7)	V	Defense mechanisms		MSEPMIQTQQLTKQYKDVLAVDQLDITVNTGEIVGFLGPNGSGKTTTLLMLMGLSLPTSGTATVDGNNVVTHSKEVRKIAAMLPEGAGYYGDLTARQNLRYIGELNEKSGPELEKRIDELLEAVNLTRWADSKVNTFSRGMKQRLGITEVLVKDPKVAFFDEPTLGLDPKSTKELRDILIKLNTEENLTILLSSHLLYEIQQTCQKVLILRKGKLVVSDSIENLSNHFGSTERTSIEFELTKVTSELITKLKDVEGVTSVDKDNNRLYVHTETDKSRELSETITKSGSTILLMKPKEHSLEEIFLQYYEED
760	GC_00000002	Bin_L_1		614	57	391	14	0	0.537869	0.721844	0.616422	0					K01990	ABC2 type transport system ATPbinding protein			COG1131	ABCtype multidrug transport system, ATPase component (CcmA) (PDB:5DO7)	V	Defense mechanisms		MIKTNQLTKHYGEIKAVNQLDLTVNEGEVVGFLGPNGSGKTTTLLMLMGLSLPTSGTASVGGYSVIEQSKNVRQIAAMLPEGAGYYDDLTAKQNLRYIGELNEIPRDELDTRIEELFEMVNLKEWADTKVGKFSRGMKQRLGIMEVLVKKPKIAFFDEPTLGLDPKATKELRDLLINL
761	GC_00000002	Bin_L_1		433	57	391	14	0	0.537869	0.721844	0.616422	0														MQTNHIIRTTALTKYYGKDVGIKDLNLQVN
762	GC_00000002	Bin_L_2		336	57	391	14	0	0.537869	0.721844	0.616422	0					K01990	ABC2 type transport system ATPbinding protein			COG1131	ABCtype multidrug transport system, ATPase component (CcmA) (PDB:5DO7)	V	Defense mechanisms		MSVAVEAKDLVKDFGSVRALDGLNFTIKEGEIFGLIGLNGAGKTTALRITSTLLLPTSGTVTVFGHDVVDDAAEVRNVITYLPEEAGAYKNLSGLEYLKFMASFRTKDKAAIEKLVDAASEISGLGDRLKDKVKGYSKGMKRRLLVARALMTKPKLAILDEPNSGLDVLHSVHVRTIIKRYAKEQGVTILLSSHNMLEVEYLCDRVALVNKGKVVAQGSPEELKKKFNALNLE
763	GC_00000002	Bin_L_2		1875	57	391	14	0	0.537869	0.721844	0.616422	0					K01990	ABC2 type transport system ATPbinding protein			COG1131	ABCtype multidrug transport system, ATPase component (CcmA) (PDB:5DO7)	V	Defense mechanisms		MENENMIEVRELTKNFNGFTAVDHVSFDVKKSEVFGLLGPNGAGKTTIIRMLSTLTRPTEGTARIGGHDIVKQDNKVRQLVGLVSEKMIMYDRLTAEENLRFFGKLYNIPTKELNQRIDEQLELVQLSKWKNAKVGTFSTGMRQRMNVIRALLNTPKVLFLDEPTLGLDPQSTVEVREFVKKINRENNTTIILTTHMMNEADILCDRIGIIDHGKIVTLDTSTNLKKLVSGDDATVMKMEIPNLTKKLVTSLQALDCVKSVSQENASHLKIHATGDEAFDTIIDTVRAAKARINSVENLQPTLEDVFLQITGRQMRDKADNKIPMERHRPSMPQRRIR
764	GC_00000002	Bin_L_2		1206	57	391	14	0	0.537869	0.721844	0.616422	0					K01990	ABC2 type transport system ATPbinding protein			COG1131	ABCtype multidrug transport system, ATPase component (CcmA) (PDB:5DO7)	V	Defense mechanisms		MSEPIIQTHQLTKEYGKFKAVDNLDLTVNKGDIVGFLGQNGAGKTTTLLMLMGLSVPTSGTATVAGYDIIKESKKVRTVAGLLPEGAGYYEDLTAKQNLDYICQLNDVPHLETEDRVKELLEAVSLSEWADTKVEKFSRGMKQRLGIAEVLVKRPQIAFFDEPTIGLDPKGTKEVRDMLMKLNKEYG
765	GC_00000002	Bin_L_2		973	57	391	14	0	0.537869	0.721844	0.616422	0									COG1131	ABCtype multidrug transport system, ATPase component (CcmA) (PDB:5DO7)	V	Defense mechanisms		MPTNQTTIKTTALTKHYGKHIGIQNLNLQVNQAEIFGFLGPNGAGKTTTIRTLLDMIRPTSGKATIFGYDTQQETQKIHNQIAYLPGELGLPKNWTTQRTIRYMLKLYNRTIKWSAVEELAQHLNLDMDKKVHELSKGNKQKIGIILTLVPDVDLLILDEPTSGLDPLIKNEFYKLLAEKQAQSNCTVFLSSHQLEEVEKVAHRVGIINKGALIEVSTLSELKKLAFKHVEIQLASLADTKLPAQLTKTAKNVSVQDSKLSFVCSRSNLDAVLSWLQTVDFRDVNVRNSSLEDIFLEYYQASPYKNSINNKGEVA
766	GC_00000002	Bin_L_2		630	57	391	14	0	0.537869	0.721844	0.616422	0					K01990	ABC2 type transport system ATPbinding protein			COG1131	ABCtype multidrug transport system, ATPase component (CcmA) (PDB:5DO7)	V	Defense mechanisms		MPTKQTTIKTIALTKHYGKHIGIQNLNLQVNQGEIFGFLGPNGAGKTTTIRTLLDMIRPTSGKATIFGYDTQQETQRIHNQIAYLPGELGFPKNWTAQRTIRYMFKLYNRTIEWSAVKQLARQLSLDMDKKIHELSKGNKQKIGIILALVPDVDLLILDEPTSGLDPLIKNEFYNLLAEKQVQSNCTVFLSSHQLEEVEKVAHRVGIINRGALIEVSTLAELKRLAFKHVEIQLASSADAKLPTQLKKTARNVSVQDSKLSFVCSRSNLDAVLAWLQTVDFRDVNVRNSTLEDIFLEYYQVSSYDNRLNKDGEAA
767	GC_00000002	Bin_L_2		24	57	391	14	0	0.537869	0.721844	0.616422	0					K01990	ABC2 type transport system ATPbinding protein			COG1131	ABCtype multidrug transport system, ATPase component (CcmA) (PDB:5DO7)	V	Defense mechanisms		MTTNQVIKTTTLTKYYGKHTGIKNLNLTVNKGEIFGFLGPNGAGKTTTIRILLDLIRATSGNATVFGLDTLLDSQKIKSHLAYLPGELGFPRNWTAKRTIKYMLSLYDHTIKWNKVNELASHLNLDLEKKVHELSKGNKQKIGIILTLVPRVDLLILDEPTSGLDPLIKNEFYKLLAEKQAKDNSTVFLSSHQLEEVEKVAHHVGIINRGSLVEVSTLAELKNLAFKHVEVTLSSPTDAKKLPQQLTKNVKNLEIQNSSLSFLCSRDSLDEVLTWLHNVSYRDINIRNSTLEDIFLEYYDMSTYENHRNKMEAD
768	GC_00000002	Bin_L_2		1122	57	391	14	0	0.537869	0.721844	0.616422	0					K01990	ABC2 type transport system ATPbinding protein			COG1131	ABCtype multidrug transport system, ATPase component (CcmA) (PDB:5DO7)	V	Defense mechanisms		MELAIKTVNLTKYYGKLLAVDHINFEVKKGEIFGFLGPNGAGKTTTTRMLIGISKPSEGTAEVMGYNIQKQSVEAKELMGIVPDISNVYTDLTAWDNLTFTGRLYDIPKAERNRRAEELLELFGLFDRRYESVEGFSRGMKRKLCIAMALMNKSSILFLDEPTSGLDVQSVLTIRNLVKKLNADGLTIFLTTHNMEEANQMCDRVAIINKGKIAAIDTPENLKRTIKKLQAIEISFVNSTTNLIPELKTLQGVTEVVKNGDKYHLSTDNPPKTLSEIWRYASVNNLELNTVNTLGPSLEDVFVSLTGITSETKSNNKGNSRSGNN
769	GC_00000002	CP070820		670	57	391	14	0	0.537869	0.721844	0.616422	0					K01990	ABC2 type transport system ATPbinding protein			COG1131	ABCtype multidrug transport system, ATPase component (CcmA) (PDB:5DO7)	V	Defense mechanisms		MYVIKTDKLTKRFGSLVAVDHVSFTVEEGEIFGFLGPNGAGKTTTINMLTTLLNPTEGSATVGGLDVEKQDGKVRKIVGLVPQDITVDDDLTGMENMMLQSRLYHVPKDVARERIKEAMSLVGLTDAANRRVETYSGGMRKRLELAEGLIHYPKVLFLDEPTLGLDVQTRVVMWDYIKRLRDEHKITIFLTTHYMEEADVLCDRIAIIDHGKIVALDTPQNLKDSLGGDVIELEFDEATDSQIETLKTMPMVKDVKKIGEAYMIKVSKGEKALPEIMENLLKMKLRIGKVSLVKPSLDQVYLEYTGRSLRETRGETGEIWRRMRHMRRVRG
770	GC_00000002	CP070820		1277	57	391	14	0	0.537869	0.721844	0.616422	0					K01990	ABC2 type transport system ATPbinding protein			COG1131	ABCtype multidrug transport system, ATPase component (CcmA) (PDB:5DO7)	V	Defense mechanisms		MSVAVEAKDLVKVFGSVRALDGLSFSIENGEIFGLIGLNGAGKTTALRITSTLLLPTSGTVKVFGRDVVEEASEVRSLISYLPEEAGAYKNLSGNEYLKFMASFRAKNKDAVRELVDVASEISGLGERLRDKVKGYSKGMKRRLLVARALMTKPKLAVLDEPTSGLDVLHSVHVRGIIKRYVKKQGVTVLLSSHNMLEVEYLCDRVALINKGRILATGSPAELKTRYKAVNLEDVFGEVVGFA
771	GC_00000002	CP070820		882	57	391	14	0	0.537869	0.721844	0.616422	0					K01990	ABC2 type transport system ATPbinding protein			COG1131	ABCtype multidrug transport system, ATPase component (CcmA) (PDB:5DO7)	V	Defense mechanisms		MKGRLMKTIIRTDKLSKHYGNEVRAVDELDLEVYEGETFGLLGPNGAGKTTTVRLLNCIIKPTSGTATVNGYDILKDEREVKRVTGLLAESPGLYEKLSANEFLEFMGALYDVSNDILPRRIEDLLKLFNLHDRRDFLLEGYSRGMKQKILIAAAIIHDPPILFLDEPTSMLDPRAALMVKDLIKSLADSAGKTIFICSHILPVVEELCDRIGIINQGRLVAFGTIDEIIAEAGTKTLEDAFIAITGGVEEKELLAWRKQKSANP
772	GC_00000002	CP070820		1485	57	391	14	0	0.537869	0.721844	0.616422	0					K01995	branchedchain amino acid transport system ATPbinding protein			COG0411	ABCtype branchedchain amino acid transport system, ATPase component LivG (LivG) (PDB:1G9X) (PUBMED:29514851)	E	Amino acid transport and metabolism		MPPILELKELNKRFGGITAVKDFNLQVEKGQIIGLIGPNGAGKTTLFNLITGFLKPDSGTIMFKGKNITKLKPHKIANMGLVRTFQLVKPFKRMLAIENVAVGCYSDRSKKKRKDRDDVPQKAFDALQRVGINPPNTFKLAMTLSHGYSRRLDIARALVLEPDVLLLDEPFGGLGAKESNLMTPLIQKLHREDNLTLIIIEHKMRQLMKIAEKLVVMQFGEKIAEGTCREVTEDPKVCEAYLGKGGHDYFARNK
773	GC_00000002	Chersky_322		1766	57	391	14	0	0.537869	0.721844	0.616422	0					K01990	ABC2 type transport system ATPbinding protein			COG1131	ABCtype multidrug transport system, ATPase component (CcmA) (PDB:5DO7)	V	Defense mechanisms		MPEVIVTKNLTKKYKEICAVEDLTLQVGSGEIFGFLGPNGAGKTTTIRVLTTLAKQTSGSVWVAGYDVKKEPEKVKKVIGVVQQHLTLDLDLNVKENMALHARLHHIRGVERKQRINELIDYVGLTKQSEKMITDLSGGMKKATMIARALIHRPRLLFLDEPTVGLDVQMRRRIWDLIRRLNGDGTTIFLTTHYIEEAEALCSRVGIVNEGRLIALGKPAELRQKVGLVAVETLIDSKFTRYQYFPDRNAATEYVQNLPSEIKTIIIRDSNLEDVFVELTGKKVGGDER
774	GC_00000002	Chersky_322		257	57	391	14	0	0.537869	0.721844	0.616422	0					K01990	ABC2 type transport system ATPbinding protein			COG1131	ABCtype multidrug transport system, ATPase component (CcmA) (PDB:5DO7)	V	Defense mechanisms		MVHVIETNQLTKSFGGLTAVDKLDITVESGEIFGFLGPNGAGKTTTINMLCTILKPTGGSAKVNGFDIVREAMQVRRSIGIVFQDPSIDDRLTGRENLYMHANLYGVPTSQQKDRIDKILKLVELEDRADDLMRTYSGGMRRRLELGRGLIHYPKVLFLDEPTVGLDPQTRDHIWTYIKELKEAHDITVVLTTHYMDEADRLSDRIGIIDHGKLVALDSPQKLKDTLEGDVITIKAAKIDELTALLSEKLGLTQSRIVDGTLEITVRGGQSLMPKVMEAATHSNFLVDSIQLREPNLEDVFLHYTGKNIRADGGKELHGFAAIQRRKIR
775	GC_00000002	Chersky_322		1309	57	391	14	0	0.537869	0.721844	0.616422	0					K01990	ABC2 type transport system ATPbinding protein			COG1131	ABCtype multidrug transport system, ATPase component (CcmA) (PDB:5DO7)	V	Defense mechanisms		MANESIIEVKNLTKMFNKFTAVDGINFDVKKGEIFGLLGPNGAGKSTTLRMLSTLARPTKGTAIIGGFDITKNDNEVRKLIGIVSEKMIMYNRLTAKENLWFFGSLFNIPKDVLTKRIDELLELVQLTKWKNAQVGTFSTGMRQRMNVVRALLNLPQVLFLDEPTLGLDPQSSVEIREFIKKLNRENGTTVVITTHMMVDADLLCDRIAIVDHGRIVALDTSANLKKTISGADTTIISLEISNLSPELITALRGLNCVDAVTQENTLTLRIIVHGSEAFDSVIDKVRAMNGKISSMQNLQPSLEDVFLHITGHQVRDTADQKIPQEHKRFGASQQGRIR
776	GC_00000002	Chersky_322		831	57	391	14	0	0.537869	0.721844	0.616422	0					K01990	ABC2 type transport system ATPbinding protein			COG1131	ABCtype multidrug transport system, ATPase component (CcmA) (PDB:5DO7)	V	Defense mechanisms		MIDTENLSRKFGNLTAVDNVTLHVDEGEVFGFLGPNGAGKTTTVRMLCCLISKTSGKAQIGDFTVDTEADCLKIRKLIGILPENVGLYDSLSAYRNLDFYGKLYEVPDDRRKENIERLLKLLGIWERREDLVGTFSKGTKQKIAIARALIHDPQVLFLDEPTANLDPEAAKTVRDFVLELKKEKRTIFLNTHNLDEAERLCDRIGILKTRLIAVDSPKNLERSLYSRKTILHLETVTEAVSTVVKNLGFVKSMRVSENKLILDMDNPERDNPELVRLVVSAGGNIQYVTELKSTLEDVYLKLIREAAPK
777	GC_00000002	E44_bin4		1675	57	391	14	0	0.537869	0.721844	0.616422	0					K01990	ABC2 type transport system ATPbinding protein			COG1131	ABCtype multidrug transport system, ATPase component (CcmA) (PDB:5DO7)	V	Defense mechanisms		MSIAVEAKNLVKDFGSVRALDGLSFKIEKGEIFGLIGLNGAGKTTALRIASTLLLPTSGTVTVFGHDVVDDASEIRHLISYLPEEAGAYKNLSGLEYLKFMASFRAKDKAAVKDLVDVASEISGLGERLKDKVKGYSKGMKRRLLVARALMTKPKLAILDEPNSGLDVLHSVHVRTIIKRYTKEHNVSVLLSSHNMLEVEYLCDRVALLDKGRTVVEGSPAELKTRYKAVNLEEVFGEVVGFA
778	GC_00000002	E44_bin4		1629	57	391	14	0	0.537869	0.721844	0.616422	0					K01990	ABC2 type transport system ATPbinding protein			COG1131	ABCtype multidrug transport system, ATPase component (CcmA) (PDB:5DO7)	V	Defense mechanisms		MIELKNLTKKFNDFTAVDHISFDVKKSEVFGLLGPNGAGKTTIIRMLSTLTRPTEGTATIGGYDIVKQDNKVRQLIGLVSEKMIMYDRLTAKENLRFFGKLYNIPKNTLNERIGELLELVQLTKWKDSKVGTFSTGMRQRMNVVRALLNMPKVLFLDEPTLGLDPQSTVEVREFIKKINKENKTTIILTTHMMNEADRLCDRIGIIDNGQITALDTSTNLKKLVSGDDATVLKLEIPNLTKKMVTKMESLDCVKSVAQENASHIKIHATGDKAFDAIIDAVRAENAKINSIEKLQPTLEDVFLHITGREVRDKADTKIPVKHGPGHRGFRQRRRVR
779	GC_00000002	Emb289P1bin127		1297	57	391	14	0	0.537869	0.721844	0.616422	0					K01990	ABC2 type transport system ATPbinding protein			COG1131	ABCtype multidrug transport system, ATPase component (CcmA) (PDB:5DO7)	V	Defense mechanisms		MQDYIYTENLCKNYGSVKAINNLNLNVRAGEVFGFLGPNGAGKTTTIRVLTTLTRPTSGYVSVGGYDIHDEIDKVKKVIGVVQQHLSLDRDLTVRENMEFHARIQHLSSSKRKQRIAELLEYVELTEYADKMIDTLSGGMKKKASIVCSLLHEPKLLFLDEPTVGLDAQARRRLWDLVRRLNKDGTTIFLTTHYIEEAEVLCDRVGIMHHGQLIAVDEPANLREKVGSIVVETLVDNKDTHYQFFANREAATNYVKSLPSEVKTVIIRESNLEDVFIEQTGEKVGGP
780	GC_00000002	Emb289P1bin127		1609	57	391	14	0	0.537869	0.721844	0.616422	0					K01990	ABC2 type transport system ATPbinding protein			COG1131	ABCtype multidrug transport system, ATPase component (CcmA) (PDB:5DO7)	V	Defense mechanisms		MSLAVEAVSLTKQFGQITALHGITFSIKPGEIFGLIGPNGAGKTTTIRMVCTIIKPTSGSIRIFGYDSDRQAEKARQILTYLPEESGAYPNLTGWEYLNFMAKLQAQPGTDIKAVVAEAAEICGLGDRLKDKAKTYSKGMKRRLLVARALMTRPKLAVLDEPASGLDVMHAYHIRETVKRYAREHGVTILLSSHNMLEVEYLCDRVALINKGQLVMEGTPKELKTKYNSENLEEVFAKVVGYA
781	GC_00000002	Emb289P1bin127		515	57	391	14	0	0.537869	0.721844	0.616422	0					K01990	ABC2 type transport system ATPbinding protein			COG1131	ABCtype multidrug transport system, ATPase component (CcmA) (PDB:5DO7)	V	Defense mechanisms		MDNGNIIEVKNLTKMFGKFIAVDDISFSVKKGEIFGLLGPNGAGKSTTLRMLSTLSQPTKGTATIGGYDTVKHDMQVRKLIGIVSEKMIIYNRLTARENLSFFGNLFNIPKDTLNKRIDELLELVKLTKFKDAQVGTFSTGMRQRMNVIRALLNMPKVLYLDEPTLGLDPQSSVEIREFIRKLNQEQGTTVVLTTHMMIDADLLCDRIAIVDHGKIIALDTSTNLKKIISGADTMIINLEIANLTPDMLSAIKALGCIDSVTQENSTQLRIIVHGENAFDEIVDLVRKRGGKITSMSNLQPTLEDVFLHITGHDVRDSVAEKVPMQHRRFGMPQARVR
782	GC_00000002	Emb289P1bin127		1267	57	391	14	0	0.537869	0.721844	0.616422	0					K01990	ABC2 type transport system ATPbinding protein			COG1131	ABCtype multidrug transport system, ATPase component (CcmA) (PDB:5DO7)	V	Defense mechanisms		MIDVSGLTKTFGNLTAVDNLNLCIQKGEVFGFLGPNGAGKTTTIRMLACLTAPSKGTATIAGYNIHNDSQKVRQSVGILTENPSLYERLTAYENLDFFAQAYGVANPQERQTRIRDLLEFFNLWERRNDKAGTFSKGMKQKLAIVRATVHQPPVLFLDEPTAGLDPESAKEIRDLMAQLSRHENRTILLCTHHLEDAEKLCQRVLIMNKGHCILIGAPDELRDKLNPTPIIQIGLRELNPKITSAVENNKHTQTVRIQQINTELLVSVKDARLATPEIVRTVVEAEGQILSVNVSRPSLEDVYLKLIKEKTTQ
783	GC_00000002	LDS_4		513	57	391	14	0	0.537869	0.721844	0.616422	0									COG1131	ABCtype multidrug transport system, ATPase component (CcmA) (PDB:5DO7)	V	Defense mechanisms		MIQVKNLTKKFGEFTAVNQVTFDVKNGEIMGLLGPNGAGKTTTIRMLSTLTRPTDGTATIG
784	GC_00000002	LDS_4		76	57	391	14	0	0.537869	0.721844	0.616422	0									COG0411	ABCtype branchedchain amino acid transport system, ATPase component LivG (LivG) (PDB:1G9X) (PUBMED:29514851)	E	Amino acid transport and metabolism		MSTPLIEVSKLFKKFGSIQALNGLNFRIFPGEIYGLLGPNGSGKTT
785	GC_00000002	LDS_4		736	57	391	14	0	0.537869	0.721844	0.616422	0					K01990	ABC2 type transport system ATPbinding protein			COG1131	ABCtype multidrug transport system, ATPase component (CcmA) (PDB:5DO7)	V	Defense mechanisms		MSIAVEAKNLVKDFGLVRALDGLSFNIEKGKIFGLIGLNGAGKTTALRIASTLLLPTSGTISIFGYDVVDDASEVRNLISYLPEEAGAYKNLSGFEYLKFMAKFITVDKTTVENLVKTAAEISGLGERLKDKVKGYSKGMKRRLLVARALMTKPKLAILDEPNSGLDVLHSVHVRTIIKQYAKEHNVTILLSSHNMLEVEYLCDRVALINKGKIVIEGSPAELKTKHNAVNLEEVFGEVVGFA
786	GC_00000002	Lab288P3bin169		1075	57	391	14	0	0.537869	0.721844	0.616422	0					K01990	ABC2 type transport system ATPbinding protein			COG1131	ABCtype multidrug transport system, ATPase component (CcmA) (PDB:5DO7)	V	Defense mechanisms		MQDYIYTENLCKNYGSVTAINNLNLNVRAGEIFGFLGPNGAGKTTTIRVLTTLTRPTSGYVSVGGYDIHDEIDKVKKVIGVVQQHLSLDRDLTVRENMEFHARIQHLSSSKRKQRITELLEYVELTEYADKMIDTLSGGMKKKASIVCSLLHEPKLLFLDEPTVGLDAQARRRLWDLVRRLNKDGTTIFLTTHYIEEAEVLCDRVGIMHHGQLIVVDEPANLREKVGSIVVETLVDNKDTHYQFFANREVATNYVKNLPSEVKTVIIRESNLEDVFIEQTGEKVGDP
787	GC_00000002	Lab288P3bin169		216	57	391	14	0	0.537869	0.721844	0.616422	0					K01990	ABC2 type transport system ATPbinding protein			COG1131	ABCtype multidrug transport system, ATPase component (CcmA) (PDB:5DO7)	V	Defense mechanisms		MPHAIETLKLTKAYDHFKAVDSLDITVEKGEIFGLLGPNGAGKTTTVSMLCTILKPTSGTALVNGFDIMRQANQVRKSIGIVFQDPSIDDRLTGRENLYMHANLYGVPASEQRDRIARILNLVELEDRADSLLRTYSGGMRRRLELGRGLLHYPTVLFLDEPTVGLDPQTRDHIWKYIKELKEAHDITVVLTTHYMDEADRLSDRIAIMDHGKIAVLDTPSKLKDTLEGDVITVQANDLESLSKLVTEWLGFNKTRIVDGAIEITVPNGKTAMPRIMELAAHNNIYVESLVSREPNLEDVFLHYTGRSIRADSTKELHGLAAIHRRAIR
788	GC_00000002	Lab288P3bin169		1999	57	391	14	0	0.537869	0.721844	0.616422	0					K01990	ABC2 type transport system ATPbinding protein			COG1131	ABCtype multidrug transport system, ATPase component (CcmA) (PDB:5DO7)	V	Defense mechanisms		MDNGNIIEVKNLTKTFGKFTAVDDISFSVKKGEIFGLLGPNGAGKSTTLRMLSTLSQPTKGTATIGGYDTVKNDMQVRKLIGIVSEKMIIYNRLTAKENLYFFGNLFNIPKDTLNKRIDELLELVKLTKFKNAQVGTFSTGMRQRMNVIRALLNMPQVLYLDEPTLGLDPQSSVEIREFIKKLNQEQGTTVVLTTHMMVDADLLCDRIAIVDHGKIIALDTSTNLKKIISGADTMIINLEIANLTPDILSAIKALDCIDAVTQETAAQLRIIVHGEDAFDTIVDLVRKRGGKITSMSNLQPTLEDVFLHITGHDVRDTVAEKISTERRRFGAPQARVR
789	GC_00000002	Lab288P3bin169		1275	57	391	14	0	0.537869	0.721844	0.616422	0					K01990	ABC2 type transport system ATPbinding protein			COG1131	ABCtype multidrug transport system, ATPase component (CcmA) (PDB:5DO7)	V	Defense mechanisms		MIDTNNLAKKFGSLTAVGNLTLHVNDGEVFGFLGPNGAGKTTTIRMLCCLISKTSGTATVGGYEIGNKADSLKIRKIIGLVPDNVGLSEHLTAYDNLDIYGKIYDCTETQRKDNIKRFLEMLGLWEKRNVLVWTFSKGMKQKLAIARALIHDPQVLVLDEPTANLDPEASKTVRDFILQLKREKKTIFLNTHNLNEAQRICDRVGIINTVLTAVGTPQELEQSVSNRKTVIKLEQITDPILKALKNMPLKNLSSETNTLTFNVQDPDKENWPVVEAIVLAGGHIRTVDVVGSDLEDTYLKLVRKEV
790	GC_00000002	Lab288P3bin169		1790	57	391	14	0	0.537869	0.721844	0.616422	0					K01990	ABC2 type transport system ATPbinding protein			COG1131	ABCtype multidrug transport system, ATPase component (CcmA) (PDB:5DO7)	V	Defense mechanisms		MIDVSGLTKTFGSLTAVDNLNLCIEKGEVFGFLGPNGAGKTTTIRMLACLIAPSKGTASIAGYDIYRDPQKVRQSVGILTENPSLYERLTAYENLDFFAQAYGVTNPQERQSRIRELLEFFNLWERRNDKAGTFSKGMKQKLAIVRATVHQPPVLFLDEPTAGLDPKSAKEIRDLMEQLSRHENRTILLCTHHLEDAEKLCKRVLIMNKGHCILIGTPDELRYRINPNPTIQISLRELNPKITSAVENNKHTQTLSTNQLNAELLVSVKDARLATPEIVRSVVEAEGQILSVNVVRPSLEDAYLNLIKEQTSQ
791	GC_00000002	Lab288P4bin25		259	57	391	14	0	0.537869	0.721844	0.616422	0					K01990	ABC2 type transport system ATPbinding protein			COG1131	ABCtype multidrug transport system, ATPase component (CcmA) (PDB:5DO7)	V	Defense mechanisms		MDSIYTENLCKDYGSLKAVNNLNLSVHDGEIFGFLGPNGAGKTTTIRVLTTLTCPTSGRVSVGGYTVHDEPDKVKKMIGVVQQHLSLDRDLTVRENMEFRARIQHLNSSKRKQRITELLEYVELTEYADKMVDTLSGGMKKKAAIVCSLIHEPKLLFLDEPTVGLDAQARRRLWDFVRRLNKDGTTIFLTTHYIEEAEVLCDRVGIMHHGQLIAVDTPANLREKVGSIVVETLVDNKETHYQFFANRESANTYVKSLPADVKTVIIRESNLEDVFIEQTGEKVGDQ
792	GC_00000002	Lab288P4bin25		1112	57	391	14	0	0.537869	0.721844	0.616422	0					K01990	ABC2 type transport system ATPbinding protein			COG1131	ABCtype multidrug transport system, ATPase component (CcmA) (PDB:5DO7)	V	Defense mechanisms		MIYLALAVDAQSLVKQFGTFRALDSLSFTVKPGEIYGLIGPNGAGKTTTLRTICTLILPSSGKLNIFGLDVVSQASEVRKILSYLPEESGAYPNLSGYEYLEFMAKFNQTEDRSVKSMVDEAVELCGLGARLKDKAKTYSKGMKRRLLIARSLMTHPKLAVLDEPASGLDVLQAYNVREIIKQYVKDYNITVILSSHNMLEVEYLCDRVSFINKGKIVIEGNPKELKTKYDSENLEKVFAKVAGYA
793	GC_00000002	Lab288P4bin25		266	57	391	14	0	0.537869	0.721844	0.616422	0					K01990	ABC2 type transport system ATPbinding protein			COG1131	ABCtype multidrug transport system, ATPase component (CcmA) (PDB:5DO7)	V	Defense mechanisms		MGCKGMIEAVNLTRKYGNLIAVDNVSFKIDKGEVFGFLGPNGAGKTTTIRMLACLLSSTHGTATVAGYDTQKDPIQVRKSVGILTENPSLYERLTAYENMDFYAQAYGITDFVERKKRIQELLELFNLWDRRNDKAGTFSKGMKQKLAIIRATVHKPPVLFLDEPTAGLDPESAKEIRDLMAKLSQHEKCTILLSTHHLEDAEKLCNRVMLMNKGCCLLIGKPDELREKTSTGQVIQIDLTQITNTILQTLKNSAYVKEVNTKPCETSLWISVEDIRMATPEIVKTIVEANGQILGVNMLRVSLEEAYLKLIKAEGAKTQ
794	GC_00000002	MRPHidbaud_mb_bin_29		226	57	391	14	0	0.537869	0.721844	0.616422	0					K01990	ABC2 type transport system ATPbinding protein			COG1131	ABCtype multidrug transport system, ATPase component (CcmA) (PDB:5DO7)	V	Defense mechanisms		MIDFIYTENLTKTYGKTKAINNLDLKIHEGEIFGFLGPNGAGKTTTIRILTTLTKPDSGFASVGGFNVVAEPEKVKKVMGVVQQHLSLDRDLTVKENMEFHARLHHLDASTRKKRIAELLEYVELTEYAHKMVDTLSGGMKKKAAIVCSLLHQPKLLFLDEPTVGLDAQARRRLWDLMRRLNNDGTTIFLTTHYIEEAEVLCNRIGIMHHGRLIDVGKPLDLRKKLGMVAVETLVNKETHYEFFPDREAANRYVQTLSSDASTVIIRDTNLEDVFVERTGEKVGGV
795	GC_00000002	MRPHidbaud_mb_bin_29		230	57	391	14	0	0.537869	0.721844	0.616422	0					K01990	ABC2 type transport system ATPbinding protein			COG1131	ABCtype multidrug transport system, ATPase component (CcmA) (PDB:5DO7)	V	Defense mechanisms		MSQNEDVITVEGLTKVFNKSFVAVDHINFSVKKGEVFGFLGPNGAGKSTTIKMLITIMRPTDGKATILGGDIAKQSMAVRSAIGVVPQEYTADEDLTGLENILLCADLYGIPKQVSKKRAAELLDLVELTAFKDKRIDTYSGGMRRRLELACGLINRPKVLFLDEPTLGLDVQTRAATWKYVRMLKKEFGMTLFLTTHYLEEADALCDRIAIIDHGKIVVIGTPAELKDSLGGDIIILSIQQEQEDISGLISKLDHVKAVTKEQNEYTIKSSNGDLTAPLIIEALRKQGYIVTRLSLIKPTLNEAYLKFTGKSTRDAESSKETVVAQRMAITRARR
796	GC_00000002	MRPHidbaud_mb_bin_29		546	57	391	14	0	0.537869	0.721844	0.616422	0					K01990	ABC2 type transport system ATPbinding protein			COG1131	ABCtype multidrug transport system, ATPase component (CcmA) (PDB:5DO7)	V	Defense mechanisms		MNYAIETTALTKQYGSLVAVDKLDLKVQRNTIHGFLGPNGAGKSTTIKILVGLLKATSGSAKVLGQEVHMDQADARLRVGYMPELPRFPKHLKGAELLDVYGRMYGISQQELKNQIPKLIDIVGLKGRENDLIGKYSKGMQQRIGIAQALLGSPELIVLDEPSIGLDPVGMVEVRELVKAISKEGMTVFVSSHLLFEVEQICSHVTIINRGQALVSDTLEKVSRIVSGPASVQVEVFDLTDPVITAIKAISAVKDVTRNGNMLKIMLTTREDVRSQVSKAITGAGGTTVGMSQRGHSLEDVFIQLINKPLGGNNQ
[truncated: 122,097 more rows]

## Sheet: PQQ_in_proteomes
Table S4 b: Proteins identified using LC-MS/MS from total proteins extractions of enrichment cultures amended with poplar hydrolysate (PH) and avicel cellulose (C inuculated) (Supplemental Text S9). The culures were inoculated beaver dropping (BD), moose rumen (MR) or anaerobic digester granules (TG). Samples were taken from cultures at two points based on % of cumulative biogas produced as deter…
[truncated: 46 more rows]
